# Supplementary material for: Changes in the Proteome of the Circle of Willis during Aging Reveal Signatures of Vascular Disease
Source: Oxid Med Cell Longev. 2024 Jun 26;2024:4887877. doi: 10.1155/2024/4887877 (PMC11221951; doi:10.1155/2024/4887877)
Supplement: Supplementary 1 — The list of all Identified proteins from young and aged cerebral arteries of the circle of Willis. [file 4887877.f1.txt]

The list of all Identified proteins from young and aged cerebral arteries of circle of Willis
												Aged LFQ Intensity					Young LFQ Intensity
Protein IDs	Majority protein IDs	Protein names	Gene names	Peptides	Razor + unique peptides	Unique peptides	Sequence coverage [%]	Unique + razor sequence coverage [%]	Unique sequence coverage [%]	Q-value	Score	LFQ (log2) intensity aged-1	LFQ (log2) intensity aged-2	LFQ (log2) intensity aged-3	LFQ (log2) intensity aged-4	LFQ (log2) intensity aged-5	LFQ (log2) young-1	LFQ (log2) young-2	LFQ (log2) young-3	LFQ (log2) young-4	LFQ (log2) young-5
G3UZW7;A0A023T778;Q9CQL1;P61327	G3UZW7;A0A023T778;Q9CQL1;P61327	Protein mago nashi homolog 2;Protein mago nashi homolog	Magohb;Magoh	6	6	6	54.9	54.9	54.9	0	43.893	26.25297356	27.81567764	27.77987862	27.91096497	28.09577179	26.23907089	26.98337555	26.70305824	27.30504227	27.29000092
A0A067XG53;F6Y9I5;F7CD87;B1AUH6	A0A067XG53		Cask	29	1	1	35.7	1.8	1.8	0.00049205	2.8066
A0A075B5J6;P01629	A0A075B5J6;P01629	Ig kappa chain V-II region 2S1.3	Gm20730	1	1	1	10.9	10.9	10.9	0	29.505
A0A075B5J9;A0A075B5K3;A0A0G2JFA8;A0A0G2JDN5	A0A075B5J9;A0A075B5K3;A0A0G2JFA8;A0A0G2JDN5		Igkv17-127;Igkv17-121	1	1	1	14.2	14.2	14.2	0	3.0394
A0A075B5K0	A0A075B5K0		Igkv14-126	2	2	1	26.5	26.5	13.7	0	21.055
A0A075B5K2;A0A0G2JDR3	A0A075B5K2;A0A0G2JDR3		Igkv9-124	2	2	2	33.7	33.7	33.7	0	3.896
A0A140T8M0;A0A0B4J1I0;A0A075B5K8;F6XWB2;A0A140T8N1;P01631;A0A075B5N0;A0A0G2JDE5	A0A140T8M0;A0A0B4J1I0;A0A075B5K8;F6XWB2;A0A140T8N1;P01631;A0A075B5N0;A0A0G2JDE5	Ig kappa chain V-II region 26-10	Igkv1-110;Igkv1-99;Igkv1-115;Igkv1-35	2	2	1	16.8	16.8	5.9	0	16.342	26.21852303	25.06381607
A0A075B5M1;A0A0G2JFU6	A0A075B5M1;A0A0G2JFU6		Igkv4-63	2	2	2	27.4	27.4	27.4	0	79.844
A0A075B5M2;L7N239;J3QNZ9;A0A075B5M3;A0A0G2JH00;A0A0G2JGI6;A0A075B5L2;P01680	A0A075B5M2;L7N239;J3QNZ9;A0A075B5M3;A0A0G2JH00;A0A0G2JGI6;A0A075B5L2;P01680	Ig kappa chain V-IV region S107B	Igkv4-61;Igkv4-71;Igkv4-62;Igkv4-58;Igkv4-91	2	2	2	30.9	30.9	30.9	0	5.0861
A0A075B5M4;A0A0B4J1I3;A0A0A6YYE5;A0A075B5L8	A0A075B5M4;A0A0B4J1I3;A0A0A6YYE5;A0A075B5L8		Igkv4-57-1;Igkv4-74;Igkv4-78;Igkv4-79	2	2	1	26.9	26.9	13.4	0	89.148
A0A075B5M7;A0A0G2JDV4;A0A0B4J1J2;A0A0B4J1J1	A0A075B5M7;A0A0G2JDV4		Igkv5-39	3	3	3	47.4	47.4	47.4	0	200.17	26.70120811		29.29830551	28.49163437	28.24707985
A0A140T8M4;A0A075B5N3;A0A0G2JFN8;A0A0G2JE47	A0A140T8M4;A0A075B5N3;A0A0G2JFN8;A0A0G2JE47		Igkv8-28	1	1	1	11.9	11.9	11.9	0	13.225
A0A075B5N7;A0A0G2JGY3;A0A140T8Q3;P01633	A0A075B5N7;A0A0G2JGY3;A0A140T8Q3;P01633	Ig kappa chain V19-17	Igkv6-13;Igk-V19-17	4	3	2	35.8	26.3	18.9	0	3.085			26.29158211	27.99231911
A0A075B5P3;A0A0A6YVP0;P01867;P01863;P01865	A0A075B5P3;A0A0A6YVP0;P01867	Ig gamma-2B chain C region	Ighg2b;Igh-3	12	12	11	52.7	52.7	47.9	0	323.31	30.66509247	26.93809128	30.09823418	30.84729767	28.91059303	23.23581696			22.59902954
A0A075B5P4;A0A0A6YWR2;P01868;P01869	A0A075B5P4;A0A0A6YWR2;P01868;P01869	Ig gamma-1 chain C region secreted form;Ig gamma-1 chain C region, membrane-bound form	Ighg1	5	5	5	18.2	18.2	18.2	0	10.794	26.96620178	26.33970261	26.78855515	26.50852966	26.4971199
A0A075B5P5;A0A1Y7VJN6;P03987	A0A075B5P5;A0A1Y7VJN6;P03987	Ig gamma-3 chain C region	Ighg3	8	8	8	27	27	27	0	24.898		24.29495049		26.45011902	27.50914764			24.15553093
A0A075B6A0;A0A075B5P6;P01872	A0A075B6A0;A0A075B5P6;P01872	Ig mu chain C region	Ighm	19	19	19	39.3	39.3	39.3	0	323.31	30.16638565	30.97616768	31.77760696	31.79211235	32.07242966	28.29920197	26.66343117	27.41602898	27.40932655	27.0972805
A0A075B5P9	A0A075B5P9		Ighv5-4	2	2	1	18.8	18.8	9.4	0	3.2886
A0A075B5Q9;A0A0A6YWC7;A0A075B5Q4;P18525;P18527;P18528;P18529	A0A075B5Q9;A0A0A6YWC7;A0A075B5Q4;P18525;P18527;P18528;P18529	Ig heavy chain V region 5-84;Ig heavy chain V region 914;Ig heavy chain V region 6.96;Ig heavy chain V region 5-76	Ighv5-15;Ighv5-12	2	1	1	23.3	13.8	13.8	0.0039634	1.9845
A0A075B5Q6;A0A0A6YVS4;P18524	A0A075B5Q6;A0A0A6YVS4		Ighv5-9-1	3	3	2	32.8	32.8	23.3	0	6.7204
A0A075B5R0;A0A0B4J1P4	A0A075B5R0;A0A0B4J1P4		Ighv5-16	2	2	2	23.3	23.3	23.3	0	4.6141
A0A075B5R2;A0A075B5R3;A0A0A6YX91;P01786	A0A075B5R2;A0A075B5R3;A0A0A6YX91;P01786	Ig heavy chain V region MOPC 47A	Ighv7-3;Ighv7-2	2	2	2	16.7	16.7	16.7	0	5.9861
A0A075B5R4;A0A075B5R9;A0A075B5S3;A0A0A6YVR1	A0A075B5R4;A0A075B5R9		Ighv14-1;Ighv14-3	3	3	2	30.8	30.8	21.4	0	4.4364
A0A075B5R5	A0A075B5R5		Ighv4-1	1	1	1	13.8	13.8	13.8	0.00049237	2.8101
A0A075B5S2	A0A075B5S2		Ighv7-1	3	3	2	28.9	28.9	18.2	0	16.677
A0A075B5T2	A0A075B5T2		Ighv6-3	1	1	1	11	11	11	0	6.1137
A0A075B5T6	A0A075B5T6		Ighv10-3	3	3	2	29.4	29.4	23.5	0	4.165
A0A075B5V1;A0A075B5V6	A0A075B5V1;A0A075B5V6		Ighv1-31;Ighv1-42	5	1	0	51	10.2	0	0.0036714	2.0056	27.41562653			28.82168007
A0A075B5V8;A0A0A6YY41	A0A075B5V8;A0A0A6YY41		Ighv1-47	2	2	2	22.4	22.4	22.4	0	2.9088
A0A075B5W3	A0A075B5W3		Ighv1-53	2	1	1	27.4	21.4	21.4	0.0040977	1.9349
A0A075B5W6	A0A075B5W6		Ighv1-55	1	1	1	21.4	21.4	21.4	0.0066362	1.6023
A0A075B5Y1;A0A0G2JGK2;P01750	A0A075B5Y1;A0A0G2JGK2;P01750	Ig heavy chain V region 102	Ighv1-74	2	1	1	17.2	11.2	11.2	0	2.8902
A0A075B5Y4	A0A075B5Y4		Ighv1-81	3	2	2	28.2	19.7	19.7	0	4.1075
A0A075B677	A0A075B677		Igkv4-53	1	1	1	18.6	18.6	18.6	0.00049036	2.7613
A0A0A6YXW6;A0A075B6A3;P01878	A0A0A6YXW6;A0A075B6A3;P01878	Ig alpha chain C region	Igha	6	6	6	22.6	22.6	22.6	0	73.762			27.43053818	26.30975151	26.43783951
A0A087WNM5;Q3TJ22;J3QN89	A0A087WNM5;Q3TJ22;J3QN89		Aamp	1	1	1	7.5	7.5	7.5	0.0086232	1.4896
G5E8B6;A0A087WNM9;Q8BR86;A0A087WPC0;A0A0R4J2C0	G5E8B6;A0A087WNM9;Q8BR86;A0A087WPC0	Kin of IRRE-like protein 3;Processed kin of IRRE-like protein 3	Kirrel3	4	4	4	6.8	6.8	6.8	0	4.3292
A0A087WNP6;Q4VAA2;A0A087WRM0;F8WGL9;A0A087WS49	A0A087WNP6;Q4VAA2;A0A087WRM0	Protein CDV3	Cdv3	10	10	10	54.5	54.5	54.5	0	236.14	27.46326256	27.50301743	27.61582565	28.22697067	26.79946518	28.01966858	28.18172455	27.6292305	27.64299393	28.22990608
A0A087WNS9;A0A087WQ65;A0A087WRZ2;A0A087WNT2;A0A087WPY4;Q64253	A0A087WNS9;A0A087WQ65;A0A087WRZ2;A0A087WNT2;A0A087WPY4;Q64253	Lymphocyte antigen 6E	Ly6e	1	1	1	22.2	22.2	22.2	0	3.5328
A0A087WQE6;A0A087WNT1;P83940;A0A087WPE4	A0A087WQE6;A0A087WNT1;P83940;A0A087WPE4	Transcription elongation factor B polypeptide 1	Tceb1	5	5	5	68.4	68.4	68.4	0	183.73	28.26570702	27.99523354	28.72445679	28.62610054	28.43229103	28.84837341	29.4600811	28.34828186	28.56572533	29.12856483
A0A087WNU5;A0A087WRU2;S4R162;A0A087WRP9	A0A087WNU5		Ank3	20	11	11	8	4	4	0	8.794
A0A087WNV1;A0A087WSR7;A0A087WR52;Q8K2K6;A0A087WRL1	A0A087WNV1;A0A087WSR7;A0A087WR52;Q8K2K6	Arf-GAP domain and FG repeat-containing protein 1	Agfg1	9	9	8	17.3	17.3	15.9	0	26.565	24.43517113	25.33674431	24.96071243	24.71109009		25.05833435	25.96895027	25.86627388	25.48652649	26.21523094
A0A087WRP7;A0A087WNZ5;P0CW02;P0CW03	A0A087WRP7;A0A087WNZ5;P0CW02	Lymphocyte antigen 6C1	Ly6c1	3	3	3	33.3	33.3	33.3	0	135.84	29.72963524	29.0694313	29.51092148	28.75235367	28.87633896	27.64223671	29.88278008	28.45900726
A0A087WNZ7;G5E870;A0A087WRV6;A0A0B4J1N9;A0A087WQ02;A0A087WP92;A0A087WS65;Q3TP48;A0A087WS33	A0A087WNZ7;G5E870	E3 ubiquitin-protein ligase TRIP12	Trip12	15	15	15	9.8	9.8	9.8	0	169.01	24.96675301	25.21645355	24.83185577	25.08865356	25.17474174	24.1820755	24.70830345	25.37937927	24.94078064	24.67874146
A0A087WSJ9;A0A087WPW1;F6WDS8;A0A087WQG6;A0A087WNZ9;A0A087WRP8;A0A087WPC4;A0A087WPD1;Q9Z2H2;A0A087WSH2;A0A0J9YTS6;A0A0J9YUE4;Q3UTM5;A0A0J9YU74;A0A0J9YUY2;A0A0J9YUD1	A0A087WSJ9;A0A087WPW1;F6WDS8;A0A087WQG6;A0A087WNZ9;A0A087WRP8;A0A087WPC4;A0A087WPD1;Q9Z2H2;A0A087WSH2;A0A0J9YTS6	Regulator of G-protein signaling 6	Rgs6	9	5	5	19.8	11	11	0.0020668	2.4319		25.81293869								26.44863892
A0A087WP33;Q68FE2;A0A087WPL8;A0A087WQ26	A0A087WP33;Q68FE2	Autophagy-related protein 9A	Atg9a	9	9	9	14.6	14.6	14.6	0	16.878						24.39754295				25.30316162
Q3TYE5;A0A087WP80;Q8BLK3;A0A087WP70;F6SB80	Q3TYE5;A0A087WP80;Q8BLK3	Limbic system-associated membrane protein	Lsamp	11	11	11	35.2	35.2	35.2	0	172.53	28.4509697	30.04544067	29.14506149	29.13219833	28.54344177	29.83742142	30.12989044	29.03530312	29.56632423	30.49237823
A0A087WPH0;O70145	A0A087WPH0;O70145	Neutrophil cytosol factor 2	Ncf2	1	1	1	9.6	9.6	9.6	0.0020681	2.4362
A0A087WPH7	A0A087WPH7		Psmc3	14	1	1	57.7	5.9	5.9	0	65.752
A0A087WR62;A0A087WPS7;A0A087WPI2;A0A0R4J2C6;A0A0R4J2C1;Q9QXJ1;A0A1B0GT76;A0A087WQC5;A0A1B0GR67;A0A087WRP1;A0A087WQH0	A0A087WR62;A0A087WPS7;A0A087WPI2;A0A0R4J2C6;A0A0R4J2C1;Q9QXJ1;A0A1B0GT76;A0A087WQC5	Amyloid beta A4 precursor protein-binding family B member 1	Apbb1	4	4	4	14.2	14.2	14.2	0	10.731	25.42438316		24.95845795	25.47911072	24.60455894	25.82863998				25.71227264
E9Q9T1;A0A087WPK3	E9Q9T1;A0A087WPK3		Lrrfip1	4	1	0	7.3	2.2	0	0	6.5069
B8QI36;A0A087WPM2;A0A087WPJ3	B8QI36;A0A087WPM2;A0A087WPJ3		Ppfia4	12	4	4	10.6	3.6	3.6	0	3.0635
A0A087WPM8;O70218	A0A087WPM8;O70218	Homeobox protein HMX1	Hmx1	1	1	1	9.9	9.9	9.9	0.0070671	1.5787
A0A087WPN7;A0A0A6YWN3	A0A087WPN7;A0A0A6YWN3		Ighv13-2	2	2	2	27	27	27	0	20.596
A0A1W2P6T3;A0A1W2P805;A0A087WSE7;A0A087WRM3;C7TQ59;C7TQ57;Q0PCR6;A0A087WPP1;A0A087WS67;A0A087WRZ6;A0A087WQJ4;A0A087WS40;A0A087WPZ8;F8WJL1;A0A087WR02;A0A087WQT9;A0A1W2P731;A0A1W2P6Z7;F7C376;Q01815	A0A1W2P6T3;A0A1W2P805;A0A087WSE7;A0A087WRM3;C7TQ59;C7TQ57;Q0PCR6;A0A087WPP1;A0A087WS67;A0A087WRZ6;A0A087WQJ4;A0A087WS40;A0A087WPZ8;F8WJL1;A0A087WR02;A0A087WQT9;A0A1W2P731;A0A1W2P6Z7;F7C376;Q01815	Voltage-dependent L-type calcium channel subunit alpha-1C	Cacna1c	5	5	3	3	3	1.9	0	18.14
A0A087WPP8;Q6AXH6;Q6AXD2;P62484;A0A087WR90;A0A087WNU9	A0A087WPP8;Q6AXH6;Q6AXD2;P62484;A0A087WR90	Abl interactor 2	Abi2	12	9	3	28	24	9.9	0	68.59	26.25699043	26.45517731	25.94275093	26.59149361	26.75391579	27.40194321	26.40468979	25.99619293	26.38646889	27.14267731
A0A087WPT7;Q6P549;A0A1B0GST7;A0A1B0GR64	A0A087WPT7;Q6P549	Phosphatidylinositol 3,4,5-trisphosphate 5-phosphatase 2	Inppl1	9	8	7	9.7	9.1	8.2	0	9.9786	25.39914131							25.6216774
A0A087WPX3;A0A087WR56;A0A087WNW2	A0A087WPX3;A0A087WR56;A0A087WNW2		Nfasc	30	30	0	25.6	25.6	0	0	323.31	27.17340851	28.34832382	28.35846329	28.30330086	28.18555832	28.71266556	28.77821922	27.79501152	28.57043839	28.64739418
A0A087WS03;A0A087WQ32;G3X9F1;Q9R1S3	A0A087WS03;A0A087WQ32;G3X9F1;Q9R1S3	GPI ethanolamine phosphate transferase 1	Pign	1	1	1	1.3	1.3	1.3	0.0072038	1.558
A0A087WRP5;A0A087WQ86;E9QM99;Q8BZN6;Q8BLX9;A0A087WQA1;A0A0R4J2B7	A0A087WRP5;A0A087WQ86;E9QM99;Q8BZN6;Q8BLX9;A0A087WQA1;A0A0R4J2B7	Dedicator of cytokinesis protein 10	Dock10	4	4	4	2	2	2	0.0040878	1.911
E9QAN4;G3UW47;Q6TA13;E9Q9G6;A0A087WQE8;P33173;F6XNB6	E9QAN4;G3UW47;Q6TA13;E9Q9G6;A0A087WQE8;P33173	Kinesin-like protein;Kinesin-like protein KIF1A	Kif1a	22	22	13	14.6	14.6	8.3	0	40.392	25.4909687	26.59277725	25.86940765	25.87504387	25.16430664	26.38203812	26.43464661	25.75460434	26.07414627	27.04572678
A0A087WQF0;Q8VCY8	A0A087WQF0;Q8VCY8	Lipid phosphate phosphatase-related protein type 2	Lppr2	4	4	4	13.1	13.1	13.1	0	13.534
A0A087WQH8	A0A087WQH8		Slc35a4	3	3	3	37.9	37.9	37.9	0	10.249			27.17092896					27.71626854
M0QWJ2;A0A087WQM3;M0QWQ0;B2KGF0;Q8VEE0	M0QWJ2;A0A087WQM3;M0QWQ0;B2KGF0;Q8VEE0	Ribulose-phosphate 3-epimerase	Rpe	1	1	1	46.3	46.3	46.3	0	5.1874
A0A087WQN7;F8VQ87;P97789;A0A087WNV6	A0A087WQN7;F8VQ87;P97789	5-3 exoribonuclease 1	Xrn1	7	7	7	4.5	4.5	4.5	0	9.0103		23.80626678	24.07553291							24.68292427
A0A087WQP9;Q8C0Y0	A0A087WQP9;Q8C0Y0	Serine/threonine-protein phosphatase 4 regulatory subunit 4	Ppp4r4	3	3	3	16.4	16.4	16.4	0	4.5249
A0A087WQQ5;F8VQC7;A0A087WPX0;A0A087WS29;A0A087WP85;A0A087WP14;Q61595;A0A087WNW3;A0A087WS23;A0A087WQ25;A0A087WQI3;A0A087WS04;A0A087WRS1;A0A087WQD0;A0A087WQG4;A0A087WQF8;A0A087WPW5;A0A087WP48;A0A087WPY8;A0A087WR91	A0A087WQQ5;F8VQC7;A0A087WPX0;A0A087WS29;A0A087WP85;A0A087WP14;Q61595;A0A087WNW3;A0A087WS23;A0A087WQ25;A0A087WQI3;A0A087WS04;A0A087WRS1;A0A087WQD0;A0A087WQG4;A0A087WQF8;A0A087WPW5;A0A087WP48	Kinectin	Ktn1	44	44	44	37.6	37.6	37.6	0	323.31	28.35451698	28.28378868	28.52716255	28.55098152	28.75190735	28.36327553	28.48443031	28.7183609	28.59409523	28.11396217
A0A087WQS0;A0A087WQM0;A0A6I8MWZ2;A0A1D5RM59;E9Q0S6;A0A087WQ94;Q9DBT6;A0A087WP40;A0A087WS32;A0A087WRZ8;A0A087WR29;A0A087WPC7;A0A087WSC8	A0A087WQS0;A0A087WQM0;A0A6I8MWZ2;A0A1D5RM59;E9Q0S6;A0A087WQ94		Tns1	64	64	7	48.4	48.4	4.8	0	323.31	29.55448151	29.15110016	29.14355469	29.21361542	29.40618706	29.09617424	29.04254723	29.41124725	29.38154221	28.69331932
A0A087WQS2;Q9CQC6;A0A087WPF9;A0A087WS48	A0A087WQS2;Q9CQC6;A0A087WPF9	Basic leucine zipper and W2 domain-containing protein 1	Bzw1	13	13	12	23.5	23.5	22	0	15.882	30.12521744	29.63223457	29.50582123	29.65889359	29.74255753	29.59195709	29.71512413	29.86741066	29.51468849	29.65790558
A0A087WQT6;O89110	A0A087WQT6;O89110	Caspase-8;Caspase-8 subunit p18;Caspase-8 subunit p10	Casp8	6	6	6	13	13	13	0	10.641	24.70192146	24.82948685	24.33149147	24.20269585		23.78386688	24.10469627	24.64504433		23.93930244
A0A087WRC6;A0A087WR57;Q91XC8	A0A087WRC6;A0A087WR57;Q91XC8	Death-associated protein 1	Dap	1	1	1	12.9	12.9	12.9	0.0052254	1.7473
A0A087WRB7;E9PX43;Q7TQG1;A0A087WP13	A0A087WRB7;E9PX43;Q7TQG1;A0A087WP13	Pleckstrin homology domain-containing family A member 6	Plekha6	8	8	5	9.2	9.2	5.8	0	31.777	24.74821854	24.81391907	24.22677803		24.99714088	24.60574722	25.18861771	24.71701431		24.28050995
Q6P3D0;A0A087WRE5;A0A087WSB5	Q6P3D0;A0A087WRE5;A0A087WSB5	U8 snoRNA-decapping enzyme	Nudt16	5	5	5	34.4	34.4	34.4	0	10.753	25.30330086	25.04026031	25.84086227	25.4528389	25.25450706	25.28326797	25.55470467	25.41998672	24.99869156	25.27316284
A0A087WRE7;Q8R0N6	A0A087WRE7;Q8R0N6	Hydroxyacid-oxoacid transhydrogenase, mitochondrial	Adhfe1	9	9	9	24.5	24.5	24.5	0	72.197	27.07336998		26.52041817	26.05119514	26.55343056	26.55676651	26.76331902	26.49002075	26.89492798	26.95149231
A0A087WRE8;E9QNY9;A0A087WQF1;A0A087WRK0;A0A087WQ31;E9QKH0;E9Q6L0;J3QP81;A0A087WS18;A0A087WP42;A0A087WQ95;A0A087WNW8;Q80TV8;A0A0A6YXZ1;A0A0N4SUT7;A0A0A6YWK1;A0A0N4SVH2;A0A087WRU7	A0A087WRE8;E9QNY9;A0A087WQF1;A0A087WRK0;A0A087WQ31;E9QKH0;E9Q6L0;J3QP81;A0A087WS18;A0A087WP42;A0A087WQ95;A0A087WNW8;Q80TV8;A0A0A6YXZ1	CLIP-associating protein 1	Clasp1	33	29	29	25.4	22.5	22.5	0	282.45	26.0610981	26.40545273	26.29621124	25.84249306	26.12143326	26.30016327	26.4221859	26.46727943	26.31324959	26.4889946
A0A087WRF2;Q8BXK8	A0A087WRF2;Q8BXK8	Arf-GAP with GTPase, ANK repeat and PH domain-containing protein 1	Agap1	8	7	1	13.2	12.2	1.4	0	120.15		24.64899826	24.38027191						24.74067497	25.31565285
B2Z892;Q6GTL7;A0A087WRG0;A0A087WRM7;B2Z894;B2Z893;P70265	B2Z892;Q6GTL7;A0A087WRG0;A0A087WRM7;B2Z894;B2Z893;P70265	6-phosphofructo-2-kinase/fructose-2,6-bisphosphatase 2;6-phosphofructo-2-kinase;Fructose-2,6-bisphosphatase	Pfkfb2	6	6	6	11.1	11.1	11.1	0	18.61
A0A0R4J2B5;A0A087WRI8;G5E8E3;Q8R3Y5	A0A0R4J2B5;A0A087WRI8;G5E8E3;Q8R3Y5	Uncharacterized protein C19orf47 homolog	2310022A10Rik	2	2	2	5.6	5.6	5.6	0	3.4781	23.29193306		23.13144493
E9QA51;A0A087WRL6;A2AW67;A2BFG5;A2ARW8	E9QA51;A0A087WRL6;A2AW67;A2BFG5;A2ARW8		Gm14399;Gm14325;Gm14326	2	2	0	9.6	9.6	0	0	38.746
A0A087WSH6;A0A087WRN5;Q3UPL5	A0A087WSH6;A0A087WRN5;Q3UPL5	Uncharacterized protein C11orf96 homolog	Gm13889;Ag2	2	2	2	15.4	15.4	15.4	0	12.442								26.4134655	27.1193161
A0A087WRS3;A0A087WNT3;A0A087WP64;A0A087WPE6	A0A087WRS3;A0A087WNT3		Abi2	10	1	1	22.5	3.7	3.7	0	83.101		25.00277328				25.98693848				26.30782509
F2Z4A3;A0A087WRT4;A0A1L1SQU7	F2Z4A3;A0A087WRT4;A0A1L1SQU7		Fat1	5	5	5	1.3	1.3	1.3	0.0020586	2.3976
A0A087WRY3;Q80XU3	A0A087WRY3;Q80XU3	Nuclear ubiquitous casein and cyclin-dependent kinase substrate 1	Nucks1	5	5	5	18	18	18	0	81.599	28.40884209	28.11391258	27.84882164	27.98245049	27.98538589	28.03417397	28.2321949	28.32388687	27.94843292	28.3352623
J3QQ16;A0A087WS16	J3QQ16;A0A087WS16		Col6a3	80	80	2	35.9	35.9	0.4	0	323.31	30.42262077	30.0377388	29.82793045	29.77959633	30.08992577	29.82587051	29.20552826	30.97192764	30.37004852	29.31250572
A0A087WS83;Q61290;E9QK20;A0A1D5RLU3;A0A571BF18	A0A087WS83;Q61290;E9QK20;A0A1D5RLU3	Voltage-dependent R-type calcium channel subunit alpha-1E	Cacna1e	12	12	11	6	6	5.7	0	9.7142		24.49862671				24.47233963		24.35689354		24.84052467
A0A087WS96;Q8BG73	A0A087WS96;Q8BG73	SH3 domain-binding glutamic acid-rich-like protein;SH3 domain-binding glutamic acid-rich-like protein 2	Sh3bgrl2	3	3	3	21.7	21.7	21.7	0	12.067	25.49390221	26.16589737	25.75036812	26.1852932	26.36476135	25.91688728	25.45729256	25.87452888	25.15182114	25.28404427
A0A087WSB8;Q9DCB1	A0A087WSB8;Q9DCB1	High mobility group nucleosome-binding domain-containing protein 3	Hmgn3	5	5	5	42.2	42.2	42.2	0	214.77	27.64306259	27.68832588	27.4318924	27.6257515	27.99938011	28.32765961	28.02099228	27.832798	28.2703495	27.64951897
A0A087WSE3;E9QQ25;Q62407;A0A0R4J1J0	A0A087WSE3;E9QQ25;Q62407;A0A0R4J1J0	Striated muscle-specific serine/threonine-protein kinase	Speg	2	2	2	1	1	1	0	12.369				24.67519188			23.68474579	25.16545677	25.03653336	25.39630127
A0A087WSJ7;Q3TE80	A0A087WSJ7;Q3TE80		2410002F23Rik	2	2	2	11.4	11.4	11.4	0.0049409	1.7755
A0A087WSN6;B9EHT6;B7ZNJ1	A0A087WSN6;B9EHT6;B7ZNJ1		Fn1	66	66	1	37.8	37.8	1	0	323.31	29.19020462	29.25383568	29.32302666	29.1427269	29.20911217	28.44312286	28.37040138	28.81668472	28.57744217	28.04551888
Q8C3V4;A0A087WSP5;Q99K94;P42225;Q8CFQ1;A0A087WSQ5;A0A087WRI1	Q8C3V4;A0A087WSP5;Q99K94;P42225	Signal transducer and activator of transcription;Signal transducer and activator of transcription 1	Stat1	25	25	25	38.1	38.1	38.1	0	136.26	27.12760544	27.00581741	27.06763649	27.16307831	27.0729599	26.25855446	25.85426521	26.82383728	26.43256187	25.90678596
A0A087WST2;A0A0R4J2B6;Q8BX09	A0A087WST2;A0A0R4J2B6;Q8BX09	Retinoblastoma-binding protein 5	Rbbp5	3	3	3	6.8	6.8	6.8	0	5.773
Q60759;A0A0A0MQ68;D3Z4I2	Q60759;A0A0A0MQ68	Glutaryl-CoA dehydrogenase, mitochondrial	Gcdh	7	7	7	21	21	21	0	76.913	27.4512825	27.44158173	27.56165314	27.18432808	27.35816956	26.85245705	27.24508667	26.9096489	27.1213932	27.08942032
A0A0A0MQ70;Q5SWT3	A0A0A0MQ70;Q5SWT3	Solute carrier family 25 member 35	Slc25a35	6	6	6	18.6	18.6	18.6	0	7.6452	26.12992477	25.97186852		25.53207588	25.82082367			25.91161728		23.36439514
A0A0A0MQ73;Q6PDK2	A0A0A0MQ73;Q6PDK2	Histone-lysine N-methyltransferase;Histone-lysine N-methyltransferase 2D	Kmt2d	2	2	2	0.4	0.4	0.4	0.004094	1.9269
S4R294;S4R2J9;A0A0A0MQ79;Q3TLH4;S4R2E2;S4R209;S4R298;S4R2L9	S4R294;S4R2J9;A0A0A0MQ79;Q3TLH4	Protein PRRC2C	Prrc2c	20	20	19	7.9	7.9	7.6	0	158.81	26.49413109	26.08241272	26.48855019	26.18084335	26.39411163	26.20715332	26.48306847	26.34043312	26.13809395	26.59434319
D3Z0U5;D6RGM7;D3Z4J2;A0A0G2JFY0;A0A0A0MQ80;Q9D3R6;Q3UMC0	D3Z0U5;D6RGM7;D3Z4J2;A0A0G2JFY0;A0A0A0MQ80;Q9D3R6;Q3UMC0	Katanin p60 ATPase-containing subunit A-like 2;Spermatogenesis-associated protein 5	Katnal2;Spata5	1	1	1	4.3	4.3	4.3	0	3.7877
S4R2C4;A0A0A0MQ87;Q02384	S4R2C4;A0A0A0MQ87;Q02384	Son of sevenless homolog 2	Sos2	7	4	4	5	3	3	0.0019127	2.4527
A0A0A0MQ90;P97352	A0A0A0MQ90;P97352	Protein S100-A13	S100a13	6	6	6	30	30	30	0	45.992	28.83261681	29.05855751	29.51026154	28.93370819	29.50824165	28.9246769	29.27499771	29.58113098	29.49484062	28.90365791
A0A0A0MQ92;A0A0A0MQB7;Q9WTS5	A0A0A0MQ92;A0A0A0MQB7;Q9WTS5	Teneurin-2;Ten-2, soluble form;Ten-2 intracellular domain	Tenm2	6	5	5	2.1	1.8	1.8	0	21.877
S4R203;S4R248;A0A0A0MQ95;B2RUJ8;S4R221;Q8C0D4;S4R2V0;S4R1B0	S4R203;S4R248;A0A0A0MQ95;B2RUJ8;S4R221;Q8C0D4;S4R2V0;S4R1B0	Rho GTPase-activating protein 12	Arhgap12	3	3	3	4.6	4.6	4.6	0.0060903	1.6901
A0A0R4J0X5;A0A0A0MQA3;Q00896;P07758	A0A0R4J0X5;A0A0A0MQA3;Q00896;P07758	Alpha-1-antitrypsin 1-3;Alpha-1-antitrypsin 1-1	Serpina1a;Serpina1c	12	5	5	39	12.3	12.3	0	24.561	28.76856613	28.57546043	27.54237175	29.227108	28.72152519	27.5889225	28.36398506	27.54288864	28.08425903	27.85560989
A0A0A0MQA5;P68368;A0A087WQS4;A0A087WRB4;A0A087WSB0;A0A087WSL5;A0A087WS35	A0A0A0MQA5;P68368	Tubulin alpha-4A chain	Tuba4a	25	4	4	57.9	11.3	11.3	0	208.82	30.69095802	32.09810638	31.36118507	31.41825294	31.97875977	32.84447479	31.77470398	30.97821426	31.71534348	32.7780571
A0A0A0MQC1	A0A0A0MQC1		Ighv3-5	1	1	1	13.1	13.1	13.1	0.0022092	2.3515
A0A0A0MQC2;B1AS67;A0A5F8MPI8;Q66T02	A0A0A0MQC2;B1AS67;A0A5F8MPI8;Q66T02	Pleckstrin homology domain-containing family G member 5	Plekhg5	2	2	2	2.8	2.8	2.8	0	5.0528
A0A0A0MQC6;A2AFS3	A0A0A0MQC6;A2AFS3	UPF0577 protein KIAA1324	5330417C22Rik;Kiaa1324	1	1	1	1.2	1.2	1.2	0.0009772	2.7024
A0A0A0MQC7;A2A5Y6;P10637;B1AQW6;B1AQW5	A0A0A0MQC7;A2A5Y6;P10637	Microtubule-associated protein;Microtubule-associated protein tau	Mapt	20	20	6	34.9	34.9	11.5	0	323.31	26.69298744	29.58319473	29.13775253	28.40238953	28.47010612	30.34117126	30.02498627	29.10746765	29.55204582	30.80839157
A0A0A0MQD1;Q8K1H1	A0A0A0MQD1;Q8K1H1	Tudor domain-containing protein 7	Tdrd7	2	2	2	2	2	2	0.0014402	2.4961
A0A0A0MQE5;A2AHC3;A2AHC4	A0A0A0MQE5;A2AHC3	Calmodulin-regulated spectrin-associated protein 1	Camsap1	5	5	5	3.4	3.4	3.4	0	3.3963							24.0496788			24.76845169
Q8K2H2;A0A0A0MQF5;F6VDQ9	Q8K2H2;A0A0A0MQF5	OTU domain-containing protein 6B	Otud6b	5	5	5	20.7	20.7	20.7	0	13.099		25.61787224	25.82854271		25.73861504
P63242;A0A0A0MQM0;J3QPS8	P63242;A0A0A0MQM0	Eukaryotic translation initiation factor 5A-1;Eukaryotic translation initiation factor 5A	Eif5a	10	10	4	55.8	55.8	26	0	289.39	28.65713882	28.84610367	28.85676765	28.76686096	28.79361725	28.39165497	28.39611435	28.78727722	28.35001183	28.52215576
A0A0A0MQN1;Q5RL79	A0A0A0MQN1;Q5RL79	Keratinocyte-associated protein 2	Krtcap2	1	1	1	14.9	14.9	14.9	0	20.235
A0A0A6YVR9;V9GXE6;P09925	A0A0A6YVR9;V9GXE6;P09925	Surfeit locus protein 1	Surf1	2	2	2	11.2	11.2	11.2	0	3.102
A0A0A6YVS2;Q921L3	A0A0A6YVS2;Q921L3	Transmembrane and coiled-coil domain-containing protein 1	Tmco1	4	4	4	23	23	23	0	44.045	26.95093727	25.82914734	25.52939796	26.28570366	26.52569962	26.5883503	26.21219063	26.88471794	26.14780998	26.20603561
A0A0A6YVS6;A0A0J9YUM2;A0A2R8VHH2;J3QQ18;F6SEU4;A0A2R8VH83;A0A140T8K9;A0A0J9YVH8;A0A338P799;A0A0J9YUZ2;A0A0J9YUZ5;A0A0J9YV63;A0A0J9YUY7	A0A0A6YVS6;A0A0J9YUM2;A0A2R8VHH2;J3QQ18;F6SEU4;A0A2R8VH83;A0A140T8K9;A0A0J9YVH8;A0A338P799	Ras/Rap GTPase-activating protein SynGAP	Syngap1	34	34	32	33.4	33.4	32.3	0	310		27.08446121	23.50784874	22.14609718		27.31077385	24.92429161		21.36147881	28.71832848
Q9JKV1;A0A0A6YVU8;D3YUD8	Q9JKV1;A0A0A6YVU8;D3YUD8	Proteasomal ubiquitin receptor ADRM1	Adrm1;Gm9774	8	8	8	19.4	19.4	19.4	0	121.24	27.76072121	27.34688759	27.4343605	28.02960014	27.35017967	27.07968903	27.83575249	27.7449646	27.17312241	28.07566643
A0A0A6YXE3;A0A0A6YWB0;G3X9Q0;A0A0A6YVV8;Q9JKP5;A0A0A6YXP3;A0A0A6YXL7;A0A0A6YWJ5;A0A2I3BRX8;Q3U570;A0A0A6YWG1;Q3U581;A0A0A6YXQ4	A0A0A6YXE3;A0A0A6YWB0;G3X9Q0;A0A0A6YVV8;Q9JKP5;A0A0A6YXP3	Muscleblind-like protein 1	Mbnl1	4	4	1	12.9	12.9	3.6	0	15.435	26.76281166		27.03349113	26.72273064	26.65335083	26.80143929	25.61343956	26.8894825	26.79624939	26.62324142
A0A0A6YWD2;A0A0A6YVY9;A0A0A6YXV2;A0A0A6YY76;B5TVM2;A0A0A6YY19;A0A0A6YXF0	A0A0A6YWD2;A0A0A6YVY9;A0A0A6YXV2;A0A0A6YY76;B5TVM2;A0A0A6YY19	Immunoglobulin-like domain-containing receptor 2	Ildr2	6	6	6	12.4	12.4	12.4	0	25.762	25.9488678	25.86071968			25.54857254	25.71416092	25.70263481		25.84570313	25.82476044
E9QKR1;A0A0A6YW06;A0A0A6YXC8;J3QNM3;E9QKQ9;A0A0A6YVZ6	E9QKR1;A0A0A6YW06;A0A0A6YXC8;J3QNM3;E9QKQ9		Enah	25	1	1	42.9	5	5	0.0029294	2.0855
A0A0A6YXD7;A0A0A6YW14;P01881;P01882	A0A0A6YXD7;A0A0A6YW14;P01881;P01882	Ig delta chain C region secreted form;Ig delta chain C region membrane-bound form	Ighd	2	2	2	9.7	9.7	9.7	0	3.8016
A0A0A6YW28;P35123;A0A0A6YVY7;A0A0A6YWM7;A0A0A6YW63	A0A0A6YW28;P35123;A0A0A6YVY7	Ubiquitin carboxyl-terminal hydrolase;Ubiquitin carboxyl-terminal hydrolase 4	Usp4	13	12	11	17	16	14.4	0	67.327	25.73430443	24.85918045	25.11378479	25.52022362	25.1040554	25.39819527	25.23275375	25.6288414	25.56142044	25.15278816
Q80XD3;A0A0A6YW36;O54829;Q45FE1;Q45FE2;A0A0A6YVV6	Q80XD3;A0A0A6YW36;O54829;Q45FE1;Q45FE2	Regulator of G-protein signaling 7	Rgs7	10	10	6	23	23	14.9	0	56.969	25.80493927	26.31504822	26.89735222		25.70930481	27.59811211	27.86626244	26.41107368	26.11439896	28.17864227
F8VPL5;A0A0A6YW53;E9PVG7;B7ZNR9;A0A0A6YWR8;A0A0A6YWM8;B2RUE8;P97820;A0A0A6YVZ8;A0A0A6YVR7;A0A0A6YWJ2;A0A0A6YXE5;A0A1W2P6X9;F8VPM0;E9Q374;A0A5F8MPQ7;Q91YE5	F8VPL5;A0A0A6YW53;E9PVG7;B7ZNR9;A0A0A6YWR8;A0A0A6YWM8;B2RUE8;P97820	Mitogen-activated protein kinase kinase kinase kinase 4	Map4k4	13	7	6	11.8	7.9	7.4	0	42.679	25.91408348	25.64790154	25.02284431	24.70508957	25.20843697	25.6568737	25.43151093	24.51725197		25.25774574
A0A0A6YW77;P11672	A0A0A6YW77;P11672	Neutrophil gelatinase-associated lipocalin	Lcn2	3	3	3	11.4	11.4	11.4	0.0012839	2.5248
A0A0A6YW80;G3X8Y3;Q80UM3;A0A0A6YX86;A0A0A6YXF4;E9PZ53	A0A0A6YW80;G3X8Y3;Q80UM3	N-alpha-acetyltransferase 15, NatA auxiliary subunit	Naa15	17	17	15	18.4	18.4	16.1	0	20.314	29.63289261	28.80122375	29.3662796	28.92133141		29.03671837	28.96063423	29.08539963	28.34688759	28.90319824
A0A0A6YW87;Q9CX13	A0A0A6YW87;Q9CX13	Protein cornichon homolog 4	Cnih4	1	1	1	25.6	25.6	25.6	0	18.125	25.92365646	27.09707832	26.81567764	27.4581852	27.09828377	26.87197113	25.28008461	27.22269249	26.79662132	26.48608017
A0A0A6YWE6;Q61137;Q3TPU9;A0A0A6YXJ4;A0A0A6YVT7;A0A0A6YWD1	A0A0A6YWE6;Q61137;Q3TPU9;A0A0A6YXJ4	Astrotactin-1	Astn1	12	12	12	14.3	14.3	14.3	0	80.647		25.69983292				25.9853096	26.1223011			27.28277206
A0A0A6YWL7;A0A0A6YWF9;Q6VNS1	A0A0A6YWL7;A0A0A6YWF9;Q6VNS1	Tyrosine-protein kinase receptor;NT-3 growth factor receptor	Ntrk3	5	4	4	6.7	5.7	5.7	0	9.5655		25.31406212								25.48532867
E9QNQ4;A0A0A6YWG7;Q8CHG7	E9QNQ4;A0A0A6YWG7;Q8CHG7	Rap guanine nucleotide exchange factor 2	Rapgef2	16	16	13	14.6	14.6	12.5	0	69.407	24.3780899	25.71853065	24.78366661	24.27220154		26.22455215	25.55867958		24.77026749	26.48727798
A0A0A6YWH2;Q9EQX4	A0A0A6YWH2;Q9EQX4	Allograft inflammatory factor 1-like	Aif1l	3	3	3	25	25	25	0.0020599	2.3998
E9QKE4;A0A0A6YWM5;Q8BMG7	E9QKE4;A0A0A6YWM5;Q8BMG7	Rab3 GTPase-activating protein non-catalytic subunit	Rab3gap2	22	22	22	18.5	18.5	18.5	0	60.272	24.99640846	25.68851089	25.89522743		25.4924984	25.80454445	25.93411446	24.85837364	25.03917313	25.80530739
A0A0A6YWY4;A0A0A6YWP7;A0A0A6YXM5;Q6PGA0;A0A0A6YXP4;A0A140T8R7;Q8CFE3	A0A0A6YWY4;A0A0A6YWP7;A0A0A6YXM5;Q6PGA0;A0A0A6YXP4;A0A140T8R7;Q8CFE3	REST corepressor 3;REST corepressor 1	Rcor3;Rcor1	4	4	3	11.7	11.7	9.4	0	10.62				24.03473091		24.71061897		24.65921593
A0A0A6YWP9;A0A0A6YXY0;Q9CQ79;A0A0A6YVV3	A0A0A6YWP9;A0A0A6YXY0;Q9CQ79	Thioredoxin domain-containing protein 9	Txndc9	3	3	3	17.2	17.2	17.2	0	3.7281
E9Q9M5;A0A0A6YWX1;J3KMM1;Q3UJD6;A0A0A6YWN9;A0A0A6YXT9;A0A0A6YX42	E9Q9M5;A0A0A6YWX1;J3KMM1;Q3UJD6;A0A0A6YWN9	Ubiquitin carboxyl-terminal hydrolase;Ubiquitin carboxyl-terminal hydrolase 19	Usp19	10	10	10	9.2	9.2	9.2	0	45.716	25.57597351	24.78800583				25.60676384		25.32089424	26.00152779
A0A0A6YX09;P56473	A0A0A6YX09;P56473	Agouti-related protein	Agrp	2	2	2	25.4	25.4	25.4	0	8.0116
A0A0A6YX18;Q8BVE3;A0A0A6YWP6;A0A0A6YVU0;A0A0A6YW86	A0A0A6YX18;Q8BVE3;A0A0A6YWP6	V-type proton ATPase subunit H	Atp6v1h	21	21	21	50.1	50.1	50.1	0	323.31	29.36561203	30.18518066	29.68935776	29.84179115	29.46729088	30.55279541	30.33564568	29.38703918	29.78437805	30.84759712
A0A0A6YX21;A0A0A6YY20;Q8VD57	A0A0A6YX21;A0A0A6YY20;Q8VD57	Vesicle transport protein SFT2B	Sft2d2	1	1	1	15.4	15.4	15.4	0	5.8459
A0A0A6YX40;Q6ZQA6	A0A0A6YX40;Q6ZQA6	Immunoglobulin superfamily member 3	Igsf3	2	2	2	2.6	2.6	2.6	0.003958	1.9649
A0A0A6YX73;Q8K1M3;P12367;A0A0A6YY28	A0A0A6YX73;Q8K1M3;P12367	cAMP-dependent protein kinase type II-alpha regulatory subunit	Prkar2a	17	15	15	56.1	48.4	48.4	0	165.54	28.89686203	29.57468605	29.1534462	29.22759056	29.33140182	29.1038456	29.06566048	29.28073883	29.07073593	28.95074272
A0A0A6YXB0;Q9Z1K6	A0A0A6YXB0;Q9Z1K6	E3 ubiquitin-protein ligase ARIH2	Arih2	1	1	1	5	5	5	0.0026579	2.2439
Q5FWX7;E9Q6C1;F6UHR6;E9PXZ2;A0A0A6YXH3;A2A8Z1	Q5FWX7;E9Q6C1;F6UHR6;E9PXZ2;A0A0A6YXH3;A2A8Z1	Oxysterol-binding protein;Oxysterol-binding protein-related protein 9	Osbpl9	6	6	6	8.3	8.3	8.3	0	19.747	26.39216423	26.04205704	26.31584358		26.23544121		26.18112755	26.06332207	26.37158966	26.84804535
A0A0A6YY35;A0A0A6YWT4	A0A0A6YY35;A0A0A6YWT4		Rabgap1l	7	6	1	25.2	18.4	3	0	5.95
A0A0A6YY47;E9Q589;A0A0A6YWU2	A0A0A6YY47;E9Q589;A0A0A6YWU2		Ncam1	34	2	0	45.4	2.5	0	0	167.44	28.23008919	28.94148064	28.70196915	27.9420681	28.39067268	28.62051773	29.34284592	28.42446327	28.50248718	30.03996277
F6TQW2;A0A0A6YY53;P01864	F6TQW2;A0A0A6YY53;P01864	Ig gamma-2A chain C region secreted form	Ighg2c	7	6	6	29.5	25.5	25.5	0	58.416	29.4810257	26.71764183	28.97891045	29.06871414	29.51885796
A0A0A6YY67;H7BX08;Q8C1B1;A0A0A6YXV8	A0A0A6YY67;H7BX08;Q8C1B1	Calmodulin-regulated spectrin-associated protein 2	Camsap2	8	8	8	5.8	5.8	5.8	0	3.642		25.11715698	24.39054108				25.35729599		23.90912247	25.37152481
E9Q2S0;A0A0A6YY83;A2RS43;A0A0A6YY48	E9Q2S0;A0A0A6YY83;A2RS43;A0A0A6YY48		Pcdh7	7	7	7	6.7	6.7	6.7	0	13.862			24.58754921	25.12522125
A0A0A6YY91	A0A0A6YY91		Ncam1	39	39	3	40.1	40.1	3.3	0	323.31	29.48485184	30.74342537	30.7546978	30.15351868	30.38833427	30.75421906	30.9338913	30.23237801	30.62147903	31.39539909
A0A0B4J1E2;Q9CSN1	A0A0B4J1E2;Q9CSN1	SNW domain-containing protein 1	Snw1	12	12	12	31.5	31.5	31.5	0	57.633	25.57816315	25.60543633	25.55865097	26.15709496			25.19738007	25.82138252
D3Z5P5;A0A0B4J1E3;P40694	D3Z5P5;A0A0B4J1E3;P40694	DNA-binding protein SMUBP-2	Ighmbp2	1	1	1	1.5	1.5	1.5	0.0039556	1.9609
A0A0B4J1F0;P61622	A0A0B4J1F0;P61622	Integrin alpha-11	Itga11	4	4	4	4.5	4.5	4.5	0	7.241
A0A0B4J1G1;E9Q415;A0A0B4J1E6;P08101;E9PUV2;A0A0B4J1M6;P08508	A0A0B4J1G1;E9Q415;A0A0B4J1E6;P08101	Low affinity immunoglobulin gamma Fc region receptor II	Fcgr2b;Fcgr2	5	5	5	21.2	21.2	21.2	0	4.7324		25.9842453	26.64237595
A0A0B4J1G5;Q9JHC9	A0A0B4J1G5;Q9JHC9	ETS-related transcription factor Elf-2	Elf2	2	2	2	6.3	6.3	6.3	0	5.0412
A0A0B4J1H6;P01630	A0A0B4J1H6;P01630	Ig kappa chain V-II region 7S34.1	Igkv2-137	2	2	1	18.3	18.3	9.2	0.0017566	2.4777
A0A0B4J1H7;A0A0B4J1H8	A0A0B4J1H7;A0A0B4J1H8		Igkv1-135;Igkv1-133	4	4	4	34.2	34.2	34.2	0	7.0301	25.88042641		25.60617065	25.79597855
A0A0B4J1I9;A0A0B4J1I4;P04945	A0A0B4J1I9;A0A0B4J1I4;P04945	Ig kappa chain V-VI region NQ2-6.1	Igkv4-55;Igkv4-72	2	2	1	27.4	27.4	13.7	0	49.852		29.36667633	28.64320183		28.56996727
A0A0B4J1J6	A0A0B4J1J6		Ighv10-1	2	1	1	16.8	10.9	10.9	0.0063534	1.621
A0A0B4J1J7;A0A0G2JEU7	A0A0B4J1J7;A0A0G2JEU7		Ighv1-82	2	2	1	20.4	20.4	13.3	0	6.7149
A0A0B4J1M0;A0A0G2JGS9	A0A0B4J1M0;A0A0G2JGS9		Ighv1-77	4	4	3	55.1	55.1	39.8	0	24.412
A0A0B4J1N0;A0A0G2JFE9	A0A0B4J1N0;A0A0G2JFE9		Ighv1-76	4	3	3	55.1	39.8	39.8	0	11.893
A0A0F6AIX6;A0A1W2P7C8;A0A0F6AIX5;Q8BVA5;A0A1W2P6L7;A0A1W2P7T7;A0A1W2P820;A0A1W2P856;A0A1W2P818;A0A1W2P6J8;A0A1W2P6H0	A0A0F6AIX6;A0A1W2P7C8;A0A0F6AIX5;Q8BVA5;A0A1W2P6L7;A0A1W2P7T7;A0A1W2P820	UPF0554 protein C2orf43 homolog		3	3	3	14.4	14.4	14.4	0	5.4287				26.15352249		26.46634674			26.85899162	26.77693367
A0A0G2JEQ8;A0A0G2JH16;A0A0G2JFV3;A0A0G2JDE3;A0A0G2JG66;A0A0G2JDF4;A0A0G2JFF5;A0A0G2JDK6;A0A0G2JGM8;Q8JZZ7;A0A0G2JE37;A0A0G2JGZ4;A0A0G2JGC2	A0A0G2JEQ8;A0A0G2JH16;A0A0G2JFV3;A0A0G2JDE3;A0A0G2JG66;A0A0G2JDF4;A0A0G2JFF5;A0A0G2JDK6;A0A0G2JGM8;Q8JZZ7	Latrophilin-2	Lphn2	6	6	6	7.4	7.4	7.4	0	14.883	25.04051208					24.78850365	24.76238251	24.70756721	24.99325752
A0A0G2JDF7;Q3UN04	A0A0G2JDF7;Q3UN04	Ubiquitin carboxyl-terminal hydrolase 30	Usp30	5	5	5	13.9	13.9	13.9	0	26.429		26.11469841	25.70303154				25.50621414			25.75760841
A0A0G2JE50;A0A0R4J0B0;Q8CDK8;A0A0G2JDH9;Q8R056;G3X9J8;G5E8G5;O54990;A0A0G2JE90	A0A0G2JE50;A0A0R4J0B0;Q8CDK8;A0A0G2JDH9;Q8R056;G3X9J8;G5E8G5;O54990;A0A0G2JE90	Prominin-1	Prom1	4	4	4	7.1	7.1	7.1	0	6.6738
A0A0H2UKB7;A0A0G2JDJ1;Q9DAI2;A0A0G2JF44	A0A0H2UKB7;A0A0G2JDJ1;Q9DAI2;A0A0G2JF44	Intraflagellar transport protein 22 homolog	Ift22	3	3	3	49.5	49.5	49.5	0	13.913
A0A0G2JDL9;A0A0G2JED9	A0A0G2JDL9			9	1	0	69.5	7.6	0	0	3.8227	26.25457764	26.65594673	26.73879433			27.52798271				27.80501175
A0A0G2JE03;Q3TWF7;A0A0G2JDM7;Q8BTZ4;A0A0G2JFH0;A0A0G2JDE8;A0A0G2JG78;A0A0G2JF12	A0A0G2JE03;Q3TWF7;A0A0G2JDM7;Q8BTZ4;A0A0G2JFH0;A0A0G2JDE8	Anaphase-promoting complex subunit 5	Anapc5	3	3	3	5.1	5.1	5.1	0.006643	1.6109	24.01962471	26.23659134	24.65539932
A0A0G2JEE6;A0A0G2JFF9;A0A0G2JDP0;O35387;A0A0G2JE46;A0A0G2JFE1	A0A0G2JEE6;A0A0G2JFF9;A0A0G2JDP0;O35387;A0A0G2JE46;A0A0G2JFE1	HCLS1-associated protein X-1	Hax1	5	5	5	39.1	39.1	39.1	0	62.789	24.62828636	25.44556427	26.06114006	25.75725174	26.12348557	26.13733292	26.06280899	25.14234734	24.95969582	25.22875977
A0A571BEA5;A0A0G2JDT9;A0A0G2JFZ5;E9Q6L9;Q80TE7;B9EHV0	A0A571BEA5;A0A0G2JDT9;A0A0G2JFZ5;E9Q6L9;Q80TE7;B9EHV0	Leucine-rich repeat-containing protein 7	Lrrc7	14	13	13	12.8	11.6	11.6	0	30.798		23.91570282								25.53537369
A0A0G2JDV3;L7N1X8;Q000W5	A0A0G2JDV3;L7N1X8;Q000W5		Gbp6;Gbp10	8	2	2	11.3	3.4	3.4	0.00049068	2.7655
A0A0H2UH17;A0A0G2JDV6;Q80X50;A0A0G2JGD0;A0A0G2JG47;A0A0G2JFN7;A0A0G2JE24;A0A0G2JDT1	A0A0H2UH17;A0A0G2JDV6;Q80X50	Ubiquitin-associated protein 2-like	Ubap2l	10	10	10	13.5	13.5	13.5	0	306.95	26.96675301	27.41618919	27.51344681	27.48937607	27.37741089	27.58484268	27.38829231	27.72058105	27.59690475	27.67667198
A0A0G2JDW7;Q6ZWU9;A0A0G2JG29;A0A0G2JEX7	A0A0G2JDW7;Q6ZWU9;A0A0G2JG29	40S ribosomal protein S27	Rps27	4	4	2	40.2	40.2	14.6	0	49.006	29.74258995	28.64233971	29.35825348	29.09045601	29.42173767	29.19062996	29.25698662	29.83594704	29.97555351	29.9825058
A0A0G2JDX4;A0A0G2JEZ7;Q9D1X8;Q922J6	A0A0G2JDX4;A0A0G2JEZ7;Q9D1X8;Q922J6	Tetraspanin;Tetraspanin-2	Tspan2	2	2	2	31	31	31	0	55.087
A0A0G2JDZ4;E9QNY3;Q62082	A0A0G2JDZ4;E9QNY3;Q62082	Myosin regulatory light chain 10	Myl10	2	2	1	14.9	14.9	7.5	0	22.037
E9QKG6;A0A0G2JDZ9;E9Q804;Q99NH0;A0A1W2P6X1;F6RRY0	E9QKG6;A0A0G2JDZ9;E9Q804;Q99NH0;A0A1W2P6X1	Ankyrin repeat domain-containing protein 17	Ankrd17	8	8	4	4.2	4.2	2.2	0	7.9683	24.31049538							25.33172989
A0A0G2JEG6;A0A0G2JE00;Q9WVQ1;A0A140LHL1;A0A0G2JGI5;A0A140LHB5	A0A0G2JEG6;A0A0G2JE00;Q9WVQ1;A0A140LHL1	Membrane-associated guanylate kinase, WW and PDZ domain-containing protein 2	Magi2	8	8	8	6.3	6.3	6.3	0	26.983	25.90118027	25.60831642	25.55318069	24.37325096	25.0043602	25.80793762		24.71350479	24.65834618	25.75259018
A0A0G2JE32;A0A0G2JGL0;P61079;A0A0G2JF40;Q05CK8;A0A0G2JGZ3;A0A494BAN1;A0A494BA56;Q6ZWY6	A0A0G2JE32;A0A0G2JGL0;P61079;A0A0G2JF40;Q05CK8;A0A0G2JGZ3;A0A494BAN1;A0A494BA56;Q6ZWY6	Ubiquitin-conjugating enzyme E2 D3;Ubiquitin-conjugating enzyme E2 D2B	Ube2d3;Ube2d2b	2	2	1	13.6	13.6	5.3	0	3.0469		28.07065964	28.64010048	27.48454475	27.80937386	27.19947815	29.29254723	28.83364296	28.34295273	29.30639076
A0A0G2JEH1;Q3UTH8;A0A0G2JEU6;S4R1K5;B1AXI2;A0A0G2JE35;B1AXI4;B1AXI6;A0A0G2JFA1;A0A0G2JEU0;E0CYU0;E9Q3I3;E0CX56;S4R1A7;E9PYK8;Q5DU57;Q7TNR9	A0A0G2JEH1;Q3UTH8;A0A0G2JEU6;S4R1K5;B1AXI2;A0A0G2JE35;B1AXI4;B1AXI6;A0A0G2JFA1	Rho guanine nucleotide exchange factor 9	Arhgef9	5	5	5	10.6	10.6	10.6	0	5.328						25.0798111				24.32450485
A0A0G2JE99;P01843	A0A0G2JE99;P01843	Ig lambda-1 chain C region		1	1	1	16	16	16	0	3.7441
A0A0G2JEA0;Q6ZPS6	A0A0G2JEA0;Q6ZPS6	Ankyrin repeat and IBR domain-containing protein 1	Ankib1	3	3	3	3.3	3.3	3.3	0.005083	1.7546
A0A0G2JEC4;Q9JK48;A0A0G2JE45;A0A0G2JF57	A0A0G2JEC4;Q9JK48	Endophilin-B1	Sh3glb1	11	10	9	23.1	21.1	21.1	0	172.49	27.06886673	26.96576309	27.4355526	27.1023941		27.1662426		27.31820679	27.10419655	27.79649734
A0A0G2JEC8;Q8C0M2;Q3U7M5;Q8VD66;A0A0G2JFC7	A0A0G2JEC8;Q8C0M2;Q3U7M5;Q8VD66;A0A0G2JFC7	Abhydrolase domain-containing protein 4	Abhd4	3	3	3	16.9	16.9	16.9	0	4.2325
A0A0G2JEG3;Q8VE96	A0A0G2JEG3;Q8VE96	Solute carrier family 35 member F6	Slc35f6	2	2	2	7.8	7.8	7.8	0	14.175		26.59505463	26.16196442
A0A668KM31;A0A0G2JEG8;Q7TQF7	A0A668KM31;A0A0G2JEG8;Q7TQF7	Amphiphysin	Amph	21	21	19	28.9	28.9	27.8	0	288.57	24.54651451	28.14627647	27.8599987	26.73363304	26.94737434	29.01940346	29.07862091	26.8646698	28.09622383	29.89722252
A0A0G2JEH5;Q9D081	A0A0G2JEH5;Q9D081	UDP-N-acetylglucosamine transferase subunit ALG14 homolog	Alg14	2	2	2	17.3	17.3	17.3	0	6.3949
A0A0G2JEK2;P63254	A0A0G2JEK2;P63254	Cysteine-rich protein 1	Crip1	6	6	6	43	43	43	0	104.89	31.49438286	31.93100548	31.38427353	31.31683731	31.59334755	31.47740173	31.75640869	31.80270386	30.90124321	31.56251907
A0A0G2JEP4;A0A1L1SSC0;A0A668KLE1;A0A0R4J169;E9QN52;A0A0G2JFV5;A0A1L1SVG1;Q91WK0;A0A0G2JDR6;A0A0G2JGZ1;A0A0G2JEF6	A0A0G2JEP4;A0A1L1SSC0;A0A668KLE1;A0A0R4J169;E9QN52;A0A0G2JFV5;A0A1L1SVG1;Q91WK0	Leucine-rich repeat flightless-interacting protein 2	Lrrfip2	11	11	3	26.2	26.2	7.1	0	80.755	26.31250572	26.24537659	26.50148582	26.20996284	26.41356087	26.5997448	26.26255798	26.37990761	26.666008	26.51764297
A0A0G2JER3;A0A0G2JG99;A2AHB7;C0KTP6;A2AHB9;A2AHB8;Q6ZPR4;A0A0G2JDW4;D3Z592;D3YTU6;D3Z649	A0A0G2JER3;A0A0G2JG99;A2AHB7;C0KTP6;A2AHB9;A2AHB8;Q6ZPR4	Potassium channel subfamily T member 1	Kcnt1	15	15	15	14.1	14.1	14.1	0	69.634	26.25441551	25.52318764	25.06858063	25.20318031	24.89702988	25.8836689	25.98220062	26.06058311	25.81775284	25.17664528
Q8C078;A0A0G2JET2;A0A0G2JEC5	Q8C078;A0A0G2JET2	Calcium/calmodulin-dependent protein kinase kinase 2	Camkk2	6	6	6	12.1	12.1	12.1	0	6.7811						26.20319939				26.70094299
A0A0G2JGI2;A0A0G2JEV2;O35216	A0A0G2JGI2;A0A0G2JEV2;O35216	Histone H3-like centromeric protein A	Cenpa	2	2	2	18.2	18.2	18.2	0.00097498	2.6642
A0A0G2JEX1;Q7TPW1;A0A0G2JFD8;A0A0G2JGI1;A0A0G2JG59;A0A0G2JDY6;A0A0G2JDZ8;A0A0G2JDZ3;A0A0G2JFI0;A0A0G2JFT2	A0A0G2JEX1;Q7TPW1;A0A0G2JFD8;A0A0G2JGI1;A0A0G2JG59;A0A0G2JDY6	Nexilin	Nexn	20	20	20	28.3	28.3	28.3	0	70.628	28.50790215	27.85049057	28.5446949	27.97454071	27.86785316	26.94815445	26.55174446	28.14384651	27.89162827	27.20499039
A0A0G2JEX4;Q5BKR2	A0A0G2JEX4;Q5BKR2	Mitochondrial sodium/hydrogen exchanger 9B2	Slc9b2	1	1	1	25.9	25.9	25.9	0.0039586	1.9669
A0A0G2JF48;Q8CHR6	A0A0G2JF48;Q8CHR6	Dihydropyrimidine dehydrogenase [NADP(+)]	Dpyd	1	1	1	17.9	17.9	17.9	0.0039719	1.9942
A0A0G2JF67;Q8CG03	A0A0G2JF67;Q8CG03	cGMP-specific 3,5-cyclic phosphodiesterase	Pde5a	19	19	19	28.8	28.8	28.8	0	76.811	25.80737305	26.05814934	26.74586296	26.08210754	26.87044334	25.23048401	24.89665985	25.86742973	26.09844398	25.09164238
A0A0G2JFB0;D3YXR8;Q80U40;A0A0G2JGW5;A0A571BDA2	A0A0G2JFB0;D3YXR8;Q80U40;A0A0G2JGW5;A0A571BDA2	RIMS-binding protein 2	Rimbp2	6	6	6	8.7	8.7	8.7	0	22.738		24.76562309				24.44031334				25.35336494
A0A0G2JFB2;Q80VL1;A0A0G2JFE0;A0A0G2JE08;A0A0G2JFP5	A0A0G2JFB2;Q80VL1;A0A0G2JFE0;A0A0G2JE08	Tudor and KH domain-containing protein	Tdrkh	6	6	6	15.3	15.3	15.3	0	13.223		25.21274757	25.58929443	25.12530136			25.90722084	25.69983292		25.59366035
A0A0G2JFJ6;Q7TPD0	A0A0G2JFJ6;Q7TPD0	Integrator complex subunit 3	Ints3	5	5	5	5.5	5.5	5.5	0	15.198	24.58548927	24.78785706	24.77655602		25.18222618	24.78001595	24.56587219		24.85733032	24.91529274
B7ZBV7;B7ZBV6;B7ZBV4;A0A0G2JFQ2;B7ZBW1;Q9Z351;B7ZBV5;B7ZBV8;B7ZBW2;B7ZBV9;F6UC55;A0A0G2JGA6;B7ZBV3	B7ZBV7;B7ZBV6;B7ZBV4;A0A0G2JFQ2;B7ZBW1;Q9Z351;B7ZBV5;B7ZBV8;B7ZBW2;B7ZBV9;F6UC55	Potassium voltage-gated channel subfamily KQT member 2	Kcnq2	6	6	6	10.1	10.1	10.1	0	5.4666						23.89568901			22.7042141	23.62421799
A0A0G2JFX7;Q9CWZ3;A0A0G2JEA9;A0A0N4SUH6	A0A0G2JFX7;Q9CWZ3;A0A0G2JEA9;A0A0N4SUH6	RNA-binding protein 8A	Rbm8a	6	6	6	32.2	32.2	32.2	0	164.88	27.78861618	26.7205143	27.17073822	27.46092033	27.54318428	26.82711411	27.34138298	27.24861908	27.77039337	26.82104301
Q3TUE1;A0A0G2JGW9;A0A0G2JFY5;Q3UUU2;Q91WJ8;A0A0G2JG00;A0A0G2JFK2;A0A0G2JG96	Q3TUE1;A0A0G2JGW9;A0A0G2JFY5;Q3UUU2;Q91WJ8;A0A0G2JG00;A0A0G2JFK2	Far upstream element-binding protein 1	Fubp1	15	13	13	24.8	22.3	22.3	0	33.795	25.51541901	26.6408596	26.16560936	26.35873985	26.18097687	26.06268501	26.23611641	26.40426826	26.26581573	26.47184372
A0A0G2JFZ4;E9Q7M2	A0A0G2JFZ4;E9Q7M2		Tsc22d2	4	2	2	5.4	3.2	3.2	0.0041002	1.9374
A0A0G2JG60;Q6P9Z1	A0A0G2JG60;Q6P9Z1	SWI/SNF-related matrix-associated actin-dependent regulator of chromatin subfamily D member 3	Smarcd3	10	10	7	29.1	29.1	22.2	0	90.467	25.26588631	25.58543205	25.23783112		25.62343788	25.63845825	25.02259064	25.78969955	25.90834427	25.9728775
A0A0G2JGD2;P07091	A0A0G2JGD2;P07091	Protein S100-A4	S100a4	6	6	6	55.1	55.1	55.1	0	6.314		27.50392723	26.37998962	28.19952583	28.10019112	27.54487991	27.02749252	28.40920639		26.12210464
A0A0G2JGK8;Q99KR6	A0A0G2JGK8;Q99KR6	E3 ubiquitin-protein ligase RNF34	Rnf34	1	1	1	16.2	16.2	16.2	0.0027898	2.1447
A0A0G2JGL8;Q99PU8;A0A0G2JE53;A0A0G2JGY7;A0A0G2JGD9;A0A0G2JGL1	A0A0G2JGL8;Q99PU8	Putative ATP-dependent RNA helicase DHX30	Dhx30	14	14	14	12.7	12.7	12.7	0	28.144	25.54392052	25.45619583	24.85348129	24.75760841	25.20146179	24.89795303	24.96194839	24.72072411	25.11286926	24.86532974
A0A0G2JGP4;Q9D091;P08556;A0A0G2JE25;A0A0G2JGM2;B2KGV5;E9Q8V2;E9PVD5;A0A0N4SVY1	A0A0G2JGP4;Q9D091;P08556;A0A0G2JE25	GTPase NRas	Nras	7	2	1	45.9	11.5	4.9	0	3.4271
A0A0G2JGQ4;P54729	A0A0G2JGQ4;P54729	NEDD8 ultimate buster 1	Nub1	12	12	12	23	23	23	0	55.668	26.04942894	25.52339745	25.69774055	25.98563576	25.16219521	24.9214344	25.39103317	25.87051392	26.0062027	25.14281464
E9Q1W0;E9Q1T1;A0A0G2JGS4;Q6PHZ2;E9Q1V9;Q8CCM0;E9PXV3;F6RWZ9;E9QAJ4;D6RDQ8	E9Q1W0;E9Q1T1;A0A0G2JGS4;Q6PHZ2;E9Q1V9;Q8CCM0	Calcium/calmodulin-dependent protein kinase type II subunit delta	Camk2d	17	10	10	37.9	24.8	24.8	0	189.7	27.80002022	28.13212395	27.71220589	27.49106026	27.8477459	28.14792633	27.86224747	27.51960945	28.04030228	27.83424568
A0A0G2JGT5;A0A0G2JH04;P63073;A0A0G2JFB4;A0A0G2JG98	A0A0G2JGT5;A0A0G2JH04;P63073;A0A0G2JFB4	Eukaryotic translation initiation factor 4E	Eif4e	6	6	6	32.2	32.2	32.2	0	13.935	27.71266556	27.652668	28.16014671	28.70457649	28.15470123	27.96151924	27.88704491	28.40442085	27.82790184	27.82771873
A0A0G2JGU1;Q64302	A0A0G2JGU1;Q64302	Transmembrane 4 L6 family member 1	Tm4sf1	1	1	1	6.6	6.6	6.6	0	4.1217	25.70506477	26.10839081	26.43642807				26.70964622		26.7091198
Q6PIC6;A0A0G2JGX4;Q8VCE0	Q6PIC6;A0A0G2JGX4;Q8VCE0	Sodium/potassium-transporting ATPase subunit alpha-3	Atp1a3	57	37	36	52.8	33	32.2	0	323.31	31.21117973	32.74141693	32.41870499	32.18518066	32.36120987	33.42417145	33.42567444	32.1368103	32.97144699	33.71374893
A0A0G2JGY1;Q923X1	A0A0G2JGY1;Q923X1	EGF, latrophilin seven transmembrane domain-containing protein 1	Eltd1	1	1	1	8.8	8.8	8.8	0.0040934	1.9246
A0A0G2JGY9;Q7TME0	A0A0G2JGY9;Q7TME0	Lipid phosphate phosphatase-related protein type 4	Lppr4	8	8	8	10.6	10.6	10.6	0	11.204						25.89277458				25.96692848
K3W4P2;A0A0G2JH17;Q6P4S8;A0A0G2JFR3;A0A0G2JDG8	K3W4P2;A0A0G2JH17;Q6P4S8	Integrator complex subunit 1	Ints1	15	15	15	7.6	7.6	7.6	0	23.902	25.71690941					24.81665421		25.86325073	25.33046532
E9Q5A3;Z4YJZ7;A0A0H2UH19;Q5DW34;A0A0A6YWA0	E9Q5A3;Z4YJZ7;A0A0H2UH19;Q5DW34;A0A0A6YWA0	Histone-lysine N-methyltransferase EHMT1	Ehmt1	2	2	2	2	2	2	0	2.896
A0A0H2UH25;Q3UXU7;Q80Z96;E0CX72	A0A0H2UH25;Q3UXU7;Q80Z96;E0CX72	Vang-like protein 1	Vangl1	2	2	2	8.4	8.4	8.4	0	13.1
A0A0J9YTR2	A0A0J9YTR2			1	1	1	14.7	14.7	14.7	0.00065317	2.7428
A0A0J9YUF8;A0A0J9YTU3;Q5SXY1;A0A0J9YV86;A0A0J9YUR2;A0A0J9YV47;A0A0J9YUG8;A0A3B2W7X7;Q9D6J3	A0A0J9YUF8;A0A0J9YTU3;Q5SXY1;A0A0J9YV86;A0A0J9YUR2	Cytospin-B	Specc1	15	15	15	21.4	21.4	21.4	0	34.379		25.96362495	26.7039814				26.76572418	26.16930389	26.3885231	26.89827538
Q3U6F1;E9Q7W0;A0A0J9YTV5;P31266	Q3U6F1;E9Q7W0;A0A0J9YTV5;P31266	Recombining binding protein suppressor of hairless	Rbpj	2	2	2	5.8	5.8	5.8	0	7.2245
A0A0J9YTY0;A0A0J9YUL3;Q8C1B7;A0A0J9YUV6;A0A0J9YVA6	A0A0J9YTY0;A0A0J9YUL3;Q8C1B7	Septin-11	40787	18	18	8	44.2	44.2	22.8	0	323.31	30.10985947	30.20513153	30.00998688	29.92053795	29.94237709	30.51540375	30.01305199	29.88983154	30.11222458	30.58001518
A0A0J9YU61;O08785	A0A0J9YU61;O08785	Circadian locomoter output cycles protein kaput	Clock	2	2	2	3.2	3.2	3.2	0	5.3044
A0A0J9YUD5;B9EJ54;E9Q880	A0A0J9YUD5;B9EJ54		Nup205	31	31	31	16.5	16.5	16.5	0	59.169	29.49842262	30.4375782	29.89793015	29.51107407	29.92846489	29.95670891	29.7870903	29.82535553	29.46019936	29.47113419
A0A0J9YUE9;F6TH70;F6RRH9;F6W8Z8;D6RH60	A0A0J9YUE9			52	52	1	61.7	61.7	0.8	0	323.31	28.33551788	30.10487175	29.60167503	29.22786522	29.17102432	30.74478912	30.45757866	28.96603775	29.64674187	31.35536766
A0A0J9YUI1;P61087;D3Z4U3;A0A0J9YU07;F8WIC2;A0A0J9YUR9;Q3V3R8	A0A0J9YUI1;P61087;D3Z4U3;A0A0J9YU07	Ubiquitin-conjugating enzyme E2 K	Ube2k	6	6	6	45.3	45.3	45.3	0	55.593	26.80796242	28.01355743	27.25925636	26.6895256	27.18546295	27.53267097	27.68899155	26.89527321	26.5125885	26.51020622
A0A0J9YUQ8;A0A0J9YUJ8	A0A0J9YUQ8			24	1	1	47.4	3.2	3.2	0	3.0672
A0A0J9YUT8;Q8R3C6	A0A0J9YUT8;Q8R3C6	Probable RNA-binding protein 19	Rbm19	3	3	3	4.6	4.6	4.6	0.0036703	2.0023
A0A0J9YUZ4;P63158;A0A0J9YUD8;D3YZ18;D3YVC6	A0A0J9YUZ4;P63158;A0A0J9YUD8	High mobility group protein B1	Hmgb1	13	13	11	45.5	45.5	35.5	0	323.31	29.71207619	29.5555954	29.22855377	29.599123	29.60844231	29.32249069	29.55515671	29.85510445	29.40454292	29.45804787
A0A0J9YV01;H9H9S3;A0A0M3HEP2;Q9R0G7;A0A0J9YVF6;A0A0J9YUY9;A0A0J9YU94;A0A0J9YV93;A0A0J9YTT5;A0A0J9YUE5;H3BKH5	A0A0J9YV01;H9H9S3;A0A0M3HEP2;Q9R0G7;A0A0J9YVF6;A0A0J9YUY9;A0A0J9YU94	Zinc finger E-box-binding homeobox 2	Zeb2	4	4	3	3.9	3.9	2.9	0.0032328	2.0756
Q9CZQ8;A0A0J9YV85;Q99KL7	Q9CZQ8;A0A0J9YV85;Q99KL7	Ras-related protein Rab-28	Rab28	1	1	1	9.3	9.3	9.3	0	6.4425
A0A0J9YVI7;P97929	A0A0J9YVI7;P97929	Breast cancer type 2 susceptibility protein homolog	Brca2	1	1	1	0.9	0.9	0.9	0	3.7741
A0A0M3HEP3;Q99M04	A0A0M3HEP3;Q99M04	Lipoyl synthase, mitochondrial	Lias	4	4	4	13.8	13.8	13.8	0.0025153	2.3168
S4R1C6;E9Q5C0;A0A0M3HEP6;E9Q835;Q8BYR5;F6SH36	S4R1C6;E9Q5C0;A0A0M3HEP6;E9Q835;Q8BYR5;F6SH36	Calcium-dependent secretion activator 2	Cadps2	12	5	5	10.6	4.2	4.2	0	3.6015						24.23783112				24.36218834
A0A0N4SUH4;Q8BKS9;A0A494BB98;A0A494BBI7	A0A0N4SUH4;Q8BKS9;A0A494BB98;A0A494BBI7	Pumilio domain-containing protein KIAA0020	Kiaa0020	2	2	2	5.4	5.4	5.4	0.0073378	1.5416
A0A0N4SUH8;Q9QZ23	A0A0N4SUH8;Q9QZ23	NFU1 iron-sulfur cluster scaffold homolog, mitochondrial	Nfu1	6	6	3	29.3	29.3	15.2	0	15.631	25.7523098	25.9342041	26.4282074	25.70956612	26.2815876	25.43980789	26.91364861	26.468647	26.14316559	26.8967762
E9QL12;E9PXU9;A0A0N4SUJ2;E9Q423;A0A0N4SWH3;A0A0N4SWG7;A0A0N4SUN3;A0A0N4SVX9;A0A0N4SV63;Q9ESD7	E9QL12;E9PXU9;A0A0N4SUJ2;E9Q423;A0A0N4SWH3;A0A0N4SWG7;A0A0N4SUN3;A0A0N4SVX9;A0A0N4SV63;Q9ESD7	Dysferlin	Dysf	10	8	8	5.4	4.4	4.4	0	25.642	25.92009354	25.39826012	25.34627914	25.4616394	25.67895508	24.98167801	25.09123802	25.02580452	25.23560524	25.03166389
A0A0N4SUJ3	A0A0N4SUJ3			2	2	2	2.9	2.9	2.9	0	3.2762	23.69742203			23.15562439
A0A0N4SUM4	A0A0N4SUM4			2	1	1	6.8	4	4	0	2.908
A0A0N4SUM8;Q69ZQ2;A0A0N4SV90;A0A0N4SUJ7	A0A0N4SUM8;Q69ZQ2;A0A0N4SV90;A0A0N4SUJ7	Pre-mRNA-splicing factor ISY1 homolog	Isy1	2	2	2	10	10	10	0.002655	2.2305
A0A0N4SUT8;A0A0N4SVH5;A0A0N4SVW1;A0A0N4SUV7;Q91YP3	A0A0N4SUT8;A0A0N4SVH5;A0A0N4SVW1;A0A0N4SUV7;Q91YP3	Deoxyribose-phosphate aldolase	Dera	2	2	2	35.1	35.1	35.1	0	6.6859	23.80891991			23.83643723	23.33538246	23.43733215
A0A0N4SUV3;D3YTU0;Q62442	A0A0N4SUV3;D3YTU0;Q62442	Vesicle-associated membrane protein 1	Vamp1	2	1	1	20.7	14.7	14.7	0	38.889
A0A0N4SUV4;A0A0N4SV88;Q811W2	A0A0N4SUV4;A0A0N4SV88;Q811W2	Cytochrome P450 26B1	Cyp26b1	4	4	4	13.7	13.7	13.7	0.0012926	2.5828
A0A0N4SUY3;A0A0N4SWF5;A0A0N4SV65;E9Q6H8;A0A0N4SUU0;A0A0N4SWD7;A0A1L1SQF5;A0A0N4SVR9;A0A0N4SUV0;A0A0N4SW19	A0A0N4SUY3;A0A0N4SWF5;A0A0N4SV65;E9Q6H8;A0A0N4SUU0;A0A0N4SWD7;A0A1L1SQF5		Plekha5	9	9	9	12	12	12	0	3.7576
A0A0N4SWH0;Q4VBG2;A0A0R4J0S6;E9PZ12;A0A0N4SUZ0;Q6RHR9;A0A0N4SUP9	A0A0N4SWH0;Q4VBG2;A0A0R4J0S6;E9PZ12;A0A0N4SUZ0;Q6RHR9	Membrane-associated guanylate kinase, WW and PDZ domain-containing protein 1	Magi1	6	6	6	9.6	9.6	9.6	0	19.521				24.82196617		24.79357338	24.33251572	24.77449799	24.86938286	25.50881577
A0A0N4SV05;A0A0R4J0U2;Q0VGB7;A0A0N4SVH3	A0A0N4SV05;A0A0R4J0U2;Q0VGB7;A0A0N4SVH3	Serine/threonine-protein phosphatase 4 regulatory subunit 2	Ppp4r2	2	2	2	10.9	10.9	10.9	0	3.8374
A0A0N4SV08;Q925U4	A0A0N4SV08;Q925U4	ER degradation-enhancing alpha-mannosidase-like protein 1	Edem1	1	1	1	2.2	2.2	2.2	0.0072016	1.5554
A0A0N4SV10;A0A0N4SVC4;Q9D4V0	A0A0N4SV10;A0A0N4SVC4;Q9D4V0	Ethanolamine kinase 1	Etnk1	6	6	6	24.7	24.7	24.7	0	5.0262
A0A0N4SV48;A0A0N4SUP8;P15409;A0A0N4SWC6	A0A0N4SV48;A0A0N4SUP8;P15409	Rhodopsin	Rho	4	4	4	27.5	27.5	27.5	0	126.83
A0A0N4SV80;E9QML5;Q61464;A0A0N4SV38;A0A0N4SVI8;E9QKZ7;Q3TZK9;A0A0N4SVM8;A0A0N4SUP3	A0A0N4SV80;E9QML5;Q61464;A0A0N4SV38;A0A0N4SVI8;E9QKZ7;Q3TZK9;A0A0N4SVM8	Zinc finger protein 638	Zfml;Znf638	15	15	15	11.3	11.3	11.3	0	137.77	24.59815407	25.33439255	24.92741394	24.67201042	25.42377472	25.43421745	25.02685928	25.82716179	26.56537819	25.39309692
Q6PE13;A0A0N4SVB5;Q8BG44	Q6PE13;A0A0N4SVB5	Proline-rich transmembrane protein 3	Prrt3	6	6	6	10.1	10.1	10.1	0	6.4219
A0A0N4SVB8;Q9CQW2	A0A0N4SVB8;Q9CQW2	ADP-ribosylation factor-like protein 8B	Arl8b	5	2	2	47.1	16.7	16.7	0	8.8585	29.32879448	28.59152794	29.38611412	30.04622269	29.33845329	28.80298042	29.42346191	29.48893738	29.55791664	29.02530289
A0A0N4SVC2;E9QP00	A0A0N4SVC2;E9QP00		Tra2a	4	3	1	18.9	15.7	8.2	0	12.633	27.90305519	26.50190926	26.830019	27.83388329	27.5297699	26.58563232	27.0499897		26.94413757
A0A0N4SWC1;A0A0N4SVE9;Q8BH31	A0A0N4SWC1;A0A0N4SVE9;Q8BH31	Major facilitator superfamily domain-containing protein 8	Mfsd8	1	1	1	58.3	58.3	58.3	0	20.383
A0A0N4SVH4	A0A0N4SVH4			5	1	1	56.2	11.2	11.2	0	3.4774
A0A0N4SVK3;P62322	A0A0N4SVK3;P62322	U6 snRNA-associated Sm-like protein LSm5	Lsm5	1	1	1	32.2	32.2	32.2	0	11.244
Z4YKC4;A0A0R4J112;A2AMI2;A0A0N4SVL0;Q80XI3;A2AMI7;A2AMI6	Z4YKC4;A0A0R4J112;A2AMI2;A0A0N4SVL0;Q80XI3;A2AMI7	Eukaryotic translation initiation factor 4 gamma 3	Eif4g3	25	22	22	16	14.1	14.1	0	126.13	26.25022888	25.9358902	26.28208351	26.46819687	26.07899666	26.32373047	26.5903511	26.74560547	26.49116707	26.46665764
A0A0N4SVL8;G3UVV6;B2RPV6	A0A0N4SVL8;G3UVV6;B2RPV6	Multimerin-1	Mmrn1	18	18	18	18.6	18.6	18.6	0	101.54	25.88785744	26.42091942	26.65102577	26.5544548	27.68002892				24.74637604	24.45393753
A0A0N4SVS6;Q9D548	A0A0N4SVS6			8	1	1	47.4	8.2	8.2	0	25.13
A0A0N4SWC5;F6QKD2;A0A0N4SVT1;Q9CWX9	A0A0N4SWC5;F6QKD2;A0A0N4SVT1;Q9CWX9	Probable ATP-dependent RNA helicase DDX47	Ddx47	2	2	2	13.9	13.9	13.9	0.0046582	1.8124
A0A0N4SVT3;A0A0N4SW28;Q9DAS9	A0A0N4SVT3;A0A0N4SW28;Q9DAS9	Guanine nucleotide-binding protein G(I)/G(S)/G(O) subunit gamma-12	Gng12	5	5	5	84.6	84.6	84.6	0	202	29.93564796	29.92365646	30.10274506	30.25934601	30.3764801	30.5287838	30.99253464	30.29657936	30.63486671	30.36013794
A0A0N4SVU8;Q9DCS1	A0A0N4SVU8;Q9DCS1	Transmembrane protein 176A	Tmem176a	1	1	1	6.1	6.1	6.1	0.0012862	2.5429
A0A0N4SVW8;Q3UND0	A0A0N4SVW8;Q3UND0	Src kinase-associated phosphoprotein 2	Skap2	2	2	2	15.9	15.9	15.9	0	7.8324
A0A0N4SW50;Q91VX9	A0A0N4SW50;Q91VX9	Transmembrane protein 168	Tmem168	3	3	3	13.4	13.4	13.4	0	14.017
A0A0N4SW73;Q8R361	A0A0N4SW73;Q8R361	Rab11 family-interacting protein 5	Rab11fip5	14	14	14	15.9	15.9	15.9	0	108.32	25.71431732	26.04111671	25.76706314	25.15011787	26.13365364	25.39519119	25.97974014	25.63031578	25.25425339	25.7448616
E9Q026;A0A0N4SW93;Q7TPS5;A0A0N4SW69;A0A0N4SW58;A0A0N4SVN0	E9Q026;A0A0N4SW93;Q7TPS5	C2 domain-containing protein 5	C2cd5	6	6	6	7.8	7.8	7.8	0	26.08
A0A0N4SWB9;F8WJ98;Q69ZZ6	A0A0N4SWB9;F8WJ98;Q69ZZ6	Transmembrane and coiled-coil domains protein 1	Tmcc1	7	7	5	16.2	16.2	12.3	0	4.1573	24.44101143	25.17763519	24.82473755				25.20977592			24.29066849
A0A0R3P9C4;Q8C1Q6	A0A0R3P9C4;Q8C1Q6	Small integral membrane protein 4	Smim4	2	2	2	25.6	25.6	25.6	0	8.2886
A0A0R3P9C8;Q9DC69	A0A0R3P9C8;Q9DC69	NADH dehydrogenase [ubiquinone] 1 alpha subcomplex subunit 9, mitochondrial	Ndufa9	18	18	18	52.8	52.8	52.8	0	323.31	29.18255424	29.10347176	28.83306885	28.91965675	28.75174713	29.02091408	28.80943489	28.6853199	28.68685722	28.98340225
Q7TPB0;A0A0R3P9D0;E9QAX3	Q7TPB0;A0A0R3P9D0	Lipid phosphate phosphatase-related protein type 3	Lppr3	3	3	3	5.7	5.7	5.7	0	50.679
A0A0R4IZW5;P09803	A0A0R4IZW5;P09803	Cadherin-1;E-Cad/CTF1;E-Cad/CTF2;E-Cad/CTF3	Cdh1	15	15	15	18.8	18.8	18.8	0	215.7	27.9583683	27.16653061	27.42886162	27.29079056	27.84350014	27.4382534	27.39542007	27.9314003	27.50718307	26.38388443
A0A0R4IZW9;Q9DCT5	A0A0R4IZW9;Q9DCT5	Stromal cell-derived factor 2	Sdf2	3	3	3	14.2	14.2	14.2	0	7.0459	26.1584053		25.52552032			26.21868896	25.94795418	26.41488457
A0A0R4IZX2;Q9JHL1;Q6NS54;A0A0R4J006;A0A3Q4EBU8;A0A3Q4EHM9	A0A0R4IZX2;Q9JHL1;Q6NS54;A0A0R4J006;A0A3Q4EBU8;A0A3Q4EHM9	Na(+)/H(+) exchange regulatory cofactor NHE-RF2;Na(+)/H(+) exchange regulatory cofactor NHE-RF	Slc9a3r2	16	16	16	42.1	42.1	42.1	0	178.68	27.5917778	27.37144089	27.80193329	27.65512657	27.8960247	27.52312851	27.70299149	27.82146835	27.48200798	27.33798599
A0A0R4IZX5;P55066	A0A0R4IZX5;P55066	Neurocan core protein	Ncan	15	15	14	12.6	12.6	12.1	0	42.401	23.77605438	26.9304409	24.72577667	25.92150307	25.20627785	27.30269241	26.96389008	21.52616501	22.75755692	28.87882614
A0A0R4IZY0;Q8C1A5	A0A0R4IZY0;Q8C1A5	Thimet oligopeptidase	Thop1	21	21	21	33.6	33.6	33.6	0	222.24	26.71161652	27.39949989	27.36244011	27.07428741	26.95449066	27.52193069	26.91433334	27.30164528	27.21391487	27.87818336
A0A0R4IZY6;Q61096	A0A0R4IZY6;Q61096	Myeloblastin	Prtn3	1	1	1	5.1	5.1	5.1	0.0012864	2.5434
A0A0R4IZY9;Q91XI1	A0A0R4IZY9;Q91XI1	tRNA-dihydrouridine(47) synthase [NAD(P)(+)]-like	Dus3l	4	4	4	6.9	6.9	6.9	0	10.172		25.12324905	24.6936512	24.87516212		25.03607368			24.8479023
A0A0R4J007;P70261	A0A0R4J007;P70261	Paladin	Pald1	10	10	10	13.2	13.2	13.2	0	21.24	25.02504349	25.13476944	24.78266716	25.17603683	25.29449463	25.31537628	25.14141273	25.60277748	25.62215233	25.15151215
P70288;A0A0R4J008;Q8BQ10	P70288;A0A0R4J008;Q8BQ10	Histone deacetylase 2	Hdac2	10	6	6	25.2	16	16	0	46.439	25.7090416	26.36013031	26.00900459	25.29277611	25.89903641	25.80208206	25.69471359	26.11374474	25.9958477	26.19183922
A0A0R4J018;O55060;D3Z217;D6RIK3;D3YWK6;D3Z380;D3Z0R1	A0A0R4J018;O55060;D3Z217;D6RIK3;D3YWK6;D3Z380	Thiopurine S-methyltransferase	Tpmt	5	5	5	27.5	27.5	27.5	0	49.829	25.55329895	26.46564484	26.01714134					26.11763382
A0A0R4J023;Q9JLZ3;F6RT60;F6R307;A0A0R4J1L8;E9Q6L3;E9QMT1	A0A0R4J023;Q9JLZ3;F6RT60;F6R307	Methylglutaconyl-CoA hydratase, mitochondrial	Auh	11	11	11	36.6	36.6	36.6	0	199.52	28.1869278	28.73363304	28.98929024	28.62107658	28.58064461	28.82435417	29.02796745	28.49556541	28.87815285	29.09838486
G3UZL2;G3UZ62;A0A0R4J025;Q6NXM2	G3UZL2;G3UZ62;A0A0R4J025;Q6NXM2	RCC1 and BTB domain-containing protein 1	Rcbtb1	1	1	1	48.5	48.5	48.5	0.0039622	1.9783
Q8CCJ4;A0A0R4J030;A0A286YCG0	Q8CCJ4;A0A0R4J030	APC membrane recruitment protein 2	Amer2	9	9	9	20.2	20.2	20.2	0	33.263	23.03561974	25.44050407		24.30862236	23.76638031	25.32319832	24.97932434			26.06196404
P06683;A0A0R4J032;H3BKN4	P06683;A0A0R4J032	Complement component C9	C9	5	5	5	10.9	10.9	10.9	0	19.999		26.01128769	26.68739128	25.89919853	25.62795258	25.80761909
Q99K01;A0A0R4J034;D3YZA7	Q99K01;A0A0R4J034	Pyridoxal-dependent decarboxylase domain-containing protein 1	Pdxdc1	16	16	16	22.9	22.9	22.9	0	45.248	26.60201263	26.32374763	26.4875679	26.94246101	26.07038307	26.31079102	26.48706245	26.14437103	25.58112717	25.44774055
A0A0R4J036;P08553;D3YZ35;REV__A0A0G2JF16;REV__Q8R344	A0A0R4J036;P08553;D3YZ35	Neurofilament medium polypeptide	Nefm	61	59	55	66.9	65.4	63.1	0	323.31	31.13509941	30.67286682	31.55288696	31.24337387	32.36076736	33.3821373	33.83073807	33.84884644	32.50395966	31.52023697
D3YTY9;A0A0R4J038;O08677;D3Z2B2;A0A338P699;CON__P01045-1;CON__Q2KJ62;CON__P01044-1	D3YTY9;A0A0R4J038;O08677	Kininogen-1;Kininogen-1 heavy chain;Bradykinin;Kininogen-1 light chain	Kng1	17	17	14	46.7	46.7	38.5	0	183.49	29.48254585	30.17807198	30.90426064	30.67825127	29.97268105	28.36419487	28.61386108	28.84203148	28.40657234	27.63068962
Q9ESB3;A0A0R4J039;A0A338P6H8	Q9ESB3;A0A0R4J039;A0A338P6H8	Histidine-rich glycoprotein	Hrg	12	12	12	23	23	23	0	199.83	28.65843391	28.75932503	29.29830551	29.64159966	29.83830833	25.19302368	25.41625404	26.65649223	25.29059792	26.32388687
A0A0R4J044;P57724;A0A087WSI1;A0A1L1SUS5;A0A1L1SRP9;A0A1L1SQ99;A0A087WRH3;A0A087WP16;A0A087WPG7;A0A1L1SQL8	A0A0R4J044;P57724;A0A087WSI1;A0A1L1SUS5;A0A1L1SRP9;A0A1L1SQ99;A0A087WRH3	Poly(rC)-binding protein 4	Pcbp4	3	2	2	8.2	6.2	6.2	0	4.8911		24.99791527					25.35013008
A0A0R4J049;Q8CIG8;F6QQQ6;A0A2I3BRG2;S4R295	A0A0R4J049;Q8CIG8	Protein arginine N-methyltransferase 5	Prmt5	11	11	11	21.8	21.8	21.8	0	114.57	26.12396049	26.50774384	26.47662544	26.14701462	25.85481262	25.84747124	26.55561066	26.51195526	26.38202095	27.07917976
A0A1L1SS90;A0A0R4J050;Q99JW2;A0A1L1SRW7;A0A1L1SRC1;A0A1L1SRL5;A0A087WPX1;A0A1L1SSU4;A0A087WRE0	A0A1L1SS90;A0A0R4J050;Q99JW2;A0A1L1SRW7;A0A1L1SRC1;A0A1L1SRL5;A0A087WPX1	Aminoacylase-1	Acy1	6	6	6	20.1	20.1	20.1	0	10.695	25.53486824	25.63544464	25.79218292	25.50872612	25.58777809	25.29764557	25.48206902	26.17249298	25.78181839	25.82842255
A0A0R4J058;A0A0R4J242;Q922Q9;A0A1B0GSH5;D3YWG2;G8JL55	A0A0R4J058;A0A0R4J242;Q922Q9;A0A1B0GSH5;D3YWG2;G8JL55	Chitinase domain-containing protein 1	Chid1	6	6	6	22.6	22.6	22.6	0	30.895	27.17006874	27.31120682	27.33824158	27.32165146	26.46221733	27.15209198	26.97191238	27.1465683	27.23397827	27.34180832
A0A0R4J060;J3QNK5;Q8BIH0	A0A0R4J060;J3QNK5;Q8BIH0	Histone deacetylase complex subunit SAP130	Sap130	2	2	2	2	2	2	0.00032944	2.8635
A0A0R4J065;Q8BGE6;A0A087WNY2;A0A087WRT0;D3YZP6	A0A0R4J065;Q8BGE6	Cysteine protease ATG4B	Atg4b	3	3	3	10.9	10.9	10.9	0	48.601
A0A0R4J069;Q9JLI6;F7D651;F6ZFP8;D3Z3I6;F7BB44;D3Z7G6	A0A0R4J069;Q9JLI6;F7D651;F6ZFP8	Selenocysteine lyase	Scly	4	4	4	8.8	8.8	8.8	0.0019148	2.4694		31.33516693						31.12497139
A0A0R4J078;Q8VCH8;A0A087WSK5	A0A0R4J078;Q8VCH8	UBX domain-containing protein 4	Ubxn4	7	7	7	17.2	17.2	17.2	0	115.75	27.27896881	27.43451881			27.59013748	27.18442345	26.89238167	27.38418007	27.48677063	26.54823494
A0A0R4J079;Q8BMP6	A0A0R4J079;Q8BMP6	Golgi resident protein GCP60	Acbd3	15	15	15	39.8	39.8	39.8	0	210.35	27.19084167	26.63117599	27.1677742	27.06630325	26.85055161	27.00817108	26.99377632	26.89619827	27.20871735	26.74868011
A0A0R4J081;A2AQ17;Q9CWX2	A0A0R4J081;A2AQ17;Q9CWX2	Complex I intermediate-associated protein 30, mitochondrial	Ndufaf1	6	6	6	17	17	17	0	5.5741			25.84040642							26.57530975
A0A0R4J083;P51174	A0A0R4J083;P51174	Long-chain specific acyl-CoA dehydrogenase, mitochondrial	Acadl	20	20	20	46.5	46.5	46.5	0	323.31	31.17480278	30.5560894	30.9644413	31.17884254	30.86606979	30.40608597	30.54406929	30.46548271	30.52505302	30.34519577
A0A0R4J1F6;A0A0R4J085;Q3UHZ7;Q91YN5	A0A0R4J1F6;A0A0R4J085;Q3UHZ7;Q91YN5	UDP-N-acetylhexosamine pyrophosphorylase;UDP-N-acetylgalactosamine pyrophosphorylase;UDP-N-acetylglucosamine pyrophosphorylase	Uap1	5	4	4	9.7	7.1	7.1	0	3.0725
A0A0R4J086;Q8BK62	A0A0R4J086;Q8BK62	Olfactomedin-like protein 3	Olfml3	3	3	3	5.9	5.9	5.9	0.0028016	2.1916
A0A0R4J087;Q8BJI1;A0A0R4J252;E9Q4S9;A0A1W2P744;Q8BG16	A0A0R4J087;Q8BJI1;A0A0R4J252	Sodium-dependent neutral amino acid transporter SLC6A17	Slc6a17	11	11	11	18.8	18.8	18.8	0	145.81		27.20750618	26.61118889	26.0087471	26.22925568	27.38030434	27.04197311	26.36527824	26.4651947	28.18782425
P20352;A0A0R4J088;A0A0G2JGS5	P20352;A0A0R4J088	Tissue factor	F3	7	7	7	28.6	28.6	28.6	0	137.27	26.83098602	26.44300461	26.24267197	27.30721664		26.61918831	27.29657936	25.87387276	26.79191017	26.32841301
Q8K2I4;A0A0R4J092;D6RGR1	Q8K2I4;A0A0R4J092	Beta-mannosidase	Manba	11	11	11	12.2	12.2	12.2	0	15.009	26.06410408	25.05444908	25.73086357	25.3088665	25.64215469	25.09099579	25.94091606	25.57120514	25.82801056	25.30392838
A0A0R4J093;Q9DBP5	A0A0R4J093;Q9DBP5	UMP-CMP kinase	Cmpk1	11	11	11	48	48	48	0	139.88	26.85412407	27.55449867	27.66932297	27.42678452	27.07111931	27.92144585	27.8483429	27.48523712	27.46902084	28.15846252
A0A0R4J094;Q3TC72	A0A0R4J094;Q3TC72	Fumarylacetoacetate hydrolase domain-containing protein 2A	Fahd2	10	10	10	41.9	41.9	41.9	0	118.15	28.52973175	28.35712051	28.39533806	28.06594276	27.73233986	28.0823822	28.38837433	27.54421616	28.4685936	28.26619911
A0A0R4J097;O88393	A0A0R4J097;O88393	Transforming growth factor beta receptor type 3	Tgfbr3	4	4	4	5.8	5.8	5.8	0	34.822					24.94467354	25.16380692
A0A0R4J098;O88291;D3YXQ7;D6RG92	A0A0R4J098;O88291;D3YXQ7	DBIRD complex subunit ZNF326	Znf326;Zfp326	8	8	8	18.3	18.3	18.3	0	93.839	26.61624718	26.638237		26.35230446	26.48885536	26.83749771	26.70819855	26.68204117	26.60002899	26.42785454
A0A0R4J0A2;Q8CF94	A0A0R4J0A2;Q8CF94	Blood group Rh(D) polypeptide	Rhd	2	2	2	4.5	4.5	4.5	0.0069291	1.5913
A0A0R4J0A4;P35969	A0A0R4J0A4;P35969	Vascular endothelial growth factor receptor 1	Flt1	8	8	1	5.6	5.6	0.8	0	6.8216	25.01120186	24.86116982	25.47429085	24.9539814
Q8BLE7;A0A0R4J0A6;A0A140LHC9	Q8BLE7;A0A0R4J0A6	Vesicular glutamate transporter 2	Slc17a6	10	8	8	17.2	12.5	12.5	0	12.728	24.94346619		26.38525009		25.71303368	25.56798935	26.61680794		25.4457531	25.64372444
A0A0R4J0B4;Q99KK2;A0A0N4SW65;A0A0N4SWC3	A0A0R4J0B4;Q99KK2	N-acylneuraminate cytidylyltransferase	Cmas	9	9	9	18.5	18.5	18.5	0	16.978	26.92931175	26.99539566	27.11306953	26.82310867	26.73724747	26.97825623	26.85448074	26.49139595	26.75264168	27.1728363
A0A0R4J0B5;Q91W34;D6RDS0	A0A0R4J0B5;Q91W34;D6RDS0	RUS1 family protein C16orf58 homolog	BC017158	11	11	11	30.7	30.7	30.7	0	134.76	25.68586731	26.26788712	25.92444992	26.43326187	26.12679863	26.15137672	25.50485229	25.54810333	26.2909317	25.67656326
S4R2E1;A0A0R4J0B6;Q7TMS5;D3YZX5;A0A0N4SWA2;D3Z150;S4R2M4;D3YVG8	S4R2E1;A0A0R4J0B6;Q7TMS5	ATP-binding cassette sub-family G member 2	Abcg2	10	10	10	22.6	22.6	22.6	0	141.91	28.49018097	27.81622696	28.01759911	27.69178963	28.21108627	28.36365128	27.92286301	27.87273407	28.22623444	27.44174004
A0A0R4J0B8;J3QQ44;Q62421;J3QK75;J3QQ08	A0A0R4J0B8;J3QQ44;Q62421	Endophilin-A3	Sh3gl3	9	9	9	31.4	31.4	31.4	0	156.9		25.44569016	24.68891144	23.9642868	23.84278107	25.43211555	25.44638443		24.44347954	26.00227928
A0A0R4J0D3;Q3TDQ1	A0A0R4J0D3;Q3TDQ1	Dolichyl-diphosphooligosaccharide--protein glycosyltransferase subunit STT3B	Stt3b	15	14	14	18.1	17.3	17.3	0	98.541	28.03333473	27.76407814	27.33193588	27.61981964	27.96691704	27.40454292	26.91410637	27.77975273	27.67222595	27.55815315
A0A0R4J0E4;Q7TQK1	A0A0R4J0E4;Q7TQK1	Integrator complex subunit 7	Ints7	7	7	7	7.5	7.5	7.5	0	3.5998	27.86396027						27.97541618			27.79488754
A0A0R4J0E9;Q91X85	A0A0R4J0E9;Q91X85	Feline leukemia virus subgroup C receptor-related protein 2	Flvcr2	1	1	1	2.7	2.7	2.7	0	30.619
A0A0R4J0F6;Q99KY4;F6SLK1;D6RHK5;A0A0G2JGP6;A0A0G2JEW6;A0A0G2JFZ0;F7BG02	A0A0R4J0F6;Q99KY4	Cyclin-G-associated kinase	Gak	26	26	24	21.8	21.8	20.2	0	53.769	25.67567635	26.72559357	26.68404961	26.71410751	26.59761429	26.63062096	27.19929123	26.87126541	26.52620697	27.31674004
A0A0R4J0G0;Q8BH04;A0A2I3BQL9;A0A2I3BS39;A0A2I3BRX1;A0A2I3BQC6;A0A2I3BQ75	A0A0R4J0G0;Q8BH04;A0A2I3BQL9;A0A2I3BS39;A0A2I3BRX1	Phosphoenolpyruvate carboxykinase [GTP], mitochondrial	Pck2	27	27	27	51.9	51.9	51.9	0	323.31	29.49419212	29.18416214	29.2033577	29.03217888	29.24113655	29.03572083	28.93424225	28.84816551	29.21650887	29.08727264
A0A0R4J0G4;Q6VN19	A0A0R4J0G4;Q6VN19	Ran-binding protein 10	Ranbp10	3	3	3	6.2	6.2	6.2	0.0099711	1.3911
A0A3B2W7G1;A0A0R4J0G6;Q9CYK2	A0A3B2W7G1;A0A0R4J0G6;Q9CYK2	Glutaminyl-peptide cyclotransferase	Qpct	4	4	4	17.3	17.3	17.3	0	14.393	24.17888832	25.53753662	25.26627922						25.20929337	24.90554619
A0A0R4J0H8;Q6NWW9	A0A0R4J0H8;Q6NWW9	Fibronectin type III domain-containing protein 3B	Fndc3b	2	2	2	2.8	2.8	2.8	0	4.7334
A0A0R4J0I1;P07759;E9Q499;F2Z405;Q5I2A0;Q80X76	A0A0R4J0I1;P07759	Serine protease inhibitor A3K	Serpina3k	16	16	10	45.9	45.9	27	0	323.31	29.79852295	29.9077034	28.65802574	30.2459259	29.68869209	29.85961342	29.82570457	30.16734314	30.04231262	29.79321289
D3YTQ5;A0A0R4J0I6;Q80XL6;A0A087WSI8	D3YTQ5;A0A0R4J0I6;Q80XL6;A0A087WSI8	Acyl-CoA dehydrogenase family member 11	Acad11	4	4	4	6.5	6.5	6.5	0	10.955
A0A0R4J0I9;Q91ZX7;Q3U5J2;D3Z5M3;F6UAC8;A0A0N4SUL9;H3BJH0;H3BL52;A0A0N4SVX0;REV__Q91ZX7;REV__A0A0R4J0I9;Q91VN0	A0A0R4J0I9;Q91ZX7	Prolow-density lipoprotein receptor-related protein 1;Low-density lipoprotein receptor-related protein 1 85 kDa subunit;Low-density lipoprotein receptor-related protein 1 515 kDa subunit;Low-density lipoprotein receptor-related protein 1 intracellular domain	Lrp1	133	133	130	34.6	34.6	34.1	0	323.31	29.28279495	28.81528091	28.95845222	29.13824081	29.06799507	28.81304932	28.83231544	29.0675087	28.91070747	28.55526733
A0A0R4J0J0;Q3UVT7;Q9JHU2;D3Z486	A0A0R4J0J0;Q3UVT7;Q9JHU2	Palmdelphin	Palmd	11	11	11	23.2	23.2	23.2	0	64.65	25.86221123	25.84033394	26.23119736	26.53804016	26.00718689	25.97449684	26.2400341	27.63187027		25.78723526
Q8BKT7;A0A0R4J0J6;Q5SVF9	Q8BKT7;A0A0R4J0J6;Q5SVF9	THO complex subunit 5 homolog	Thoc5	4	4	4	7.3	7.3	7.3	0	4.232
A0A0R4J0J8;Q2KN98	A0A0R4J0J8;Q2KN98	Cytospin-A	Specc1l	5	5	5	5.6	5.6	5.6	0	6.8498
A0A0R4J0K1;Q9ERR7;A0A0G2JEF3;A0A1C7ZMY4	A0A0R4J0K1;Q9ERR7	15 kDa selenoprotein	42248	4	4	4	30.9	30.9	30.9	0	60.989	26.58849335	26.75798988	25.9642868	26.22273064	26.93021584	26.39234352	26.15657425	26.89272881	26.49858093	26.14020348
A0A0R4J0K2;K3W4R5;A2AGT5;Z4YL78	A0A0R4J0K2;K3W4R5;A2AGT5;Z4YL78	Cytoskeleton-associated protein 5	Ckap5	48	48	48	25	25	25	0	117.46	26.58548927	26.94726181	27.09103584	26.627285	27.04759979	27.11812782	27.50415421	26.87490463	26.98228836	27.42518425
Q8BRB0;A0A0R4J0L5;Q8R3I3;A0A0A6YWW6	Q8BRB0;A0A0R4J0L5;Q8R3I3	Conserved oligomeric Golgi complex subunit 6	Cog6	5	5	5	8.5	8.5	8.5	0	4.7385	24.97057533			24.91911697
Q8BJZ4;A0A0R4J0L6;A0A0N4SV23	Q8BJZ4;A0A0R4J0L6	28S ribosomal protein S35, mitochondrial	Mrps35	8	8	8	23.1	23.1	23.1	0	22.115	25.04564476	24.31070518	24.49929619		24.76461029		24.17386627		24.80508614
A0A0R4J0M1;Q8VCN9	A0A0R4J0M1;Q8VCN9	Tubulin-specific chaperone C	Tbcc	5	5	5	15.5	15.5	15.5	0	6.0162
A0A0R4J0M9;Q8CDG3	A0A0R4J0M9;Q8CDG3	Deubiquitinating protein VCIP135	Vcpip1	16	16	16	16.5	16.5	16.5	0	29.716	24.92886162	25.53356171	25.23892403	24.75852394		26.15035057	25.80904198	25.51914406	25.87558365	25.83602905
A0A0R4J0N0;Q70E20	A0A0R4J0N0;Q70E20	Sushi, nidogen and EGF-like domain-containing protein 1	Sned1	3	3	3	2.1	2.1	2.1	0.0041021	1.9394
A0A0R4J0P1;Q9D7B6;D3YTT4;A0A1L1SUG2	A0A0R4J0P1;Q9D7B6;D3YTT4	Isobutyryl-CoA dehydrogenase, mitochondrial	Acad8	20	20	20	52.3	52.3	52.3	0	212.15	28.63356781	28.33794403	28.66753006	29.39308929	28.22439575	28.16283798	28.16557121	28.45018196	28.34883118	28.26713753
A0A0R4J0P6;Q8VDG3	A0A0R4J0P6;Q8VDG3	Poly(A)-specific ribonuclease PARN	Parn	2	2	2	3.4	3.4	3.4	0.0032323	2.0747
A0A0R4J0P7;Q78KK3	A0A0R4J0P7;Q78KK3	Solute carrier family 22 member 18	Slc22a18	4	4	4	10	10	10	0	25.335	26.65485382	26.90426064	26.82298851	26.43185997	26.25365829	26.67626762	25.64485168	26.49672318	26.70951462	26.14341736
Q80VI1;A0A0R4J0Q6;D3YVX5	Q80VI1;A0A0R4J0Q6	E3 ubiquitin-protein ligase TRIM56	Trim56	7	7	7	13.4	13.4	13.4	0	108.3				25.07581902	25.51947403	25.21341515			24.99295616
O70404;A0A0R4J0R1;A0A0U1RPE8	O70404;A0A0R4J0R1;A0A0U1RPE8	Vesicle-associated membrane protein 8	Vamp8	6	6	6	52.5	52.5	52.5	0	28.448	27.74014664	26.7072773	27.74348831	27.43865013	26.63284111	26.61118889	27.06835556	27.57873917	26.45564842
A0A0R4J0S1;Q91W92	A0A0R4J0S1;Q91W92	Cdc42 effector protein 1	Cdc42ep1	8	7	7	22	20.3	20.3	0	41.415			25.71772003				24.76430702
A0A0R4J0S2;P70389	A0A0R4J0S2;P70389	Insulin-like growth factor-binding protein complex acid labile subunit	Igfals	3	3	3	6.3	6.3	6.3	0.0033851	2.0669
A0A0R4J0S4;Q80Y17	A0A0R4J0S4;Q80Y17	Lethal(2) giant larvae protein homolog 1	Llgl1	13	13	13	17.9	17.9	17.9	0	91.097		26.84971619	27.25250435		27.56427383	27.09848404	27.33534813	26.76331902	26.68029785	27.22167969
A0A1L1SVG0;A0A0R4J0S7;Q8CGB3;A0A1L1STY4	A0A1L1SVG0;A0A0R4J0S7;Q8CGB3;A0A1L1STY4	Uveal autoantigen with coiled-coil domains and ankyrin repeats	Uaca	40	40	40	28.3	28.3	28.3	0	323.31	27.62916183	27.37119102	27.48746109	27.56884575	27.90437698	27.27728462	27.21215439	28.01972008	27.52035904	27.05351639
A0A0R4J0T0;Q8K3A0;F6UL52;F6WN43	A0A0R4J0T0;Q8K3A0;F6UL52	Iron-sulfur cluster co-chaperone protein HscB, mitochondrial	Hscb	5	5	5	24.8	24.8	24.8	0	35.384	24.95180321	25.36389351	25.68691063	25.00675964			25.50118065	25.29000092	24.83335304
A0A0R4J0T5;P28659	A0A0R4J0T5;P28659	CUGBP Elav-like family member 1	Celf1	4	4	4	8.4	8.4	8.4	0	5.4539	24.53658867	24.64795685			26.31292152	26.25068092	25.08598137		26.20046997	26.50630569
Q9D8S3;A0A0R4J0T8;A0A2I3BQY0	Q9D8S3;A0A0R4J0T8	ADP-ribosylation factor GTPase-activating protein 3	Arfgap3	9	9	9	19.9	19.9	19.9	0	53.532	25.73469162	24.86608505		25.8378582			25.51704216	25.87420082	25.88964653
A0A0R4J0U7;Q8R395	A0A0R4J0U7;Q8R395	COMM domain-containing protein 5	Commd5	4	4	4	24.1	24.1	24.1	0	12.883
A0A0R4J0V5;P08775	A0A0R4J0V5;P08775	DNA-directed RNA polymerase II subunit RPB1	Polr2a	19	19	19	11.7	11.7	11.7	0	62.225	26.42356682	26.87161827	26.92512894	25.38373566	26.72520447	26.63422585	26.82759857	27.34291077	27.05610275	25.67570305
Q8K2J1;A0A0R4J0W4;Q8CI85	Q8K2J1;A0A0R4J0W4;Q8CI85	Carbonic anhydrase 12	Car12;Ca12	1	1	1	3.8	3.8	3.8	0.0027894	2.1444
A0A0R4J0W6;Q9CRC8;D6RFC5;A0A0G2JGC9;F6RDA7;D6RHB1	A0A0R4J0W6;Q9CRC8	Leucine-rich repeat-containing protein 40	Lrrc40	10	10	10	19.4	19.4	19.4	0	14.091	26.06679535	25.36232185	25.92610359	26.05905724	25.50512505	26.09721947	25.68029785	26.34982681	25.70266151	26.23026276
Q6DIA2;A0A0R4J0W9;A0A1Y7VJ76	Q6DIA2;A0A0R4J0W9;A0A1Y7VJ76	Exocyst complex component 3-like protein 4	Exoc3l4	2	2	2	3.9	3.9	3.9	0.00065338	2.7454			23.14732552		24.18283272
A0A0R4J0Z1;P08003	A0A0R4J0Z1;P08003	Protein disulfide-isomerase A4	Pdia4	36	36	36	48.5	48.5	48.5	0	323.31	29.89080238	29.62700653	29.40981293	29.79631233	29.80116272	29.56879044	29.69400024	29.77487755	29.78774452	29.39937782
E9Q2X5;E9PVC1;E9Q7D4;E9Q7D3;E9QAQ1;A0A0R4J0Z2;P42866	E9Q2X5;E9PVC1;E9Q7D4;E9Q7D3;E9QAQ1;A0A0R4J0Z2;P42866	Mu-type opioid receptor	Oprm1	1	1	1	3.3	3.3	3.3	0.0012866	2.544
P55088;A0A0R4J0Z3;A0A3Q4EI78	P55088;A0A0R4J0Z3;A0A3Q4EI78	Aquaporin-4	Aqp4	6	1	1	17	3.1	3.1	0	4.171
A0A0R4J1K4;A0A0R4J1K9;A0A0R4J101;P13808;D3YUF1;D3Z5G3;F6Q7T0	A0A0R4J1K4;A0A0R4J1K9;A0A0R4J101;P13808	Anion exchange protein 2	Slc4a2	18	18	17	17.4	17.4	16.5	0	48.715	22.31898689	24.22545433	22.72250748	27.68418312	23.70271492		24.51412392		23.16946793
E9QL31;A0A0R4J104;P98078;E9PX84;Q3TRE6;F6TQN9;Q9DCE6;E0CXT5;E0CZ53;E0CYJ2	E9QL31;A0A0R4J104;P98078;E9PX84;Q3TRE6;F6TQN9;Q9DCE6;E0CXT5	Disabled homolog 2	Dab2	14	14	14	23	23	23	0	62.305	27.2505188	26.86455154	26.56054688	27.24336243	26.58376884	26.97224236	26.77492523	27.7167263	27.38203812	26.01486778
Q8R146;A0A0R4J107;A0A0A6YXV0	Q8R146;A0A0R4J107	Acylamino-acid-releasing enzyme	Apeh	15	15	15	24.3	24.3	24.3	0	124.11	27.14812088	27.57253647	27.5721035	27.60639572	27.06095505	26.69378471	27.01563263	27.31518555	26.97180367	27.18167686
A0A0R4J115;O70491	A0A0R4J115;O70491	Stimulated by retinoic acid gene 6 protein	Stra6	4	4	4	7.8	7.8	7.8	0	7.2308	24.67572975	23.6718483	23.98685074	24.39669418		24.1681385		24.96864319	23.93255997
G3UYZ1;A0A0R4J117;Q8R366;D3Z4Q8;A0A0A6YVX9;A0A0A6YWK7	G3UYZ1;A0A0R4J117;Q8R366	Immunoglobulin superfamily member 8	Igsf8	10	10	10	23.7	23.7	23.7	0	70.74	27.67633438	28.98953247	29.38901138	28.96055222	28.7850647	29.16636276	30.14867783	28.90810394	29.37154388	29.6235733
A0A0R4J124;O54781;A0A0G2JG74;Q6P5E1;Q9Z0G2	A0A0R4J124;O54781	SRSF protein kinase 2;SRSF protein kinase 2 N-terminal;SRSF protein kinase 2 C-terminal	Srpk2	6	6	5	10	10	8.7	0	13.16	25.1796093	26.13547516	25.52258873	26.01412201	25.9579258	25.90772629	26.44895363	25.79721451	26.01220512	26.70028305
A0A0R4J131;Q8CIF4	A0A0R4J131;Q8CIF4	Biotinidase	Btd	8	8	8	18.5	18.5	18.5	0	140.23	26.71096039	26.22364998	26.81702042	26.45876312	26.5692215	26.50370026	25.76870537	25.33340454	26.8256588	26.02749252
A0A0R4J138;P50429;Q32KI9	A0A0R4J138;P50429	Arylsulfatase B	Arsb	9	9	9	17	17	17	0	31.802	27.10709381	26.89804459	27.04739189	27.54244614	27.09043121	26.97147369	27.38401604	27.19394493	27.36084938	27.24281693
A0A0R4J139;Q8BU85;D3YUC9	A0A0R4J139;Q8BU85	Methionine-R-sulfoxide reductase B3, mitochondrial	Msrb3	4	4	4	22.6	22.6	22.6	0	43.498	27.15073776	26.7816925	26.88518333	26.78481483	26.52965164	26.61133003	26.89515877	26.95404816	26.49147415	25.96868706
A0A0R4J140;Q5SW19;Z4YLI8	A0A0R4J140;Q5SW19;Z4YLI8	Clustered mitochondria protein homolog	Cluh	15	15	15	14.5	14.5	14.5	0	40.484	28.41542435	27.87073708	28.13383865	28.3067379	27.88261986	28.09491539	28.3286438	28.0586853	28.28779984	28.56434631
A0A0R4J1I5;D3Z726;A0A0R4J161;Q9DBY0	A0A0R4J1I5;D3Z726;A0A0R4J161;Q9DBY0	Forkhead box protein P4	Foxp4	1	1	1	2.1	2.1	2.1	0.004222	1.8658
Q3TKT4;A0A0R4J170;G3UX35	Q3TKT4;A0A0R4J170;G3UX35	Transcription activator BRG1	Smarca4	21	12	12	14	8.7	8.7	0	87.782	25.31575584	25.23044586	24.82585335	25.08212852	25.07793808	25.23399734	25.22154999	25.0498867	24.3249855	25.15158844
Q3U1Y4;A0A0R4J172;F6RXE7	Q3U1Y4;A0A0R4J172	DENN domain-containing protein 4B	Dennd4b	3	3	3	2.1	2.1	2.1	0	2.9027
Q9QZH6;A0A0R4J174;J3KMM6	Q9QZH6;A0A0R4J174;J3KMM6	Evolutionarily conserved signaling intermediate in Toll pathway, mitochondrial	Ecsit	6	6	6	17.7	17.7	17.7	0	27.838	25.22787857	25.93107224	25.12289429	25.38073349	25.60698891	25.37417984	25.2886982	24.36826324	25.17027855	25.45340538
A0A0R4J177;Q3TVC7	A0A0R4J177;Q3TVC7	Cyclin-D1-binding protein 1	Ccndbp1	1	1	1	3.5	3.5	3.5	0	3.0913
A0A0R4J187;P23475;A0A2R8VHZ9;E9Q163	A0A0R4J187;P23475	X-ray repair cross-complementing protein 6	Xrcc6	7	7	7	13.2	13.2	13.2	0	92.857	28.24649239		28.0980835	28.1998539		27.22177124	27.50218391	28.42430305	29.59131432	27.11426163
A0A0R4J195;Q9CSU0;F6YB25;F7DAY5	A0A0R4J195;Q9CSU0;F6YB25;F7DAY5	Regulation of nuclear pre-mRNA domain-containing protein 1B	Rprd1b	7	7	7	26.5	26.5	26.5	0	25.635	25.2975769		25.3748436		25.62120247	25.6814518		26.15998268	25.28943634
Q9QZ47;J3QP61;Z4YNB2;Z4YJU0;Z4YKG8;Z4YKE7;Z4YKG3;A2A6I8;A2A6J0;A0A0R4J1B1;Z4YKF8;Z4YKH8;A2A6J1;A2A6H6;A0A0R4J1A8;Z4YKD9;A2A6I0;A2A6I3;A2A6I5;F6RL36;A0A0R4J1B0;A2A6J2;E9PVN9;E9Q688;J3QPC8;E9QA86;E9Q0G9;E9PZB4;O88346	Q9QZ47;J3QP61;Z4YNB2;Z4YJU0;Z4YKG8;Z4YKE7;Z4YKG3;A2A6I8;A2A6J0;A0A0R4J1B1;Z4YKF8;Z4YKH8;A2A6J1;A2A6H6;A0A0R4J1A8;Z4YKD9;A2A6I0;A2A6I3;A2A6I5;F6RL36;A0A0R4J1B0	Troponin T, fast skeletal muscle	Tnnt3	5	5	5	19.5	19.5	19.5	0	11.622					26.73298645		25.85371971	25.66196442		25.16859627
A0A0R4J1B4;E9Q604;G5E8F1;E9Q5K8;Q3U1U4;P05555	A0A0R4J1B4;E9Q604;G5E8F1;E9Q5K8;Q3U1U4;P05555	Integrin alpha-M	Itgam	16	16	16	17.5	17.5	17.5	0	39.823	27.97278976	27.34849358	27.80869865	27.62533379	27.13975334	27.72201538	27.33611488	27.07040405	26.97103691	27.61505508
A0A0R4J1B6;Q6PAL8	A0A0R4J1B6;Q6PAL8	DENN domain-containing protein 5A	Dennd5a	3	3	2	2.1	2.1	1.5	0	4.3921
A0A0R4J1C5;Q91YY4	A0A0R4J1C5;Q91YY4	ATP synthase mitochondrial F1 complex assembly factor 2	Atpaf2	3	3	3	11.1	11.1	11.1	0	17.354	25.9568634	25.27568626	25.81447983		26.01399422		25.49151993
A0A0R4J1C8;P31996	A0A0R4J1C8;P31996	Macrosialin	Cd68	2	2	2	5.4	5.4	5.4	0.0072059	1.5654
P59108;A0A0R4J1D0;A0A1D5RLP0	P59108;A0A0R4J1D0	Copine-2	Cpne2	10	9	9	22.1	20.4	20.4	0	76.688	25.06237602	26.35174751	25.91866112	26.22094154	25.92524338	25.07222366	25.921978	25.39142609	25.43408966	26.91570282
A0A0R4J1E2;E9PUM6;Q9CVV2	A0A0R4J1E2			16	16	0	30.5	30.5	0	0	323.31	29.03165245	28.80183983	28.93348312	29.07048035	28.84287071	28.96124268	28.96422005	29.49188232	29.15213966	28.89107704
E9QKW2;A0A0R4J1E4;D3Z3A3;Q8BLY1	E9QKW2;A0A0R4J1E4;D3Z3A3;Q8BLY1	SPARC-related modular calcium-binding protein 1	Smoc1	3	3	3	7.3	7.3	7.3	0	3.6604
A0A0R4J1F2;Q3U4P5;Q61144	A0A0R4J1F2;Q3U4P5;Q61144	Presenilin;Presenilin-2;Presenilin-2 NTF subunit;Presenilin-2 CTF subunit	Psen2	2	1	1	5.1	3.1	3.1	0.0089051	1.4796
A0A0R4J1F4;A2AGR0;A2AGQ6;E9QN47;A2AGQ4;Q80U28;A2AGQ2;A2AGQ7;A2AGQ9;A2AGQ5;A6PWP8;A2AGR1;A2AGQ3;A2AGQ8;A6PWP7	A0A0R4J1F4;A2AGR0;A2AGQ6;E9QN47;A2AGQ4;Q80U28;A2AGQ2;A2AGQ7;A2AGQ9;A2AGQ5;A6PWP8;A2AGR1;A2AGQ3;A2AGQ8	MAP kinase-activating death domain protein	Madd	19	19	19	14.2	14.2	14.2	0	84.115		26.00603104	25.11390305	23.93382072	24.30500793	27.08334541	25.6486969	24.2674942	25.18412018	27.58003426
A0A0R4J1G9;E9QN92;D3YTP0	A0A0R4J1G9;E9QN92;D3YTP0		Steap3	12	12	1	27.7	27.7	2	0	109.12	27.43348503	27.03695297	27.08365059	27.06814957	27.26785278	27.64739418	27.38401604	27.93286324	27.33798599	26.81176376
Q3KNM2;A0A0R4J1H0;F6W8T3	Q3KNM2;A0A0R4J1H0	E3 ubiquitin-protein ligase MARCH5	38412	7	7	7	33.1	33.1	33.1	0	52.09	25.85195732	26.04730988	25.69224167	25.79840279	26.0943222					25.82254982
A0A0R4J1H6;E9QP99;P55937;D3Z0Q8	A0A0R4J1H6;E9QP99;P55937	Golgin subfamily A member 3	Golga3	21	21	21	18.4	18.4	18.4	0	75.439	25.45378113	24.92886162	25.20404053	25.43841171	25.621315	25.34668541	25.53400803	25.37984276	25.23513031	25.18978691
D3YZC2;F8WHD9;A0A0R4J1I3;O88559;E9PV51;A0A494BB64;F7CJP6	D3YZC2;F8WHD9;A0A0R4J1I3;O88559	Menin	Men1	6	6	6	12.3	12.3	12.3	0	81.522	25.8292923	25.148489	26.07777596	25.70252991				25.33517647	25.2709198
Q9QY81;A0A0R4J1I6;F6XGN0	Q9QY81;A0A0R4J1I6;F6XGN0	Nuclear pore membrane glycoprotein 210	Nup210	9	9	9	5.6	5.6	5.6	0	7.5189	25.37122536	24.87923431		25.44294167		25.43980789	25.34753036		25.01180077	25.11802864
A0A0R4J1J1;Q69ZP3	A0A0R4J1J1;Q69ZP3	Probable hydrolase PNKD	Pnkd	2	2	2	18.3	18.3	18.3	0	36.467	26.05562782	25.5550251	25.38195419	26.31094742	25.4503231		25.82977676	25.68707085		25.73189926
A0A0R4J1L6;Q5DTU0;D3YYQ6;D3YZD3	A0A0R4J1L6;Q5DTU0	Actin filament-associated protein 1-like 2	Afap1l2	6	6	6	12.1	12.1	12.1	0	21.989			24.16422844			23.71103859	24.35272408
Q3TMU8;A0A0R4J1N0;O35098;D3Z360	Q3TMU8;A0A0R4J1N0;O35098	Dihydropyrimidinase-related protein 4	Dpysl4	18	16	16	40.6	36.5	36.5	0	119.74	25.45440865	27.58441353	26.89353943	26.42471886	25.88829994	27.82505226	27.84625244	26.23823166	27.05030251	28.87246895
E9QP56;A0A0R4J1N3;P33622	E9QP56;A0A0R4J1N3;P33622	Apolipoprotein C-III	Apoc3	2	2	2	19.7	19.7	19.7	0	5.431
A0A0R4J1P8;D3Z4T5;A0A0R4J1N6;P41242	A0A0R4J1P8;D3Z4T5;A0A0R4J1N6;P41242	Non-specific protein-tyrosine kinase;Megakaryocyte-associated tyrosine-protein kinase	Matk	3	3	3	7.7	7.7	7.7	0	12.66
D3Z5M4;A0A0R4J1N7;E9QNT8;G8JL84;Q0VGY9;Q02357;G5E8J2;B7ZW98;D3YTV8;F7D1P5;G3UY11;D6RJ51	D3Z5M4;A0A0R4J1N7;E9QNT8;G8JL84;Q0VGY9;Q02357;G5E8J2;B7ZW98;D3YTV8;F7D1P5;G3UY11	Ankyrin-1	Ank1	44	40	39	27.4	25.7	25.3	0	323.31	26.71489334	27.83737755	28.5614357	28.10928726	28.95451927	27.50430679	26.79575539	26.99269676	26.85922813	26.55581665
Q8CEE7;A0A0R4J1N8;D3YVJ8	Q8CEE7;A0A0R4J1N8	Retinol dehydrogenase 13	Rdh13	7	7	7	24.9	24.9	24.9	0	37.073	26.51177406	25.77560234		26.17601776		26.22677803	26.5036087	26.12249947	26.2567215	26.38309288
P40630;A0A0R4J1N9;D3Z0F3	P40630;A0A0R4J1N9;D3Z0F3	Transcription factor A, mitochondrial	Tfam	12	12	12	33.3	33.3	33.3	0	9.8653	27.59654999	27.38681412	27.72617912	27.7072773	27.85828018	27.66030502	27.47668839	27.22875977	28.01441002	27.02062225
G3X9S2;A0A0R4J1Q7;P06802;E9QQ26	G3X9S2;A0A0R4J1Q7;P06802	Ectonucleotide pyrophosphatase/phosphodiesterase family member 1;Alkaline phosphodiesterase I;Nucleotide pyrophosphatase	Enpp1	27	27	27	36	36	36	0	274.03	28.51314545	27.87384796	27.87946892	27.97163963	28.61252594	28.15305901	28.32276917	28.92388344	28.35300255	27.55632782
A0A0R4J1R7	A0A0R4J1R7			6	6	1	53.4	53.4	11.7	0	65.143	27.73221016	28.1509304	27.05558586	27.9872303	26.84708977	27.43745995	27.51111031	27.50028419	27.33492088	28.21196747
A0A0R4J1T1;Z4YJR7;A0A5F8MPQ4	A0A0R4J1T1;Z4YJR7		Sorbs2	50	6	1	43.7	7	1.1	0	162.29	28.80538177	28.07943535	28.75088501	28.76224136	29.17171669	28.55953979	28.87660217	28.85756874	28.90322685	28.55131149
G3X8W7;A0A0R4J1W7;Q8BGZ4	G3X8W7;A0A0R4J1W7;Q8BGZ4	Cell division cycle protein 23 homolog	Cdc23	10	10	10	18.4	18.4	18.4	0	10.666	25.47026253	25.52793694	24.70012283	24.36312485	24.72546387	25.10477638	25.35521317	25.2266674	25.27731895	25.1825676
E9QMF4;A0A0R4J1Y3;E0CXW7;Q8BWU5;E0CYK9;E0CYN9	E9QMF4;A0A0R4J1Y3;E0CXW7;Q8BWU5	Probable tRNA N6-adenosine threonylcarbamoyltransferase	Osgep	3	3	3	28	28	28	0	9.6082
F6TWX0;F7DFJ2;A0A0R4J1Y8;E0CYF3;Q9DBV7;P23708	F6TWX0;F7DFJ2;A0A0R4J1Y8;E0CYF3;Q9DBV7;P23708	Nuclear transcription factor Y subunit alpha	Nfya	1	1	1	9.1	9.1	9.1	0	3.4152
A0A0R4J1Z3;Q9CR67;Q9CZM3;E0CXY5;A0A0J9YV78	A0A0R4J1Z3;Q9CR67;Q9CZM3	Transmembrane protein 33	Tmem33	6	6	6	22.4	22.4	22.4	0	64.854	26.97344589	27.12080002	27.23954391	27.6114006	27.36227226	27.0163765	27.0494709	26.92013931	27.13721466	27.32663155
A0A1W2P6R9;A0A0R4J211;G5E825;Q9CWR0;A0A1Y7VNM7;A0A1W2P7S3	A0A1W2P6R9;A0A0R4J211;G5E825;Q9CWR0;A0A1Y7VNM7	Rho guanine nucleotide exchange factor 25	Arhgef25	5	4	4	13.5	11.1	11.1	0	19.006		25.41551399	25.23374176	25.70582771					26.32699203	25.30830956
A0A0R4J216;G3UZZ7;Q8R4T1	A0A0R4J216;G3UZZ7;Q8R4T1	Cystin-1	Cys1	2	2	2	26.2	26.2	26.2	0	46.373	25.06603622					25.30664253		25.97265816
A0A0R4J233;A0A1W2P6J7;Q8C650;A0A1W2P866	A0A0R4J233;A0A1W2P6J7;Q8C650	Septin-10	40422	9	8	8	26.2	24.1	24.1	0	46.97	27.24680901	27.61603737	27.07193756	27.22223282	26.8457737	25.96743393	26.37436295	26.74291039	27.12099838	26.59334755
A0A0R4J250;Q61070;V9GXH2;V9GXU0	A0A0R4J250;Q61070;V9GXH2	Etoposide-induced protein 2.4	Ei24	4	4	4	10.3	10.3	10.3	0.0014405	2.4981
A0A0R4J256;P28076;A0A494B9L1;G3UYK5	A0A0R4J256;P28076;A0A494B9L1	Proteasome subunit beta type-9	Psmb9	3	3	3	13.2	13.2	13.2	0	13.542	26.77467346		25.68279076	25.9241333					25.78491592
A0A0R4J260;B2RRE7	A0A0R4J260;B2RRE7	OTU domain-containing protein 4	Otud4	6	6	6	6.6	6.6	6.6	0	5.3677
O35083;A0A0R4J263;G3UWV6	O35083;A0A0R4J263	1-acyl-sn-glycerol-3-phosphate acyltransferase alpha	Agpat1	5	5	5	21.4	21.4	21.4	0	31.07	26.65362549	26.84541512	26.50042152	25.96758842	26.52498245	27.34291077	27.29351234	26.39429092	26.76040268	27.11455917
A0A0R4J272;Q921N7	A0A0R4J272;Q921N7	Transmembrane protein 70, mitochondrial	Tmem70	2	2	2	7.9	7.9	7.9	0	3.2134
A0A0R4J2B2;Q6WVG3;Q50H33	A0A0R4J2B2;Q6WVG3	BTB/POZ domain-containing protein KCTD12	Kctd12	14	14	10	54.7	54.7	46.8	0	323.31	29.68764114	29.49230194	29.10334587	29.15450859	29.39578819	29.20927429	29.11117935	29.22944832	29.239748	29.05579376
A0A0R4J2C2;P46097	A0A0R4J2C2;P46097	Synaptotagmin-2	Syt2	15	7	7	37.9	24.2	24.2	0	51.911
Q8BI84;A0A0R4J2D3;A0A0A6YX61	Q8BI84;A0A0R4J2D3	Melanoma inhibitory activity protein 3	Mia3	38	38	38	23.1	23.1	23.1	0	150.14	26.65948868	26.39283562	26.48801422	26.93438339	27.10998535	26.27488708	26.55927849	27.1457901	26.53624725	26.27792358
A0A0U1RNP1;A0A0U1RNS6;A0A0U1RNF0;A0A0U1RQ53;Q9D114	A0A0U1RNP1;A0A0U1RNS6;A0A0U1RNF0;A0A0U1RQ53;Q9D114	Guanosine-3,5-bis(diphosphate) 3-pyrophosphohydrolase MESH1	Hddc3	1	1	1	18.7	18.7	18.7	0	2.9401
A0A0U1RNF2;A2RTH5;A0A0U1RPZ5	A0A0U1RNF2;A2RTH5		Lcmt1	8	8	8	25.3	25.3	25.3	0	12.619	26.20340538	27.21789551	27.04405975	25.66136551	25.08253479	26.82177162	26.95681953	25.7961998	26.42663956	26.90391731
A0A0U1RNJ1;P19096	A0A0U1RNJ1;P19096	Fatty acid synthase;[Acyl-carrier-protein] S-acetyltransferase;[Acyl-carrier-protein] S-malonyltransferase;3-oxoacyl-[acyl-carrier-protein] synthase;3-oxoacyl-[acyl-carrier-protein] reductase;3-hydroxyacyl-[acyl-carrier-protein] dehydratase;Enoyl-[acyl-carrier-protein] reductase;Oleoyl-[acyl-carrier-protein] hydrolase	Fasn	65	65	65	34.1	34.1	34.1	0	323.31	29.10166931	29.57699203	29.50551796	29.09121323	28.97891045	29.88342094	30.13038254	29.87532806	29.79846191	30.06072235
A0A0U1RNL7;A0A0U1RPT4;O55028;D3Z7R0;A0A0U1RQ97;A0A0U1RQ50	A0A0U1RNL7;A0A0U1RPT4;O55028;D3Z7R0;A0A0U1RQ97	[3-methyl-2-oxobutanoate dehydrogenase [lipoamide]] kinase, mitochondrial	Bckdk	5	5	5	15.8	15.8	15.8	0	4.9093
A0A0U1RNN5;P15702	A0A0U1RNN5;P15702	Leukosialin	Spn	1	1	1	11.4	11.4	11.4	0.0027989	2.188
A0A0U1RPD7;A0A0U1RNW0;A0A0U1RPM8;Q6P2B2;A0A0U1RP94;Q8BTH8;A0A0U1RPL1;A0A0U1RNX9;A0A0U1RQ81	A0A0U1RPD7;A0A0U1RNW0;A0A0U1RPM8;Q6P2B2;A0A0U1RP94;Q8BTH8;A0A0U1RPL1;A0A0U1RNX9;A0A0U1RQ81	Casein kinase I isoform gamma-1	Csnk1g1	4	4	2	9.7	9.7	4.9	0.0099855	1.4039
A0A0U1RNX8;O08664	A0A0U1RNX8;O08664	B-cell CLL/lymphoma 7 protein family member C	Bcl7c	1	1	1	6.2	6.2	6.2	0.0027804	2.1157
A0A0U1RP06;P51612	A0A0U1RP06;P51612	DNA repair protein complementing XP-C cells homolog	Xpc	2	2	2	3.4	3.4	3.4	0	30.047
A0A0U1RP13;Q8VDP6;A0A0U1RNI6;A0A0U1RPV3;A0A0U1RQ57;A0A0U1RP60;Q05BY1	A0A0U1RP13;Q8VDP6	CDP-diacylglycerol--inositol 3-phosphatidyltransferase	Cdipt	5	5	5	31.4	31.4	31.4	0	50.028	28.68702316	28.27426529	27.98836899	27.3674469	27.93331528	28.41207695	28.93210411	28.3092556	28.52077103	28.71243668
A0A0U1RQA5;A0A0U1RP20;A0A0U1RQA0;O35316	A0A0U1RQA5;A0A0U1RP20;A0A0U1RQA0;O35316	Sodium- and chloride-dependent taurine transporter	Slc6a6	2	1	1	28.9	20.5	20.5	0.0023637	2.3404
A0A0X1KG61;A0A0U1RP47;P22682;A0A0U1RQ85;B9EKI5;Q3TTA7;A0A0U1RP17;A0A0U1RNF1	A0A0X1KG61;A0A0U1RP47;P22682;A0A0U1RQ85	E3 ubiquitin-protein ligase CBL	Cbl	5	5	5	5.4	5.4	5.4	0	3.2223			24.55438232	24.37755966		24.5693531	24.07553291			24.56790352
A0A0U1RP62;Q9BCZ4;A0A0U1RPI8;A0A0U1RQ25	A0A0U1RP62;Q9BCZ4	Selenoprotein S	Vimp	5	5	5	36.4	36.4	36.4	0	60.402	26.48871803	25.61829376	26.42736053	26.19099236	26.34607697	26.10908699	26.203125	26.00004578	25.88678741	25.79357338
A0A0U1RP81;E9PVS5;A0A0U1RNN9	A0A0U1RP81			34	3	2	65.2	7.8	5.7	0	25.526	28.48400688	27.72929573	28.1423378	29.14792633	28.86558342	29.32003784	28.4132061		27.49197769	28.10669327
A0A0U1RPA0;Q3UIL6;A0A1L1SQ79;S4R243;S4R190	A0A0U1RPA0;Q3UIL6;A0A1L1SQ79	Pleckstrin homology domain-containing family A member 7	Plekha7	5	5	5	5.9	5.9	5.9	0	6.62
A0A0U1RPD8;Q8K284;A0A0U1RNK8;A0A0U1RP70	A0A0U1RPD8;Q8K284	General transcription factor 3C polypeptide 1	Gtf3c1	10	10	10	5.3	5.3	5.3	0	36.103	25.12075996	25.10229492	25.38567924	25.773592	25.95874405	25.54339027	25.36462784	25.69760704	25.59303284	25.71214104
A0A0U1RPI1;Q9Z239	A0A0U1RPI1;Q9Z239	Phospholemman	Fxyd1	1	1	1	17.9	17.9	17.9	0	50.898
A0A0U1RPV6;A0A0U1RQ32;Q2TV84	A0A0U1RPV6;A0A0U1RQ32;Q2TV84	Transient receptor potential cation channel subfamily M member 1	Trpm1	5	1	1	3.4	0.9	0.9	0.0094477	1.4459
A0A0U1RPX3;Q504N4;Q9QX60	A0A0U1RPX3;Q504N4;Q9QX60	Deoxyguanosine kinase, mitochondrial	Dguok	3	3	3	23.4	23.4	23.4	0	38.434	27.5614357	27.09325409	27.18716431	26.93190575	26.45046616	27.29395103	26.71790314	27.162117	27.19573021
A0A0U1RPY2;P59648	A0A0U1RPY2;P59648	FXYD domain-containing ion transport regulator 7	Fxyd7	1	1	1	16.9	16.9	16.9	0	36.265
A0A0U1RQB6;F8VPR5;P45481;B2RWS6;A0A0U1RPL2;A0A0U1RP23	A0A0U1RQB6;F8VPR5;P45481;B2RWS6;A0A0U1RPL2	CREB-binding protein;Histone acetyltransferase p300	Crebbp;Ep300	4	4	4	2.2	2.2	2.2	0	8.8381	23.54851341	23.84842682						23.91369438
A0A140LHA2;Q9WVA3;A0A140LIM5;A0A140LJ21;A0A140LI47	A0A140LHA2;Q9WVA3;A0A140LIM5	Mitotic checkpoint protein BUB3	Bub3	10	10	10	31.2	31.2	31.2	0	135.14	26.17827988	26.15054321	26.05067635	26.20121956	26.05281258	25.8923111	26.25785446	26.20715332	26.18818283	26.37937927
A0A140LJ01;A0A140LHG8;Q9CYN2;A0A140LHR3;A0A140LJG6;A0A140LIK0;A0A140LHW5	A0A140LJ01;A0A140LHG8;Q9CYN2;A0A140LHR3;A0A140LJG6;A0A140LIK0	Signal peptidase complex subunit 2	Spcs2	8	8	8	41.3	41.3	41.3	0	223.65	28.04650879	28.86867714	29.45632553	29.17393303	29.04030228	28.98728561	28.3295002	29.00439835	28.78494072	28.7747364
Q91VM3;A0A140LHM4;A0A140LJJ0;A0A140LJ78;A0A140LJ16;F6YHS5;F7CAT9;F6Q8K5;A0A140LHZ1;A0A140LJ74;A0A140LHK6;A0A140LHQ5;A0A0A0MQH0;F6QP00;A2AEV2;S4R186;A0A140LIN0;A0A140LJC8;A0A140LI37;A0A140LHC1;A2AEV5;A0A140LJG8	Q91VM3;A0A140LHM4;A0A140LJJ0;A0A140LJ78;A0A140LJ16;F6YHS5;F7CAT9;F6Q8K5;A0A140LHZ1;A0A140LJ74;A0A140LHK6;A0A140LHQ5;A0A0A0MQH0;F6QP00;A2AEV2;S4R186;A0A140LIN0;A0A140LJC8;A0A140LI37;A0A140LHC1;A2AEV5;A0A140LJG8	WD repeat domain phosphoinositide-interacting protein 4	Wdr45	2	2	2	6.9	6.9	6.9	0.0025122	2.2952
A0A140LHQ8	A0A140LHQ8			13	1	1	28.1	5.3	5.3	0	22.466
A0A140LHQ9	A0A140LHQ9			29	1	1	41.9	2.7	2.7	0	14.989	24.7357254					23.95748329
A0A140LHS5;Q5SXE4;Q61097;A0A2I3BR95;Q5SXE2;Q5SXE1	A0A140LHS5;Q5SXE4;Q61097;A0A2I3BR95	Kinase suppressor of Ras 1	Ksr1	7	7	7	22	22	22	0	13.824						24.778965	24.76562309
A0A140LHT6;E9QPQ8;Q8JZS9;A0A140LI40;A0A140LI38;A0A140LHD4	A0A140LHT6;E9QPQ8;Q8JZS9	39S ribosomal protein L48, mitochondrial	Mrpl48	3	3	3	25.7	25.7	25.7	0	4.3459			25.09547043		25.05647659		24.24227142			24.87661362
E9Q638;A0A140LHU0;Q61072	E9Q638;A0A140LHU0;Q61072	Disintegrin and metalloproteinase domain-containing protein 9	Adam9	6	6	6	8.7	8.7	8.7	0	26.853	25.11076164	24.63317299		25.25796127	26.37049294	24.51941299		25.81051445	25.22497559	24.42188263
A0A140LHU9;A0A140LI54;Q3TRM4;A0A140LJH3;A0A140LJI6;A0A140LHE0;A0A140LHJ7	A0A140LHU9;A0A140LI54;Q3TRM4	Neuropathy target esterase	Pnpla6	15	15	15	15.4	15.4	15.4	0	38.415	29.67151833	29.70638847	30.18340683	30.10524559	30.18423462	29.577425	30.00463867	29.91399193	29.89032364	29.59763336
A0A140LJF3;A0A140LI56;A0A140LIM2;Q9DCH6	A0A140LJF3;A0A140LI56;A0A140LIM2;Q9DCH6	AN1-type zinc finger protein 6	Zfand6	1	1	1	6.5	6.5	6.5	0	3.2169
A0A140LIC3;A0A140LJ65;A0A140LJ23;Q91VU8	A0A140LIC3;A0A140LJ65;A0A140LJ23;Q91VU8	Prostate tumor-overexpressed gene 1 protein homolog	Ptov1	1	1	1	12.3	12.3	12.3	0.0049431	1.7866
A0A140LIC7;Q8BVG8	A0A140LIC7;Q8BVG8	N-acetyltransferase 14	Nat14	1	1	1	14.3	14.3	14.3	0	4.935
Q3TYT1;A0A140LIF0;P97478	Q3TYT1;A0A140LIF0;P97478	5-demethoxyubiquinone hydroxylase, mitochondrial	Coq7	2	2	2	6.5	6.5	6.5	0	4.8449
Q9Z1M2;A0A140LIF8	Q9Z1M2;A0A140LIF8		Irgm2	5	3	3	15.7	6.3	6.3	0.0027946	2.1693				25.29866028			24.41299629			24.68426323
A0A140LIQ1;A0A140LIJ2;A0A140LJ29;A0A140LIQ6;E9QL08;E9Q9Z4;E9Q8T1;Q9JJG0	A0A140LIQ1;A0A140LIJ2;A0A140LJ29;A0A140LIQ6;E9QL08;E9Q9Z4;E9Q8T1;Q9JJG0	Transforming acidic coiled-coil-containing protein 2	Tacc2	4	2	2	7	3.8	3.8	0	4.1827
O88455;A0A140LIT2;D3Z7G1	O88455;A0A140LIT2;D3Z7G1	7-dehydrocholesterol reductase	Dhcr7	2	2	2	6.4	6.4	6.4	0	11.902	25.48083687				25.87984276	26.49681473			25.84510422	24.55021858
A0A140LIU4;P56392	A0A140LIU4;P56392	Cytochrome c oxidase subunit 7A1, mitochondrial	Cox7a1	1	1	1	14.6	14.6	14.6	0	21.816	27.69511223	27.57765961	27.90397453	27.5086956	28.73460197	27.90839005	28.5387516	27.75906944	27.41530418	28.17102432
A0A140LIV1;Q8C9J3	A0A140LIV1;Q8C9J3	Sperm flagellar protein 2	Spef2	2	2	2	1.6	1.6	1.6	0.0099913	1.4067
A0A140LIZ5;P54775	A0A140LIZ5;P54775	26S protease regulatory subunit 6B	Psmc4	21	21	21	51.2	51.2	51.2	0	151.16	27.92133141	28.18631363	27.63720131	27.98087311	28.00351334	28.02030373	28.01238632	28.00774193	27.75811768	27.82765961
Q8CAF4;A0A140LIZ7;E0CYL9	Q8CAF4;A0A140LIZ7	NHS-like protein 1	Nhsl1	5	5	5	3	3	3	0	5.7072					24.72484016					24.33156013
A0A140LJ04;E9Q5W5;Q5SSH7	A0A140LJ04;E9Q5W5;Q5SSH7	Zinc finger ZZ-type and EF-hand domain-containing protein 1	Zzef1	14	14	14	5.4	5.4	5.4	0	22.717	24.75281906					24.50597382				24.56732368
A0A140LJ31;Q9D009	A0A140LJ31;Q9D009	Putative lipoyltransferase 2, mitochondrial	Lipt2	2	2	2	42.6	42.6	42.6	0	6.4369
E9Q394;A0A140LJJ5;A0A140LID7;A0A140LIX0;A0A140LHQ3;A0A140LHG3	E9Q394;A0A140LJJ5		Akap13	9	9	9	4.4	4.4	4.4	0	23.908								24.60019875	24.77941513
A0A140T8J4;Q9R257	A0A140T8J4;Q9R257	Heme-binding protein 1	Hebp1	3	3	3	22.1	22.1	22.1	0	7.4811						24.97757912				26.03298759
A0A140T8M1;P01646;P01645;P01644;P04946;P01648;P01647	A0A140T8M1;P01646;P01645;P01644;P04946;P01648;P01647	Ig kappa chain V-V region HP 123E6;Ig kappa chain V-V region HP 93G7;Ig kappa chain V-V region HP R16.7;Ig kappa chain V-V region NQ5-89.4;Ig kappa chain V-V region HP 91A3;Ig kappa chain V-V region HP 124E1		3	3	3	32.2	32.2	32.2	0	67.555	28.06584167			28.31207275
A0A140T8M2;P01636	A0A140T8M2;P01636	Ig kappa chain V-V region MOPC 149		2	1	1	20	11.3	11.3	0.0040872	1.9069
A0A140T8M3	A0A140T8M3			2	2	1	22.3	22.3	9.9	0	39.088	24.68490601		25.88574219	25.25169182
A0A140T8M5;A0A0G2JGT0;A0A075B5N6;A0A0G2JDG9;P84750	A0A140T8M5			4	4	3	32.2	32.2	24.3	0	62.926	27.48991203			29.91541672	27.27204132
A0A140T8N5;A0A140T8P1;A0A140T8N7	A0A140T8N5;A0A140T8P1;A0A140T8N7			3	2	2	32.2	24.3	24.3	0	4.324
A0A140T8P2;P01634;A0A075B5N2;A0A0G2JEI6;A0A075B5N1;A0A0G2JDJ8;P01632	A0A140T8P2;P01634;A0A075B5N2;A0A0G2JEI6	Ig kappa chain V-V region MOPC 21	Igkv6-29	3	2	1	21.7	15.7	7.8	0	4.9017
A0A140T8P3	A0A140T8P3			1	1	1	9.6	9.6	9.6	0	3.447
A0A140T8P5	A0A140T8P5			2	1	1	22.3	9.9	9.9	0.0012937	2.6017
A0A338P783;A0A140T8R6;A0A338P7K6;G3XA00;Q68EF4	A0A338P783;A0A140T8R6;A0A338P7K6;G3XA00;Q68EF4	Metabotropic glutamate receptor 4	Grm4	2	2	2	3.7	3.7	3.7	0.0030812	2.0812	29.88583755	27.55244827					26.89723778
G3UY21;A0A140T8T2;G3UYX7;Q9R1B9;G3X909;G3UZ61;G3UZW0	G3UY21;A0A140T8T2;G3UYX7;Q9R1B9;G3X909	Slit homolog 2 protein;Slit homolog 2 protein N-product;Slit homolog 2 protein C-product	Slit2	3	3	3	1.8	1.8	1.8	0.0027911	2.1553					23.95925331	24.43828392
A0A171EBK8;A0A571BED8;Q5SVL6;A0A140LI95;Q5SUE5	A0A171EBK8;A0A571BED8;Q5SVL6	Rap1 GTPase-activating protein 2	Rap1gap2	10	10	9	16.1	16.1	15.2	0	69.247		25.99714088				26.92388344	25.83296585		25.89052773	26.75098038
A0A8I4P9C4;A0A171EBL2;E9Q555	A0A8I4P9C4;A0A171EBL2;E9Q555	E3 ubiquitin-protein ligase RNF213	Rnf213	33	33	33	7	7	7	0	139.41	26.24038124	26.70490646	26.58548927	26.36076546	26.46561432	25.9390564	24.28234863	26.56978798	26.18663406	25.74404144
A0A171KXD3;Q9JIF0;A0A140LJF4;A0A140LHF7;A0A140LJ70;A0A140LHS4;A0A140LI33;A0A140LJ68;A0A140LIF7	A0A171KXD3;Q9JIF0;A0A140LJF4;A0A140LHF7;A0A140LJ70	Protein arginine N-methyltransferase 1	Prmt1	12	12	9	36.5	36.5	30.2	0	53.479	27.49106026	27.41820335	27.26230621	27.3698616	27.26194763	27.44181824	27.25772858	27.35136032	27.20480537	27.23105049
A0A1B0GT97;A0A1B0GQW0;Q9CQM2;Q99JH8	A0A1B0GT97;A0A1B0GQW0;Q9CQM2;Q99JH8	ER lumen protein-retaining receptor 2;ER lumen protein-retaining receptor 1	Kdelr2;Kdelr1	1	1	1	8	8	8	0.0009745	2.6631	25.57513618			24.75414658	24.86377144		25.88387871	25.19132996	24.89628983	24.49551964
A0A1B0GRM0;A0A1B0GR06;Q64700	A0A1B0GRM0;A0A1B0GR06;Q64700	Retinoblastoma-like protein 2	Rbl2	3	3	3	2.7	2.7	2.7	0	3.6612
A0A1B0GR08;Q921G8;A0A1B0GRD4;A0A1B0GRD0	A0A1B0GR08;Q921G8	Gamma-tubulin complex component 2	Tubgcp2	5	5	5	6.2	6.2	6.2	0	5.5328			23.84440994				23.86485863			23.29586029
A0A1B0GR11;Q93092	A0A1B0GR11;Q93092	Transaldolase	Taldo1	17	17	17	35.6	35.6	35.6	0	156.25	30.14795113	29.77968979	30.14940453	29.81579971	29.44559288	29.37920952	29.62137413	30.08398056	29.75560379	29.59174347
A0A1B0GR19;A0A1B0GR86;Q8BH97;A0A1B0GSK5;A0A1B0GRI0;A0A1B0GS22	A0A1B0GR19;A0A1B0GR86;Q8BH97;A0A1B0GSK5;A0A1B0GRI0;A0A1B0GS22	Reticulocalbin-3	Rcn3	8	8	8	29.6	29.6	29.6	0	27.673	27.47282028	27.62895393	26.68939209	27.73976135	28.04473686	27.18706894	26.91456223	27.90970612	27.68123627	26.60427666
A0A1B0GR51;Q8CBG9;F6UDR6;D3Z7W3;E9PUJ5;D3Z0A0	A0A1B0GR51;Q8CBG9	E3 ubiquitin-protein ligase RNF170	Rnf170	3	3	3	13.3	13.3	13.3	0	50.857
A0A1B0GR84;Q9D938	A0A1B0GR84;Q9D938	Transmembrane protein 160	Tmem160	3	3	3	42.9	42.9	42.9	0	4.5955	26.10661316	25.87565422		25.92877007		26.18309784	26.41344833			26.27254105
A0A1B0GR85;Q8BRV5	A0A1B0GR85;Q8BRV5	Uncharacterized protein KIAA1671	Kiaa1671	17	17	5	10	10	3.2	0	35.111	31.98189354	30.78284836	32.15819168	32.05151367	31.97353554	31.63244247	31.30894089	31.69212151	31.71001625	31.73121452
Q64704;A0A1B0GRC2;A0A1C7CYU4	Q64704;A0A1B0GRC2	Syntaxin-3	Stx3	3	3	3	10.7	10.7	10.7	0	3.7435	26.36141968		26.28011894		26.82335281					26.21907806
A0A1B0GRT6;A0A1B0GRH2;P49446	A0A1B0GRT6;A0A1B0GRH2;P49446	Receptor-type tyrosine-protein phosphatase epsilon	Ptpre	6	4	4	7.9	5.6	5.6	0	5.8274
A0A1B0GS05;A0A1B0GRJ3	A0A1B0GS05;A0A1B0GRJ3			1	1	1	8	8	8	0.0025043	2.2517
A0A1B0GRP7;Q9Z2Y8;A0A1B0GRR5;Q6P8V7;Q80ZV3;A0A1B0GSP5;A0A1B0GQY5;A0A1B0GSA1	A0A1B0GRP7;Q9Z2Y8;A0A1B0GRR5;Q6P8V7;Q80ZV3	Proline synthase co-transcribed bacterial homolog protein	Prosc	7	7	7	21.5	21.5	21.5	0	45.447	28.24336243	28.68093491	28.50195503	29.0626545	28.82541656	28.45018196	29.00678062	28.60840797	28.70133972	28.95631981
A0A1B0GRU3;E9Q8K8;Q6ZPZ3	A0A1B0GRU3;E9Q8K8;Q6ZPZ3	Zinc finger CCCH domain-containing protein 4	Zc3h4	7	7	7	7.5	7.5	7.5	0	35.839		24.86102867			24.67621422		25.00757217	24.43083954	24.34353638
A0A1B0GRU8;A0A6Q6PUT5;Q9R1C7	A0A1B0GRU8;A0A6Q6PUT5;Q9R1C7	Pre-mRNA-processing factor 40 homolog A	Prpf40a	13	13	13	14.9	14.9	14.9	0	97.167	27.63256264	27.48715401	27.44134331	27.25583839	27.72987747	27.46216965	27.40778732	27.9786377	27.7980442	27.47436905
A0A1B0GRV0;D3Z5X0	A0A1B0GRV0			13	13	2	51.4	51.4	10.5	0	147.78	27.54487991	27.76211548	27.63581848	27.18120384	26.80882263	27.62777138	27.64917564	27.22444153	27.50051308	28.07117081
A0A1B0GRV3;P48377	A0A1B0GRV3;P48377	MHC class II regulatory factor RFX1	Rfx1	2	2	2	3.4	3.4	3.4	0.0039731	1.9948
A0A1B0GRZ8;Q8BGF6	A0A1B0GRZ8;Q8BGF6	ELMO domain-containing protein 2	Elmod2	3	3	3	16.4	16.4	16.4	0	29.508
A0A1B0GS08;J3QP43;Q0VBF8	A0A1B0GS08;J3QP43;Q0VBF8	Protein stum homolog	6330403A02Rik	1	1	1	12.3	12.3	12.3	0	9.4946
A0A1B0GS13;A0A1B0GT81;A0A1B0GTA4;Q07813	A0A1B0GS13;A0A1B0GT81;A0A1B0GTA4;Q07813	Apoptosis regulator BAX	Bax	3	2	2	38.6	21.1	21.1	0	22.359		25.77565193	25.95947456		26.29575539	26.38155937				25.65288734
A0A1B0GS41;Q9QYY0	A0A1B0GS41;Q9QYY0	GRB2-associated-binding protein 1	Gab1	4	4	4	6.8	6.8	6.8	0	13.4
A0A1B0GSM3;A0A1B0GS63;Q8K221;D6RHM6;D3Z2F3;D6RI79;H7BWZ6;A0A1B0GQY8	A0A1B0GSM3;A0A1B0GS63;Q8K221	Arfaptin-2	Arfip2	6	6	6	25.8	25.8	25.8	0	9.8918						25.01448441				25.52632523
A0A1B0GS91;Q8K4L3;E9Q3Z5;Q8K4L2;F6R6A4;F6TBK9	A0A1B0GS91;Q8K4L3;E9Q3Z5;Q8K4L2	Supervillin	Svil	47	47	47	25	25	25	0	323.31	27.2863903	26.88529968	27.00367355	26.75824356	27.19601059	26.62589073	26.33866692	26.89862251	26.98685074	26.31006241
A0A1B0GSA5;Q80Y98;A0A1B0GS27;A0A1B0GT91;A0A1B0GSV3	A0A1B0GSA5;Q80Y98;A0A1B0GS27	Phospholipase DDHD2	Ddhd2	5	5	5	8.7	8.7	8.7	0	6.2293	25.47546577		25.55268288	25.2186718			25.195467	26.2062397	25.99828148	26.75302315
A0A1B0GSB4;A0A1B0GSR3;Q8BZX4	A0A1B0GSB4;A0A1B0GSR3;Q8BZX4	Splicing regulatory glutamine/lysine-rich protein 1	Srek1	4	4	4	26.8	26.8	26.8	0	17.901		24.68779182	24.68896484	25.15541649	25.24336243		25.38534927	25.03544426	25.14666557
A0A1B0GSE5;Z4YJJ5;Q80TQ2	A0A1B0GSE5;Z4YJJ5;Q80TQ2	Ubiquitin carboxyl-terminal hydrolase CYLD	Cyld	4	4	4	6	6	6	0	4.7436
A0A1B0GSG3;D3Z197;D3Z357;Q6P2L6	A0A1B0GSG3;D3Z197;D3Z357;Q6P2L6	Histone-lysine N-methyltransferase;Histone-lysine N-methyltransferase NSD3	Whsc1l1	1	1	1	2.2	2.2	2.2	0.0027916	2.1559
A0A1B0GSH8	A0A1B0GSH8			5	1	0	25.1	7.6	0	0	7.9997
B7ZMT2;A0A1B0GSR6;A6H5Z5;C5IAW8;Q8K1S2	B7ZMT2;A0A1B0GSR6;A6H5Z5;C5IAW8;Q8K1S2	Netrin receptor UNC5D	Unc5d	2	2	2	3.9	3.9	3.9	0	3.2061
D3Z0B9;A0A1B0GSU0;Q571I9;A0A1B0GSN3	D3Z0B9;A0A1B0GSU0;Q571I9	Aldehyde dehydrogenase family 16 member A1	Aldh16a1	4	4	4	6.5	6.5	6.5	0	12.302					25.61518097	23.77384377	24.87258148
A0A1B0GSX7;Q6PFD9;B2RQL0;A0A140T8J8;A0A1B0GRB5;A0A1B0GRA7;A0A1B0GS62	A0A1B0GSX7;Q6PFD9;B2RQL0;A0A140T8J8	Nuclear pore complex protein Nup98-Nup96;Nuclear pore complex protein Nup98;Nuclear pore complex protein Nup96	Nup98	25	25	25	15.9	15.9	15.9	0	43.226	26.17974281	24.27859688	25.60430527	25.59613609	25.64995766	26.398489	25.22993279	25.59494209	25.77127647	25.92025375
A0A1B0GT05;O35153;A0A1B0GR53;A0A1B0GQV3;A0A1B0GSF3;A0A1B0GS34;A0A1B0GR52	A0A1B0GT05;O35153;A0A1B0GR53;A0A1B0GQV3	BET1-like protein	Bet1l	3	3	3	29.8	29.8	29.8	0	6.9286	26.73866653	26.6118927	26.54758835	26.4473629		25.98052406	26.58147049	26.45406342
A0A1B0GT26;O55003	A0A1B0GT26;O55003	BCL2/adenovirus E1B 19 kDa protein-interacting protein 3	Bnip3	3	3	3	17.3	17.3	17.3	0.0086219	1.4888
Q3LRV6;A0A1B0GT29;Q61418	Q3LRV6;A0A1B0GT29;Q61418	Chloride channel protein;H(+)/Cl(-) exchange transporter 4	Clcn4-2;Clcn4	3	2	2	3.9	2.9	2.9	0.0039676	1.9909
A0A1B0GT63;G3X9F4;Q8VD26;A0A1B0GR29;A0A1B0GS36	A0A1B0GT63;G3X9F4;Q8VD26;A0A1B0GR29	Transmembrane protein 143	Tmem143	6	6	6	18.1	18.1	18.1	0	40.89	24.72385216	25.21940994	25.57158279	26.31214142	25.98838997	26.24943352	26.17837524	26.21482277		26.32913208
A0A1B0GT68;Q99J93	A0A1B0GT68;Q99J93	Interferon-induced transmembrane protein 2	Ifitm2	2	1	1	17.1	11.8	11.8	0	3.5744
A0A5F8MPR2;F8WIG2;A0A1B0GT88;Q68EF6;A0A5F8MPK8	A0A5F8MPR2;F8WIG2;A0A1B0GT88;Q68EF6	Brain-enriched guanylate kinase-associated protein	Begain	5	5	5	8.2	8.2	8.2	0	6.0571
A0A1B0GT89;Q9QXV3	A0A1B0GT89;Q9QXV3	Inhibitor of growth protein 1	Ing1	1	1	1	8.1	8.1	8.1	0	5.5347
Q9Z1E4;A0A1B0GT92;A0A1B0GR90	Q9Z1E4;A0A1B0GT92	Glycogen [starch] synthase, muscle	Gys1	4	4	4	6.9	6.9	6.9	0	12.937
Q9Z2V5;A0A1B0GX25;B1AUA8	Q9Z2V5;A0A1B0GX25	Histone deacetylase 6	Hdac6	7	7	7	7.2	7.2	7.2	0	61.012	25.04872322	25.26366806	25.30973244	24.79743767	24.98893166	25.53990555	25.04597664	24.85818481	25.36098289	26.08129501
F8WHJ1;A0A1C7CYU5;Q3U2I3;D6RCH8	F8WHJ1;A0A1C7CYU5;Q3U2I3	FTS and Hook-interacting protein	Fam160a2	4	4	4	4.8	4.8	4.8	0	5.9481
G5E8I8;A0A1D5RL92;Q8CGZ0	G5E8I8;A0A1D5RL92;Q8CGZ0	Calcium homeostasis endoplasmic reticulum protein	Cherp	4	4	4	4	4	4	0	3.1942	25.06266403					24.80277061				24.75485992
A0A1D5RL96;Q80TK0;F7CG54;D3YUW2;Q3TEG0	A0A1D5RL96;Q80TK0;F7CG54	Uncharacterized protein KIAA1107	Kiaa1107;A830010M20Rik	4	4	4	2.8	2.8	2.8	0.00032992	2.8753
E9QKV6;A0A1D5RLD1;E9PWZ6;E9PZW8;Q9QY06;A0A1D5RLW4	E9QKV6;A0A1D5RLD1;E9PWZ6;E9PZW8;Q9QY06;A0A1D5RLW4	Unconventional myosin-IXb	Myo9b	8	8	7	4.3	4.3	3.9	0	3.6915	29.70689964		28.87727547			29.08633614	29.9729538			29.27159691
A0A1D5RLF1;Q8BGH4	A0A1D5RLF1;Q8BGH4	Receptor expression-enhancing protein 1	Reep1	4	4	4	13	13	13	0	50.082					24.83161354	24.92845535	25.53382874
A0A1D5RLI3;A0A1D5RLY1;A0A1D5RLX7;A0A1D5RLW0;A0A1D5RLU2;Q91WE2;A0A1D5RLF2	A0A1D5RLI3;A0A1D5RLY1;A0A1D5RLX7;A0A1D5RLW0;A0A1D5RLU2;Q91WE2;A0A1D5RLF2	Protein FAM192A	Fam192a	2	2	2	21.2	21.2	21.2	0	60.559		24.69418335	24.24249077		24.63942528					24.42046928
A0A1D5RLL3;Q8BG67;Q8BWC5;A0A2I3BR57	A0A1D5RLL3;Q8BG67	Protein EFR3 homolog A	Efr3a	9	8	8	12.1	10.5	10.5	0	17.041					26.25884247	27.18839073		27.57405281	26.79352379	25.22320938
F7CGG2;E9PZA7;E9QLK7;E9PWT1;A0A1D5RLL4;Q80YV3	F7CGG2;E9PZA7;E9QLK7;E9PWT1;A0A1D5RLL4;Q80YV3	Transformation/transcription domain-associated protein	Trrap	5	5	5	1.2	1.2	1.2	0	3.3823
A0A1D5RLM8	A0A1D5RLM8			4	4	4	0.7	0.7	0.7	0.00097704	2.6987		27.36285782				26.61161232	26.63422585			27.79253197
D3YYN8;E9PVY0;A0A1D5RLQ9;Q3UU96;H7BX44;F6Q5A5;F6S5Z6;F6YZJ7;A0A0A6YXJ5;F6W0C2	D3YYN8;E9PVY0;A0A1D5RLQ9;Q3UU96;H7BX44;F6Q5A5;F6S5Z6	Non-specific serine/threonine protein kinase;Serine/threonine-protein kinase MRCK alpha	Cdc42bpa	28	25	25	17.2	15.8	15.8	0	27.206	29.48377609	29.4926281	28.74107933	29.87933731	29.8556385	29.28883553	29.05553436	30.05788612	29.6804657	29.27874756
A0A1D5RLR0;Q9QZE7	A0A1D5RLR0;Q9QZE7	Translin-associated protein X	Tsnax	7	7	7	42.9	42.9	42.9	0	48.463	27.01478195	27.05299759	27.09848404	27.12927628	26.8365345	26.82250214	27.58060837	26.82771873	26.75735474	26.63574982
Z4YNA3;A0A1D5RLR7;Q9D2X5;A0A1D5RLW7	Z4YNA3;A0A1D5RLR7;Q9D2X5;A0A1D5RLW7	MAU2 chromatid cohesion factor homolog	Mau2	3	3	3	6.6	6.6	6.6	0.0073421	1.5452
A0A1L1SQ42;D3YWR0;A0A1D5RLT6;Q80TI0;F7BFL8	A0A1L1SQ42;D3YWR0;A0A1D5RLT6;Q80TI0;F7BFL8	GRAM domain-containing protein 1B	Gramd1b	7	7	7	11.4	11.4	11.4	0	12.61
G3UYW1;A0A1D5RLV7;Q6VNB8	G3UYW1;A0A1D5RLV7;Q6VNB8	WD repeat and FYVE domain-containing protein 3	Wdfy3	23	23	23	8.3	8.3	8.3	0	42.652		29.73660278	28.75369263	30.01597786	28.19149971	30.04544067	30.10186958	28.12109756		31.72931099
A0A1D5RM83;E9PUA3;Q8R0S2;A0A5F8MPT9;A0A0R4J1U6	A0A1D5RM83;E9PUA3;Q8R0S2;A0A5F8MPT9	IQ motif and SEC7 domain-containing protein 1	Iqsec1	23	23	18	23.5	23.5	19.6	0	154.64	25.86266136	26.95914268	26.47727394	25.9063282	25.8435955	27.36285782	27.02295113	26.48012924	26.88063622	27.19751167
A0A1D5RM85;P62717;A0A1D5RLW5;A0A1D5RME4;A0A1D5RM79;A0A1D5RMC7	A0A1D5RM85;P62717;A0A1D5RLW5;A0A1D5RME4;A0A1D5RM79	60S ribosomal protein L18a	Rpl18a	7	7	7	28.3	28.3	28.3	0	84.783	28.42698479	28.78328705	28.48769188	28.52398872	28.4173584	28.01557922	28.69278717	28.2792778	28.5317421	28.37310219
A0A1D5RM90;B2ZAC8;Q8R3L2	A0A1D5RM90;B2ZAC8;Q8R3L2	Transcription factor 25	Tcf25	3	3	3	7	7	7	0	5.8084	26.16737175	24.85614395			24.4510479
Q9DBH0;A0A1D5RM92;A0A1D5RLH0	Q9DBH0;A0A1D5RM92	NEDD4-like E3 ubiquitin-protein ligase WWP2	Wwp2	5	5	3	5.9	5.9	3.9	0	33.104	25.18971062		24.91542816	25.59539795	25.26602936	25.00032616	25.16875076	25.19486618		24.578825
A0A1D5RMF4;Q8BNN1	A0A1D5RMF4;Q8BNN1	Spermatogenesis-associated protein 2-like protein	Spata2l	1	1	1	13.5	13.5	13.5	0.0099783	1.3992
B7ZWL1;A0A1D5RMJ8;Q6ZQ08;A0A1D5RMD8;A0A1D5RML9;A0A1D5RMB6;A0A1D5RM04	B7ZWL1;A0A1D5RMJ8;Q6ZQ08;A0A1D5RMD8	CCR4-NOT transcription complex subunit 1	Cnot1	26	26	26	12	12	12	0	63.993	29.14026642	29.0487175	28.83328056	28.75480843	28.31215858	29.09017754	29.05382729	28.85534096	28.52309036	28.64636421
A0A1D5RML8;A0A1D5RLD4	A0A1D5RML8			5	5	1	14.8	14.8	2.1	0	16.304	26.84541512	26.19074631	26.02941132	25.9071064	26.11836624	26.64016914	27.2003212	26.52327728	26.98847771	26.90322685
E9QMR2;A0A1D5RMM1;F8VPN7;A0A1D5RLE0;A0A5F8MPL9;Q8BIK4;A0A1D5RLB8;A0A571BG77	E9QMR2;A0A1D5RMM1;F8VPN7;A0A1D5RLE0;A0A5F8MPL9;Q8BIK4	Dedicator of cytokinesis protein 9	Dock9	28	28	27	15.6	15.6	15.3	0	71.399	25.76953697	26.1791172	26.53203201	26.12293434	25.86997223	25.5886364	25.84586906	25.89545822	25.66117477	26.04541397
F8VQ28;A0A1D5RMM8;Q8VI36;A0A0J9YV30	F8VQ28;A0A1D5RMM8;Q8VI36;A0A0J9YV30	Paxillin	Pxn	12	12	12	28.6	28.6	28.6	0	130.31	25.61003494	25.3509388	25.67074203	25.21504593	26.02662849	25.53023148	25.08379173	25.74614525	25.20202255	25.09414101
A0A1I7Q4G8;E9QMN5;Q8CHY6	A0A1I7Q4G8;E9QMN5;Q8CHY6	Transcriptional repressor p66 alpha	Gatad2a	3	2	2	5.7	3.6	3.6	0	6.9707
A0A1L1SQ26;Q8BZB2;A0A1L1STK9;A0A1L1SRA9;A0A1L1ST77;A0A1L1SRV8;A0A1L1SQD8;A0A1L1SQ67;A0A1L1SUH2;A0A1L1SRA4;A0A1L1SU15;A0A1L1SSQ9	A0A1L1SQ26;Q8BZB2;A0A1L1STK9;A0A1L1SRA9;A0A1L1ST77	Phosphopantothenoylcysteine decarboxylase	Ppcdc	3	3	3	33.1	33.1	33.1	0	7.3257
Q4FCQ7;J3QNU1;A0A1L1SQ41;Q9Z2A5;A0A140LJ98	Q4FCQ7;J3QNU1;A0A1L1SQ41;Q9Z2A5	Arginyl-tRNA--protein transferase 1	Ate1	9	9	9	20.4	20.4	20.4	0	90.809	26.50987244	26.29969025	26.24199867	26.49985886	26.64595222	26.64993095	26.28220749	26.44330597	26.45665169	25.90942001
E9PUM4;A0A1L1SQ51;Q71LX4;Q8CDM9;A0A1L1SRI1;A0A1L1SQP9;A0A1L1SVA8	E9PUM4;A0A1L1SQ51;Q71LX4;Q8CDM9;A0A1L1SRI1	Talin-2	Tln2	111	90	90	52.1	46	46	0	323.31	28.52705002	28.29430199	28.33219147	28.22089577	28.51852036	28.21433258	28.28352356	28.41001511	28.47861671	27.89249802
A0A1L1SQI7;G3X915;Q9D7V2	A0A1L1SQI7;G3X915;Q9D7V2	LysM and putative peptidoglycan-binding domain-containing protein 2	Lysmd2	3	3	3	29.8	29.8	29.8	0.0046589	1.8126
F7CFT8;A0A1L1SQQ9;Q8K3I4	F7CFT8;A0A1L1SQQ9;Q8K3I4	Rab effector MyRIP	Myrip	2	2	2	11.4	11.4	11.4	0.0050875	1.7593
A0A1L1SQR4;Q8VDR9;A0A1L1ST98;A0A1L1STJ1	A0A1L1SQR4;Q8VDR9	Dedicator of cytokinesis protein 6	Dock6	46	46	41	27.8	27.8	25.6	0	323.31	27.21891212	26.77718353	26.60201263	26.76749229	27.06363106	26.63491821	26.56617546	26.82590103	27.17245483	26.5236969
E9Q1R5;A0A1L1SQZ2;A0A571BET0;P97445;A0A571BEF0	E9Q1R5;A0A1L1SQZ2;A0A571BET0;P97445	Voltage-dependent P/Q-type calcium channel subunit alpha-1A	Cacna1a	5	4	4	2.5	2.2	2.2	0	18.805
Q3V2G6;A0A1L1SR11;A0A1L1ST53;B2RUC1;O54818	Q3V2G6;A0A1L1SR11;A0A1L1ST53;B2RUC1;O54818	Tumor protein D53	Tpd52l1	1	1	1	10.7	10.7	10.7	0.0025067	2.2647
A0A1L1SR69;A0A1L1ST61;A0A1L1SV00;Q8R472;Q9JLR9	A0A1L1SR69;A0A1L1ST61;A0A1L1SV00;Q8R472;Q9JLR9	HIG1 domain family member 1A, mitochondrial	Higd1a	1	1	1	28.6	28.6	28.6	0	2.9361
A0A1L1SR96;Q6PB70	A0A1L1SR96;Q6PB70	Anoctamin-8	Ano8	3	3	3	4.2	4.2	4.2	0	7.5308			23.28926086		24.62734032	23.97044373		24.07879448	24.02504349
A0A1L1SRR1;Q9ESD6	A0A1L1SRR1;Q9ESD6	CKLF-like MARVEL transmembrane domain-containing protein 7	Cmtm7	2	2	2	46	46	46	0	9.4953							24.72967148	26.26640511
A0A1L1SRX2;O08739;F6XQD0;D3Z4N3;D3YU73;Q3V1D3;H3BIY4;A0A0G2JFD4	A0A1L1SRX2;O08739	AMP deaminase 3	Ampd3	22	22	21	27.6	27.6	27.6	0	66.041	26.82614326	26.55901527	26.60399437	26.6895256	26.36867905	26.44200897	26.51939774	26.45583534	26.44769478	25.15580177
A0A1L1SU24;A0A1L1STN5;A0A1L1SRY8;A0A1L1SSY9;Q9DCU6;A0A1L1SV70	A0A1L1SU24;A0A1L1STN5;A0A1L1SRY8;A0A1L1SSY9;Q9DCU6	39S ribosomal protein L4, mitochondrial	Mrpl4	4	4	4	31.2	31.2	31.2	0	12.918
A0A1L1SS10;Q9Z2X8	A0A1L1SS10;Q9Z2X8	Kelch-like ECH-associated protein 1	Keap1	4	4	4	6.1	6.1	6.1	0	7.7898					25.01358986					24.56313896
A0A1L1SS44;Q60709;Q06335	A0A1L1SS44;Q60709;Q06335	Amyloid-like protein 2	Aplp2	6	5	5	9	7.7	7.7	0	3.1925		24.96327209								24.69301414
A0A1L1SSA8;Q91XE8	A0A1L1SSA8;Q91XE8	Transmembrane protein 205	Tmem205	3	3	3	19.1	19.1	19.1	0	29.995	27.81237602	27.14908981	27.63270187	27.33883667	27.54554176			28.6812706
Q3UDS7;A0A1L1SSF2;Q8VDL4	Q3UDS7;A0A1L1SSF2;Q8VDL4	ADP-dependent glucokinase	Adpgk	9	9	9	21.2	21.2	21.2	0	101.98	27.04082489	26.9640007	27.36452866	27.01137352	27.21817207	27.19018173	26.81360054	27.50657845	27.34282494	27.15354156
Q5NCU4;A0A1L1SSH9;P07214;Q5NCU3	Q5NCU4;A0A1L1SSH9;P07214;Q5NCU3	SPARC	Sparc	6	6	6	24.3	24.3	24.3	0	35.134	26.10533524	25.52091217	26.03489876	26.63062096	26.28121758	27.05755043	26.77329063	27.30033684	26.92059326	26.27134705
A0A1L1SSL0;Q9D333	A0A1L1SSL0			3	3	1	21.1	21.1	7.2	0	3.5124
A0A1L1SSL9;E9QPK4;Q9JKK8	A0A1L1SSL9;E9QPK4;Q9JKK8	Serine/threonine-protein kinase ATR	Atr	2	2	2	1	1	1	0.0063638	1.6353
Q9CQC8;A0A1L1SST5;A0A1L1SSV6	Q9CQC8;A0A1L1SST5;A0A1L1SSV6	Maspardin	Spg21	4	4	4	14.9	14.9	14.9	0.006644	1.6115	24.17729187								23.79372215
A0A1L1SSY2;Q2UY11	A0A1L1SSY2;Q2UY11	Collagen alpha-1(XXVIII) chain	Col28a1	5	5	5	23.1	23.1	23.1	0	24.059					29.04314804	29.62813568	28.24068069	29.77577209
A0A1L1STC5	A0A1L1STC5			1	1	1	32.6	32.6	32.6	0	69.623
A0A1L1STC6;Q6ZWR6;A0A1L1SRV6;Q6ZWR5	A0A1L1STC6;Q6ZWR6	Nesprin-1	Syne1	71	71	71	9.1	9.1	9.1	0	167.56	26.46839905	27.062603	26.68699074	27.04343414	27.0415554	26.99010086	26.55170059	26.73698997	27.13398552	27.2795887
A0A1L1STD6	A0A1L1STD6			1	1	1	9.2	9.2	9.2	0	32.753
A0A1L1STE4;Q45VK5;Q9Z1X4;A0A1L1SSU8;A0A1L1SQR7;A0A1L1ST48;A0A1L1SR62;A0A1L1SQ69;A0A1L1SU19	A0A1L1STE4;Q45VK5;Q9Z1X4	Interleukin enhancer-binding factor 3	Ilf3	27	27	24	33	33	30.5	0	233.69	27.86673355	27.45693207	27.58799362	27.56949806	27.52910042	27.61027527	27.79253197	27.58240509	27.56034279	27.79550743
Q9D6R2;A0A1L1STE6;A0A1L1SQF9	Q9D6R2;A0A1L1STE6	Isocitrate dehydrogenase [NAD] subunit alpha, mitochondrial	Idh3a	16	16	16	46.4	46.4	46.4	0	323.31	30.1605072	30.27907944	30.49094582	30.53602982	30.52663994	30.86570168	30.65522957	30.25923347	30.56529045	31.11656761
A0A1L1STF0;Q6PDI6	A0A1L1STF0;Q6PDI6	Protein FAM63B	Fam63b	8	8	7	16.7	16.7	15.2	0	31.571	25.20284462	25.37315178	25.26241302	25.52859306	25.55488014	24.81357574	24.96503639	25.55098152	25.19625473	25.11533356
A0A1L1STN6;F6RG10;O70255;A0A1L1SST8	A0A1L1STN6;F6RG10;O70255	Myelin protein zero-like protein 2	Mpzl2	3	3	3	25.2	25.2	25.2	0	3.9005
A0A1L1SU40;A0A1L1SS87	A0A1L1SU40;A0A1L1SS87			3	2	2	22.4	17.6	17.6	0	42.994
A0A1N9M4K1;A0A1L1SU77;P70665	A0A1N9M4K1;A0A1L1SU77;P70665	Sialate O-acetylesterase;Sialate O-acetylesterase small subunit;Sialate O-acetylesterase large subunit	Siae	2	2	2	5.3	5.3	5.3	0	3.3039
A0A1L1SUX8;P01831	A0A1L1SUX8;P01831	Thy-1 membrane glycoprotein	Thy1	4	4	4	40.8	40.8	40.8	0	323.31	29.92917061	31.35531425	30.69386673	30.30595589	29.82110214	32.19961166	31.57307816	29.32287598	30.74999046	32.42204285
A0A1L1SV25;A0A1L1SVJ6;D3Z0L8;D3Z761	A0A1L1SV25			69	1	1	73.8	1.2	1.2	0	3.9808
A0A1L1SV73;Q8BY87	A0A1L1SV73;Q8BY87	Ubiquitin carboxyl-terminal hydrolase 47	Usp47	21	21	21	20.3	20.3	20.3	0	174.51	24.8252697	24.68597603	24.62934303	24.96793938	24.83629417	25.23615265	24.89665985	24.78126717	24.82784081	25.46475792
A0A1L1SVG6	A0A1L1SVG6			12	1	1	21.1	1.6	1.6	0.0041052	1.9541
A0A1L1SVK0;Q61206;A0A1L1SRD0;A0A1L1SQ76;A0A1L1SQV7;A0A1L1SSQ5	A0A1L1SVK0;Q61206;A0A1L1SRD0;A0A1L1SQ76;A0A1L1SQV7	Platelet-activating factor acetylhydrolase IB subunit beta	Pafah1b2	6	6	6	38.1	38.1	38.1	0	185.2	28.10264587	29.30604362	29.23840523	29.02517128	28.72168922	29.12368965	29.41171265	29.09441376	28.39496994	28.94525337
A0A1W2P7Q9;A0A1W2P6F6;Q60605	A0A1W2P7Q9;A0A1W2P6F6;Q60605	Myosin light polypeptide 6	Myl6	8	8	2	53.2	53.2	12.7	0	323.31	33.14169312	32.68877029	32.71165848	33.05625534	33.0713768	32.83266068	32.69374466	33.15297318	33.33324814	32.18189621
A0A1W2P6G5	A0A1W2P6G5			7	1	1	65.5	19.4	19.4	0	33.594
A0A1W2P6X0;P0C913	A0A1W2P6X0;P0C913	Overexpressed in colon carcinoma 1 protein homolog		4	4	4	59	59	59	0	75.811	25.73670578		24.75195122	25.69301414				25.6983223	26.18245506
Q9JL26;A0A1W2P6X3;A2AB60	Q9JL26;A0A1W2P6X3;A2AB60	Formin-like protein 1	Fmnl1	11	9	9	10.7	9.2	9.2	0	8.8188		24.08269691	25.08836937	25.03263092	25.5077877	25.86071968				25.11338615
A0A1W2P832;A0A1W2P712;A0A2I3BRX9;Q6GYP7;A0A1W2P7P2	A0A1W2P832;A0A1W2P712;A0A2I3BRX9;Q6GYP7	Ral GTPase-activating protein subunit alpha-1	Ralgapa1	14	14	13	7.8	7.8	7.3	0	25.101	24.96247864	25.06915474			25.1120739	25.46235657	25.14109993	24.69795227	24.99718475	25.35873985
F8VPV0;A0A1W2P737;P48725	F8VPV0;A0A1W2P737;P48725	Pericentrin	Pcnt	9	9	9	3	3	3	0	4.627
A0A1W2P750	A0A1W2P750			33	1	1	49.6	2.6	2.6	0.0027829	2.1258
A0A1W2P768;P84228;F8WI35;A0A8I4SYN6;E0CYN1;E0CYR7	A0A1W2P768;P84228;F8WI35;A0A8I4SYN6	Histone H3.2;Histone H3	Hist1h3b;H3f3a	8	1	1	40.3	17.7	17.7	0	60.565	31.0519352	31.59565926						31.73952675
A0A1W2P7D5	A0A1W2P7D5			1	1	1	5.4	5.4	5.4	0	4.5572
A0A1W2P7I2	A0A1W2P7I2			12	1	1	66.2	11.9	11.9	0	3.4846
A0A1W2P7L7;P59708	A0A1W2P7L7;P59708	Splicing factor 3B subunit 6	Sf3b6	3	3	3	29.7	29.7	29.7	0	27.284	24.52701187	26.27810097	24.83320808	26.62296295			26.89492798	25.25183678		25.01546288
A0A1W2P7R5;A0A1W2P7P6;Q91W52;A0A1W2P7Q0	A0A1W2P7R5;A0A1W2P7P6;Q91W52;A0A1W2P7Q0	Transmembrane protein 19	Tmem19	3	3	3	11.4	11.4	11.4	0	3.9132			25.73047447		25.36976242	25.88676453
A0A1W2P7Q6;Q9CRT8;A0A1W2P7V1	A0A1W2P7Q6;Q9CRT8	Exportin-T	Xpot	9	9	9	11.7	11.7	11.7	0	11.229	23.72411156	24.40041161					24.54615974	23.83682251		24.78905106
A0A1W2P7S2;Q9WVG7	A0A1W2P7S2;Q9WVG7	Protein odd-skipped-related 1	Osr1	2	2	2	22.4	22.4	22.4	0	4.8948
A0A1W2P7V0;Q8BH60;K3W4Q9	A0A1W2P7V0;Q8BH60;K3W4Q9	Golgi-associated PDZ and coiled-coil motif-containing protein	Gopc	4	4	4	11.2	11.2	11.2	0	8.5625						25.36859703			24.95872307	25.59627914
A0A1W2P7W3;B2RU80	A0A1W2P7W3;B2RU80	Receptor-type tyrosine-protein phosphatase beta	Ptprb	6	5	5	3.4	3.1	3.1	0	10.944	24.30138397		24.0375824
A0A1W2P7X0;E9QMV2;Q4KML4	A0A1W2P7X0;E9QMV2;Q4KML4	Costars family protein ABRACL	Abracl	3	3	3	66.7	66.7	66.7	0	136.56	28.68742371	26.97311783	27.79277992	28.74220467	28.02754593	26.72987747	28.74271774	27.93640709	27.86336899	27.18072891
A0A1W2P7Y9;Q810U4;A0A1W2P814;A0A1W2P6P3;A0A1W2P7R6	A0A1W2P7Y9;Q810U4	Neuronal cell adhesion molecule	Nrcam	20	20	20	22.6	22.6	22.6	0	195.98		27.62324142	26.91957092	23.0769043	25.17230225	28.01738548	28.13653183	26.34842491	27.18791962	28.78400421
A0A1W2P872;Q9JKN6;A0A1W2P6P4	A0A1W2P872			6	6	6	15.9	15.9	15.9	0	12.376						24.59940338	25.58267784			26.2721138
A0A1W2P8A8;Q99KK1	A0A1W2P8A8;Q99KK1	Receptor expression-enhancing protein 3	Reep3	4	4	4	15.7	15.7	15.7	0	5.29
A0A1W2P8C6;P41731	A0A1W2P8C6;P41731	CD63 antigen	Cd63	2	2	2	11	11	11	0	6.2527	28.90109825	27.57383728	28.15773964		28.14165497		29.05336189
A0A1Y7VIR0	A0A1Y7VIR0			7	3	3	32.2	13.4	13.4	0	31.509		24.99614906								25.94120598
A0A1Y7VP73;A0A1Y7VIX4;Q91WZ8	A0A1Y7VP73;A0A1Y7VIX4;Q91WZ8	Dysbindin	Dtnbp1	1	1	1	4	4	4	0	4.9925
A0A1Y7VJ48;P48428	A0A1Y7VJ48;P48428	Tubulin-specific chaperone A	Tbca	10	10	10	69	69	69	0	118.35	27.89671707	27.43801498	27.73776436	27.85150528	27.60731316	27.56521797	27.61603737	27.78356743	27.77297592	27.75296021
A0A1Y7VJF3;Q6P3Z4;A0A1Y7VLM5;P17141;A0A1Y7VJ69	A0A1Y7VJF3;Q6P3Z4;A0A1Y7VLM5;P17141	Zinc finger protein 37	Zfp37	5	5	5	11.2	11.2	11.2	0	29.147		23.92623901	24.41157532		24.08658981		24.94279671			24.11076164
A0A1Y7VNH4;A0A1Y7VJT0;Q8VCM3;A0A1Y7VIQ0;A0A1Y7VLE1	A0A1Y7VNH4;A0A1Y7VJT0;Q8VCM3;A0A1Y7VIQ0;A0A1Y7VLE1	Zinc finger FYVE domain-containing protein 21	Zfyve21	2	2	2	8.7	8.7	8.7	0	3.4459
A0A1Y7VJW9;Q9WVH9	A0A1Y7VJW9;Q9WVH9	Fibulin-5	Fbln5	13	13	13	34.1	34.1	34.1	0	323.31	30.0787735	28.87446404	29.4020443	29.23441315	29.43869019	31.00155449	31.49452591	32.03091812	32.07210922	31.58589172
E9Q524;A0A6I8MWZ7;A0A1Y7VP88;A0A1Y7VJX8;E9QLH4;Q8C7M3	E9Q524;A0A6I8MWZ7;A0A1Y7VP88;A0A1Y7VJX8;E9QLH4;Q8C7M3	E3 ubiquitin-protein ligase TRIM9	Trim9	5	5	5	10.8	10.8	10.8	0	8.8413						25.1102829	25.74165154			25.63028717
A0A1Y7VJZ2;Q9WVL0;A0A1Y7VNC1	A0A1Y7VJZ2;Q9WVL0;A0A1Y7VNC1	Maleylacetoacetate isomerase	Gstz1	12	12	12	72.1	72.1	72.1	0	187.47	27.14092445	26.72195053	26.73065567	26.79958916	26.91843414	26.84888077	26.87771416	27.1465683	27.13330078	26.92682648
A0A1Y7VK19;Q9DCB8	A0A1Y7VK19;Q9DCB8	Iron-sulfur cluster assembly 2 homolog, mitochondrial	Isca2	6	6	6	43.8	43.8	43.8	0	11.76
A0A1Y7VK55;P70255	A0A1Y7VK55;P70255	Nuclear factor 1 C-type	Nfic	5	4	3	9.8	7.4	5.2	0	23.132								25.66568184	25.63680077
A0A1Y7VK76;A0A1Y7VM96;Q5RJG7	A0A1Y7VK76;A0A1Y7VM96;Q5RJG7	Isoprenoid synthase domain-containing protein	Ispd	3	3	3	8.6	8.6	8.6	0.0035292	2.0417
A0A1Y7VK92;Q61616	A0A1Y7VK92;Q61616	D(1A) dopamine receptor	Drd1	2	2	2	5.5	5.5	5.5	0.00032879	2.8306						24.39956474				24.30361557
E0CY91;E0CYW1;E0CY38;A0A1Y7VKT9;E0CZB3;Q9EPV8	E0CY91;E0CYW1;E0CY38;A0A1Y7VKT9;E0CZB3;Q9EPV8	Ubiquitin-like protein 5	Ubl5	3	3	3	61.7	61.7	61.7	0	3.1199
A0A1Y7VL44;E9Q6P5;A0A1Y7VLT4	A0A1Y7VL44;E9Q6P5		Ttc7b	20	20	20	21.9	21.9	21.9	0	38.437	28.52024651	28.57224655	28.12819481	28.37446976	28.64206505	28.56092453	28.44959259	27.79958916	28.5297699	29.04515457
P59764;A0A1Y7VLY2;F6YXW9	P59764;A0A1Y7VLY2	Dedicator of cytokinesis protein 4	Dock4	13	13	12	7.5	7.5	7.1	0	29.12		25.17287445				24.97416878	25.42624092			25.9230442
A0A1Y7VLZ7;E9Q7E9;Q3V3Q7	A0A1Y7VLZ7;E9Q7E9;Q3V3Q7	Phosphofurin acidic cluster sorting protein 2	Pacs2	9	7	7	11.4	9.6	9.6	0	8.4926			24.98589706			23.95969582	24.41744614	24.94382477	24.38238335	24.54610252
A0A1Y7VM65;Q9QUH0	A0A1Y7VM65;Q9QUH0	Glutaredoxin-1	Glrx	2	2	2	14.3	14.3	14.3	0	49.54	26.8988533	27.37277031			25.96954346	26.96664238		25.71161652		26.88785744
A0A1Y7VM69;Q9D4H4	A0A1Y7VM69;Q9D4H4	Angiomotin-like protein 1	Amotl1	1	1	1	1.3	1.3	1.3	0.0066391	1.6034
A0A1Y7VMH7;A0A1Y7VME9;E9Q9B7;A0A1Y7VNF8	A0A1Y7VMH7;A0A1Y7VME9;E9Q9B7;A0A1Y7VNF8		Kidins220	11	11	11	6.9	6.9	6.9	0	20.48		25.55174446	25.42988396		24.86811256	25.57276726	25.73376083	25.50527573	25.10813141	25.52733994
A0A1Y7VMF7;O89016	A0A1Y7VMF7;O89016	ATP-binding cassette sub-family D member 4	Abcd4	2	2	2	4.7	4.7	4.7	0	4.9917
A0A1Y7VMH3;Q80X41	A0A1Y7VMH3;Q80X41	Serine/threonine-protein kinase VRK1	Vrk1	6	6	6	15	15	15	0	9.0832	24.32587624	25.27316284	25.35974503	25.67152405	25.77361679	23.98146057		25.44037819	25.32998657	24.76870537
F8VPK5;A0A1Y7VMN0;P70336;A0A1Y7VLD1	F8VPK5;A0A1Y7VMN0;P70336	Rho-associated protein kinase;Rho-associated protein kinase 2	Rock2	54	54	47	37.6	37.6	32.8	0	323.31	27.44986725	27.27132988	27.21363831	27.38080025	27.0485363	27.51043129	27.38005638	27.16307831	27.33014107	27.67141724
A0A1Y7VNT1;E9QKB2;Q9JKS5	A0A1Y7VNT1;E9QKB2;Q9JKS5	Intracellular hyaluronan-binding protein 4	Habp4	3	3	3	9.4	9.4	9.4	0	17.883	26.54018593			27.89804459		26.82784081			26.77442169	27.27150726
A0A1Y7VNZ6;A0A0A6YY78;A0A1Y7VJB1;A0A1Y7VK86	A0A1Y7VNZ6			21	21	2	32.2	32.2	2.4	0	35.573	26.25044632	26.38950729	26.29468727	26.12986565	25.86112213	27.04061508	26.26381111	25.59553909	26.29384613	27.11723709
A0A217FL49;Q9D142	A0A217FL49;Q9D142	Uridine diphosphate glucose pyrophosphatase	Nudt14	3	3	3	14.3	14.3	14.3	0	4.6291
A0A217FL69;Q8R3I2	A0A217FL69;Q8R3I2	Lysophospholipid acyltransferase 2	Mboat2	6	6	6	13.7	13.7	13.7	0	20.223	24.87356758		24.89397812		25.2854557		25.05233574		25.11000443	24.90871048
A0A286YCT4;A0A286YCG8;Q9CY50;A0A286YDB7	A0A286YCT4;A0A286YCG8;Q9CY50;A0A286YDB7	Translocon-associated protein subunit alpha	Ssr1	4	4	4	17.1	17.1	17.1	0	56.137	28.35447502	28.26745033	26.96543121	28.33479309	27.40592384	27.26945877	27.61343956	28.52020836	27.23288155	27.19281769
A0A286YCI8;Q62417;A0A286YDJ3;A0A668KLG2	A0A286YCI8;Q62417	Sorbin and SH3 domain-containing protein 1	Sorbs1	40	39	3	32.6	31.7	3.6	0	323.31	29.97404861	29.82582474	29.96636772	29.94083786	30.04452896	29.7957077	29.6188736	30.22343063	30.11842537	29.62076187
A0A286YDT0;A0A286YCS0;Q7TMY4;A0A286YEA7	A0A286YDT0;A0A286YCS0;Q7TMY4;A0A286YEA7	THO complex subunit 7 homolog	Thoc7	6	6	6	28.4	28.4	28.4	0	3.4199
A0A286YCT6	A0A286YCT6			13	1	1	73.1	7.6	7.6	0	3.0333
A0A286YCV0;D3YV00;P98195;A0A286YDZ3;A0A286YDR0;A0A286YCT2	A0A286YCV0;D3YV00;P98195	Phospholipid-transporting ATPase;Probable phospholipid-transporting ATPase IIB	Atp9b	7	5	5	7	5.5	5.5	0	13.109				24.66302299	24.8877182	24.61526489	25.04635239
A0A286YCV9;E9Q4K7;A0A286YD28	A0A286YCV9;E9Q4K7	Kinesin-like protein	Kif13b	30	30	28	17.7	17.7	16.5	0	112.28	26.66084862	26.57729912	26.18497086	26.74637604	26.4340744	25.91854858	26.16964912	26.70200157	26.31288719	25.12805748
A0A286YCW7;A0A286YD56;D3Z4E2;Q8CFV4	A0A286YCW7;A0A286YD56;D3Z4E2;Q8CFV4	Neuritin	Nrn1	2	2	2	16.4	16.4	16.4	0	17.17
A0A286YCW8	A0A286YCW8			13	1	0	57.7	7.7	0	0.0020638	2.4152
A0A286YCX6;E9PY51	A0A286YCX6;E9PY51		Trappc8	19	19	19	14.2	14.2	14.2	0	22.526	25.7810421	26.26713753	25.49564171	25.46057701	25.6444664	25.71829605	26.05614471	26.27783394	25.4835453	25.91520119
Q99M01;A0A286YCZ5;G3X9Q4	Q99M01;A0A286YCZ5;G3X9Q4	Phenylalanine--tRNA ligase, mitochondrial	Fars2	2	2	2	5.5	5.5	5.5	0.00097466	2.6639
Q91YP2;A0A286YD12;A0A286YD77	Q91YP2;A0A286YD12	Neurolysin, mitochondrial	Nln	8	8	8	12.2	12.2	12.2	0	21.437	26.82723427	26.81848526	27.10998535	26.89191818	27.0489521	26.37998962	26.73557091	26.33353996	25.75557327	26.2323513
A0A286YD15;A0A286YDS3;A0A286YDP0;O35648;A0A286YCB3	A0A286YD15;A0A286YDS3;A0A286YDP0;O35648;A0A286YCB3	Centrin-3	Cetn3	3	3	3	29.9	29.9	29.9	0	6.2677	25.13245773	24.3601799		25.65381622				25.87640381	24.9111824
A0A286YD34	A0A286YD34			7	2	2	68.3	27	27	0	10.186
Q08460;J3QMT8;A0A286YD35;E3VRY9;J3QN27;F7BHL0;A0A286YCQ2;A0A087WQN5;A0A087WRS4;A0A286YDM6;A0A286YCP1;A0A087WQ41;A0A286YCZ9;A0A286YDC1;A0A286YD59;A0A286YE30;A0A286YDR7;A0A286YDU9;E9Q9P4;F6WSZ3;A0A286YCI9;E3VRY6;E3VRZ4;A0A286YCW3;F6ZSN2;F6XW53;F6V0P5;J3QP84;A0A286YCF5;A0A087WQE1;A0A286YDB5;A0A1D5RMA3	Q08460;J3QMT8;A0A286YD35;E3VRY9;J3QN27;F7BHL0;A0A286YCQ2;A0A087WQN5;A0A087WRS4;A0A286YDM6;A0A286YCP1;A0A087WQ41;A0A286YCZ9;A0A286YDC1;A0A286YD59;A0A286YE30;A0A286YDR7;A0A286YDU9;E9Q9P4;F6WSZ3;A0A286YCI9;E3VRY6;E3VRZ4;A0A286YCW3;F6ZSN2;F6XW53;F6V0P5;J3QP84;A0A286YCF5	Calcium-activated potassium channel subunit alpha-1	Kcnma1	12	12	12	12.3	12.3	12.3	0	93.316	23.46188927	25.29052734	24.11426163	23.63898277	23.67820358	25.79585457	24.1485672			26.89157104
A0A286YD37;E9QMA2;Q3TNH5	A0A286YD37;E9QMA2;Q3TNH5	Protein FAM172A	Fam172a	1	1	1	7.2	7.2	7.2	0.0060876	1.6832
H6WZF5;E3UVT8;A0A286YDK8;I1VGT4;F8VQC9;A0A286YD46;D3Y273;J9RV59;D3Y272;H6WZ45;A0A286YCX2;I1VGT5;A0A286YCS4;E3UVT9;J9RDH0;A0A286YCX8;I1VGT6;Q8BTY2;A0A286YDJ7;A0A286YDR1	H6WZF5;E3UVT8;A0A286YDK8;I1VGT4;F8VQC9;A0A286YD46;D3Y273;J9RV59;D3Y272;H6WZ45;A0A286YCX2;I1VGT5;A0A286YCS4;E3UVT9;J9RDH0;A0A286YCX8;I1VGT6;Q8BTY2;A0A286YDJ7	Anion exchange protein;Sodium bicarbonate cotransporter 3	Slc4a7	9	5	5	7.7	5.1	5.1	0	21.377					23.44480705	23.97447586
A0A286YD87;Q01721	A0A286YD87;Q01721	Growth arrest-specific protein 1	Gas1	1	1	1	4.7	4.7	4.7	0	3.245
A0A286YDA2;A0A286YDT3;E9Q5C9;A0A286YDV7;A0A286YCD1;A0A286YDZ1	A0A286YDA2;A0A286YDT3;E9Q5C9;A0A286YDV7		Nolc1	7	7	7	9.4	9.4	9.4	0	16.801	26.51519203	26.25266647	26.04147148	26.08288002	26.38648415	26.584198	25.85780525	25.97810364	25.95502281	26.46393204
A0A286YE10;A0A286YDZ5;Q9EP84;A0A286YDA5;O70293	A0A286YE10;A0A286YDZ5;Q9EP84;A0A286YDA5;O70293	G protein-coupled receptor kinase 6	Grk6	4	4	3	7.4	7.4	5.2	0	3.3242
A0A286YDB3;Q80XQ2	A0A286YDB3;Q80XQ2	TBC1 domain family member 5	Tbc1d5	9	9	9	11.9	11.9	11.9	0	6.0664				24.24081802					24.88287735
Q8BGN8;A0A286YDB6;D3Z5Q8	Q8BGN8;A0A286YDB6	Synaptoporin	Synpr	3	3	3	12.1	12.1	12.1	0	5.6362		28.11990929								28.19356918
A0A286YDC0;Q03147;Q8BWQ5	A0A286YDC0;Q03147;Q8BWQ5	Cyclin-dependent kinase 7;Serine/threonine-protein kinase DCLK3	Cdk7;Dclk3	2	2	2	7.4	7.4	7.4	0.0027976	2.1864
A0A286YDF2;O89116;Q5FWJ7	A0A286YDF2;O89116;Q5FWJ7	Vesicle transport through interaction with t-SNAREs homolog 1A	Vti1a	6	6	6	24.4	24.4	24.4	0	42.758	26.32122231	25.95832443	26.46772957	25.97591972	26.44930077	26.17772865	26.88762474		26.21946526	26.93651962
E9Q390;A0A286YDF5;Q69ZN7;A0A286YCZ3;A0A286YE65;A0A286YDV5;REV__Q8QZT1	E9Q390;A0A286YDF5;Q69ZN7;A0A286YCZ3	Myoferlin	Myof	90	90	88	49.1	49.1	48	0	323.31	29.36241913	28.9506588	29.07834053	28.9360981	29.28208733	28.95925331	28.86876678	29.25396919	29.18862534	28.35904884
A0A286YDG2;Q9JMB0;A0A286YD22;A0A286YDT9	A0A286YDG2;Q9JMB0;A0A286YD22;A0A286YDT9	G kinase-anchoring protein 1	Gkap1	2	2	2	30.9	30.9	30.9	0	10.595
A0A286YDG5;Q8CG46	A0A286YDG5;Q8CG46	Structural maintenance of chromosomes protein 5	Smc5	4	4	4	4.3	4.3	4.3	0	6.0672
A0A286YDH6	A0A286YDH6			32	1	1	42.8	2.1	2.1	0	40.983
Q6ZPY7;A0A286YDJ6;Q3UI14	Q6ZPY7;A0A286YDJ6;Q3UI14	Lysine-specific demethylase 3B	Kdm3b	2	2	2	1.2	1.2	1.2	0	12.866
A0A286YDL2;Q0GA42	A0A286YDL2;Q0GA42	Metal transporter CNNM1	Cnnm1	5	3	3	6.9	4.6	4.6	0.0027924	2.1565
A0A286YDL4;Q8R2S9	A0A286YDL4;Q8R2S9	Actin-related protein 8	Actr8	1	1	1	7.5	7.5	7.5	0.0012897	2.563
Q8VC03;A0A286YDN1;A0A286YCM4	Q8VC03;A0A286YDN1	Echinoderm microtubule-associated protein-like 3	Eml3	3	3	3	4.9	4.9	4.9	0.0056615	1.7236
A0A286YE32;A0A286YDN9;D3YTL8;A0A5H1ZRL1;Q52KF3	A0A286YE32;A0A286YDN9;D3YTL8;A0A5H1ZRL1;Q52KF3	Protein spire homolog 1	Spire1	1	1	1	3.5	3.5	3.5	0.0022113	2.365
G5E8Q8;A0A286YDT5;A0A286YD74	G5E8Q8;A0A286YDT5		Adgrf5	4	4	4	3.9	3.9	3.9	0	11.897	24.81342888		24.99925041			24.84258842	25.30288315
A0A286YDU2	A0A286YDU2			7	1	1	18.4	3.7	3.7	0.0095652	1.4188
A0A286YDV6;Q8R4H9	A0A286YDV6;Q8R4H9	Zinc transporter 5	Slc30a5	2	2	2	3.7	3.7	3.7	0	3.4157
A0A286YDX6;F8VQ75;Q9EQW7;A0A571BEU9	A0A286YDX6;F8VQ75;Q9EQW7	Kinesin-like protein;Kinesin-like protein KIF13A	Kif13a	6	4	4	7	4.9	4.9	0.0022103	2.3582	26.87091255	26.42443085
A0A286YE00	A0A286YE00			15	1	1	41.3	4.7	4.7	0	3.8056
A0A2C9F2A2;Q921Q7;A0A286YDC3	A0A2C9F2A2;Q921Q7	Ras and Rab interactor 1	Rin1	6	6	6	7.2	7.2	7.2	0	7.9894		23.29375839								24.39995575
A0A2C9F2B5;Q8BX57	A0A2C9F2B5;Q8BX57	PX domain-containing protein kinase-like protein	Pxk	2	2	2	4	4	4	0	28.619
Q07076;A0A2C9F2D2;A0A286YCW4	Q07076;A0A2C9F2D2	Annexin A7	Anxa7	21	21	21	42.3	42.3	42.3	0	271.21	30.02247429	29.64239311	29.79728699	30.10324669	29.84131241	29.61468697	29.57909966	29.68466759	29.48790169	29.57933235
Q920N2;A0A2I3BPG4;Q3TG10	Q920N2;A0A2I3BPG4;Q3TG10	Biotin--protein ligase;Biotin--[methylmalonyl-CoA-carboxytransferase] ligase;Biotin--[propionyl-CoA-carboxylase [ATP-hydrolyzing]] ligase;Biotin--[methylcrotonoyl-CoA-carboxylase] ligase;Biotin--[acetyl-CoA-carboxylase] ligase	Hlcs	2	2	2	4	4	4	0.0039628	1.9793
P83882;A0A2I3BPG9;A0A0A6YW33	P83882;A0A2I3BPG9;A0A0A6YW33	60S ribosomal protein L36a	Rpl36a;Gm6525	5	5	5	32.1	32.1	32.1	0	26.366	28.60572624	27.79680634	28.42402267	28.03217888	28.22807121	28.4509697	28.95340919	28.14418602	28.89043999	28.82082939
A0A2I3BRT5;Q7TT21;A0A2I3BPP1;Q3UHB2;Q61037;A0A2I3BPE9;A0A2I3BPR7	A0A2I3BRT5;Q7TT21;A0A2I3BPP1;Q3UHB2;Q61037;A0A2I3BPE9	Tuberin	Tsc2	9	9	9	7.8	7.8	7.8	0	12.223	24.65479851	24.60116196	24.05755043			24.94534302	25.35198402	24.70524788	24.28008461	25.0765934
E9Q784;A0A2I3BPQ5	E9Q784;A0A2I3BPQ5		Zc3h13	5	5	5	3.5	3.5	3.5	0	3.4595
A0A2I3BPT1;A0A2I3BQZ9;Q3TWF3;P12023;A0A2I3BR03	A0A2I3BPT1;A0A2I3BQZ9;Q3TWF3;P12023;A0A2I3BR03	Amyloid beta A4 protein;N-APP;Soluble APP-alpha;Soluble APP-beta;C99;Beta-amyloid protein 42;Beta-amyloid protein 40;C83;P3(42);P3(40);C80;Gamma-secretase C-terminal fragment 59;Gamma-secretase C-terminal fragment 57;Gamma-secretase C-terminal fragment 50;C31	App	15	15	14	24.3	24.3	23.2	0	100.5	26.95315933	26.6776123	27.39312935	27.17340851	27.07510567	27.15470123	27.25466919	26.74829674	27.0102005	27.0674324
A0A2I3BPX3;Q6P9J9;A0A2I3BPY8;A0A2I3BRD2	A0A2I3BPX3;Q6P9J9;A0A2I3BPY8	Anoctamin-6	Ano6	21	21	21	26.3	26.3	26.3	0	323.31	27.17996979	26.80008316	26.85293388	27.10039139	27.12465096	26.77391815	26.25401878	26.89723778	26.96752167	26.17308426
A0A2I3BPX9;Q60775	A0A2I3BPX9;Q60775	ETS-related transcription factor Elf-1	Elf1	1	1	1	2.1	2.1	2.1	0	12.9
A0A2I3BPY7;Q9EP71	A0A2I3BPY7;Q9EP71	Ankycorbin	Rai14	27	27	27	28.7	28.7	28.7	0	104.43	26.66166496	26.11308861	25.83590889	26.56121635	26.13359451	26.10591507		26.40202332	26.19773674
A0A2I3BQ91;Q8BMD6;A0A2I3BQY6;A0A2I3BPK6	A0A2I3BQ91;Q8BMD6;A0A2I3BQY6	Transmembrane protein 260	Tmem260	4	4	4	6.9	6.9	6.9	0	12.544
A0A2I3BQE0;Q9JI10;D6RHQ9;A2A5M9	A0A2I3BQE0;Q9JI10	Serine/threonine-protein kinase 3;Serine/threonine-protein kinase 3 36kDa subunit;Serine/threonine-protein kinase 3 20kDa subunit	Stk3	9	9	6	19.2	19.2	11.7	0	8.5978	25.36723137	24.69535255	24.85851669	25.58247757	24.86504745			24.86277962
A0A2I3BRR4;A0A2I3BQF5;Q8C3B8	A0A2I3BRR4;A0A2I3BQF5;Q8C3B8	Protein RFT1 homolog	Rft1	2	2	2	7.5	7.5	7.5	0	4.9981
A0A2I3BQL1;A0A2I3BQG7;Q9D9E0;A0A2I3BRR2;A0A2I3BPI6;A0A2I3BPH7	A0A2I3BQL1;A0A2I3BQG7;Q9D9E0	Solute carrier family 22 member 17	Slc22a17	4	4	4	7.3	7.3	7.3	0	6.5514				24.72930717			24.22029686
A0A2I3BQN8;Q3U2V3	A0A2I3BQN8;Q3U2V3	8-oxo-dGDP phosphatase NUDT18	Nudt18	3	3	3	12.8	12.8	12.8	0.002795	2.1708
A0A2I3BQR1;A0A2I3BRL0;A0A2I3BR81;Q91X76;A0A2I3BPH8	A0A2I3BQR1;A0A2I3BRL0;A0A2I3BR81;Q91X76;A0A2I3BPH8		Nt5dc2	8	8	8	16.6	16.6	16.6	0	16.268	25.77989197	26.08476639	25.52160072	25.65668297	25.98361397	25.37182236	24.69635963	26.05593872	25.57380867	24.91802406
E9Q2H1;A0A2I3BQS6;Q80TP3;A0A2I3BQC1	E9Q2H1;A0A2I3BQS6;Q80TP3	E3 ubiquitin-protein ligase UBR5	Ubr5	5	5	5	2.3	2.3	2.3	0	6.9077		24.11600685				23.78186798	24.1197319
E9PZM7;A0A2I3BQU5;A0A2I3BRQ7	E9PZM7;A0A2I3BQU5		Scaf11	3	3	3	3	3	3	0	64.01	25.45349884		25.4571991			25.15011787	25.41560936	25.76625443	25.26627922	24.68736458
Q19AB2;A0A2I3BR72;Q7TPD3;A0A2I3BQB9;E9Q6A0;A0A338P6D2	Q19AB2;A0A2I3BR72;Q7TPD3;A0A2I3BQB9;E9Q6A0;A0A338P6D2	Roundabout homolog 2	Robo2	6	6	6	4.3	4.3	4.3	0	8.8643		25.64342117				25.76885605				25.8994751
A0A2I3BRC5;Q01341;F8VQ52;A0A2I3BRS6;A0A2I3BQ20	A0A2I3BRC5;Q01341;F8VQ52;A0A2I3BRS6	Adenylate cyclase type 6	Adcy6	13	5	5	10.7	4.1	4.1	0	3.9114	26.44472694	26.1633091				25.99068642	26.3374424	26.3046608	26.58376884	25.96565247
A0A2I3BRK6;Q9JIX0;A0A2I3BQB4;A0A2I3BRR5;A0A2I3BQK0;A0A2I3BQ37	A0A2I3BRK6;Q9JIX0;A0A2I3BQB4;A0A2I3BRR5;A0A2I3BQK0;A0A2I3BQ37	Transcription and mRNA export factor ENY2	Eny2	2	2	2	25	25	25	0	3.2818
Q91VM5;A0A2I3BRL8;A0A2I3BQC0	Q91VM5;A0A2I3BRL8	RNA binding motif protein, X-linked-like-1	Rbmxl1	17	17	3	37.1	37.1	6.2	0	152.73	29.12922859	28.85224915	28.80731773	29.18607712	28.67495537	29.0092659	29.30812836	28.3717308	28.99436951	28.89162827
A0A2I3BRR0;Q8K120;Q9DBQ6;B5B2N5;B5B2N4;Q6P7T9;B5B2N7;B5B2N2;B5B2U1;B5B2U2;Q3UZ64;O88942;Q60591;P97305	A0A2I3BRR0;Q8K120;Q9DBQ6;B5B2N5;B5B2N4;Q6P7T9;B5B2N7;B5B2N2;B5B2U1;B5B2U2;Q3UZ64;O88942;Q60591;P97305	Nuclear factor of activated T-cells, cytoplasmic 4;Nuclear factor of activated T-cells, cytoplasmic 1;Nuclear factor of activated T-cells, cytoplasmic 2;Nuclear factor of activated T-cells, cytoplasmic 3	Nfatc4;Nfatc1;Nfatc3;Nfatc2	2	2	1	2.9	2.9	1.8	0.0063694	1.6541
A0A2I3BRW0;Q9D958;A0A2I3BQG3	A0A2I3BRW0;Q9D958	Signal peptidase complex subunit 1	Spcs1	3	3	3	27.5	27.5	27.5	0	51.133	28.00581741	27.24445152	28.09572029	27.9836483	28.1725502	27.76844025	28.13369179	28.00752831	27.77228355	27.93213272
A0A2I3BRZ2;Q3UHQ6;A0A2I3BQW4;A0A2I3BRW5	A0A2I3BRZ2;Q3UHQ6;A0A2I3BQW4	Protein dopey-2	Dopey2	3	3	3	1.8	1.8	1.8	0	3.6872
A0A2I3BS18;Q91VT1	A0A2I3BS18;Q91VT1	E3 SUMO-protein ligase NSE2	Nsmce2	2	2	2	7.7	7.7	7.7	0	6.4609
A0A2I3BS49;Q9CXU4;Q9WTQ8	A0A2I3BS49;Q9CXU4;Q9WTQ8	Mitochondrial import inner membrane translocase subunit Tim23	Timm23	2	2	2	12.7	12.7	12.7	0	7.4812	26.20806503	25.98015404	25.70906639	25.95409203	26.13100624	26.09508705	26.04649734	26.01047707	26.14846992	26.15909767
A0A2K6EDK3;Q6PIP5	A0A2K6EDK3;Q6PIP5	NudC domain-containing protein 1	Nudcd1	8	8	8	17.2	17.2	17.2	0	10.079	24.94243813	24.89319229		25.46438408		24.24401665	24.91269112			23.77213287
F6ZGR6;D3YZ21;A0A2R8VHF1;A0A2R8VKG2	F6ZGR6;D3YZ21;A0A2R8VHF1;A0A2R8VKG2		D430041D05Rik	2	2	2	2	2	2	0	4.5087
A0A2R8VHF9	A0A2R8VHF9			112	1	1	54.3	0.6	0.6	0	14.623
A0A2R8VHH1;Q99P88	A0A2R8VHH1;Q99P88	Nuclear pore complex protein Nup155	Nup155	24	24	24	21.5	21.5	21.5	0	106.78	28.62390518	28.85771561	28.56877327	28.9374733	28.24131775	28.48488998	28.55694962	28.21020317	28.44825363	28.42446327
Q8CGB6;A0A2R8VHQ0;A0A2R8W6Z5	Q8CGB6;A0A2R8VHQ0	Tensin-2	Tns2	41	40	40	38.3	37.4	37.4	0	313.93	28.68659019	28.25106049	28.50013351	28.13609123	28.52069473	27.7356987	28.08582878	28.31501389	28.23205757	27.65294075
A0A2R8VHR3;P98064	A0A2R8VHR3;P98064	Mannan-binding lectin serine protease 1;Mannan-binding lectin serine protease 1 heavy chain;Mannan-binding lectin serine protease 1 light chain	Masp1	1	1	1	2.1	2.1	2.1	0.0053715	1.7441
A0A2R8VHU8;E9Q7U2;Q8CGU1;A0A2R8VKP5;A0A2R8VKE2	A0A2R8VHU8;E9Q7U2;Q8CGU1;A0A2R8VKP5	Calcium-binding and coiled-coil domain-containing protein 1	Calcoco1	6	6	6	12.9	12.9	12.9	0	9.3369
A0A2R8W6P6;A0A2R8VI39;P23591;A0A2R8VHD0;A0A2R8VKL9;A0A2R8W6N0	A0A2R8W6P6;A0A2R8VI39;P23591;A0A2R8VHD0;A0A2R8VKL9	GDP-L-fucose synthase	Tsta3	6	6	6	18.3	18.3	18.3	0	51.017	26.1021347	25.33664131	25.9871769	26.132164		25.55007172	26.09579086	25.92095757	25.16989708	25.50376129
A0A2R8VI72	A0A2R8VI72			8	8	1	21.8	21.8	2.5	0	6.9615	26.91684151	25.93379784	27.09587288	27.25151253	26.58963776	27.32800293	26.78394127	26.76521683	27.37476158	26.02058029
A0A2R8VKI7;Q9ERA0	A0A2R8VKI7;Q9ERA0	Alpha-globin transcription factor CP2	Tfcp2	2	2	2	4.8	4.8	4.8	0	3.4126				25.22195625					25.08371162	25.64894295
A0A2R8VKL5;E9Q066;G3X9Q6;Q8BWW4;A0A2R8W6Y5	A0A2R8VKL5;E9Q066;G3X9Q6;Q8BWW4;A0A2R8W6Y5	La-related protein 4	Larp4	4	4	4	6.7	6.7	6.7	0	3.1763
A0A2R8W6I7;A2A5V3;A2A5V2;S4R2D3;P55194;A2A5V1;S4R2T6	A0A2R8W6I7;A2A5V3;A2A5V2;S4R2D3;P55194	SH3 domain-binding protein 1	Sh3bp1	6	4	4	12.4	9.6	9.6	0	34.351	24.75440025	23.81293869					23.28714943			23.91205025
A0A2R8W6T4;A0A2R8W6M8;Q8K1N4;A0A2R8VJY7;A0A2R8VJN7	A0A2R8W6T4;A0A2R8W6M8;Q8K1N4;A0A2R8VJY7;A0A2R8VJN7	Spermatogenesis-associated serine-rich protein 2	Spats2	2	2	2	16	16	16	0	3.5985
A0A2R8W6P0;D3Z187	A0A2R8W6P0;D3Z187		Cd47	7	7	0	21.1	21.1	0	0	166.39	28.59665489	28.63356781	28.51303291	28.94167709	28.42762375	28.79361725	28.96027565	28.67252922	28.70905495	29.1427269
A0A2R8W747;D3Z4A3;Q6NZQ6;D3Z606;A0A2R8VK26;D3Z6P2;D3Z4S9	A0A2R8W747;D3Z4A3;Q6NZQ6;D3Z606;A0A2R8VK26;D3Z6P2;D3Z4S9	Zinc finger protein 740	Zfp740;Znf740	3	3	3	17.5	17.5	17.5	0	8.7138
A0A2U3TZ56;Q78IQ7	A0A2U3TZ56;Q78IQ7	Zinc transporter ZIP4	Slc39a4	6	6	6	13.5	13.5	13.5	0	34.714
A0A2U3TZ82;Q99KW3;G5E8W1;A0A2R8VI29;J9JI90	A0A2U3TZ82;Q99KW3;G5E8W1	TRIO and F-actin-binding protein	Triobp	20	20	19	30.1	30.1	30.1	0	79.973	26.49824715	25.90150261	25.93759727	26.29829216	26.4276638	25.76053047	26.40287018	26.71986198	26.18152618	25.76625443
A0A338P673;A9C437;Q9R0A1;A0A338P6C2	A0A338P673;A9C437;Q9R0A1	Chloride channel protein;Chloride channel protein 2	Clcn2	9	9	5	14.6	14.6	8.2	0	19.777	26.48923874	26.33875084	26.36499596		26.64058304	26.1094265		26.81139755	26.96124268	26.17046928
A0A338P6E5;A0A338P6I6;Q62108;G3UZL5;A0A338P7H1;B1AR31;A0A338P6L4;A0A338P6H5;A0A338P713;E9Q3Z8;J3QMR8;J3KMS4;F6TPQ6;A0A338P746	A0A338P6E5;A0A338P6I6;Q62108;G3UZL5	Disks large homolog 4	Dlg4	23	19	19	29.5	25.3	25.3	0	242.13	25.23392487	27.58161545	26.53348732	26.73711967	26.73208046	27.681036	27.3475647	26.11620522	26.56894684	28.61452866
G5E843;A0A338P6F7;O89026;A0A338P6U2	G5E843;A0A338P6F7;O89026	Roundabout homolog 1	Robo1	12	12	12	9.6	9.6	9.6	0	41.826	25.27220154	25.20433807	24.66193771	25.02787209
A0A338P6G6;A0A384DV79;A0A338P6E8;A0A338P6D0	A0A338P6G6;A0A384DV79;A0A338P6E8			4	1	1	43.7	16.1	16.1	0	24.478		27.0518589		26.91033554
A0A338P6I9	A0A338P6I9			1	1	1	27.1	27.1	27.1	0	20.019
A0A338P6K2	A0A338P6K2			114	97	1	54.3	47.5	0.9	0	323.31	30.42011261	29.82626534	30.18162918	30.23192024	29.70109177	30.45179367	30.44933701	30.49752808	31.5152626	30.02630615
A0A338P6L0;Q8C4T8;Q0VB45;P48542	A0A338P6L0;Q8C4T8;Q0VB45;P48542	G protein-activated inward rectifier potassium channel 2	Kcnj6	1	1	1	2	2	2	0.0056607	1.7232
A0A338P6N4;A0A384DV78	A0A338P6N4			3	3	3	1.2	1.2	1.2	0	4.1905
Q9CYZ8;A0A338P6Q9;D6RG78	Q9CYZ8;A0A338P6Q9;D6RG78	Single-stranded DNA-binding protein 2	Ssbp2	2	2	1	6.4	6.4	3.6	0	10.945						24.26133728	24.81577492
D6RJ50;A0A338P6U4;Q5XJY4;D6RCZ6	D6RJ50;A0A338P6U4;Q5XJY4;D6RCZ6	Presenilins-associated rhomboid-like protein, mitochondrial;P-beta	Parl	4	4	4	29.8	29.8	29.8	0	11.435				25.14324188	25.42981911	25.1906147	25.11083984	25.09156036	24.85908508	25.15838623
E9Q4N6;E9Q6R4;A0A338P6U8;E9Q4N7	E9Q4N6;E9Q6R4;A0A338P6U8;E9Q4N7		Arid1b	7	7	7	5.2	5.2	5.2	0	18.568							25.76255989			26.02358627
A0A338P6W1;P97868;D3YZU8;A0A0R4J165	A0A338P6W1;P97868	E3 ubiquitin-protein ligase RBBP6	Rbbp6	7	7	7	4	4	4	0	18.557		24.60975266			24.62282372	24.72614098			23.60478592	24.21051979
A0A338P7E3;A0A338P711;C0HKG6;C0HKG5	A0A338P7E3;A0A338P711;C0HKG6;C0HKG5			3	3	3	20.9	20.9	20.9	0	9.2536
Q9JI59;A0A338P721;Q9CWD9	Q9JI59;A0A338P721	Junctional adhesion molecule B	Jam2	5	5	5	22.5	22.5	22.5	0	124.2	26.91067886	26.35756493	26.65485382	26.6848526	26.92490387			27.0254879	27.16911316
A0A338P769;A0A338P6R8	A0A338P769;A0A338P6R8			22	22	2	56.3	56.3	5	0	315.22	28.78877258	29.77479935	29.63701057	28.96124268	28.98872185	30.14455032	29.89725113	28.75605011	29.25763893	30.62366104
A0A338P7E0;Q9Z321	A0A338P7E0;Q9Z321	DNA topoisomerase 3-beta-1	Top3b	3	3	3	7.8	7.8	7.8	0	4.9287	24.29354668									24.27746201
A0A338P7E5;P68037;A0A338P786;A0A338P702	A0A338P7E5;P68037;A0A338P786	Ubiquitin-conjugating enzyme E2 L3	Ube2l3	7	7	7	66.4	66.4	66.4	0	89.822	28.53500938	28.99698448	28.84332085	29.85262108	28.9825058	28.68962479	29.36009598	28.53471184	28.95787048	28.59573174
D3Z2V8;D6RH68;Q99K56;A0A338P7G4;Q8BTN3;P54797;A0A338P6X6;A0A338P6R4	D3Z2V8;D6RH68;Q99K56;A0A338P7G4;Q8BTN3;P54797;A0A338P6X6;A0A338P6R4	Transport and Golgi organization 2 homolog	Tango2	2	2	2	15.4	15.4	15.4	0.0020612	2.4067
A0A384DV69;P58659;A0A338P750;D3Z1H0	A0A384DV69;P58659;A0A338P750;D3Z1H0	Protein eva-1 homolog C	Eva1c	9	9	9	24.9	24.9	24.9	0	51.613	26.35237122	26.0743084	26.35169792	26.68872452	26.02985382		25.47938919	26.55284309		25.09776115
F8WHK3;A0A384DV92;Q8CA95;A0A3B2W3N3	F8WHK3;A0A384DV92;Q8CA95	cAMP and cAMP-inhibited cGMP 3,5-cyclic phosphodiesterase 10A	Pde10a	9	9	9	13.8	13.8	13.8	0	26.712						26.83773804				26.53718185
E9PY46;A0A3B2W3F6;E9Q682	E9PY46;A0A3B2W3F6;E9Q682		Ift140	4	4	4	3.5	3.5	3.5	0	5.1421			25.7664566	25.75636101
A0A3B2W3Q3;B2KF52;Q3TT38	A0A3B2W3Q3;B2KF52;Q3TT38	Uncharacterized protein C6orf106 homolog	D17Wsu92e	1	1	1	8.9	8.9	8.9	0.0019111	2.4462
A0A3B2W450;A0A3B2WCR6;Q62241	A0A3B2W450;A0A3B2WCR6;Q62241	U1 small nuclear ribonucleoprotein C	Snrpc	2	2	2	15.3	15.3	15.3	0	6.8437
A0A3B2W864;Q3UW83;A0A338P7K4;A0A338P731;B2KF67;A0A338P6T6;A0A338P6L9;H3BJY4	A0A3B2W864;Q3UW83;A0A338P7K4;A0A338P731		Rps10	12	11	0	44.6	42.2	0	0	41.559	29.00752831	29.32201767	28.87590027	29.08899117	29.29296494	29.37492752	29.24990845	29.50131035	29.28482628	29.18491936
A0A3B2WAQ7;Q3UHP6;P59672;A0A3B2W7H4;A0A3B2W4H6;A0A3B2W446;A0A3B2WCH8;A0A3B2W4B0;A0A3B2W7E6	A0A3B2WAQ7;Q3UHP6;P59672;A0A3B2W7H4;A0A3B2W4H6	Ankyrin repeat and SAM domain-containing protein 1A	Anks1;Anks1a	7	7	7	6.7	6.7	6.7	0	5.9799							24.61065483	25.05208588	25.86161995
Q9JK23;A0A3B2WB82;A0A3B2W3V4	Q9JK23;A0A3B2WB82;A0A3B2W3V4	Proteasome assembly chaperone 1	Psmg1	6	6	6	20.4	20.4	20.4	0	44.678	24.64729691	25.5949707	25.30452156	24.9959774	25.61065483	25.10637474	25.44881248	25.61386108	25.47199821	25.45261955
A0A3B2WBH9;A0A3B2WCN9;Q9Z0U1;A0A494B9E6;Q921G9;Q9QXY1	A0A3B2WBH9;A0A3B2WCN9;Q9Z0U1	Tight junction protein ZO-2	Tjp2	39	38	38	36.3	35.6	35.6	0	323.31	27.75200272	27.72422791	27.78037834	27.63567924	27.99172401	27.56964302	27.54436302	27.85352898	27.78799438	27.06732941
A0A3B2WDD2;A0A3B2WBL1;Q5XJF6;P53026;A0A3B2W824;A0A3B2W820;A0A3B2WCA5;D6RE43	A0A3B2WDD2;A0A3B2WBL1;Q5XJF6;P53026;A0A3B2W824;A0A3B2W820	Ribosomal protein;60S ribosomal protein L10a	Rpl10a	10	10	10	46.3	46.3	46.3	0	109.73	29.32268333	29.46413803	29.2444973	29.19805145	29.34274101	29.03595734	29.19173622	29.48152733	29.49539375	29.11859894
A0A3B2WCD8;Q3U0V1;A0A3B2W465;A0A0G2JE55;A0A0G2JGT1	A0A3B2WCD8;Q3U0V1	Far upstream element-binding protein 2	Khsrp	20	20	18	36.5	36.5	33.3	0	304.43	27.10059166	27.40104675	27.3452816	27.17092896	27.062397	27.34460449	26.91410637	27.6624794	27.7959404	27.32302666
A0A3B2WCK7;Q8CD91	A0A3B2WCK7;Q8CD91	SPARC-related modular calcium-binding protein 2	Smoc2	2	2	2	4.6	4.6	4.6	0.0048041	1.7983
A0A3B2WCL5;Q9CT10	A0A3B2WCL5;Q9CT10	Ran-binding protein 3	Ranbp3	10	10	10	23.8	23.8	23.8	0	318.54	27.17664528	26.71803474	26.66776848	26.92694092	26.79215813	27.00217247	26.83737755	27.12000847	26.80464363	26.92919922
Q62172;A0A3B2WCS4;A0A3B2W7X3	Q62172;A0A3B2WCS4;A0A3B2W7X3	RalA-binding protein 1	Ralbp1	7	7	7	11.1	11.1	11.1	0	13.83	24.28418541	24.21985245	23.94815445		24.16867256	24.185709	24.46182632	23.65053368		23.68335342
A0A3B2WD34;Q91VJ4;A0A3B2WAZ4;A0A3B2W7T8;A0A3B2W7L2;A0A3B2WD06;A0A3B2W7M3	A0A3B2WD34;Q91VJ4;A0A3B2WAZ4;A0A3B2W7T8;A0A3B2W7L2	Serine/threonine-protein kinase 38	Stk38	4	3	3	16.3	12.7	12.7	0	4.9208
A0A3B2WD96	A0A3B2WD96			40	1	1	50.7	1.7	1.7	0.0063591	1.6292
Q3UN02;A0A3B2WDB3;B0V2Q9	Q3UN02;A0A3B2WDB3	Lysocardiolipin acyltransferase 1	Lclat1	7	7	7	20.7	20.7	20.7	0	9.443	25.84304428	25.43214798		25.79976082				25.49728775	26.01722717	24.75969315
A0A3Q4EBZ6;Q9Z0H1	A0A3Q4EBZ6;Q9Z0H1	WD repeat-containing protein 46	Wdr46	2	2	2	5.5	5.5	5.5	0.0028046	2.2045	26.46541214						26.04203606
A0A3Q4L2Y8;A0A3Q4EC26;A0A3Q4L2V5;Q9DCJ1	A0A3Q4L2Y8;A0A3Q4EC26;A0A3Q4L2V5;Q9DCJ1	Target of rapamycin complex subunit LST8	Mlst8	1	1	1	7.6	7.6	7.6	0	4.1422
G3X8X1;A0A3Q4EGC9;Q8VE09;A0A3Q4EGM1;A0A3Q4EHF6	G3X8X1;A0A3Q4EGC9;Q8VE09;A0A3Q4EGM1	Tetratricopeptide repeat protein 39C	Ttc39c	4	4	4	8	8	8	0	5.8158
A0A3Q4EGK3;Q8CG19;B1B1E2;A0A3Q4L384	A0A3Q4EGK3;Q8CG19;B1B1E2	Latent-transforming growth factor beta-binding protein 1	Ltbp1	6	6	6	4	4	4	0	8.4654
A0A3Q4EGQ9;E9QNE9;Q99JP0	A0A3Q4EGQ9;E9QNE9;Q99JP0	Mitogen-activated protein kinase kinase kinase kinase;Mitogen-activated protein kinase kinase kinase kinase 3	Map4k3	2	2	2	3	3	3	0	25.028
A0A3Q4EH04;A0A3Q4L335;A0A3Q4L393;Q8BL97;A0A3Q4EGP0	A0A3Q4EH04;A0A3Q4L335;A0A3Q4L393;Q8BL97	Serine/arginine-rich splicing factor 7	Srsf7	9	9	8	56.2	56.2	56.2	0	211.58	29.74128914	29.57137871	29.34591484	29.31205177	29.5184269	29.56452751	29.50697517	29.4733429	29.63504028	29.58788681
A0A3Q4EH93;A0A3Q4L2S1;Q9R061	A0A3Q4EH93;A0A3Q4L2S1;Q9R061	Cytosolic Fe-S cluster assembly factor NUBP2	Nubp2	3	3	3	18.5	18.5	18.5	0	4.186
A0A3Q4EHJ7;D3YTU5;D3YVV3;A0A3Q4EGJ3	A0A3Q4EHJ7;D3YTU5;D3YVV3;A0A3Q4EGJ3		Ankrd29	3	3	3	13.4	13.4	13.4	0.0040761	1.8825
A0A494B870;Q6IEE6	A0A494B870;Q6IEE6	Transmembrane protein 132E	Tmem132e	5	5	5	6.8	6.8	6.8	0	7.7239						24.74575996				25.13386917
A0A494B8Y8;Q91XB7;A0A494BA71;A0A494BA88;A0A494B9Y3	A0A494B8Y8;Q91XB7;A0A494BA71;A0A494BA88;A0A494B9Y3	Protein YIF1A	Yif1a	2	2	2	11.2	11.2	11.2	0	6.1341
A0A494B8Z4;A0A494BAS6;A0A494B909;Q9WV68	A0A494B8Z4;A0A494BAS6;A0A494B909;Q9WV68	Peroxisomal 2,4-dienoyl-CoA reductase	Decr2	2	2	2	10.3	10.3	10.3	0	3.2284
A0A494B923;A0A494BB18;O88428	A0A494B923;A0A494BB18;O88428	Bifunctional 3-phosphoadenosine 5-phosphosulfate synthase 2;Sulfate adenylyltransferase;Adenylyl-sulfate kinase	Papss2	7	7	7	11.1	11.1	11.1	0	6.9844	24.40366554	24.04626846						24.55561066
A0A494B9F0;A0A494B953;A0A494BAG2;A0A494BAX0;Q8CFI0;A0A494BA39;E9PXB7;G3X9H8;A0A494B9L5;A0A494BAE4;A0A494BAD8;A0A286YCR1;A0A286YDV4	A0A494B9F0;A0A494B953;A0A494BAG2;A0A494BAX0;Q8CFI0;A0A494BA39;E9PXB7;G3X9H8;A0A494B9L5;A0A494BAE4	E3 ubiquitin-protein ligase NEDD4-like	Nedd4l	14	10	10	17.9	14.1	14.1	0	13.861	25.64781952	26.04587364	25.88853073	24.88655663	25.64163017	26.08123398	26.19018173	25.44524956	25.14394379	26.47244835
A0A494B9B9;Q8C6I2	A0A494B9B9;Q8C6I2	Succinate dehydrogenase assembly factor 2, mitochondrial	Sdhaf2	2	2	2	16.3	16.3	16.3	0.003526	2.0388
Q9EPK6;A0A494B9H1;A0A494B9B2	Q9EPK6;A0A494B9H1;A0A494B9B2	Nucleotide exchange factor SIL1	Sil1	3	3	3	7.1	7.1	7.1	0	13.697		25.92628479		26.41180229
G3X9Y4;A0A494B9H3;P97348	G3X9Y4;A0A494B9H3;P97348	Rho-related GTP-binding protein RhoD	Rhod	2	2	2	13	13	13	0	5.4377
A0A494B9K4;A0A494BAX9;A0A494BBK1;A0A494B969	A0A494B9K4			24	2	2	32	2	2	0	59.78	26.65921593	27.39419365	27.18697548	27.92263603	28.1387291	26.92059326	27.08810616		27.67882156	26.77856255
A0A494B9L0;Q5RL57;A0A494BBL1;Q9R0L7;A0A494B9R0;A0A494BAS2	A0A494B9L0;Q5RL57;A0A494BBL1;Q9R0L7	A-kinase anchor protein 8-like	Akap8l	3	3	3	5.9	5.9	5.9	0	67.033	25.30813599	24.99632263	25.56740952		25.15444946				25.36034775	26.18516159
A0A494B9S6;O35089	A0A494B9S6;O35089	Protein cornichon homolog 2	Cnih2	1	1	1	16.1	16.1	16.1	0.0033768	2.0477
A0A494BAQ2;A0A494B9Y5;Q9WTK5	A0A494BAQ2;A0A494B9Y5;Q9WTK5	Nuclear factor NF-kappa-B p100 subunit;Nuclear factor NF-kappa-B p52 subunit	Nfkb2	8	8	8	11	11	11	0	18.367	23.94895554		23.93696785	23.74015999	23.87586403
E0CX79;E0CXR3;E0CZD9;E0CXM9;A0A494B9Y9;Q9DB43;E0CXA3	E0CX79;E0CXR3;E0CZD9;E0CXM9;A0A494B9Y9;Q9DB43	Zinc finger protein-like 1	Zfpl1	3	3	3	20.9	20.9	20.9	0	4.2459		24.69991112		23.83874702	24.52969551	24.05399323	24.72254944
P01901;A0A494BA33;Q3TH01;A0A494BAT0;G3UXW2;P04223;P14426;P14428;P03991;A0A494B9G8;A0A0B4J1G3;A0A494B9G2;Q0WXH6;Q85ZW7;F6T1I5;Q31615;A7VMS2;Q85ZW9;H3BK58;H3BJA9;A7VMS3;Q9BCZ1;Q6W9L1;F6TIX5;F6VXI7;O19443;Q85ZW8;Q85ZW6;Q85ZW5;Q6W9J6;G3UWS8;P14432	P01901;A0A494BA33;Q3TH01;A0A494BAT0;G3UXW2;P04223;P14426;P14428;P03991	H-2 class I histocompatibility antigen, K-B alpha chain;H-2 class I histocompatibility antigen, K-K alpha chain;H-2 class I histocompatibility antigen, D-K alpha chain;H-2 class I histocompatibility antigen, K-Q alpha chain;H-2 class I histocompatibility antigen, K-W28 alpha chain	H2-K1;H2-D1	12	9	4	32.5	24.9	14.9	0	59.146	27.32208061	26.97891045	27.40851784	26.79339981	27.48216057	26.590065	25.97394943	26.49015808	26.44039345
A0A494BA44;Q04207;Q4U113;A0A494B901;A4QPD3;P15307	A0A494BA44;Q04207	Transcription factor p65	Rela	10	10	10	33	33	33	0	42.337	26.09083366	25.55367851	25.94973564	25.80565262	25.82907486	25.91339874	25.78678513	25.83754539	25.36362648	25.67930412
A0A494BA54;Q80UY1	A0A494BA54;Q80UY1	UPF0586 protein C9orf41 homolog		1	1	1	19.1	19.1	19.1	0	2.9338
Q3U4I7;A0A494BA58;A0A494BB94	Q3U4I7;A0A494BA58	Pyridine nucleotide-disulfide oxidoreductase domain-containing protein 2	Pyroxd2	9	9	9	21.7	21.7	21.7	0	47.077	25.4317646		26.52647591	24.86339378			24.10421562			23.92859077
Q62422;A0A494BA97;A0A494B943	Q62422;A0A494BA97	Osteoclast-stimulating factor 1	Ostf1	7	7	7	42.3	42.3	42.3	0	38.599	26.70898819	26.58763504	26.65867233	27.05372429	26.98901939	26.45657158	26.96477127	26.94234848	26.53261185	26.04042816
A0A494BAC3;A0A498WFQ1;Q61672	A0A494BAC3;A0A498WFQ1;Q61672	Equilibrative nucleoside transporter 2	Slc29a2	2	2	2	5.2	5.2	5.2	0	4.3714
A0A494BAI5;P22315;F6T2S0;Q91W09;A0A494B9Y8;A0A494BBL4;A0A494BA61;A0A494BAR8	A0A494BAI5;P22315;F6T2S0;Q91W09;A0A494B9Y8	Ferrochelatase, mitochondrial;Ferrochelatase	Fech	17	17	17	47.7	47.7	47.7	0	239.42	28.6746521	28.45320892	28.58401871	28.23475647	28.09012794	27.99905586	28.43991852	28.04343414	28.41635132	28.3910408
A0A494BB58;A0A494BAJ5;A0A494BBF1;Q9WU84	A0A494BB58;A0A494BAJ5;A0A494BBF1;Q9WU84	Copper chaperone for superoxide dismutase	Ccs	5	5	5	27.2	27.2	27.2	0	10.732
A0A494BAJ6;Q9WUL7	A0A494BAJ6;Q9WUL7	ADP-ribosylation factor-like protein 3	Arl3	9	9	9	59.4	59.4	59.4	0	151.88	27.75442696	27.64278793	27.81102943	28.13687325	27.00710106	27.70990944	27.71829605	27.421978	27.76433182	28.14199638
F6SLP4;A0A494BAW5;A0A494BAK4;Q9DC16;A0A494BAX4;A0A494B9M5;F6Z6A5	F6SLP4;A0A494BAW5;A0A494BAK4;Q9DC16;A0A494BAX4	Endoplasmic reticulum-Golgi intermediate compartment protein 1	Ergic1	10	10	10	59.7	59.7	59.7	0	57.404	28.0412426	28.07045555	28.24145508	27.9609108	28.18971062	28.25547981	28.37480164	28.48880196	28.42702484	27.92705345
A0A494BAV5;P13011;Q99PL7;P13516;Q6T707	A0A494BAV5;P13011;Q99PL7;P13516	Acyl-CoA desaturase 2;Acyl-CoA desaturase 1	Scd2;Scd3;Scd1	3	3	3	16.7	16.7	16.7	0	3.8596
A0A494BB03;Q9JJE7	A0A494BB03;Q9JJE7	Fatty acid desaturase 3	Fads3	1	1	1	3.7	3.7	3.7	0.0025082	2.2692
A0A494BB63;D3YVT2;D3Z479;Q91WE1	A0A494BB63;D3YVT2;D3Z479;Q91WE1	Sorting nexin-15	Snx15	4	4	4	21.2	21.2	21.2	0.0040835	1.9033
A0A494BB75;E0CYH4;Q8C6G8;F8WH48;F6UT94;F7DFQ2	A0A494BB75;E0CYH4;Q8C6G8	WD repeat-containing protein 26	Wdr26	13	13	13	20.3	20.3	20.3	0	13.332	26.2688694	25.85562134	26.50812149	26.03785324	26.13451576	26.65321541	26.45938873		26.20659447	27.01924324
A0A494BBC6;Q920L1;A0A494BAD7;A0A494BBI5	A0A494BBC6;Q920L1	Fatty acid desaturase 1	Fads1	3	3	3	6.8	6.8	6.8	0.0060849	1.6768
R4H4V1;A0A494BBD3;R4H4Y7;Q9EQC5;A0A494B9K7	R4H4V1;A0A494BBD3;R4H4Y7;Q9EQC5	N-terminal kinase-like protein	Scyl1	4	4	4	6.9	6.9	6.9	0	49.972	25.74345016	25.11759377		26.5109005		25.57937241	25.89813805	25.43224335	25.90129471	25.81538391
A0A494BBF0;G5E8D6;Q9WVJ9;E9Q3N9;E9Q3F3;A0A494BAR1;F6Z1C2;E9Q2T8;E9Q2A0;F7AYH6;E9Q1U0	A0A494BBF0;G5E8D6;Q9WVJ9;E9Q3N9;E9Q3F3;A0A494BAR1;F6Z1C2	EGF-containing fibulin-like extracellular matrix protein 2	Efemp2	8	8	8	20.7	20.7	20.7	0	44.823	26.46377563	25.95162582	25.86898422	26.38258171	26.05814934	26.26835251	26.03277779	26.58763504	25.62642097	25.47586823
A0A498WGD8;Q8CDN6;A0A494B955;A0A494BBI1;A0A494BB31	A0A498WGD8;Q8CDN6;A0A494B955;A0A494BBI1	Thioredoxin-like protein 1	Txnl1	13	13	13	58.9	58.9	58.9	0	232.98	27.6205883	28.04322624	28.33760262	28.20368576	27.86614418	28.09612274	28.0008297	28.10594559	27.8759594	27.85744858
A0A498WGK2;Q8BP47;A0A494BB89;A0A494BAX5;A0A494BAW6;A0A494B927;A0A494B996;A0A494B9G0;A0A494B949	A0A498WGK2;Q8BP47;A0A494BB89;A0A494BAX5	Asparagine--tRNA ligase, cytoplasmic	Nars	20	20	20	36.2	36.2	36.2	0	215.46	27.30652046	27.76850319	27.30443382	27.56150818	27.22084999	27.4287014	27.66871452	27.10529518	27.45912361	27.96289825
A0A498WGM0;A0A2C9F2C1;A0A494BB44;A0A286YCR9;A0A494B9N4;A0A494B991;Q9R0N7;A0A494B8X6	A0A498WGM0;A0A2C9F2C1;A0A494BB44;A0A286YCR9;A0A494B9N4;A0A494B991;Q9R0N7	Synaptotagmin-7	Syt7	13	13	13	26.6	26.6	26.6	0	72.092	25.11044312	25.82196617	23.56616211	24.45393753	25.6194973	27.38796425	25.51641083		25.07850838	26.73350334
A0A498WGR4;P47212	A0A498WGR4;P47212	Galanin peptides;Galanin;Galanin message-associated peptide	Gal	1	1	1	11.3	11.3	11.3	0	2.9229
A0A498WGS3;P04370	A0A498WGS3;P04370	Myelin basic protein	Mbp	10	10	10	54.7	54.7	54.7	0	323.31	33.68049622	33.11428833	34.69327545	33.7960434	34.92565536	34.4429512	35.47758865	34.68264008	34.64988708	34.16750717
D3Z4T6;A0A4W9;Q80Z24;H3BKU7	D3Z4T6;A0A4W9;Q80Z24	Neuronal growth regulator 1	Negr1	10	10	10	40.7	40.7	40.7	0	150.54	26.82189369	29.79873848	28.71871948	27.95654106	27.22637367	29.89165688	29.28810883	27.75321579	28.30994987	30.10462189
A0A571BD95;A0A5F8MP95;Q9ES00;G3UZD6;G3UZM6;H7BXC2	A0A571BD95;A0A5F8MP95;Q9ES00;G3UZD6	Ubiquitin conjugation factor E4 B	Ube4b	8	8	8	8	8	8	0	13.011
B1AQX9;A0A571BDG0;B1AQX6;B1AQX7;A0A571BDG6;A0A571BG39;A0A571BG20;Q9QWI6;B1AQX8	B1AQX9;A0A571BDG0;B1AQX6;B1AQX7;A0A571BDG6;A0A571BG39;A0A571BG20;Q9QWI6	SRC kinase signaling inhibitor 1	Srcin1	37	37	37	37.8	37.8	37.8	0	323.31	23.58520126	27.04572678	25.99330139	25.16031075	25.12726974	27.65669632	26.76091003	24.56435966	26.10585594	28.04338264
D3YZ86;A0A571BDP7;Q8VDV3;D3Z585;D3YZN2;D3YXL8	D3YZ86;A0A571BDP7;Q8VDV3;D3Z585	Guanine nucleotide exchange factor for Rab-3A	Rab3il1	3	3	2	9.3	9.3	7.4	0	14.626
A0A571BDS0;E9QQ93;O70373	A0A571BDS0;E9QQ93;O70373	Xin actin-binding repeat-containing protein 1	Xirp1	4	4	4	3.1	3.1	3.1	0.00049277	2.8141
A0A5F8MPL6;A0A571BE69;Q9Z1S5;A0A2R8VHR7;A0A2R8VHB2	A0A5F8MPL6;A0A571BE69;Q9Z1S5;A0A2R8VHR7	Neuronal-specific septin-3	37865	16	16	2	19.3	19.3	4.2	0	309.14	27.55566978	29.07648087	29.02440453	28.08911705	28.23922539	29.34623337	29.03225708	27.93015862	28.67767906	29.77837563
A0A571BE99;Q8R555	A0A571BE99;Q8R555	Cartilage acidic protein 1	Crtac1	7	7	7	12.9	12.9	12.9	0	13.753		24.73918152					25.24394417
A0A571BEC9;O88492	A0A571BEC9;O88492	Perilipin-4	Plin4	14	14	14	29.4	29.4	29.4	0	100.67	28.33492088	28.0509758	28.2121067	27.41618919	27.89006233	27.74675941	28.20578384	28.09466553	28.17250252	27.82862663
A2ADT1;A2ADS8;A2ADS6;A0A571BEG7;Q63ZW7	A2ADT1;A2ADS8;A2ADS6;A0A571BEG7;Q63ZW7	InaD-like protein	Inadl	1	1	1	7.5	7.5	7.5	0.0053731	1.7447
A0A571BEI2;Q6PIU9	A0A571BEI2;Q6PIU9	Uncharacterized protein FLJ45252 homolog		5	4	4	14.1	12	12	0	30.862	26.00311661	25.30249977	25.3761692	25.85749626	25.25089836	25.45522499	25.17603683	25.45151901	25.77296257
A0A571BEI5;Q7TSZ8	A0A571BEI5;Q7TSZ8	Nucleus accumbens-associated protein 1	Nacc1	4	4	3	11.6	11.6	8.3	0.00049229	2.81
A0A571BEK3	A0A571BEK3			25	2	1	28.4	3.1	1.6	0	3.4733
A0A571BEK9;P53798	A0A571BEK9;P53798	Squalene synthase	Fdft1	1	1	1	2.2	2.2	2.2	0.0026525	2.2214
A0A571BEQ6;Q9DC47	A0A571BEQ6;Q9DC47		Zfp869	1	1	1	9.2	9.2	9.2	0	3.9967
A0A571BEW4;A0A571BES1;Q9JME5;A0A571BEC1	A0A571BEW4;A0A571BES1;Q9JME5	AP-3 complex subunit beta-2	Ap3b2	30	30	25	30.3	30.3	26.6	0	195.47	24.12084007	26.84038162	26.4240303	25.91280556	26.16432571	28.15267181	27.08080673	26.10521507	26.78181839	28.55035782
D3YU22;A0A571BG24;Q3UH68;D3Z589;A0A5F8MPN3;D3YU59;D3YV55;F6X3N8;F6W1Y9;D6RHT2	D3YU22;A0A571BG24;Q3UH68;D3Z589;A0A5F8MPN3;D3YU59	LIM and calponin homology domains-containing protein 1	Limch1	11	11	11	12.4	12.4	12.4	0	20.01	25.90122604	25.92383766				25.95549011	26.44048882	26.69564438	25.92813873	26.14647102
E9PUE7;A0A571BG95;Q5SSL4;H3BKV6;H3BKT3;H3BJY3;H3BL84	E9PUE7;A0A571BG95;Q5SSL4	Active breakpoint cluster region-related protein	Abr	19	19	18	29.4	29.4	28.2	0	65.794	26.7644577	27.78344345	27.5547924	26.9301033	26.94726181	27.78743362	27.46318436	26.99237251	27.36819649	28.03017998
A0A571BGD8	A0A571BGD8			12	2	2	50	8.6	8.6	0	78.628	27.80427361	26.8531723	27.28850555	27.26874352	27.04343414	27.46435356	27.58398247	26.68832588	27.68204117
A0A571BGH0;P62482;E0CXZ9;Q3UPV6;A0A571BF54;A0A571BEM7;E0CXI4;A0A571BFX6;A0A571BE49;E0CYS2	A0A571BGH0;P62482;E0CXZ9;Q3UPV6;A0A571BF54;A0A571BEM7	Voltage-gated potassium channel subunit beta-2	Kcnab2	8	8	6	21.5	21.5	17.5	0	5.9205						26.50295639				27.07060814
Q8CH77;A0A589P973;A0A087WSM9	Q8CH77;A0A589P973;A0A087WSM9	Neuron navigator 1	Nav1	3	3	3	1.6	1.6	1.6	0.0027998	2.1891
Q3TQZ7;Q8C9D4;A0A5F8MP75;E9QN59;Q80W80;Q61831	Q3TQZ7;Q8C9D4;A0A5F8MP75;E9QN59;Q80W80;Q61831	Mitogen-activated protein kinase;Mitogen-activated protein kinase 10	Mapk10	8	3	1	19.4	7.2	1.9	0	3.7328		28.36114311				26.52828026
A0A5F8MP88	A0A5F8MP88			1	1	1	1.6	1.6	1.6	0.0091676	1.4548
A0A5F8MP96;P28661;Q5ND09;Q5ND13	A0A5F8MP96;P28661;Q5ND09	Septin-4	38231	20	19	18	21.9	21.2	20.5	0	128.82	27.71351814	27.32302666	27.71920967	27.31423569	27.7951355	27.32234001	28.15605354	26.91479111	27.71273232	27.15305901
A0A5F8MPF2;A0A5F8MP98;Q5SSZ5	A0A5F8MPF2;A0A5F8MP98;Q5SSZ5	Tensin-3	Tns3	12	10	10	9.2	7.9	7.9	0	36.681	24.42713547	25.09067345
A0A5F8MPB5;Q61739	A0A5F8MPB5;Q61739	Integrin alpha-6;Integrin alpha-6 heavy chain;Integrin alpha-6 light chain	Itga6	34	34	13	34.5	34.5	13.6	0	295.88	27.29465294	27.08486748	27.2697258	27.68371582	28.04009247	27.73763466	27.36151886	28.02305603	27.47900391	26.68979263
A0A5F8MPE1	A0A5F8MPE1			52	50	9	47	45.3	7.8	0	323.31	28.22821045	28.59277725	29.01547241	28.42145729	28.79634285	29.47070885	29.49962044	29.22395897	29.09720421	29.20650482
Q60575;A0A5F8MPF0;A2AH75	Q60575;A0A5F8MPF0;A2AH75	Kinesin-like protein KIF1B;Kinesin-like protein	Kif1b	13	4	4	8	2.2	2.2	0	5.1404
A0A5F8MPF3;A0A5F8MPN4;A0A5F8MPU7;Q8CJ19;A0A1D5RM34;A0A0N4SWA5;A0A0N4SVV2;A0A1D5RME9;A0A0N4SUZ1;A0A0N4SV64	A0A5F8MPF3;A0A5F8MPN4;A0A5F8MPU7;Q8CJ19;A0A1D5RM34	Protein-methionine sulfoxide oxidase MICAL3	Mical3	26	26	24	14.5	14.5	13.8	0	46.903	25.82614326	25.93431664	26.18701172	25.72621918	25.6574192	26.40283775	25.92029953	25.89377022	26.58663368	26.17411423
A0A5F8MPG6;Q6NZK8	A0A5F8MPG6;Q6NZK8	Protein tyrosine phosphatase domain-containing protein 1	Ptpdc1	1	1	1	1.4	1.4	1.4	0.0077633	1.5204
A0A5F8MPH8;E9Q2T3;O35452;A0A571BG59;A0A0G2JE11;Q8CH41;A2ACU7;A0A0R4J176;Q3ULU4;Q8CH40	A0A5F8MPH8;E9Q2T3;O35452;A0A571BG59		Tnxb	25	25	25	8.2	8.2	8.2	0	25.37	26.98522377	25.29242516		26.39777184				26.26364899	26.12717247
Q91ZZ2;A0A5F8MPI9;A1L338;Q3UGX8;Q3UHC1;F6ZDE5	Q91ZZ2;A0A5F8MPI9;A1L338;Q3UGX8;Q3UHC1;F6ZDE5		Rapgef1	4	4	4	4.3	4.3	4.3	0	41.302		23.81860542	23.89003944
Q9EP69;A0A5F8MPK9;A0A1L1SR59	Q9EP69;A0A5F8MPK9	Phosphatidylinositide phosphatase SAC1	Sacm1l	29	29	29	55.5	55.5	55.5	0	323.31	30.19577599	29.72970009	29.78289604	29.89042664	30.02432632	29.51095963	29.83618736	29.76483727	29.98563004	29.54403114
A0A5F8MPM4;E9QK82;P27573	A0A5F8MPM4;E9QK82;P27573	Myelin protein P0	Mpz	17	17	17	41.3	41.3	41.3	0	323.31	32.48941422	32.59750366	31.13687325	31.02907372	34.38920593	36.15920258	34.90795517	36.19327927	34.36410904	29.45840073
A0A5F8MPN1;E9Q8I9;A0A0J9YVH0;A0A0J9YTT8	A0A5F8MPN1;E9Q8I9	Protein furry homolog	Fry	14	11	11	5.1	4.3	4.3	0	21.745			24.43039322	24.25824928		24.98193932	24.37980843	24.69407654	23.96534348	24.57484818
Q3UX37;F6S200;A0A5F8MPP0;F7C583	Q3UX37;F6S200;A0A5F8MPP0;F7C583		Plekhg1	4	4	4	3.9	3.9	3.9	0	5.761
E9Q3Y7;E9Q5L4;A0A5F8MPP1;Q5PR69;F7BFN2	E9Q3Y7;E9Q5L4;A0A5F8MPP1;Q5PR69	Uncharacterized protein KIAA1211	C530008M17Rik;Kiaa1211	5	5	5	5	5	5	0	15.518			23.53670692	23.47320747	23.40379715	23.68378258				24.13430023
A0A5F8MPP4;P57080	A0A5F8MPP4;P57080	Ubiquitin carboxyl-terminal hydrolase 25	Usp25	6	6	6	6	6	6	0	9.2299
A0A5F8MPP7;A2AAY5;O89032	A0A5F8MPP7;A2AAY5	SH3 and PX domain-containing protein 2B	Sh3pxd2b	5	5	5	4.7	4.7	4.7	0	3.5654								23.92741394	24.60992241
E9PUK3;A0A5F8MPQ8;E9PUI5;Q8K012;A0A0G2JFM9	E9PUK3;A0A5F8MPQ8;E9PUI5;Q8K012;A0A0G2JFM9	Formin-binding protein 1-like	Fnbp1l	8	8	8	14.9	14.9	14.9	0	7.1964
A0A5F8MPS7;P24638;B7ZCF4;B7ZCF5	A0A5F8MPS7;P24638	Lysosomal acid phosphatase	Acp2	7	7	7	15.2	15.2	15.2	0	6.9383	25.27653885		26.1461792	25.73657799	25.72027969	25.69011116	25.19790459	25.96793938	26.0527916	25.9480648
D3YUW7;E9QMC1;A0A5F8MPT6;P59242;A0A0G2JFG0;A0A0G2JEK8	D3YUW7;E9QMC1;A0A5F8MPT6;P59242	Cingulin	Cgn	5	5	5	4.6	4.6	4.6	0	33.596
A0A5F8MPW1;Q3UTR7;P11859	A0A5F8MPW1;Q3UTR7;P11859	Angiotensinogen;Angiotensin-1;Angiotensin-2;Angiotensin-3;Angiotensin-4;Angiotensin 1-9;Angiotensin 1-7;Angiotensin 1-5;Angiotensin 1-4	Agt	3	3	3	7.3	7.3	7.3	0	4.9394
E9Q7G6;A0A5F8MPX7;Q8VC70	E9Q7G6;A0A5F8MPX7;Q8VC70	RNA-binding motif, single-stranded-interacting protein 2	Rbms2	4	4	4	17.5	17.5	17.5	0	41.281		24.36906242			24.72987747			24.45425224
A0A5F8MPY3;P34152;A0A2I3BRG7;A0A2I3BQ85	A0A5F8MPY3;P34152	Focal adhesion kinase 1	Ptk2	13	12	12	13	12.3	12.3	0	14.48	24.17180634	24.8843689	24.14312553	24.55923462	24.64652824	24.5775013	23.77976608	24.85747337	24.6118927	25.13692284
Q5UE59;E9Q7C9;Q8CD76;A0A5F8MPZ2;Q7TNF4;O88447	Q5UE59;E9Q7C9;Q8CD76;A0A5F8MPZ2;Q7TNF4;O88447	Kinesin light chain 1	Klc1	25	25	10	45.6	45.6	16.2	0	250.26	27.94055748	27.79662132	27.99156189	27.81249809	27.70661926	28.28907585	28.49518394	28.45509148	28.53434181	28.25286484
S4R270;A0A5F8MQ05;D3Z6Q9;S4R1B8;S4R2J8;S4R171;S4R1Q1	S4R270;A0A5F8MQ05;D3Z6Q9;S4R1B8;S4R2J8	Bridging integrator 2	Bin2	13	11	11	31.5	29.7	29.7	0	229.91	26.29412651	26.927845	28.1935215	28.05403328	28.34498596	25.2777462	24.92745972	24.33046532		25.6895256
M0QWJ9;A0A5F8MQ13	M0QWJ9;A0A5F8MQ13		Tmem178b	1	1	1	4.6	4.6	4.6	0	3.4093
A0A5F8MQ17	A0A5F8MQ17			6	6	1	17.9	17.9	4.2	0	79.826	29.64653587	29.57515335	28.96993828	29.6293869	29.72616386	29.48245049	29.65616798	29.43063736	29.98508644	29.8764267
G3X9K4;A0A5F8MQ25;Q8R3Q2;Q8C400	G3X9K4;A0A5F8MQ25;Q8R3Q2	Serine/threonine-protein phosphatase 6 regulatory subunit 2	Ppp6r2	8	8	8	10.6	10.6	10.6	0	12.281					23.9269619	25.0214901	25.04739189			25.81181335
A0A5F8MQ75;Q7TMY7	A0A5F8MQ75;Q7TMY7	Importin-8	Ipo8	1	1	1	2.5	2.5	2.5	0.0043675	1.8451
Q3T9T1;A0A5F8MQA9;Q3TZY4;Q80W04	Q3T9T1;A0A5F8MQA9;Q3TZY4;Q80W04	Transmembrane and coiled-coil domains protein 2	Tmcc2	5	3	3	11.9	8.1	8.1	0	5.8639		23.52264977				23.15838623				23.75276947
A0A5H1ZRL3;Q8C4Y3;F6SWS9;F6UFF7	A0A5H1ZRL3;Q8C4Y3	Negative elongation factor B	Nelfb	8	8	8	15.5	15.5	15.5	0	18.635	25.94194603	26.44835663	26.0606041	26.27806473		25.85495567	25.97149658		25.8028698	26.25589371
A0A5H1ZRL7;P70399;A2AU90;F6ZRL3;F6QNC8	A0A5H1ZRL7;P70399	Tumor suppressor p53-binding protein 1	Tp53bp1	17	17	17	12.7	12.7	12.7	0	77.634	24.88864708	25.11024284	24.69498062	25.41731834	24.91957092	24.62622643	25.8137722	24.61621857	25.11437988	25.11473656
B1AWN6;A0A5H1ZRM8;A0A668KM74;A2ASI5;F7AMU5;A2APX8;Q9WTU3;A2APX9;A0A571BFW3;F6U9Y2;A0A571BEB6;A0A571BG54;A0A0J9YVF2;A0A0J9YTW2	B1AWN6;A0A5H1ZRM8	Sodium channel protein	Scn2a1	26	26	20	15.4	15.4	11.6	0	138.73		27.04780769	26.64237595	26.40916443	26.21033478	28.32727432	26.80439758	25.0033741	26.17962837	28.52514648
A0A5K1VVQ9;A2ASS6;E9Q8N1;E9Q8K5;A0A5K1VVQ1;F7CR78;A2AT70	A0A5K1VVQ9;A2ASS6;E9Q8N1;E9Q8K5;A0A5K1VVQ1	Titin	Ttn	16	16	16	0.5	0.5	0.5	0.0099928	1.4076		28.76011848	28.51818275	29.19987679
Q99KD5;A0A5K1VVS7;A0A0U1RNI4	Q99KD5;A0A5K1VVS7	Protein unc-45 homolog A	Unc45a	19	19	14	24	24	18.8	0	99.796	26.25203514	26.03718376	25.97674942	26.43268967	26.71541786	26.35191536	26.64718819	26.61610603	26.46993637	26.06342506
F6UK66;A0A668KL36;Q810U5	F6UK66;A0A668KL36;Q810U5	Coiled-coil domain-containing protein 50	Ccdc50	4	4	4	17.2	17.2	17.2	0	4.6006
A0A668KL57;Q7TSH8	A0A668KL57;Q7TSH8	Uncharacterized protein KIAA0195	Kiaa0195	2	2	2	1.5	1.5	1.5	0	4.2826
A0A668KL90;A2AHJ7;A2AHK0;Q80UP3	A0A668KL90;A2AHJ7;A2AHK0;Q80UP3	Diacylglycerol kinase;Diacylglycerol kinase zeta	Dgkz	3	3	3	4.5	4.5	4.5	0	5.2481
A0A668KLC6;P20357;G3UZK9;G3UZE9;Q80X35;Q80ZL4;F7ALC8;E9Q8Y2	A0A668KLC6;P20357	Microtubule-associated protein 2	Map2	72	72	53	40.6	40.6	30.1	0	323.31	26.11501503	29.0212841	28.30804062	27.86413765	26.96598244	29.82743073	29.05382729	27.52327728	28.29557228	30.41377068
A0A668KLD1;Q9DCK3;D3Z0B7;D3Z0T3	A0A668KLD1;Q9DCK3;D3Z0B7;D3Z0T3	Tetraspanin-4;Tetraspanin	Tspan4	2	2	2	5.4	5.4	5.4	0	4.7369
A0A668KLV9;A0A668KLD3;Q9WTQ5;A0A668KM55	A0A668KLV9;A0A668KLD3;Q9WTQ5	A-kinase anchor protein 12	Akap12	54	54	54	40.7	40.7	40.7	0	323.31	29.04207802	28.71698761	28.79228401	28.86165619	28.88814735	28.6315918	28.82380867	29.10459518	29.04184341	28.06978989
A0A668KMA1;A0A0A6YXG1;E9PWX8;E9QPR4;Q811L6;E9Q6G0;E9Q4Q9;E9Q1M8;E9Q6Q5;A0A668KLF8;A0A668KL31;E9QLW6;E9Q1Q1;F7AIF3	A0A668KMA1;A0A0A6YXG1;E9PWX8;E9QPR4;Q811L6;E9Q6G0;E9Q4Q9;E9Q1M8	Microtubule-associated serine/threonine-protein kinase 4	Mast4	6	5	4	2.8	2.5	1.8	0	3.0229
A2A5E1;A0A6I8MX00;A0A6I8MWX8;Q9QYI3;A0A6I8MWZ1;A0A6I8MWZ9;A0A6I8MWY7;F7BTP8;A0A6I8MWW2;A0A6I8MX31;A0A6I8MWZ5;A0A6I8MWW0	A2A5E1;A0A6I8MX00;A0A6I8MWX8;Q9QYI3;A0A6I8MWZ1;A0A6I8MWZ9;A0A6I8MWY7;F7BTP8	DnaJ homolog subfamily C member 7	Dnajc7	12	12	12	25.9	25.9	25.9	0	20.57	24.9557991	26.52285957	26.35561752		26.30101776	25.70450974	26.03317642	26.26670837	26.08822823	26.23436356
Z4YJU8;A0A6I8MWY5;E9PUQ5;A0A6I8MX07;Q921M4;A2AN45;A2AN48;A2AN46	Z4YJU8;A0A6I8MWY5;E9PUQ5;A0A6I8MX07;Q921M4	Golgin subfamily A member 2	Golga2	12	12	12	15.9	15.9	15.9	0	53.026	25.55987549		25.50984383	26.0802784	25.92969704	25.70854187	25.84069443	26.01220512	25.91431046	25.1126709
A0A6I8MWZ8;Q8R5C0;P47802;G3XA66;D3Z3F4;G3XA75;D3YVW0;G3UYJ5;G3UXX9;G3UXB5	A0A6I8MWZ8;Q8R5C0;P47802;G3XA66;D3Z3F4;G3XA75;D3YVW0;G3UYJ5;G3UXX9	Metaxin-1	Mtx1	14	14	14	28.2	28.2	28.2	0	246.43	28.04051208	27.61351013	28.17750168	27.86914825	27.93898773	27.83893967	28.24830246	28.01563263	28.03133774	27.90178871
A0A6I8MX08;Q5SNZ0;Z4YLP6;F6R1B7	A0A6I8MX08;Q5SNZ0	Girdin	Ccdc88a	15	15	15	8.7	8.7	8.7	0	27.395		29.25142097	26.62086868
A0A6I8MX18;Q8CJG1;H3BJ70;Q8CJF8	A0A6I8MX18;Q8CJG1;H3BJ70	Protein argonaute-1	Ago1	14	8	5	19.8	12.1	8.2	0	31.82	25.86081505	25.62170601	25.7551899	25.8517437	26.37255478	27.18886185	26.83219337		25.5389576	25.77628136
A0A6I8MX27;P16125;D3Z7F0;A0A0N4SVV8	A0A6I8MX27;P16125;D3Z7F0	L-lactate dehydrogenase B chain;L-lactate dehydrogenase	Ldhb	18	18	17	54.3	54.3	50.7	0	323.31	32.27980042	32.18038559	31.85255432	32.02168274	31.55535889	32.14245224	32.18706894	31.95310402	31.98155403	32.42279434
A0A6Q6PKE1;Q99MS8	A0A6Q6PKE1;Q99MS8	Tubulin polyglutamylase complex subunit 1	Tpgs1	1	1	1	4.8	4.8	4.8	0.0039701	1.9925
Q790S0;Q8K4W8;A0A6Q6Q7B9;E9Q2I1;Q9WVD4;P51791	Q790S0;Q8K4W8;A0A6Q6Q7B9;E9Q2I1;Q9WVD4;P51791	Chloride channel protein;H(+)/Cl(-) exchange transporter 5;H(+)/Cl(-) exchange transporter 3	Clcn3;Clcn5	4	4	3	5.5	5.5	4.6	0	6.8249		25.40519333		25.63259125		25.59610748	25.44230843		25.49460411	25.80405235
A0A7N4FLU7;P28028;A0A0N4SWH5;F6TUC4	A0A7N4FLU7;P28028	Serine/threonine-protein kinase B-raf	Braf	6	5	4	8.9	7.6	6.1	0	3.4306
Q8BTV1;A0A7N9VR83;Q99J74	Q8BTV1;A0A7N9VR83	Tumor suppressor candidate 3	Tusc3	5	5	5	11.5	11.5	11.5	0	5.2255
A0A7N9VR94	A0A7N9VR94			24	24	24	32.4	32.4	32.4	0	127.64	28.01499557	27.41844368	28.34887314	27.80156326	28.60409927	28.97956467	28.44490051	29.57814598	27.95021439
A0A7N9VRC4;Q8R0W0	A0A7N9VRC4;Q8R0W0	Epiplakin	Eppk1	6	4	4	3.7	2.3	2.3	0	10.65
A0A803ZIZ6;D3YYU8;A0A0B4J1L4;A0A0A0MQG1	A0A803ZIZ6;D3YYU8;A0A0B4J1L4;A0A0A0MQG1	Obscurin-like protein 1	Obsl1	7	7	7	3.9	3.9	3.9	0	6.5507				24.70091629				24.86825371
A0JNY3;Q8BUV3	A0JNY3;Q8BUV3	Gephyrin;Molybdopterin adenylyltransferase;Molybdopterin molybdenumtransferase	Gphn	23	23	23	35.2	35.2	35.2	0	137.19	26.0595932	27.22407341	26.81677628	26.37686539	26.6601696	27.55859184	27.46365166	26.16568756	27.34392738	28.50532913
A0ZV96;Q8BHW2	A0ZV96;Q8BHW2	Protein OSCP1	Oscp1	10	10	10	30.3	30.3	30.3	0	29.754		24.85405159				25.00397491	24.5847435			24.57478905
A1A535	A1A535	Ventricular zone-expressed PH domain-containing protein 1	Veph1	1	1	1	1.4	1.4	1.4	0.009034	1.4622
A1BN54	A1BN54		Actn1	68	45	3	73.7	51.3	3.2	0	323.31	33.4678154	32.89681244	32.96009445	32.97678375	33.26751709	32.44277573	32.38058853	32.70736313	32.8279953	32.46346283
A1L3P4;B0QZV3;A0A140LJ55;D3Z0Q9	A1L3P4;B0QZV3	Sodium/hydrogen exchanger	Slc9a6	7	7	7	13	13	13	0	42.992	26.72286224	26.26108742	26.16286659	26.26654816	26.57191467	26.47130203	26.69617462	25.66568184	26.28552628	26.45467567
Q8VHR5;A1L3S7;A0A0U1RNM2	Q8VHR5;A1L3S7;A0A0U1RNM2	Transcriptional repressor p66-beta	Gatad2b	7	7	6	16.5	16.5	14.3	0	51.228	26.15963745	25.1936264	25.72554207	25.617033	25.48802948	25.63306236	25.68388939	26.15628433	26.21302605	25.76139259
A2A432;E9PXY1;J3QJX0	A2A432;E9PXY1;J3QJX0	Cullin-4B	Cul4b	23	23	14	24.2	24.2	15.1	0	52.504	26.67801476	27.01701355	26.1540451	26.91945839	26.91193581	25.58877945	26.88250351	26.5196228	26.18912697	27.221035
Q05BA5;A2A468;O09000	Q05BA5;A2A468;O09000	Nuclear receptor coactivator 3	Ncoa3	4	4	4	3.1	3.1	3.1	0.0012889	2.5593
A2A485;Q3UH28;Q3U1M7;A2A483;E9Q8D1;A2A482;A2A484	A2A485;Q3UH28;Q3U1M7;A2A483;E9Q8D1;A2A482;A2A484		Zmynd8	3	3	2	3.6	3.6	2.9	0	3.8757					24.31713676					24.26420403
A2A4A6;Q62077;G3UXP4;F6SLL0	A2A4A6;Q62077	Phosphoinositide phospholipase C;1-phosphatidylinositol 4,5-bisphosphate phosphodiesterase gamma-1	Plcg1	18	18	18	17.4	17.4	17.4	0	72.168	26.07740974	26.48511314	25.99429512	26.09133911	26.40356827	26.06361008	26.33905792	26.22780609	26.37152481	26.0181179
A2A4J8;Q9CQ80;A8XY17;A2A4K0;E9PXS9	A2A4J8;Q9CQ80;A8XY17;A2A4K0	Vacuolar protein-sorting-associated protein 25	Vps25	5	5	5	33.2	33.2	33.2	0	17.844		25.84716034		26.00236511	26.10209465	25.33111572	26.48180771	26.46430588	25.78296852	25.9556675
A2A4P4;A2A4P3;Q3THG9	A2A4P4;A2A4P3;Q3THG9	Alanyl-tRNA editing protein Aarsd1	Gm27029;Aarsd1	10	10	10	21	21	21	0	30.594	26.93932533	26.44695282	26.7395668	26.19229126	26.39299965	26.91490364	26.98000145	26.88145447	27.08202744	27.13897324
A2A4U9;Q91Y63	A2A4U9;Q91Y63	Solute carrier family 13 member 3	Slc13a3	6	6	6	12.7	12.7	12.7	0	257.02	29.46795082	29.00974655	29.11137772	29.30630302	29.61496735	28.61280632	29.09825897	29.69910812	29.8137989	28.47452354
Q3TZ02;A2A517;Q9QX11;A0A1B0GRX7;Q99KH2;P63034;A0A1B0GRB2;A0A1B0GRB8;A0A1B0GRM7;A0A2R8VI37;A0A1Y7VIW9;Q80YW0	Q3TZ02;A2A517;Q9QX11;A0A1B0GRX7;Q99KH2;P63034;A0A1B0GRB2;A0A1B0GRB8	Cytohesin-1;Cytohesin-2	Cyth1;Cyth2	6	2	2	16.5	5.8	5.8	0.0039592	1.9717
A2A543;Q8R3Z5;A0A0R4J194;A2A545;A2A542	A2A543;Q8R3Z5;A0A0R4J194;A2A545;A2A542	Voltage-dependent L-type calcium channel subunit beta-1	Cacnb1	8	8	6	14.6	14.6	11.4	0	35.031		25.6738987	25.22718048		24.30312729	26.01692963	25.5641861		24.71905327	27.12652206
A2A547;P84099	A2A547;P84099	Ribosomal protein L19;60S ribosomal protein L19	Rpl19	8	8	8	30.9	30.9	30.9	0	127.61	30.39682961	30.7033062	30.50833702	30.44154167	30.47826958	30.79575539	30.73900414	30.6932869	30.8127594	30.78425407
A2A590;A2A588;Q3V2D6;Q3V2C1	A2A590;A2A588;Q3V2D6;Q3V2C1	Keratin-associated protein 9-3	Krtap1-5;Krtap1-3;Krtap1-4;Krtap9-3	1	1	1	8.2	8.2	8.2	0	27.081
A2A5R2;F6YCJ0	A2A5R2	Brefeldin A-inhibited guanine nucleotide-exchange protein 2	Arfgef2	15	15	9	8.8	8.8	5.4	0	29.945	27.4888401	28.98149872	27.58362389	28.20853043	27.41602898	26.77793694	27.85120583	27.47041702	27.06157303	27.78037834
Q9DBE7;A2A5S3;A2A5R8;Q9Z108;V9GX87	Q9DBE7;A2A5S3;A2A5R8;Q9Z108;V9GX87	Double-stranded RNA-binding protein Staufen homolog 1	Stau1	12	12	12	25.8	25.8	25.8	0	10.675		25.93683434						26.62086868
E9Q6A7;A2A655;A2A654	E9Q6A7;A2A655;A2A654		Bptf	6	6	6	2.8	2.8	2.8	0	4.9036		24.09828377						23.88399506
A2A699	A2A699	Protein FAM171A2	Fam171a2	6	6	6	9.9	9.9	9.9	0	22.193		28.24204445	28.8949852			27.33039856				27.75608253
A2A6A1	A2A6A1	G patch domain-containing protein 8	Gpatch8	3	3	3	2.5	2.5	2.5	0	2.9733
A2A6J4;A2A6J7;P19973;A0A1B0GRF5	A2A6J4;A2A6J7;P19973	Lymphocyte-specific protein 1	Lsp1	3	3	3	12.4	12.4	12.4	0	11.879
A2A6M1;Q9CZ28	A2A6M1;Q9CZ28	Vacuolar-sorting protein SNF8	Snf8	3	3	3	18	18	18	0	37.559				29.53987885			28.41767883
A2A6Q5	A2A6Q5	Cell division cycle protein 27 homolog	Cdc27	1	1	1	1.2	1.2	1.2	0.0063723	1.6579
A2A6S1;Q3TB48	A2A6S1;Q3TB48	Transmembrane protein 104	Tmem104	1	1	1	2.2	2.2	2.2	0.0019136	2.4606
A2A6U3;Q80UG5;A2A6U5;A8Y5D3;REV__Q6NSQ7	A2A6U3;Q80UG5	Septin-9	40057	27	27	27	48.8	48.8	48.8	0	211.17	27.92654419	28.04374695	28.11956406	28.63516045	27.89769936	28.06044006	28.21766472	27.97492409	27.9479866	28.21465683
A2A791;F6VYE2	A2A791;F6VYE2	Zinc finger MYM-type protein 4	Zmym4	4	4	4	3.2	3.2	3.2	0.0025126	2.2967
Q8CFX1;A2A7A7;A2A7A8	Q8CFX1;A2A7A7	GDH/6PGL endoplasmic bifunctional protein;Glucose 1-dehydrogenase;6-phosphogluconolactonase	H6pd	12	12	12	14.8	14.8	14.8	0	12.138	26.45647812	25.99959373	25.9769249	25.25533485	25.99550247	25.53442383	25.22269249	25.34292793	26.09158134	25.76491356
O35454;A2A7F6;E9Q741	O35454;A2A7F6	Chloride transport protein 6;Chloride channel protein	Clcn6	3	3	3	4.1	4.1	4.1	0	3.2292
A6PW84;A2A7Q5;Q3V1T4;F2Z499	A6PW84;A2A7Q5;Q3V1T4	Prolyl 3-hydroxylase 1	P3h1;Lepre1	9	9	9	12.3	12.3	12.3	0	39.584	24.14903259				24.58181572	24.81068611	25.30138397	25.59818268	25.45321655	24.70688248
A2A7S7;F6VXZ2	A2A7S7	Tyrosine--tRNA ligase	Yars	32	32	1	59.4	59.4	2.5	0	182.59	29.07232094	28.84502602	29.08286476	29.0516243	29.23610306	29.19460297	29.50977135	29.51846504	29.17147827	29.50712585
A2A7S8	A2A7S8	Uncharacterized protein KIAA1522	Kiaa1522	2	2	2	2.9	2.9	2.9	0	5.2964
A2A841;P48193;A2A839;A2A838;A2AD32;A2A842;A0A571BEG4;A0A1D5RLV1;F7BUB8;F6S4K9;F7CR30	A2A841;P48193;A2A839;A2A838;A2AD32;A2A842;A0A571BEG4;A0A1D5RLV1	Protein 4.1	Epb4.1;Epb41	26	21	21	30.8	25.5	25.5	0	197.75	27.78194237	27.8595829	28.44553375	28.41558647	28.53523254	27.71803474	27.58024979	27.44474411	27.44813538	26.94904518
A2A864;A2A863	A2A864;A2A863	Integrin beta;Integrin beta-4	Itgb4	38	38	38	25.3	25.3	25.3	0	155.5	26.47429085	25.81313515	26.40091705	25.92859077	26.74957466	27.18016052	26.24019814	28.35152817	26.15203476	24.10501671
A2A8L5;F6Y3V0;F6S1X8;A0A1Y7VNR5	A2A8L5;F6Y3V0;F6S1X8	Receptor-type tyrosine-protein phosphatase F	Ptprf	13	5	5	9.4	4.2	4.2	0.00032927	2.8571
A2A8U2	A2A8U2	Transmembrane protein 201	Tmem201	6	6	6	10.2	10.2	10.2	0	214.32	26.63173103	26.45285416	27.33073997	25.91923141	26.14973068	26.76597595	27.3316803	26.63020325	26.75429916	26.93089294
A2A8V8;A2A8V9;E9PUK6;Q52KI8;E9QKA4;F7BWM1;F6T4M4;A2A983;F6UK16	A2A8V8;A2A8V9;E9PUK6;Q52KI8;E9QKA4	Serine/arginine repetitive matrix protein 1	Srrm1	9	9	9	12.8	12.8	12.8	0	125.43	27.40129089	27.12533951	27.24517632	27.18196106	27.29579163	27.11058235	27.13643265	26.85055161	26.90403175	26.97015762
A2A934;A2A935;A2A930;A2A931;A2A933;G3UYY9;G3UZ13;G3UWJ0;O35700;A0A5H1ZRN1;G3UZT5;P14404;G3UYK2	A2A934;A2A935;A2A930;A2A931;A2A933;G3UYY9;G3UZ13;G3UWJ0;O35700;A0A5H1ZRN1;G3UZT5;P14404	PR domain zinc finger protein 16;MDS1 and EVI1 complex locus protein EVI1	Prdm16;Mecom	4	4	2	3.1	3.1	1.6	0	2.915	27.27391052			28.3698616			29.08486748	28.58172226		28.82344437
A2A998;A2A997;Q8K182	A2A998;A2A997;Q8K182	Complement component C8 alpha chain	C8a	7	7	7	14.2	14.2	14.2	0	32.387		25.57510757		25.41012001		25.18948364
A2A9C3;V9GXW1	A2A9C3	Protein SZT2	Szt2	5	5	5	2.1	2.1	2.1	0.00097324	2.6439	27.75257683			27.30426025
A2A9C8;Q9CY05;Q9DAY7;Q9D7W5	A2A9C8;Q9CY05;Q9DAY7;Q9D7W5	Mediator of RNA polymerase II transcription subunit 8	Med8	1	1	1	8.5	8.5	8.5	0.002513	2.3
A2A9I0;O35166	A2A9I0;O35166	Golgi SNAP receptor complex member 2	Gosr2	3	3	3	18.2	18.2	18.2	0	26.466			23.89707565		23.77605438
E9PX48;A2A9M4;Q8R1A4;A0A0U1RNK7;A2A9M5;A0A0U1RNY4;A2AW79;F6ZJ55;A0A0U1RPH6;A0A0U1RP53	E9PX48;A2A9M4;Q8R1A4;A0A0U1RNK7;A2A9M5	Dedicator of cytokinesis protein 7	Dock7	35	31	30	19.1	17.3	17	0	241.59	26.15367699	26.03552818	25.85066986	26.00769997	25.91367149	25.89601326	26.1108017	26.31198692	26.03580093	25.86079216
A2A9P6;P24788	A2A9P6;P24788	Cyclin-dependent kinase 11B	Cdk11b	8	8	8	11.6	11.6	11.6	0	4.6342
A2A9Q2;Q8BHG1;A6PWC3;Q3V3G9	A2A9Q2;Q8BHG1;A6PWC3	Nardilysin	Nrd1	21	21	21	20.7	20.7	20.7	0	245.16	26.1725502	26.33764648	26.30108833	26.22932816	25.95617676	25.759058	25.63220215	26.14246368	25.62859154	25.77675819
S4R2D2;A2A9W7;Q8BMI3;A2A9W5	S4R2D2;A2A9W7;Q8BMI3	ADP-ribosylation factor-binding protein GGA3	Gga3	5	4	4	9.1	7.9	7.9	0	6.5648				24.22537994		24.33953285	24.5077877			24.50633621
A2A9Y7;Q6A152	A2A9Y7;Q6A152	Cytochrome P450 4X1	Cyp4x1	1	1	1	1.7	1.7	1.7	0.0035195	2.0165
A2A9Z2;A2A9Z1;A0A1Q1PRS4	A2A9Z2;A2A9Z1;A0A1Q1PRS4		Dmd	16	1	1	31.4	2.1	2.1	0	4.3576
A2AA59;Q6ZQF7	A2AA59;Q6ZQF7	Protein Jade-2	Jade2	2	2	2	6.2	6.2	6.2	0	5.4691
Q3U2P1;A2AA71;A2AA72	Q3U2P1;A2AA71;A2AA72	Protein transport protein Sec24A	Sec24a	4	4	4	4.7	4.7	4.7	0	3.9281
A2AA85;Q6NXN1	A2AA85;Q6NXN1	SUZ domain-containing protein 1	Szrd1	3	3	3	24	24	24	0.0012831	2.5232	28.76768112	29.35034943	29.5735302		29.26892281				30.53064537
A2AAE1;A0A1D5RMC4;A2AB97;F6YAT5;F6RPM4;F6YB09	A2AAE1;A0A1D5RMC4	Uncharacterized protein KIAA1109	Kiaa1109	12	12	12	2.6	2.6	2.6	0	21.221	26.05579376			26.6315918			26.29628181		25.96974182	25.60851288
H7BX05;A2AAJ9;A0A1W2P6H1;Z4YJE4;E9QQ96;F6TJX7	H7BX05;A2AAJ9;A0A1W2P6H1;Z4YJE4;E9QQ96	Obscurin	Obscn	4	4	4	0.6	0.6	0.6	0.0040909	1.919			29.22359085	27.61386108	28.04661179
A2AAP0;A2AAN9;Q3TEL6	A2AAP0;A2AAN9;Q3TEL6	RING finger protein 157	Rnf157	3	1	1	4.6	1.8	1.8	0	3.1331
A2ABY3;Q922E4	A2ABY3;Q922E4	Ethanolamine-phosphate cytidylyltransferase	Pcyt2	9	9	9	20.5	20.5	20.5	0	16.804	25.11830711	25.19057655	25.57695389	25.54144096	24.71518326	25.81318474	26.19381332	25.22696114	25.19117928	26.15348434
A2ACG7;Q9DBG6	A2ACG7;Q9DBG6	Dolichyl-diphosphooligosaccharide--protein glycosyltransferase subunit 2	Rpn2	20	20	20	41.8	41.8	41.8	0	323.31	30.72313881	30.7503109	30.45522881	30.3764801	30.66432953	30.5526123	30.13833809	30.31548882	29.93564796	30.26080513
A2ACM0;Q8K4Q0;E9PXZ5;F6U5L3;F7CN67;F7B6I3;F7BQS0	A2ACM0;Q8K4Q0	Regulatory-associated protein of mTOR	Rptor	13	13	13	11.3	11.3	11.3	0	37.427	25.11338615	25.0377903	25.39845657	24.50809097	24.91670418	25.26931572	24.85989189		25.43447113	24.80464363
A2AD03;Q9QXG2;Q3UR39;A0A0R4J1A1;Q9QZD5	A2AD03;Q9QXG2;Q3UR39	Rab proteins geranylgeranyltransferase component A 1	Chm	4	4	4	5.1	5.1	5.1	0.0041027	1.9417
A2ADA5	A2ADA5	tRNA pseudouridine synthase-like 1	Pusl1	2	2	2	7.2	7.2	7.2	0	2.9512
A2ADH1;Q9CQY5	A2ADH1;Q9CQY5	Magnesium transporter protein 1	Magt1	7	7	7	15.8	15.8	15.8	0	105.63	27.47707367	27.06773949	26.73052597	27.28524399	27.53103447	26.4015522	27.04176521	27.71783829	27.74136925	26.36987877
A2ADR8;Q8R3G1	A2ADR8;Q8R3G1	Nuclear inhibitor of protein phosphatase 1	Ppp1r8	3	3	3	11.7	11.7	11.7	0	52.732	24.88966942	24.72868538	24.54974937	24.69029808	24.7165966	24.7684021	24.81987381	24.78626251	24.61352348	24.76920891
A2ADY9	A2ADY9	Protein DDI1 homolog 2	Ddi2	8	8	8	26.6	26.6	26.6	0	27.041	27.28038597	26.67868805	26.49931145			26.74213982	27.21789551	26.66288757	26.69391823	26.86514091
A2AE27;Q9DBT5	A2AE27;Q9DBT5	AMP deaminase 2	Ampd2	17	16	16	20.9	19.8	19.8	0	29	25.85062218	26.47798538	26.69192314	26.23268127	25.46341705	26.49533653	26.90368652	26.18718338	26.3357563	26.60017014
A2AEC2;Q9DB24;Q8R0A5;A2AEC1	A2AEC2;Q9DB24;Q8R0A5	Transcription elongation factor A protein-like 3	Tceal3;Tceal6	7	1	1	38.6	6.2	6.2	0	10.057
P35803;A2AEG6;H3BIV8	P35803;A2AEG6	Neuronal membrane glycoprotein M6-b	Gpm6b	11	11	4	30.5	30.5	9.1	0	323.31	28.171978	29.08177185	28.57029343	28.98527718	28.81148911	30.00437164	29.65147018	27.88057899	28.82896042	30.78923798
A2AEK1;Q8BIQ5;A2AEJ8;F6ZKC7;A2AEK3	A2AEK1;Q8BIQ5	Cleavage stimulation factor subunit 2	Cstf2	5	5	5	9.6	9.6	9.6	0	4.8061		24.70767212		25.10888863						25.09426117
Q99LI2;A2AEM2;Z4YMG1	Q99LI2;A2AEM2	Chloride channel CLIC-like protein 1	Clcc1	10	10	10	22.3	22.3	22.3	0	46.67	26.76610374	26.16997337	26.07524681	26.39340782	26.55281448	26.14326286	26.57307053	27.03370094	26.24577522	26.02415657
A2BHD2;A2AEP0	A2BHD2;A2AEP0		Gm14743;Obp1b	1	1	1	5.8	5.8	5.8	0.000978	2.7125
Q91VJ5;A2AER8;A2AER9	Q91VJ5;A2AER8;A2AER9	Polyglutamine-binding protein 1	Pqbp1	2	2	2	6.5	6.5	6.5	0.0045113	1.8215
A2AEW8;Q8VD04;A2AEW9;A2AEW5;A2AEW6	A2AEW8;Q8VD04;A2AEW9;A2AEW5;A2AEW6	GRIP1-associated protein 1	Gripap1	25	25	25	32.9	32.9	32.9	0	165.43	25.98578835	26.27113342	26.4470787	26.42916489	26.14258003	26.56530571	26.59931946	26.39131165	26.33793449	27.38689613
A2AEX8;A2AEX6;P97447;A2AEX7;A2AEY1;A2AEY2;A2AEY0;A2AEX9;Q8CDC8	A2AEX8;A2AEX6;P97447;A2AEX7;A2AEY1;A2AEY2	Four and a half LIM domains protein 1	Fhl1	15	15	15	44.3	44.3	44.3	0	223.51	30.20908928	29.53832626	29.80123901	29.86853027	29.76038742	29.56908035	29.72027016	29.93001747	29.98440742	29.41701508
A2AF31;A2AF33;Q8C0W0	A2AF31;A2AF33;Q8C0W0		Tmsb15b2;Tmsb15b1;Tmsb15l	2	2	2	33.3	33.3	33.3	0	16.132	27.20732117	26.99787331		27.08527184		26.14996147	26.7091198	27.3346653
A2AF47;A2AF67;A2AF65	A2AF47;A2AF67	Dedicator of cytokinesis protein 11	Dock11	12	11	11	5.8	5.4	5.4	0	11.799		24.28206635	24.40327644					24.24416161
A2AFF6;O35638	A2AFF6;O35638	Cohesin subunit SA-2	Stag2	17	12	12	13.3	9.7	9.7	0	9.9704	27.82079887	27.68785858	27.35464287	27.4873848	27.62631035		27.6114006	27.40908432	27.20405769	27.38755417
A2AFJ1;Q60973;A2AFI9;F6ZLC6;F6U539	A2AFJ1;Q60973;A2AFI9	Histone-binding protein RBBP7	Rbbp7	11	4	4	28.4	15.6	15.6	0	15.536	26.52684784	25.94067001	26.04251671	26.4746933	26.09250832	25.70007133	25.97142982	25.9403553	26.23875999	25.7114315
Q9R0M6;A2AFP5;A2AFP4	Q9R0M6;A2AFP5	Ras-related protein Rab-9A	Rab9a;Rab9	3	3	3	15.4	15.4	15.4	0	4.3293	26.57945824				26.38720894	26.98804283	26.55291748	26.101614	26.49324608	26.41654396
A2AFQ0;Q7TMY8;F6XP90;A0A668KL97;F6UYC1	A2AFQ0;Q7TMY8	E3 ubiquitin-protein ligase HUWE1	Huwe1	53	53	53	15	15	15	0	184.8	25.95526695	26.07777596	25.87208748	25.99892807	25.94844437	25.98174286	26.05779839	26.17398071	25.94033241	26.30634689
A2AFQ9;E9PUU4;Q8BX17;F7CKD6	A2AFQ9;E9PUU4;Q8BX17	Gem-associated protein 5	Gemin5	4	4	4	2.3	2.3	2.3	0	8.0897
A2AG36;Q562G0;Q9JJI6;F6YPG3	A2AG36;Q562G0;Q9JJI6	GPI ethanolamine phosphate transferase 3	Pigo	3	3	3	2.8	2.8	2.8	0	6.2049		24.00735855	22.93840599	22.92560577	24.45475388	22.69072533		24.664814		22.79296875
A2AG50;A2AG51;Q8C0A6	A2AG50;A2AG51	MAP7 domain-containing protein 2	Map7d2	12	12	12	18.4	18.4	18.4	0	207.73		26.74432373	25.93183899	25.16476631		26.37992477	27.23908806	26.05583382	26.1626358	26.06058311
A2AGH8;A2AGH9;A2AGH6	A2AGH8;A2AGH9;A2AGH6	Mediator of RNA polymerase II transcription subunit 12	Med12	1	1	1	0.6	0.6	0.6	0.0020691	2.4385
A2AGI2;Q8BYM5;A2AGI3;A2AGI0	A2AGI2;Q8BYM5;A2AGI3;A2AGI0	Neuroligin-3	Nlgn3	10	8	8	14.8	12.2	12.2	0	30.05		25.94831085	25.05713654	24.3631916	24.83826637	26.44528008	25.8285675		25.27177429	26.83436584
A2AGS6;Q4QQM4	A2AGS6;Q4QQM4	Tumor protein p53-inducible protein 11	Trp53i11	5	5	5	41.4	41.4	41.4	0	273.37	31.25434113	30.63970375	30.77831268	30.29668808	30.60443497	30.26617622	30.35678482	30.79149246	30.83658028	29.78610992
A2AH25;Q5FWK3	A2AH25;Q5FWK3	Rho GTPase-activating protein 1	Arhgap1	13	13	13	33.2	33.2	33.2	0	140.75	29.10202026	28.87847519	28.79023361	28.89668846	28.86109352	28.88518333	29.06976318	28.2424984	28.73117447	29.03794861
A2AH85;O08810;G3UZ34;G3UXK8;G3UZ25	A2AH85;O08810;G3UZ34	116 kDa U5 small nuclear ribonucleoprotein component	Eftud2	24	23	23	26.9	25.8	25.8	0	95.79	28.79426765	28.25588417	28.58981514	28.23457336	28.60452461	28.79271698	28.87751007	28.78730965	28.60349846	28.61351013
A2AHG0	A2AHG0	Leucine zipper putative tumor suppressor 3	Lzts3	3	3	3	5.4	5.4	5.4	0.00097355	2.653
A2AHX9;Q9QWX2;Q64373;A2AHX7;A2AHX8	A2AHX9;Q9QWX2;Q64373;A2AHX7;A2AHX8	Bcl-2-like protein 1	Bcl2l1	3	3	3	19.5	19.5	19.5	0	5.0817	26.69165611	26.25659561	26.97618103	26.62909126	27.15189934	26.4512043	26.45221138	26.86785316		26.62282372
A2AI17;A2AI14;A2AI21;P35438;A2AI19;A2AI16;A2AI20	A2AI17;A2AI14;A2AI21;P35438;A2AI19;A2AI16;A2AI20	Glutamate receptor ionotropic, NMDA 1	Grin1	13	13	13	12.4	12.4	12.4	0	15.737		26.11747551				26.17811012	25.96879768			27.87320328
A2AI57;Q923J1	A2AI57;Q923J1	Transient receptor potential cation channel subfamily M member 7	Trpm7	4	2	2	2.1	1.4	1.4	0	3.0743
A2AI78;Q80YA9	A2AI78;Q80YA9	Connector enhancer of kinase suppressor of ras 2	Cnksr2	5	5	5	6.5	6.5	6.5	0	7.1981
A2AI91;A2AI89;A2AI88;A2AI87;P18826	A2AI91;A2AI89;A2AI88;A2AI87;P18826	Phosphorylase b kinase regulatory subunit alpha, skeletal muscle isoform	Phka1	5	5	5	5.3	5.3	5.3	0	5.8765			27.22921944		26.04011345		26.61217499	28.03186226	29.22552299	27.51870918
A2AIG3;E9Q1M5;V9GX32;P70428	A2AIG3;E9Q1M5;V9GX32;P70428	Exostosin-2	Ext2	1	1	1	8	8	8	0.0090485	1.4788
A2AIH8;Q9D711	A2AIH8;Q9D711	Pirin	Pir	9	9	9	39.9	39.9	39.9	0	7.8295	28.03333473	26.74445152	27.78649902	28.02506447	27.73007202	26.99388504	27.62797928	27.37459564	27.08982468	27.64842224
A2AIS0;A2AIR9;A2AIR7;O55017;A2AIZ9	A2AIS0;A2AIR9;A2AIR7;O55017	Voltage-dependent N-type calcium channel subunit alpha-1B	Cacna1b	8	7	7	4.2	3.8	3.8	0	56.833		24.71229935								25.75317764
E9PZY8;A2AIV2	E9PZY8;A2AIV2	Protein virilizer homolog	1110037F02Rik;Kiaa1429	4	4	4	2.6	2.6	2.6	0	9.0994	28.74451637	25.23666382	27.09375763	28.5091114	28.1866436		27.90873337	28.24916267		27.40356827
A2AJ23;Q64322;A2AJ21;A2AJ20	A2AJ23;Q64322;A2AJ21	Neural proliferation differentiation and control protein 1	Npdc1	3	3	3	17.2	17.2	17.2	0	2.9599
A2AJ26;P41234	A2AJ26;P41234	ATP-binding cassette sub-family A member 2	Abca2	11	11	10	4.7	4.7	4.4	0	8.1903	25.22022247		24.34888077	24.72348595	24.96004868		24.84306908
A2AJ72;Q3TIX6;A0A0A6YVV5;A0A0A6YY39;A2AJ71;F7AM43;A0A0A6YX76	A2AJ72;Q3TIX6		Fubp3	16	15	15	35.3	33.7	33.7	0	48.612		25.9021225		26.22059059	25.77986526	26.53578758	25.60280609	25.61031723
A2AJ88;B0R011;F6UDU9;B0R010;A0A0A6YWJ6	A2AJ88;B0R011	Patatin-like phospholipase domain-containing protein 7	Pnpla7	4	4	4	3.5	3.5	3.5	0.0039562	1.9612
A2AJ95;A2AJ96;A2AJ92;F6TKU5;Q99NF2;F6VTS9;A0A0A6YWK2	A2AJ95;A2AJ96;A2AJ92;F6TKU5;Q99NF2;F6VTS9	NMDA receptor synaptonuclear signaling and neuronal migration factor	Nsmf	3	3	3	5.2	5.2	5.2	0	6.1956
A2AJA9	A2AJA9	Uncharacterized protein C9orf172 homolog	Gm996	3	3	3	4.4	4.4	4.4	0	17.105
A2AJD1;Q80XI7	A2AJD1;Q80XI7	Vomeromodulin	Bpifb9b	3	3	3	7.3	7.3	7.3	0	9.5172				26.00397491		26.28931427
A2AJG0;Q80UU2	A2AJG0;Q80UU2	Ribonuclease P protein subunit p38	Rpp38	1	1	1	4.3	4.3	4.3	0.004514	1.8302
O70311;A2AJH3;F7APP3	O70311;A2AJH3;F7APP3	Glycylpeptide N-tetradecanoyltransferase 2;Glycylpeptide N-tetradecanoyltransferase	Nmt2	5	2	2	12.1	4.5	4.5	0	5.4027						24.9717598				25.29221344
A2AJK8;Q91Z38	A2AJK8;Q91Z38	Tetratricopeptide repeat protein 1	Ttc1	6	6	6	24.8	24.8	24.8	0	25.769		24.55882454		25.39145851		25.29316139	26.45586777		25.92508507	25.74583626
A2AJP5;E9QNI1;Q8BR76	A2AJP5;E9QNI1;Q8BR76	Meckelin	Tmem67	4	4	4	3.7	3.7	3.7	0	5.7721
A2AJP9;A8Y5Q0;A2AJQ0;Q3UV70	A2AJP9;A8Y5Q0;A2AJQ0;Q3UV70	[Pyruvate dehydrogenase [acetyl-transferring]]-phosphatase 1, mitochondrial	Pdp1	12	12	12	25.4	25.4	25.4	0	90.211	27.18120384	26.63920403	26.81311035	26.60328674	26.43672943	26.49960136	26.83617401	26.39654732	26.27328682	26.61834908
A2AJT3;A2AJT5;A2AJT4	A2AJT3;A2AJT5;A2AJT4	Arginine/serine-rich protein PNISR	Pnisr	1	1	1	3.2	3.2	3.2	0.0025078	2.2675
A2AJW4	A2AJW4	Protein phosphatase 1 regulatory subunit	Ppp1r3d	2	2	2	9.3	9.3	9.3	0.0039695	1.9919
A2AJY2;O35206;A2AJY7;A2AJY5	A2AJY2;O35206;A2AJY7;A2AJY5	Collagen alpha-1(XV) chain;Restin	Col15a1	13	13	13	11.6	11.6	11.6	0	136.12	25.27469254	25.39868546	25.56316757	25.09200478	25.1188221	27.02115059	26.08084869	28.19891739	25.50470161
A2AKD7;Q61234	A2AKD7;Q61234	Alpha-1-syntrophin	Snta1	15	14	14	35.1	33.7	33.7	0	239.89	28.07111931	27.92444992	27.77787399	27.93517113	28.06044006	28.04473686	28.09888649	27.85804176	27.59334755	27.73660278
A2AKH7;Q8JZX5;Q9D1G5;B0R031	A2AKH7;Q8JZX5;Q9D1G5	Leucine-rich repeat-containing protein 57	Lrrc57	9	9	9	47.2	47.2	47.2	0	50.106	26.71437073	27.06219101	26.9457016	26.56419945	26.42563248	27.16853905	27.13799667	26.66003418	27.12396049	27.31085968
A2AKI5;P43406;F6W6Q6;B7ZCI9;F6RWM8	A2AKI5;P43406	Integrin alpha-V;Integrin alpha-V heavy chain;Integrin alpha-V light chain	Itgav	34	34	34	39.5	39.5	39.5	0	315.05	28.23772049	28.07510567	28.24477005	28.12317085	28.08785439	27.68478584	27.61442184	27.58341026	27.48077583	27.37823868
P04938;Q58EV3;Q4FZE8;A2BIM8;B8JI96;A9R9W0;A2CEL1;A2AKN8;A2BIN1;A2AKN9;A2CEK7;P11589;P11588;P02762;L7MUC7;A9C497;A2CEL0;A9C496;E9PVW0;E9QA79;A2CEK6;B5X0G2;L7N222;P11591;Q5FW60;A2CEK9	P04938;Q58EV3;Q4FZE8;A2BIM8;B8JI96;A9R9W0;A2CEL1;A2AKN8;A2BIN1;A2AKN9;A2CEK7;P11589;P11588;P02762;L7MUC7;A9C497;A2CEL0;A9C496;E9PVW0;E9QA79;A2CEK6;B5X0G2	Major urinary proteins 11 and 8;Major urinary protein 2;Major urinary protein 1;Major urinary protein 6;Major urinary protein 17	Mup8;Mup1;Mup9;Mup14;Mup15;Mup10;Mup4;Mup2;Mup6;Mup7;Mup19;Mup13;Mup17	5	5	2	24.9	24.9	5.5	0	9.381
A2AKU9;Q8C2Q8;Q91VR2;A2AKV1;A2AKV2;A2AKV3;A2AKV0	A2AKU9;Q8C2Q8;Q91VR2;A2AKV1;A2AKV2;A2AKV3	ATP synthase subunit gamma;ATP synthase subunit gamma, mitochondrial	Atp5c1	12	12	12	37.4	37.4	37.4	0	150.8	30.62766647	30.55032158	30.41820335	30.71612167	30.32249069	30.61403656	30.64220238	30.3486824	30.59486008	30.7612114
Q8BG05;A2AL12;A2AL13	Q8BG05;A2AL12	Heterogeneous nuclear ribonucleoprotein A3	Hnrnpa3	17	17	16	45.4	45.4	45.1	0	323.31	31.62979507	31.68344688	31.33228874	31.18399811	31.3621254	31.13919258	31.66585541	31.58535385	31.34498596	31.521595
A2AL50;Q8C0I1;H3BKN2;A2AL49;H3BIY5	A2AL50;Q8C0I1;H3BKN2;A2AL49	Alkyldihydroxyacetonephosphate synthase, peroxisomal	Agps	14	14	14	29.2	29.2	29.2	0	27.854	24.80168724	25.36502838	25.00893974	24.73541641	25.9029274	25.44262505	25.22673988	25.05589676		24.93287468
A2AL85;Q8BSY0;Q8CBM2;A2AL83;A2AL79;A2AL78;Q3TU40;A2AL81;A2AL71;A2AL77;Q9CR06;A2AL74;A2AL76;A2AL75	A2AL85;Q8BSY0;Q8CBM2	Aspartyl/asparaginyl beta-hydroxylase	Asph	23	23	22	38.3	38.3	37.4	0	178.49	29.10512161	28.43821335	28.60741997	28.44651985	28.47490883	28.67915726	28.67296791	28.69511223	28.75926018	28.32736015
A2ALA4;Q62276	A2ALA4;Q62276	Mediator of RNA polymerase II transcription subunit 22	Med22	1	1	1	5.4	5.4	5.4	0.0027868	2.134
Q8C048;A2ALL9;Q0VF55	Q8C048;A2ALL9;Q0VF55	Calcium-transporting ATPase	Atp2b3	31	18	18	30.8	20.1	20.1	0	258.93	26.20674324	27.78056717	27.37666702	28.92399788	27.45450401	28.53456497	28.3032589	26.77379227	27.80347443	29.42115593
A2ALR9;Q3V0C5;F6TGT8;A2ALR8	A2ALR9;Q3V0C5;F6TGT8;A2ALR8	Ubiquitin carboxyl-terminal hydrolase 48	Usp48	2	2	2	2.3	2.3	2.3	0.0041033	1.9452
A2ALS4;A2ALS5;A2ALS3;A2ALS2	A2ALS4;A2ALS5;A2ALS3	Rap1 GTPase-activating protein 1	Rap1gap	8	7	4	11.4	10.4	5.1	0	6.6294		26.14744186	25.96765518	25.72899628	26.22195625	27.04499817	26.76103783	25.89038849	26.30962944	26.74906349
A7TU71;A2ALU4	A7TU71;A2ALU4	Protein Shroom2	Shroom2	11	11	11	9.1	9.1	9.1	0	48.691	26.20181656	25.72995567	25.64176941	26.02555084	26.02607918	26.65948868	26.61848831	26.58333778		27.15865517
A2ALV3;Q62420;Q8BXU5;A2ALV1;F6ZL13	A2ALV3;Q62420;Q8BXU5;A2ALV1;F6ZL13	Endophilin-A1	Sh3gl2	15	15	11	34.8	34.8	27.1	0	143.05	26.44464874	27.71181297	27.51743317	27.73233986	27.211689	28.93593025	28.70117569	26.84792519	27.57275391	29.14326286
A2ALX6;A2ALX7;G3UZI7;O54834	A2ALX6;A2ALX7;G3UZI7;O54834	Rho GTPase-activating protein 6	Arhgap6	6	6	6	26.5	26.5	26.5	0	9.8383	24.55818367	24.87708282					24.60518074
A2AM62	A2AM62		Hp1bp3	7	1	0	56.4	17	0	0	8.7558
A2AMC3;Q91ZW2;Q3UXG7;E9PZ15;E9Q686	A2AMC3;Q91ZW2;Q3UXG7;E9PZ15;E9Q686	GDP-fucose protein O-fucosyltransferase 1	Pofut1	6	6	6	27.3	27.3	27.3	0	25.299	25.18446159		25.43463135	25.05046844	24.56040001		24.31817245
A2AMH5;A2AMH4;Q6X893;A2AMH3;A2AMH8	A2AMH5;A2AMH4;Q6X893;A2AMH3	Choline transporter-like protein 1	Slc44a1	8	8	8	16.2	16.2	16.2	0	127.11	26.67087746	27.01126671	27.28224182	27.23562241	27.27613068	27.02823067	27.74823189	27.31241989	27.3259449	26.62310219
A2AMP0;F7AAC3;F6VQ19;Q3UMG5	A2AMP0;F7AAC3;F6VQ19;Q3UMG5	Leucine-rich repeat and calponin homology domain-containing protein 2	Lrch2	1	1	1	3.1	3.1	3.1	0	6.7439
A2AMW0;F7CAZ6	A2AMW0;F7CAZ6		Capzb	19	19	4	57.3	57.3	8.5	0	147.82	29.82714462	29.94823837	29.48613739	30.13699532	30.07979012	30.02722931	29.67198944	30.07635498	30.00878525	30.17878342
A2AN08;F6SSP6;Z4YMA7;Z4YLP1	A2AN08	E3 ubiquitin-protein ligase UBR4	Ubr4	55	55	55	11.4	11.4	11.4	0	132.58	26.26785278	26.50757599	26.4737339	26.25421715	26.2740345	26.55751038	26.68297958	26.59078026	26.39049149	26.59917641
A2ANL9;Q9WTS4	A2ANL9;Q9WTS4	Teneurin-1;Ten-1 intracellular domain;Teneurin C-terminal-associated peptide	Tenm1	9	7	7	4.4	3.5	3.5	0	5.4397
J3QMC5;A2ANY6	J3QMC5;A2ANY6		Mdn1	4	4	4	0.7	0.7	0.7	0.0066421	1.6084
A2ANZ2;Q6DFW0	A2ANZ2;Q6DFW0	Protein C9orf72 homolog	3110043O21Rik	4	4	4	12.3	12.3	12.3	0	4.3636						25.53679657				26.01601601
A2AP32;Q3UIU2	A2AP32;Q3UIU2	NADH dehydrogenase [ubiquinone] 1 beta subcomplex subunit 6	Ndufb6	8	8	8	66	66	66	0	35.311	27.84248161	28.05299759	28.61985397	28.54609489	28.87867928	28.57704735	28.51472664	28.78447342	29.14445305	28.81142807
A2AP78;O54879	A2AP78;O54879	High mobility group protein B3	Hmgb3	3	3	3	25.2	25.2	25.2	0	4.9076
E9Q202;A2API5;Q9JI18	E9Q202;A2API5;Q9JI18	Low-density lipoprotein receptor-related protein 1B	Lrp1b	4	2	2	1	0.6	0.6	0.00352	2.0168
Q3U8S1;A2APM5;A2APM3;A2APM4;E9QKM8;Q80X37;A2APM1;A2APM2;P15379	Q3U8S1;A2APM5;A2APM3;A2APM4;E9QKM8;Q80X37;A2APM1;A2APM2;P15379	CD44 antigen	Cd44	5	5	5	15.3	15.3	15.3	0	43.743	25.88280678	26.00457382	26.51924896		26.43410683	26.58634758	26.48560524	26.31427002	26.16125298	26.29831123
A2APT9	A2APT9	Kelch domain-containing protein 7A	Klhdc7a	12	12	12	24.2	24.2	24.2	0	70.582	25.78877831	25.53957939	25.77725983	25.44123268	25.86950111	25.12202454	25.66579056	25.98927879	26.44729996
F8VPR2;A2APV2;E9PXE6;A2AQW2	F8VPR2;A2APV2;E9PXE6;A2AQW2	Formin-like protein 2	Fmnl2	27	27	21	24	24	18.2	0	103.55	26.68925858	26.60017014	26.59391594	26.61610603	26.89017868	26.83665466	26.53310204	27.11693954	26.67424774	26.35474396
A2APY7	A2APY7	NADH dehydrogenase [ubiquinone] 1 alpha subcomplex assembly factor 5	Ndufaf5	3	3	3	9	9	9	0.0025102	2.2808
Q06348;P63013;G3UZ44;Q9CY80;A2APZ7;A0A140T8S9;O88933;A0A1W2P8B9;A2AIK5;A0A3B2WCG6;A0A1W2P7M4;A2AG22;F6UTR6;B7ZW86;A0A0A6YWN6;O35602;O08934;O35137;O70137;Q8C8B0;P70390;O09113;O35690;Q62066;Q8BYH0;O35085	Q06348;P63013;G3UZ44;Q9CY80;A2APZ7;A0A140T8S9;O88933;A0A1W2P8B9;A2AIK5;A0A3B2WCG6;A0A1W2P7M4;A2AG22;F6UTR6;B7ZW86;A0A0A6YWN6;O35602;O08934;O35137;O70137;Q8C8B0;P70390;O09113;O35690;Q62066;Q8BYH0;O35085	Paired mesoderm homeobox protein 2;Paired mesoderm homeobox protein 1;Retinal homeobox protein Rx;Homeobox protein unc-4 homolog;Homeobox protein aristaless-like 4;Homeobox protein aristaless-like 3;ALX homeobox protein 1;Short stature homeobox protein 2;Homeobox protein orthopedia;Paired mesoderm homeobox protein 2B;Paired mesoderm homeobox protein 2A;Dorsal root ganglia homeobox protein;Homeobo…	Prrx2;Prrx1;Esx1;Alx4;Shox2;Prrxl1;Rax;Uncx;Alx3;Alx1;Otp;Phox2b;Phox2a;Drgx;Arx	2	2	2	8.5	8.5	8.5	0.0027791	2.1048
A2AQ19	A2AQ19	RNA polymerase-associated protein RTF1 homolog	Rtf1	3	3	3	4.8	4.8	4.8	0	50.641
A2AQ43;A2AQ44;A2AQ42;A2AQ45;A2AQ41;Q80TY0;A0A0A6YWT1;F6VVN1;A2AQ39;A2AQ47	A2AQ43;A2AQ44;A2AQ42;A2AQ45;A2AQ41;Q80TY0	Formin-binding protein 1	Fnbp1	11	11	10	19.9	19.9	18.6	0	18.467	24.88311005		25.52668381		25.27941132		25.63798904	25.80904198	25.33176422	25.27270126
A2AQ87;F6WJR3;A2AQ89;F7AIV2;Q8CG80	A2AQ87;F6WJR3;A2AQ89;F7AIV2;Q8CG80	SH2 domain-containing adapter protein F	Shf	2	2	2	6.1	6.1	6.1	0.0011334	2.6175						26.53697395	26.29654312			26.1764946
A2AQA7;Q8CFQ3	A2AQA7;Q8CFQ3	Intron-binding protein aquarius	Aqr	6	6	6	4.3	4.3	4.3	0	32.571		23.77464867							24.09764099
Q8C4G3;Q8C288;A2AQC3;O70228;A2AUZ0;A2AQC9;B2FDH4;A2AUZ1	Q8C4G3;Q8C288;A2AQC3;O70228	Phospholipid-transporting ATPase;Probable phospholipid-transporting ATPase IIA	Atp9a	11	11	9	10	10	8.3	0	39.692	25.20284462		25.72969627		25.24318123	25.76516724	25.49868774	24.97657394	26.05191994	25.46235657
A2AQJ7;A2AQJ5;A2AQJ6;Q8BXN9	A2AQJ7;A2AQJ5;A2AQJ6;Q8BXN9	Transmembrane protein 87A	Tmem87a	3	3	3	8	8	8	0	4.287		24.64498901						24.51002502
A2AQJ8;Q8BVW0	A2AQJ8;Q8BVW0	Neutral alpha-glucosidase C	Ganc	5	5	5	7	7	7	0	49.265				25.53225517	25.14767456			25.2076931
A2AQN5;A2AQN4;Q9QXG4;F7CU63	A2AQN5;A2AQN4;Q9QXG4;F7CU63	Acetyl-coenzyme A synthetase, cytoplasmic	Acss2	9	9	9	12.7	12.7	12.7	0	7.1442	25.72067261			25.51391411		25.80801201		25.53486824		25.6739254
A2AR02;A2AR01	A2AR02	Peptidyl-prolyl cis-trans isomerase G	Ppig	7	7	7	9.4	9.4	9.4	0	21.411	25.11211395	25.08358955	25.51541901	24.99213409	25.51547813	24.89064407	25.82769585			25.36506271
Q8BSB7;A2ARA4;A2ARA3;A2ARA0;O54819	Q8BSB7;A2ARA4;A2ARA3;A2ARA0;O54819	Tissue factor pathway inhibitor	Tfpi	2	2	2	8.9	8.9	8.9	0	5.4021
A2ARA8;G3UYN5;G3UYV5	A2ARA8	Integrin alpha-8;Integrin alpha-8 heavy chain;Integrin alpha-8 light chain	Itga8	20	20	20	22.9	22.9	22.9	0	86.341	27.88983154	26.76913261	26.88133621	26.44602203	26.87161827	25.25331688	24.12044334	26.38630295	24.98111153	25.03510857
A2ARP8;Q9QYR6	A2ARP8;Q9QYR6	Microtubule-associated protein 1A;MAP1A heavy chain;MAP1 light chain LC2	Map1a	90	90	87	33.4	33.4	32.6	0	323.31	27.56434631	28.59956741	28.42173767	27.89723778	28.09813309	29.13266373	29.228508	28.37732887	28.63540268	29.31501389
A2ARZ3;F6ZQI5;REV__Q61382	A2ARZ3	Fibrous sheath-interacting protein 2	Fsip2	3	3	3	0.5	0.5	0.5	0.0015982	2.4871
Q3UYG8;A2AS33;B1AW12	Q3UYG8;A2AS33;B1AW12	O-acetyl-ADP-ribose deacetylase MACROD2	Macrod2	2	2	2	5.5	5.5	5.5	0.0027786	2.1038
A2AS45;Q68FH0;A2AS44;A2AS47;V9GXG7	A2AS45;Q68FH0;A2AS44;A2AS47	Plakophilin-4	Pkp4	34	34	30	34.1	34.1	31.1	0	145.75	31.51948738	31.21007538	30.79389572	31.28118134	31.41981125	31.29800034	31.37756538	31.19917488	31.29816437	31.09967613
P28660;A2AS98;A0A2R8VHC4	P28660;A2AS98	Nck-associated protein 1	Nckap1	39	39	37	35	35	33.6	0	323.31	28.59455681	29.1357975	28.54741859	28.61379051	28.55369377	29.30123138	29.01706696	28.46929169	28.6180687	29.59930038
E9Q8Q6;A2AST1;J3QNK9	E9Q8Q6;A2AST1		Ccdc141	18	18	18	12.1	12.1	12.1	0	123.27	25.27472687	25.0184803	25.70906639	25.66638565	26.03674316	25.47007561	25.20560646	25.34894943	25.68845749	24.63854027
A2ASW8;Q9EQZ6	A2ASW8;Q9EQZ6	Rap guanine nucleotide exchange factor 4	Rapgef4	13	13	13	15.1	15.1	15.1	0	28.649		28.17307472				28.04014587	28.80965042		27.99085808	29.14761162
A2ASZ8;Z4YLR9;A0A0A6YWC1;F6RC04	A2ASZ8;Z4YLR9;A0A0A6YWC1	Calcium-binding mitochondrial carrier protein SCaMC-2	Slc25a25	8	7	7	15.8	14.1	14.1	0	27.481	26.30528641	26.55290222	26.52733994		26.51516342	26.36405945	26.88762474	26.6246376	26.6320076	27.11018372
A2AT37;F6Q3G7	A2AT37		Upf2	7	7	7	5.8	5.8	5.8	0	6.4656			23.96947861			24.32567024	23.93391037			24.3658638
A2AT93	A2AT93		Plcb4	10	2	2	32.5	11.4	11.4	0.00032862	2.8266
A2ATI9;Q99JX3;A2ATI8;A2ATI6	A2ATI9;Q99JX3;A2ATI8;A2ATI6	Golgi reassembly-stacking protein 2	Gorasp2	7	7	7	17.6	17.6	17.6	0	16.837	26.49038696	26.6412735	26.21046448	26.20342445	25.71719742			26.14722824	26.13349724	26.49238968
A2ATL0;A2ATK9;A2ATL1;A2ATK8	A2ATL0;A2ATK9;A2ATL1		Fam171a1	3	3	3	3.9	3.9	3.9	0	5.5474
A2ATM9;Q9R0B6	A2ATM9;Q9R0B6	Laminin subunit gamma-3	Lamc3	3	2	2	2.3	1.4	1.4	0.003382	2.0611
A2ATS6;Q7M6Z0	A2ATS6;Q7M6Z0	Reticulon-4 receptor-like 2	Rtn4rl2	1	1	1	2.1	2.1	2.1	0.0063581	1.6286
A2AU52;Q8BG94	A2AU52;Q8BG94	COMM domain-containing protein 7	Commd7	3	3	3	27.1	27.1	27.1	0	33.864
A2AU62;Q64012;A2AU61;A2AU60	A2AU62;Q64012;A2AU61;A2AU60	RNA-binding protein Raly	Raly	13	13	13	40.6	40.6	40.6	0	189.35	28.71842575	28.14816856	28.26918983	28.54701424	28.6103096	28.62390518	28.65010071	28.69955444	28.73653793	28.11926651
Q3TAI4;A2AUD5;Q9CYZ2;V9GWU5;Q3TUJ9;Q8BKP1;F6VQ81	Q3TAI4;A2AUD5;Q9CYZ2;V9GWU5;Q3TUJ9;Q8BKP1;F6VQ81	Tumor protein D54	Tpd52l2	11	11	11	55.8	55.8	55.8	0	323.31	28.51280594	28.40051842	28.35879707	28.44955254	28.31337166	27.97836494	28.4815464	28.71492767	28.02099228	28.01712036
A2AUK5;Q9Z2H5	A2AUK5;Q9Z2H5	Band 4.1-like protein 1	Epb4.1l1;Epb41l1	44	1	0	47.4	1	0	0.0025051	2.2579
A2AUK8;A2AUK7;A0A2R8VHB6	A2AUK8;A2AUK7		Epb4.1l1	43	1	1	46.6	1.3	1.3	0	3.0928
A2AUR5;A2AUR3;Q60866	A2AUR5;A2AUR3;Q60866	Phosphotriesterase-related protein	Pter	2	2	2	8.7	8.7	8.7	0	6.8359
A2AUX3;B7ZD29;Q3UHC7;F6QQP6;F6RK07;A2AUX5;F6Y0W2	A2AUX3;B7ZD29;Q3UHC7;F6QQP6;F6RK07;A2AUX5	Disabled homolog 2-interacting protein	Dab2ip	8	6	4	7.3	6.1	3.9	0	28.473			25.370327		25.33135414	25.36222267
F6R860;A2AUX8;Q9D0I6	F6R860;A2AUX8;Q9D0I6	WD repeat, SAM and U-box domain-containing protein 1	Wdsub1	1	1	1	5	5	5	0.0040959	1.9294
A2AVJ7;Q99PL5	A2AVJ7;Q99PL5	Ribosome-binding protein 1	Rrbp1	49	49	49	39.6	39.6	39.6	0	323.31	29.37991142	29.09348106	29.40324402	29.30726051	29.58607864	29.48210335	29.38218117	29.88100052	29.57549667	28.86717606
A2AVN2;P01216	A2AVN2;P01216	Glycoprotein hormones alpha chain	Cga	1	1	1	12.8	12.8	12.8	0.0012882	2.554	25.95843506			25.79518509
A2AW05;Q08943	A2AW05;Q08943	FACT complex subunit SSRP1	Ssrp1	15	15	15	27.3	27.3	27.3	0	73.357	26.51493645	26.25232315	26.55285835	26.07538986	26.08267593		26.47900391	25.83665466	25.95615387	25.47558975
A2AW86;Q60767	A2AW86;Q60767	Lymphocyte antigen 75	Ly75	3	3	3	2.8	2.8	2.8	0.0017563	2.4752
A2AWA9;A2AWA7;A2AWB0	A2AWA9	Rab GTPase-activating protein 1	Rabgap1	15	15	13	16.4	16.4	14.2	0	120.95	27.49052429	27.62072754	27.5421505	27.14967155	27.63505745	27.64855957	27.58147049	27.56012344	27.73317909	27.5262661
A2AWF8;A2AWF9;E9Q4S7;Q64455	A2AWF8;A2AWF9;E9Q4S7;Q64455	Protein-tyrosine-phosphatase;Receptor-type tyrosine-protein phosphatase eta	Ptprj	8	8	8	7.4	7.4	7.4	0	12.613	25.49053955	24.67809677	25.77489853	24.87201691	26.0787735
A2AWI7;A2AWI9;Q8R3V5	A2AWI7;A2AWI9;Q8R3V5	Endophilin-B2	Sh3glb2	12	12	11	30.9	30.9	29	0	180.19	27.15421867	27.84685135	27.56376457	27.64910698	27.74874496	28.51683235	28.13295746	28.15566635	28.25078964	28.89015007
A2AWN8;P59326	A2AWN8;P59326	YTH domain-containing family protein 1	Ythdf1	5	1	1	8.2	1.5	1.5	0	3.3319
A2AWP6;A2AWP8;F6S3V7;F6ZH54;A2AWP4	A2AWP6;A2AWP8;F6S3V7	Rho guanine nucleotide exchange factor 10-like protein	Arhgef10l	5	5	4	5.3	5.3	4.5	0.00097276	2.6389								24.21563911		23.74529839
A2AWS5;B7ZDF7;Q3UJF1;B7ZDF5;Q9Z2V6	A2AWS5;B7ZDF7;Q3UJF1;B7ZDF5;Q9Z2V6	Histone deacetylase;Histone deacetylase 5	Hdac5	2	2	2	1.8	1.8	1.8	0	3.9988
A2AWT5;P25976;A2AWT6;A2AWT7;G3UZW9;E9Q4A8	A2AWT5;P25976;A2AWT6;A2AWT7	Nucleolar transcription factor 1	Ubtf	17	17	17	23.6	23.6	23.6	0	170.01	28.00560379	28.28674316	28.13721466	27.98923492	28.07500267	27.80199432	27.84176064	27.3960743	27.95043564	27.15672874
A2BDX3	A2BDX3	Adenylyltransferase and sulfurtransferase MOCS3;Molybdopterin-synthase adenylyltransferase;Molybdopterin-synthase sulfurtransferase	Mocs3	3	3	3	7.8	7.8	7.8	0	4.3039			27.43801498	27.51442528
A2BE28	A2BE28	Ribosomal biogenesis protein LAS1L	Las1l	4	4	4	5.3	5.3	5.3	0	12.956	23.21884918	24.57917023			24.14926529	24.38561249	23.60986519			23.77675819
Q9EQU5;A2BE93;A2BE92	Q9EQU5;A2BE93;A2BE92	Protein SET	Set	7	7	7	25.6	25.6	25.6	0	323.31	29.27495384	29.09559631	29.25687408	28.81592178	28.87534332	29.0527401	28.90962029	29.61995888	28.93334198	29.40695763
Q52KF7;A2BEE9;P70175;A2BEF2	Q52KF7;A2BEE9;P70175;A2BEF2	Disks large homolog 3	Dlg3	15	12	12	20.1	16.3	16.3	0	28.371	24.90348053	25.81313515			24.08204651	25.63826561	24.73489952			27.66173363
A2BFF8;Q3TPJ8;A2BFF5;A2BFF9;O88487	A2BFF8;Q3TPJ8;A2BFF5;A2BFF9;O88487	Cytoplasmic dynein 1 intermediate chain 2	Dync1i2	11	11	11	21.6	21.6	21.6	0	246.02	28.38471603	27.78512764	28.07581902	28.17963791	28.26221657	27.73343849	28.57206726	28.12844086	28.36419487	28.16024208
A2BG76;I7HIP8;A2BG75;A2BG77;P97863;A2ADI3	A2BG76;I7HIP8;A2BG75;A2BG77;P97863;A2ADI3	Nuclear factor 1;Nuclear factor 1 B-type	Nfib	4	3	3	9.1	6.8	6.8	0.0020592	2.3984
A2BGI8;Q9D868;A2BGI9	A2BGI8;Q9D868;A2BGI9	Peptidyl-prolyl cis-trans isomerase;Peptidyl-prolyl cis-trans isomerase H	Ppih	4	4	4	26.6	26.6	26.6	0	4.2221			24.19332504				25.00066948	25.26642227	24.79029465	25.25824928
A2BGN7;Q9D8X0	A2BGN7;Q9D8X0	Protein MANBAL	Manbal	1	1	1	14.1	14.1	14.1	0	49.288	24.74190903	25.17176819	25.14000702	25.12530136	25.55602074	25.74095726	24.61649895	25.86126518
E9QAQ7;A2BH40	E9QAQ7;A2BH40	AT-rich interactive domain-containing protein 1A	Arid1a	7	7	7	4	4	4	0	7.9049
A2BI37;G5E8W8;Q62394;B1AXE7	A2BI37;G5E8W8		Zfp185	9	9	9	22.3	22.3	22.3	0	53.36	25.27682304			26.80574989	24.97303009	24.89430237			24.33681297
A2CF65;F8WHB7;J3QPR7;P49300	A2CF65;F8WHB7;J3QPR7;P49300	C-type lectin domain family 10 member A	Clec10a	4	4	1	16.8	16.8	4.7	0.0011336	2.6193
F6S0D5;A2CF80;A2CF83;H3BJI0;F6XN97;D3Z687;Q9DCT6	F6S0D5;A2CF80;A2CF83;H3BJI0;F6XN97;D3Z687;Q9DCT6	Chromatin complexes subunit BAP18	0610010K14Rik;Bap18	1	1	1	18.8	18.8	18.8	0.0012818	2.5183
A2CG35;P35283	A2CG35;P35283	Ras-related protein Rab-12	Rab12	9	9	9	34.7	34.7	34.7	0	70.151	26.66519356	26.54107285	25.41112328	26.19033241	26.73298645	26.76673508	26.42229843	26.69816399	26.42815781	26.57917023
A2CG49;F6QYT9;D3Z534;D3Z532;D3Z4R2;D3Z535;B1B1A7;D3Z560;A0A2I3BRF7	A2CG49;F6QYT9;D3Z534;D3Z532;D3Z4R2	Kalirin	Kalrn	19	13	12	6.1	4.3	3.8	0	104.05	26.24486923	26.41032982	26.31120682	26.22898102	26.64333916	25.56874466				26.81176376
Z4YMH1;A2CG63	Z4YMH1;A2CG63	AT-rich interactive domain-containing protein 4B	Arid4b	1	1	1	2.6	2.6	2.6	0.00097339	2.6453
A2RSJ4;A0A1W2P7N7;Q8C318;A0A1W2P7J6	A2RSJ4;A0A1W2P7N7	UHRF1-binding protein 1-like	Uhrf1bp1l	5	5	5	4.3	4.3	4.3	0	9.4368
A2RT62	A2RT62	F-box/LRR-repeat protein 16	Fbxl16	4	4	4	14	14	14	0	147.4						26.20959091				26.40538788
S4R1M5;S4R265;S4R2L4;A2RTL5	S4R1M5;S4R265;S4R2L4;A2RTL5	Arginine/serine-rich coiled-coil protein 2	Rsrc2	1	1	1	7.9	7.9	7.9	0.0077701	1.5247
A3KFU5;Q6PHQ9;Q91YZ8;A3KFU8;V9GXG3	A3KFU5;Q6PHQ9;Q91YZ8;A3KFU8	Polyadenylate-binding protein	Pabpc4	16	9	9	27.4	13.3	13.3	0	18.86	26.05624771	25.27721405	25.60300255	24.97162819		25.62586403	25.4425621	26.18412018	25.87349701	25.60371017
A3KFX0	A3KFX0	Cytosolic 5-nucleotidase 1A	Nt5c1a	2	2	2	7.1	7.1	7.1	0.00097752	2.7043
A3KG93;Q6ZQ88;G8JL40;F6Z4I3;F6ZC60	A3KG93;Q6ZQ88;G8JL40;F6Z4I3	Lysine-specific histone demethylase 1A	Kdm1a	11	11	11	13.7	13.7	13.7	0	25.447	26.00964546	24.51544952	25.09164238	25.69067192	25.43596649	25.52079201	25.12683678	25.0848465	25.66828156	24.91131973
A3KGB4	A3KGB4	TBC1 domain family member 8B	Tbc1d8b	7	7	7	8	8	8	0	23.283	24.14250374	24.81875229		24.23396111	24.33517647			24.38389969		25.07985115
A3KGE4;G3X9Q7;Q8R357;O88998	A3KGE4;G3X9Q7;Q8R357;O88998	Noelin	Olfm1	4	4	4	11.1	11.1	11.1	0	15.178		25.49454308	25.10353661		25.22059059	26.84493637				26.89504242
A3KGF9	A3KGF9	Uncharacterized protein C15orf52 homolog		6	5	5	11.7	10.3	10.3	0	12.05					22.81378174		23.37994003			23.29024696
A3KGL9;F6W687;P09602;Q5XK38;B7ZCQ3	A3KGL9;F6W687;P09602;Q5XK38;B7ZCQ3	Non-histone chromosomal protein HMG-17	Hmgn2	7	7	7	57.3	57.3	57.3	0	108.92	28.84547615	29.14620399	29.0972538	29.16629028	28.88602638	29.025383	29.21354485	29.56864548	30.05361938	28.36285782
A3KGU5;E9Q447;A3KGU4;A0A5F8MQC3	A3KGU5;E9Q447		Sptan1	184	1	1	74.9	0.7	0.7	0	140.39
A3KGU7;A3KGU9	A3KGU7;A3KGU9		Sptan1	185	1	0	74.6	0.8	0	0	117.73	28.45269775	28.95249367	28.83161926	29.54373741	28.22089577	29.82762909	29.48872566	29.6998024	29.64669037	30.05698204
A3KMP2;D6RH59	A3KMP2	Tetratricopeptide repeat protein 38	Ttc38	12	12	12	32.3	32.3	32.3	0	121.26	29.06321907	28.51194	28.47525787	28.84505653	28.62387085	28.10039139	28.2974968	29.01004028	28.6570034	28.11639404
D3Z5I6;A4GZ26;E9QAD8;Q5DU25;D3Z6V7	D3Z5I6;A4GZ26;E9QAD8;Q5DU25;D3Z6V7	IQ motif and SEC7 domain-containing protein 2	Iqsec2	10	5	5	8.6	5	5	0	10.858
A4QPC5;P21844	A4QPC5;P21844	Chymase	Cma1	4	4	4	16.9	16.9	16.9	0	85.919	26.62366104							27.03233528	26.55904388
G3UZ30;A5A4Y9;Q8K1L5	G3UZ30;A5A4Y9;Q8K1L5	Protein phosphatase 1 regulatory subunit 11	Ppp1r11	2	2	2	30.8	30.8	30.8	0.00065359	2.7564
Q99NH2;A5D6P2;G3XA13;F6S7Z1;B7ZNY3;E0CZ83;E0CXL4;E0CY24;E0CXR8;E0CZE2;F6TSJ9;E0CX45;A0A0R4J1Y4;E9PYJ2;F6UGU7;Q4JJC0;F6TB42;F6T4Y3;E0CXD3;F6URI7;E0CYB6	Q99NH2;A5D6P2;G3XA13;F6S7Z1;B7ZNY3;E0CZ83;E0CXL4;E0CY24;E0CXR8;E0CZE2;F6TSJ9;E0CX45;A0A0R4J1Y4;E9PYJ2;F6UGU7	Partitioning defective 3 homolog	Pard3	11	11	10	10.3	10.3	9.8	0	98.157	25.65962601	25.04718399	25.55511284	25.04535294	25.91747856	24.36131859	25.12162971	26.1040554	25.52528	24.95814705
A6H5Y3;A0A1Y7VM88	A6H5Y3	Methionine synthase	Mtr	6	6	6	5.7	5.7	5.7	0	10.755	24.34894943			23.66036034	23.57922935
A6H5Z3;E0CY34	A6H5Z3	Exocyst complex component 6B	Exoc6b	11	11	9	15.1	15.1	13.2	0	18.938	24.52892113	25.07647133	25.2301178	24.72275734			24.81328201	25.40200806	24.57346153	24.88785744
A6H611;A0A286YDC5;A0A286YCX4	A6H611;A0A286YDC5	Mitochondrial intermediate peptidase	Mipep	7	7	7	11.3	11.3	11.3	0	5.3981
A6H630;D6RG65	A6H630	Protein-glutamate O-methyltransferase	Armt1	6	6	6	11.2	11.2	11.2	0	15.223		24.84186935	24.4045105	24.63533401		24.68206787	23.81196022			24.91474533
A6H6A9;A0A0A6YW18	A6H6A9	Rab GTPase-activating protein 1-like	Rabgap1l	7	5	4	9.7	7.2	6.1	0.0006537	2.7567		29.37208557	29.38997459				28.37102509
A6H6E2	A6H6E2	Multimerin-2	Mmrn2	12	12	12	15.2	15.2	15.2	0	79.35	25.61574173	25.32704353	25.91364861	25.77921486	25.70532799		25.11211395			24.78895187
E9Q449;A6H8H2	E9Q449;A6H8H2	DENN domain-containing protein 4C	Dennd4c	10	10	10	7.7	7.7	7.7	0	29.356	26.16547585	26.33703423		27.50967789	26.2898941	27.04280853		27.48446846	27.15334892	26.25558662
A6MDD2;Q60673;A0A087WPU7;A0A087WQF2;A0A087WQ67	A6MDD2;Q60673	Receptor-type tyrosine-protein phosphatase-like N	Ptprn	15	14	14	22.5	21.1	21.1	0	176.53	25.74008179	26.94960213	27.56070709	26.6552639	26.29258156	26.84816551	27.11555099	27.24435997	26.98119926	27.27426529
A6PW47;Q99K74	A6PW47;Q99K74	Mediator of RNA polymerase II transcription subunit 24	Med24	4	4	4	4.8	4.8	4.8	0.0060804	1.6627
A6PW70;Q9Z0F1	A6PW70;Q9Z0F1	Neuroendocrine secretory protein 55;LHAL tetrapeptide;GPIPIRRH peptide	Gnas	2	2	2	28.8	28.8	28.8	0	3.9163
A6PW97;E9PYG5;Q9ERD8	A6PW97;E9PYG5;Q9ERD8	Gamma-parvin	Parvg	1	1	1	9.8	9.8	9.8	0.0094436	1.4424
A6PWS5	A6PWS5		Gsn	13	1	1	41	3.6	3.6	0.00097768	2.71	29.30602074	27.99975586	28.25119591	29.38642311	28.17811966	27.61673737	27.60646629	28.46493721	28.25943565	27.11436081
A6PWX9;Q9CWU6;A6PWX5;A6PWX7;F6V305;A6PWX8;D6RJ83	A6PWX9;Q9CWU6;A6PWX5;A6PWX7;F6V305;A6PWX8	Ubiquinol-cytochrome-c reductase complex assembly factor 1	Uqcc1	3	3	3	14.5	14.5	14.5	0	5.9258
A6X8Z5	A6X8Z5	Rho GTPase-activating protein 31	Arhgap31	14	14	14	11.1	11.1	11.1	0	51.557	24.8488102			25.75715065			25.52769852	26.20523453	25.18309784
A6X919	A6X919	Probable C-mannosyltransferase DPY19L1	Dpy19l1	3	3	3	4.6	4.6	4.6	0	3.3335	24.16261673						25.17569542
E9Q5L2;E9PVD2;A6X935;A0A2K6EDJ7;CON__Q3T052	E9Q5L2;E9PVD2;A6X935;A0A2K6EDJ7	Inter alpha-trypsin inhibitor, heavy chain 4	Itih4	23	23	23	27.2	27.2	27.2	0	146.68	26.50019264	28.46298981	28.36411095	28.49426842	27.3506012	24.18442345	23.91897964	24.71570587	25.28344345	24.33483696
A6X940	A6X940		Fermt2	6	1	1	20.5	4.7	4.7	0.0028002	2.1892
A7E1Z5;A0A668KM61;D3Z7G8;A0A571BE55;D3Z7I7	A7E1Z5;A0A668KM61	Anion exchange protein	Slc4a4	25	24	1	28.7	27.9	1.2	0	323.31	29.36128998	30.37885857	30.39764595	30.24830246	30.55389595	30.63892746	31.13980293	30.22756767	30.81451797	31.11805344
A7VK13;Q91V57;D6RCX8;B2FDI0	A7VK13;Q91V57;D6RCX8;B2FDI0	N-chimaerin	Chn1	2	2	2	7	7	7	0.0063525	1.6208
A7YY80	A7YY80		Epb4.1l3	45	2	0	51.8	4.5	0	0	29.91	26.34109497		25.9283638		25.05928421			26.41117096	25.71242905
Q8C6H0;A8DIL0;Q9JL15	Q8C6H0;A8DIL0;Q9JL15	Galectin;Galectin-8	Lgals8	3	3	3	14.3	14.3	14.3	0	6.3286
A8DUK4;E9Q223;CON__Q3SX09	A8DUK4;E9Q223		Hbbt1;Hbb-bs	17	17	4	95.9	95.9	24.5	0	323.31	36.41802597	37.20030975	37.38992691	37.82998276	38.04705048	37.05661774	36.6517067	36.99980164	36.61489105	36.53302002
A8Y5E9;B2KGA7;Q505B7;F7BCB7	A8Y5E9;B2KGA7;Q505B7	Protein archease	Zbtb8os	3	3	3	19.9	19.9	19.9	0	73.418	26.01542091		27.49937248	26.65034103		25.9061203		27.20405769	26.15643883
A8Y5G7;O35654	A8Y5G7;O35654	DNA polymerase delta subunit 2	Pold2	2	2	2	12.9	12.9	12.9	0	3.0367
A8Y5P4;A2AJI1	A8Y5P4;A2AJI1		Map7d1	23	23	1	29.2	29.2	1.1	0	51.645	26.15373611	26.52067375	26.8154335	26.33290863	26.70780373	27.00077629	26.76799774	26.59605217	26.71345329	27.02051544
Q8CFI5;A8Y5T6;A2AVQ7	Q8CFI5;A8Y5T6	Probable proline--tRNA ligase, mitochondrial	Pars2	5	5	5	12.2	12.2	12.2	0	7.6895								25.09691811	24.0679245
A9DA50;Q9D1T0	A9DA50;Q9D1T0	Leucine-rich repeat and immunoglobulin-like domain-containing nogo receptor-interacting protein 1	Lingo1	4	4	4	8.4	8.4	8.4	0	12.127						27.30843163				28.65393257
Q8JZN1;F6QSC4;A9XX86	Q8JZN1;F6QSC4;A9XX86		Mgl2	4	1	1	13.3	5.4	5.4	0	4.3193
A9Z1V5	A9Z1V5	von Willebrand factor A domain-containing protein 5B1	Vwa5b1	3	3	3	3	3	3	0	5.5288
B0F2B4	B0F2B4	Neuroligin 4-like	Nlgn4l	7	4	4	9.2	5.3	5.3	0	7.2894		24.26599312				25.75590324
B0QZN5;P63044	B0QZN5;P63044	Vesicle-associated membrane protein 2	Vamp2	5	2	2	42.3	27.6	27.6	0	168.76	26.68899155	27.67444992	27.25024605	26.84661102	25.98109055	27.61147118	27.62449837	25.10485649	26.85780525	27.47684288
H3BJY1;H3BJ78;H3BKF4;H3BIZ8;B0QZP8;O55101	H3BJY1;H3BJ78;H3BKF4;H3BIZ8;B0QZP8;O55101	Synaptogyrin-2	Syngr2;Gm20708	1	1	1	21.7	21.7	21.7	0	3.3541
B0QZW1;F2Z488;B0QZW2	B0QZW1;F2Z488		Gria3	12	8	0	15.7	10.5	0	0	13.245		25.40924644				25.9216156				26.30290031
B0R058;Q8C0L9	B0R058;Q8C0L9	Glycerophosphocholine phosphodiesterase GPCPD1	Gpcpd1	6	6	6	14.9	14.9	14.9	0	7.2851		24.26906586	23.96419907	23.76182365		24.72020149	24.36713028	24.49350548	24.68013763
P61022;B0R091;B0R092	P61022;B0R091	Calcineurin B homologous protein 1	Chp1	8	8	8	40	40	40	0	120.77	28.69915771	28.05847931	28.37650108	28.09682655	28.55145836	28.49944878	28.66278648	28.59832573	28.69212151	28.18252945
B0R0E3	B0R0E3		Scai	2	1	1	92.6	51.9	51.9	0	10.88
B0V2N1;A0A286YEA4;A0A286YDF6	B0V2N1	Receptor-type tyrosine-protein phosphatase S	Ptprs	19	14	12	13.3	9.6	7.8	0	52.898		26.89157104		25.57536697		27.51359749	26.33555222	25.75585365	24.96106529	27.7396965
B1APX2;Q3UE31	B1APX2;Q3UE31	Uncharacterized protein KIAA0930 homolog	5031439G07Rik	2	2	2	5.1	5.1	5.1	0	5.2916
B1AQF4;Q9D7X3;Q3V2Y9;H3BKD1;H3BKL8	B1AQF4;Q9D7X3;Q3V2Y9;H3BKD1;H3BKL8	Dual specificity protein phosphatase 3	Dusp3	5	5	5	31.9	31.9	31.9	0	227.21	27.91968536	27.86348724	28.49167252	28.40916443	27.7413044	27.54863167	28.18451691	27.81457901	27.55332756	28.07917976
B1AQR8;G3X9T7;O08573	B1AQR8;G3X9T7;O08573	Galectin;Galectin-9	Lgals9	3	3	3	8.8	8.8	8.8	0	43.921	25.88040352	26.37394905	25.83122826	26.39631844		25.2540741	25.90873337		26.18689919
B1AQW2;B1AQW4	B1AQW2	Microtubule-associated protein	Mapt	16	2	2	52.3	8.2	8.2	0	97.731		28.50707054	28.32414436			29.01621819	28.26123047			29.52887535
B1AQY2;Q69ZH9;F8VQ11;D6RDB5	B1AQY2;Q69ZH9;F8VQ11;D6RDB5	Rho GTPase-activating protein 23	Arhgap23	9	9	9	7.6	7.6	7.6	0	44.036		25.17337036				24.90912247				25.12269783
B7ZC46;B1AQY9;B1AQZ0;Q8CHH9;E0CYM4	B7ZC46;B1AQY9;B1AQZ0;Q8CHH9	Septin-8	39692	16	13	13	36.6	28.9	28.9	0	187.88	28.42113495	28.27061653	28.52103233	28.43455887	28.23059273	29.00126076	29.01124001	28.26794052	28.98964119	28.88098717
Q3TET1;Q3UI47;B1AQZ2;P28741;B1AQZ5;F6V6Z9	Q3TET1;Q3UI47;B1AQZ2;P28741	Kinesin-like protein;Kinesin-like protein KIF3A	Kif3a	12	12	11	18.3	18.3	16.4	0	55.204		25.58609009	24.94382477	25.05858231	24.4855442	25.78211784	24.74339867	25.16744804	25.8526001	26.07651138
Z4YKM2;B2RWE3;B1AR13	Z4YKM2;B2RWE3;B1AR13	CDGSH iron-sulfur domain-containing protein 3, mitochondrial	Cisd3	5	5	5	44.3	44.3	44.3	0	20.708	27.87677765	27.5773716	28.33394051	28.37770081	28.2321949	28.23594284	28.82402039	28.06342506	27.94681549	28.49159622
B1AR17;E9Q614;F7C528;F6V4V3	B1AR17;E9Q614;F7C528		Chd3	14	9	8	8.5	5.8	5.2	0	14.908		25.08978462				24.06866264
Q0VF62;B1AR74;Q8CCN5;F7C0F2;B1AR76;F7CPM1;B1B0B3;Q5SWI1	Q0VF62;B1AR74;Q8CCN5;F7C0F2	Breast carcinoma-amplified sequence 3 homolog	Bcas3	6	6	6	9.6	9.6	9.6	0	20.948	25.40496635		25.06607628	25.34451866	24.57905579	25.60778046	25.95684052	25.19121742	25.46793175	26.30573845
Q08481;B1ARB3;B1ARA9	Q08481;B1ARB3	Platelet endothelial cell adhesion molecule	Pecam1	19	19	19	27.4	27.4	27.4	0	260.96	27.47745895	27.33994102	27.84553528	27.14695549	27.56012344	27.21029663	27.21918869	27.78006554	27.18744659	26.8872757
B1ART1;B1ART2;V9GX23;F6XI52	B1ART1;B1ART2;V9GX23		Vps13d	8	8	8	2.1	2.1	2.1	0	7.3287			23.58405495							24.43421745
B1ARU4;E9PVY8;E9QA63;Q9QXZ0;A0A0A0MQA6	B1ARU4;E9PVY8;E9QA63;Q9QXZ0;A0A0A0MQA6	Microtubule-actin cross-linking factor 1	Macf1	169	168	10	26.3	26.2	1.6	0	323.31	29.06566048	29.00372696	29.03191566	29.11294365	29.06786728	29.18468285	29.17297935	29.0307579	29.26042366	29.14031601
B1AS06;Q6PFD5	B1AS06;Q6PFD5	Disks large-associated protein 3	Dlgap3	10	10	9	12.4	12.4	11.6	0	58.278		24.02293015	25.63749123							25.31724167
E9QA68;B1ASA5;D3YX49;E9QAR4;E9QAR1;E9QAR6;E9Q1A5	E9QA68;B1ASA5;D3YX49;E9QAR4;E9QAR1;E9QAR6;E9Q1A5		Zfp362;Zfp384	3	3	3	11.4	11.4	11.4	0	8.2736
B1ASP2;P52332;E9QJS1;Q9R117	B1ASP2;P52332	Tyrosine-protein kinase;Tyrosine-protein kinase JAK1	Jak1	13	13	13	12.3	12.3	12.3	0	61.401	26.15360069	26.03208351	25.57320213	26.05907822	26.71907997	24.95247078	25.58646202	26.1099453	25.84835625	25.391819
B1ASU0;P59823;Q0VDP7	B1ASU0;P59823;Q0VDP7	Interleukin-1 receptor accessory protein-like 1	Il1rapl1	4	4	4	7.9	7.9	7.9	0	5.4075
B1ASZ3;Q64516;Q9WU65;Q8C635	B1ASZ3;Q64516	Glycerol kinase	Gyk;Gk	17	17	17	30.1	30.1	30.1	0	38.603	27.67458534	27.40819359	27.4888401	27.24961472	27.58949471	27.54708862	27.78469086	27.65184784	27.97015762	28.18622017
B1AT03;Q3UC82;Q80ZH7;K4DI59;P97386;Q3TJN5	B1AT03;Q3UC82;Q80ZH7;K4DI59;P97386;Q3TJN5	DNA ligase;DNA ligase 3	Lig3	6	6	6	6.2	6.2	6.2	0	43.934
B1AT82;Q9D0M1;B1AT84;B1AT83	B1AT82;Q9D0M1;B1AT84	Phosphoribosyl pyrophosphate synthase-associated protein 1	Prpsap1	10	10	9	36.1	36.1	32.5	0	62.121	25.45854568	26.11919785	25.81989861	25.47398186	25.73541641	25.67033577	25.33135414	24.82293892	25.27141953	25.57155228
Q60631;B1AT92;B1AT95	Q60631;B1AT92	Growth factor receptor-bound protein 2	Grb2	12	12	12	50.2	50.2	50.2	0	51.814	26.99980927	27.58383942	27.78175545	27.12750626	27.07968903	27.34578896	27.13192749	27.59256363	27.27834892	27.65553665
B1ATC3;B7ZC94;Q3UHC0	B1ATC3;B7ZC94;Q3UHC0	Trinucleotide repeat-containing gene 6C protein	Tnrc6c	1	1	1	1.4	1.4	1.4	0	8.9969
M0QW74;B1ATD5;B1ATD4;R4GML8;Q8K296	M0QW74;B1ATD5;B1ATD4;R4GML8;Q8K296	Myotubularin-related protein 3	Mtmr3	4	4	4	4.1	4.1	4.1	0	3.7963
B1AV77;B1ATI0;P47740;A0A140LJF9	B1AV77;B1ATI0;P47740	Aldehyde dehydrogenase;Fatty aldehyde dehydrogenase	Aldh3a2	19	19	17	39.6	39.6	37.2	0	130.62	29.11562538	28.57155991	28.75856209	29.00998688	29.11726189	28.01653671	28.60904121	28.40831566	28.58988762	28.28392029
B1ATI9;Q3U432;F6QB26;Q60780;A0A8I4T5Q7;A0A8I4SYY7;A0A6I8MWW1	B1ATI9;Q3U432;F6QB26;Q60780	Growth arrest-specific protein 7	Gas7	8	8	8	20.9	20.9	20.9	0	92.41		25.89372444	24.82919693	25.27852631		25.62505531	24.6568737			25.82509995
Q80Y81;B1ATP7;B1ATP9	Q80Y81;B1ATP7	Zinc phosphodiesterase ELAC protein 2	Elac2	7	7	7	9.5	9.5	9.5	0	15.558	23.67411423	25.15672874	24.08917809	24.351511	24.65796471	24.52689362	24.55109978	24.9192524	24.28460884	24.15127945
B1ATS5;E9Q559;B1ATS4;Q64518	B1ATS5;E9Q559;B1ATS4;Q64518	Calcium-transporting ATPase;Sarcoplasmic/endoplasmic reticulum calcium ATPase 3	Atp2a3	33	26	24	30.9	24.1	23.4	0	235.86	29.20128059	28.58226204	29.04382515	28.98554802	29.5075798	28.36005402	28.11252213	28.74595833	28.62874413	28.26820946
B1AU25;Q9Z0X1	B1AU25;Q9Z0X1	Apoptosis-inducing factor 1, mitochondrial	Aifm1	19	19	19	39.5	39.5	39.5	0	286.59	29.30277824	28.86543655	29.03288841	29.50030327	29.16784668	29.22859955	28.94108963	29.28898811	29.4455719	28.89896774
B1AU74;Q9CWP6	B1AU74;Q9CWP6	Motile sperm domain-containing protein 2	Mospd2	7	7	7	15.1	15.1	15.1	0	10.336	26.20877266	26.00594521	25.9230442	26.38276291	25.71795654	26.12931633	26.00230217	26.4256649	25.83624458	25.66514015
B1AUB9;Q02780;B1AUC0;B1AUB8;B1AUB6;F7CDR2	B1AUB9;Q02780;B1AUC0;B1AUB8;B1AUB6	Nuclear factor 1;Nuclear factor 1 A-type	Nfia	7	7	5	15.8	15.8	10.9	0	45.377	27.58563232	27.13016129	26.42378998	27.21271133	27.2228775	27.06486511	27.6919899	26.90506554	27.26865578	27.67128181
B1AUD1;P51576	B1AUD1;P51576	P2X purinoceptor;P2X purinoceptor 1	P2rx1	2	2	2	4.6	4.6	4.6	0	3.5903
Q3V360;B1AUH1	Q3V360;B1AUH1	Receptor-type tyrosine-protein phosphatase U	Ptpru	8	8	8	10.8	10.8	10.8	0	42.628	25.55253601	23.88632393		24.48965263			25.14429283	26.05471802	25.79669571
B1AUL6;P97504	B1AUL6;P97504	Non-specific protein-tyrosine kinase;Cytoplasmic tyrosine-protein kinase BMX	Bmx	6	6	6	9.2	9.2	9.2	0	42.288	26.82905197	26.83026123		25.88522911	26.80230331	25.93217659	26.32885742	26.2848568	25.92168427	26.69431686
B1AUN3;Q3UKV0;B1AUN2	B1AUN3;Q3UKV0;B1AUN2		Eif2b3	9	9	9	21.9	21.9	21.9	0	26.371	25.25147629	25.04868126	25.08448219	25.62508392	25.47041702	25.17892647	25.17744446	25.19828033	25.35927582	25.17485619
B1AUQ7;Z4YJH1;Q9R1K9;P41209	B1AUQ7;Z4YJH1;Q9R1K9	Centrin-2	Cetn2	5	5	5	41.4	41.4	41.4	0	22.358	26.69882584	26.79042053	26.93179321	26.94111824	26.09337616	26.56794739	26.73492432	26.37527466		26.61498451
B1AUX2;Q61191;F6SJS2;F6T088;Q9D968	B1AUX2;Q61191	Host cell factor 1;HCF N-terminal chain 1;HCF N-terminal chain 2;HCF N-terminal chain 3;HCF N-terminal chain 4;HCF N-terminal chain 5;HCF N-terminal chain 6;HCF C-terminal chain 1;HCF C-terminal chain 2;HCF C-terminal chain 3;HCF C-terminal chain 4;HCF C-terminal chain 5;HCF C-terminal chain 6	Hcfc1	25	25	25	13.9	13.9	13.9	0	256.08	26.86903	26.81653214	26.74432373	26.38345528	26.86537743	26.22637367	26.87349701	26.86584854	26.68618965	26.74329567
B1AUY8;B1AUY7;Q9QY36;B1AUY9;B1AUZ1;Q9CQX6;Q3UX61	B1AUY8;B1AUY7;Q9QY36;B1AUY9;B1AUZ1;Q9CQX6;Q3UX61	N-alpha-acetyltransferase 10;N-alpha-acetyltransferase 11	Naa10;Gm16286;Naa11	4	4	2	14.1	14.1	5	0.0099884	1.4058
B1AV35;Q05AA6	B1AV35;Q05AA6	Dystrophin-related protein 2	Drp2	16	15	15	19.8	18.9	18.9	0	133.34	23.79887199					26.30351067	25.59231949	26.71200943	24.63012123
B1AV75;Q3UJP5	B1AV75;Q3UJP5	Protein C8orf37 homolog	2610301B20Rik	3	3	3	16.7	16.7	16.7	0	11.407			23.99049187							24.69370461
B1AVD1;B1AVD2	B1AVD1;B1AVD2		Xpnpep2	2	2	2	3.1	3.1	3.1	0	5.3329
B1AVH5;Q8C0P5	B1AVH5;Q8C0P5	Coronin;Coronin-2A	Coro2a	3	3	3	5.7	5.7	5.7	0.0020596	2.3993	23.63931465								23.93355179	24.15869331
B1AVI2;Q9D614;Q9D0I4	B1AVI2;Q9D614;Q9D0I4	Syntaxin-17	Stx17	3	3	3	22.6	22.6	22.6	0	2.9438
B1AVK5	B1AVK5		Col4a6	4	3	3	2.6	2.1	2.1	0	2.9278
B1AVN9;Q3UQ19;F7D4H5;B1AVP0	B1AVN9;Q3UQ19;F7D4H5;B1AVP0	Phosphatase and actin regulator	Phactr2	3	3	3	7	7	7	0	41.196		24.24430656			25.10645485		24.29200363
B1AVY2;P26049	B1AVY2;P26049	Gamma-aminobutyric acid receptor subunit alpha-3	Gabra3	4	2	2	7.9	4.1	4.1	0.00032976	2.8692
B1AVZ0	B1AVZ0	Uracil phosphoribosyltransferase homolog	Uprt	5	5	5	24.2	24.2	24.2	0	7.9997
Q9Z2C5;B1AW21;Q3UDN6	Q9Z2C5;B1AW21	Myotubularin	Mtm1	7	6	6	12.4	10.9	10.9	0	4.8767
B1AWC8;Q8VBU5;B1AWC9;G3UZ46;Q80VK8;G3UWT3;B1AWD1;Q3TTI9;Q6IQY6;B1AWD0	B1AWC8;Q8VBU5;B1AWC9;G3UZ46;Q80VK8		Pde4b	4	2	2	7.1	3.2	3.2	0	17.484
B1AWE0;Q6PFA2	B1AWE0;Q6PFA2		Clta	9	9	1	35.6	35.6	9.7	0	191.83	30.29351234	30.69503021	30.2720871	30.84617805	30.72947311	30.80085373	30.78448868	30.30083847	30.75023079	31.02240944
Q80YS4;B1AWS8;Q02858	Q80YS4;B1AWS8;Q02858	Receptor protein-tyrosine kinase;Angiopoietin-1 receptor	Tek	2	2	2	2	2	2	0	17.098
B1AWT7;F6SPK0;Q9JJZ4	B1AWT7;F6SPK0;Q9JJZ4	Ubiquitin-conjugating enzyme E2 J1	Ube2j1	1	1	1	9.6	9.6	9.6	0	17.481
B1AX58;A0A1C7CYV0;Q99K51	B1AX58;A0A1C7CYV0;Q99K51	Plastin-3	Pls3	33	33	27	51.6	51.6	41.3	0	323.31	29.27493286	29.06365776	29.0775013	29.43127441	29.46166229	28.76335144	28.90204811	29.41439629	29.0590477	28.93424225
B1AX95;Q9DBS2	B1AX95;Q9DBS2	Tumor protein p63-regulated gene 1-like protein	Tprgl;Tprg1l	9	9	9	55.1	55.1	55.1	0	225.98	26.19552231	26.4946804	26.15794182	26.30985451	25.9900589	27.0589962	26.8206768	25.84792519	26.26356125	27.31311226
Q3TFT3;B1AXC7;B1AXC5;B1AXC8;Q8K2Q5	Q3TFT3;B1AXC7;B1AXC5;B1AXC8;Q8K2Q5	Coiled-coil-helix-coiled-coil-helix domain-containing protein 7	Chchd7	1	1	1	34.6	34.6	34.6	0.0012935	2.6017
B1AXH1;A0A0G2JFH6;B1AXG8	B1AXH1	NHS-like protein 2	Nhsl2	13	13	13	13.5	13.5	13.5	0	56.09	24.75913429	24.89896774	25.4771347	24.65970612	25.3853817	25.70189476	25.26112366	25.23615265	25.96793938	25.75948906
B1AXV0;F6Q3S1	B1AXV0	DOMON domain-containing protein FRRS1L	Frrs1l	5	5	5	14.7	14.7	14.7	0	7.5297		23.99929237				24.52229118	24.20030212			24.93894386
E9PV45;B1AY13	E9PV45;B1AY13	Ubiquitin carboxyl-terminal hydrolase;Ubiquitin carboxyl-terminal hydrolase 24	Usp24	14	14	14	6.1	6.1	6.1	0	12.581	25.42838287	24.45249367			25.51917267				24.95650864	25.1843853
B1AYG7;B1AYG6;Q9Z0T9	B1AYG7;B1AYG6;Q9Z0T9	Integrin beta;Integrin beta-6	Itgb6	3	3	3	3.8	3.8	3.8	0.0040903	1.919	29.55464554					29.3424015		29.06599426	29.92422295	29.2869854
E9PW82;B1AYL0;F8VPQ7;Q62205	E9PW82;B1AYL0;F8VPQ7;Q62205	Sodium channel protein;Sodium channel protein type 9 subunit alpha	Scn9a	10	5	5	6.8	3.6	3.6	0	11.01
B1AYL1	B1AYL1	Sodium channel protein	Scn7a	30	30	30	17.9	17.9	17.9	0	90.81	25.16261673	27.01083946	27.032547	25.47391891	25.68968582	26.03450012	26.9107933	27.08365059	27.37956047	26.10053062
B1AYU4;B1AYU7;Q8C5N3;A2AK44;A2AK42	B1AYU4;B1AYU7;Q8C5N3;A2AK44;A2AK42	Pre-mRNA-splicing factor CWC22 homolog	Cwc22;Gm13695;Gm13697	6	6	6	7.7	7.7	7.7	0	6.0533		24.83340073		24.739645	25.51950264
B1AZ14;B1AZ15;B1AZ26	B1AZ14;B1AZ15		Cobll1	27	27	1	27.2	27.2	1	0	160.05	27.01956177	26.96046829	26.63879013	27.46590996	26.87020683	26.69856071	27.02019691	27.34418106	26.64526367	26.48414612
B1AZ46;Q8BKX1	B1AZ46;Q8BKX1	Brain-specific angiogenesis inhibitor 1-associated protein 2	Baiap2	21	21	21	44.5	44.5	44.5	0	122.29		25.88439178	24.2115593	25.09551048	25.00418854	27.66539764	25.66448975	24.54580688	25.36746407	28.27936745
B1AZA5;D3YWD3;B1AZA8	B1AZA5;D3YWD3;B1AZA8	Transmembrane protein 245	Tmem245	8	8	8	9.6	9.6	9.6	0	32.862	26.12018776	25.48600388	25.56914902	25.44950485		25.27070618			24.98246193
B1AZI6;F6SBF2;Q8C690;F6QCT0;F6W2C7;B1AZI7;B8A4C2;F6VK25;F6RBN0	B1AZI6	THO complex subunit 2	Thoc2	17	17	12	11.4	11.4	8.4	0	21.447	24.96679688	25.23022652	25.01307869	25.31513405	25.116642	25.43478966	24.95602036	25.3780899	25.13394737	25.26255798
B7ZNS2;B1AZP2;I1E4X0;F6YMR0;E9PUF2;H3BJW9;H3BL90;H3BKJ0;H3BJD4	B7ZNS2;B1AZP2;I1E4X0;F6YMR0;E9PUF2	Disks large-associated protein 4	Dlgap4	11	11	11	12	12	12	0	247.35	25.43338966	26.08800507	26.20778656	26.28563309	26.49588585	26.19578552	25.5368557	26.22528839	26.38911438	26.5909214
B1B0C7;E9PZ16;Q05793;A0A571BD72	B1B0C7;E9PZ16;Q05793	Basement membrane-specific heparan sulfate proteoglycan core protein;Endorepellin;LG3 peptide	Hspg2	97	97	97	31.1	31.1	31.1	0	323.31	29.14314079	28.96526718	28.91336441	29.15817261	28.65625381	28.95897675	28.391819	29.08618355	29.1051712	28.22981453
B1B1A8;Q6PDN3	B1B1A8;Q6PDN3	Myosin light chain kinase, smooth muscle;Myosin light chain kinase, smooth muscle, deglutamylated form	Mylk	52	52	52	29.2	29.2	29.2	0	323.31	31.8336792	31.2375164	31.30514145	31.30220222	31.46936989	31.33404732	31.43454933	31.60222435	31.74213982	31.28741455
Q9D773;B1B1D8;B1B1D7	Q9D773;B1B1D8;B1B1D7	39S ribosomal protein L2, mitochondrial	Mrpl2	4	4	4	16	16	16	0	17.648					25.18423462				24.41338348
B1PSD9;B2KF57;B2KF84;F6QFD1;E9PVU7;Q01063;A6XDB1;A6XDB0;F6YIS2	B1PSD9;B2KF57;B2KF84;F6QFD1;E9PVU7;Q01063;A6XDB1;A6XDB0	cAMP-specific 3,5-cyclic phosphodiesterase 4D	Pde4d	5	5	3	7.4	7.4	3.7	0	8.1423			24.51111031			24.17599869				25.11751366
P42230;B2C3G8;A2A5D3	P42230;B2C3G8	Signal transducer and activator of transcription 5A;Signal transducer and activator of transcription	Stat5a	10	10	2	13.7	13.7	2.9	0	104.19	26.52474213	26.52110672	26.38484001	25.97142982	26.00401688	26.03613663	26.34928703	26.17295074	26.06387901	26.41728592
G3UXK5;B2KG46;Q8BR07;G3UY88	G3UXK5;B2KG46;Q8BR07	Protein bicaudal D homolog 1	Bicd1	5	4	4	5.7	4.5	4.5	0	6.8194
M0QWM8;B2LVG5;B2LVG6;E0CXT7;Q8BQZ5	M0QWM8;B2LVG5;B2LVG6;E0CXT7;Q8BQZ5	Cleavage and polyadenylation specificity factor subunit 4	Cpsf4	1	1	1	19.4	19.4	19.4	0	3.2746
B2M1R6;P61979;H3BKD0;H3BLL4;A0A286YDM3;H3BK96;H3BKI8;A0A286YCM2;A0A286YEC4;A0A286YDH1;H3BLP7;Q8BT23;A0A286YE41;H3BJ43;H3BJS9	B2M1R6;P61979;H3BKD0;H3BLL4;A0A286YDM3;H3BK96;H3BKI8	Heterogeneous nuclear ribonucleoprotein K	Hnrnpk	24	24	24	56.4	56.4	56.4	0	323.31	30.43011856	30.28967094	30.14625168	30.53695488	30.06637955	30.03852463	30.26740456	30.27808189	30.4305172	30.33883667
Q61990;B2M1R7;A0A2R8W6L5;A0A2R8VI25;A0A2R8VHP9;Q3TT81;A0A2R8VI12;A0A2R8VHY9;A0A2R8VI71;A0A2R8VHG2;A0A2R8VHZ0;A0A2R8VJY1;A0A2R8VKN0;A0A2R8VI73;A0A2R8VHN3;A0A2R8VKF0;A0A2R8VHL8;A0A2R8W6U6;A0A2R8VI15;A0A2R8VI92;A0A2R8VHI3;A0A2R8W6H3	Q61990;B2M1R7;A0A2R8W6L5;A0A2R8VI25;A0A2R8VHP9;Q3TT81;A0A2R8VI12;A0A2R8VHY9;A0A2R8VI71;A0A2R8VHG2;A0A2R8VHZ0;A0A2R8VJY1;A0A2R8VKN0;A0A2R8VI73;A0A2R8VHN3;A0A2R8VKF0;A0A2R8VHL8;A0A2R8W6U6	Poly(rC)-binding protein 2	Pcbp2	11	7	5	37.6	24.6	17.4	0	138.98	29.10492134	29.13160896	29.02022362	28.88227081	29.0000248	29.29662323	29.27513123	29.52882004	29.09943771	29.39674759
B2RPU8;D3Z5B1;Q9D1L0	B2RPU8;D3Z5B1;Q9D1L0	Coiled-coil-helix-coiled-coil-helix domain-containing protein 2	Zbed5;Chchd2	4	4	4	6.2	6.2	6.2	0	179.67	25.9819622	26.33073997	27.02580452	27.06537819	27.17921066	26.91911697	26.17943954	26.51824379	26.59931946
B2RQ57;F8VQH0;Q4JIM5;G3UWQ2	B2RQ57;F8VQH0;Q4JIM5;G3UWQ2	Non-specific protein-tyrosine kinase;Abelson tyrosine-protein kinase 2	Abl2	2	2	2	2.1	2.1	2.1	0.00097545	2.6768
B2RQ71;E9PWR4;B7ZMZ7;A0A1Y7VMZ0	B2RQ71;E9PWR4;B7ZMZ7		Dip2c	14	11	10	9.4	7.5	6.7	0	42.07	24.85210037	24.82191849	25.19753075	25.05258369	25.34119797	25.66909218	25.24198151	25.45444107	25.10789108	25.95721817
E9PUL9;B9EKN8;B2RQ80;P83510;E0CZF8;E0CZD7;E0CXD6;E0CY98;E0CYV5	E9PUL9;B9EKN8;B2RQ80;P83510;E0CZF8;E0CZD7;E0CXD6;E0CY98	Traf2 and NCK-interacting protein kinase	Tnik	12	4	4	7.9	3.2	3.2	0	4.3163						24.04410172	21.87833595
E9QAI5;G3UWN2;B2RQC6;E9QAT6;F6S3Z3	E9QAI5;G3UWN2;B2RQC6	CAD protein;Glutamine-dependent carbamoyl-phosphate synthase;Aspartate carbamoyltransferase;Dihydroorotase	Cad	20	20	19	10.9	10.9	10.5	0	80.217	25.59029388	25.63214684	25.77567863	25.6776123	25.22989655	25.37944603	25.16653061	25.31440926	25.13899231	25.15703583
B2RQG2;A0A087WRR9	B2RQG2		Phf3	7	7	7	4.7	4.7	4.7	0	8.5412	24.49442101			25.3456707
D3YUX2;B2RQR2;Q8VBX6;F7D0H8;A3KG83;A3KG84	D3YUX2;B2RQR2;Q8VBX6	Multiple PDZ domain protein	Mpdz	5	5	5	3.1	3.1	3.1	0	5.6944
B2RQR5;Q8BPQ7;D3Z7V4;D3YUT7;D3Z7V5;Q80U12	B2RQR5;Q8BPQ7;D3Z7V4;D3YUT7	Small G protein signaling modulator 1	Sgsm1	20	20	20	20.9	20.9	20.9	0	186.55	25.2345829	26.70885658	26.69458199	25.21152306	25.33381271	26.17201614	26.72546387	26.06254005	26.35467529	26.92116165
B2RQS1;Q9ERG2	B2RQS1;Q9ERG2	Striatin-3	Strn3	11	11	10	17.3	17.3	15.9	0	56.276	26.32108307	26.30007553	26.16670227	26.26486778	26.6079483	25.60552025	26.28227806	26.5550251	25.91727448	26.65143585
B2RR03;P56400	B2RR03;P56400	Platelet glycoprotein Ib beta chain	Gp1bb	5	5	5	25.7	25.7	25.7	0	99.96	27.15460396	26.97465134	27.93971634	27.99631119	28.38121223	26.38638687				25.3194828
E9QNG1;B2RR82;Q9Z0R6;A0A1W2P775	E9QNG1;B2RR82;Q9Z0R6;A0A1W2P775	Intersectin-2	Itsn2	13	11	11	8	6.6	6.6	0	10.706	25.67020226	25.18767357	25.63934135			24.50014877	25.69521904	25.80129242	25.24267197	25.35484505
B2RR83;A0A0J9YV44	B2RR83;A0A0J9YV44	Probable ATP-dependent RNA helicase YTHDC2	Ythdc2	4	4	4	3.5	3.5	3.5	0	3.389
K3W4L0;B2RRE2;E9QAX2;Q9JMH9;E9Q405;A0A1C7ZN10;E9QA74	K3W4L0;B2RRE2;E9QAX2;Q9JMH9;E9Q405;A0A1C7ZN10;E9QA74	Unconventional myosin-XVIIIa	Myo18a	43	43	43	24.8	24.8	24.8	0	323.31	28.63961792	28.99765778	28.56278229	28.73201561	29.01297188	28.88121986	29.11889648	28.84233093	28.93997002	29.34956932
B2RRF0;A0A1W2P7Y1;P35822;A0A1W2P706	B2RRF0;A0A1W2P7Y1;P35822	Protein-tyrosine-phosphatase;Receptor-type tyrosine-protein phosphatase kappa	Ptprk	13	12	12	9.7	8.9	8.9	0	35.068	25.66133881	24.76202583	24.88929749	25.16142654	25.01248169	24.98927879	25.24230766	25.03527641	25.11569023	24.57392311
B2RSH2	B2RSH2	Guanine nucleotide-binding protein G(i) subunit alpha-1	Gnai1	13	5	5	41.2	17.8	17.8	0	75.702	26.69816399	27.757164	27.83273697	27.01126671	27.38212013	28.33138084	28.47297478	27.46769905	27.57513618	29.11743546
B2RSU6;Q6AW69;D3Z3H4	B2RSU6;Q6AW69;D3Z3H4	Cingulin-like protein 1	Cgnl1	44	44	44	35.4	35.4	35.4	0	276.68	27.74906349	27.32637405	26.89295959	27.37019348	27.64030838	26.83954048	26.75302315	27.65164185	27.22545433	26.63436508
E9PWI6;B2RSU7;Q8CHG3;E0CYI9;E0CY89;F6UT01	E9PWI6;B2RSU7;Q8CHG3;E0CYI9	GRIP and coiled-coil domain-containing protein 2	Gcc2	11	11	11	7	7	7	0	9.2808		25.04901505			25.72956657	25.54695511		26.07846832		25.05784035
E9QLQ9;B2RUG9;Q61315;E9Q4H1;Q8C493	E9QLQ9;B2RUG9;Q61315	Adenomatous polyposis coli protein	Apc	7	7	7	3.2	3.2	3.2	0	20.822
B2RUJ5	B2RUJ5	Amyloid beta A4 precursor protein-binding family A member 1	Apba1	3	3	3	4.6	4.6	4.6	0	8.0316			24.38429642	23.76850319						24.81122589
B2RUP2;A0A0R4J257	B2RUP2;A0A0R4J257	Protein unc-13 homolog D	Unc13d	7	7	7	7.9	7.9	7.9	0	12.777
B2RUR8;H3BKW8;D3Z210;D3YYZ8	B2RUR8	OTU domain-containing protein 7B	Otud7b	7	7	4	10.7	10.7	6.5	0	14.277			25.63084221		25.66903877					25.52309799
B2RUS0;Q8BIH6	B2RUS0;Q8BIH6		Trpm3	31	1	1	23.9	1.1	1.1	0	2.8979
B2RW11	B2RW11		Ankrd34a	1	1	1	3.2	3.2	3.2	0.0022131	2.37
B2RXC1	B2RXC1	Trafficking protein particle complex subunit 11	Trappc11	7	7	7	7.1	7.1	7.1	0	12.602	25.69643974						25.69811058
B2RXC2	B2RXC2		Itpkb	7	5	5	8.4	6.7	6.7	0	4.0585
B2RXM6	B2RXM6		Ly6g6f	2	2	2	9.3	9.3	9.3	0	93.408
B2RXP1;Q8BVU0;E9QAU9;B7ZWM8;E9Q892;F6YZL6;F6Y466;E9Q0H5	B2RXP1;Q8BVU0;E9QAU9;B7ZWM8;E9Q892	Leucine-rich repeat and calponin homology domain-containing protein 3	Lrch3	7	7	6	11.2	11.2	10.1	0	23.301	24.82464027	24.66313171	24.1709671		25.21211624		24.42265129	24.75123596
B2RXQ2;B2RXW8;S4R1I7	B2RXQ2;B2RXW8		Ppfia1	25	25	11	21.7	21.7	10.4	0	28.384	27.25628853	26.74675941	26.1415863	27.33866692	26.80919075	27.72201538	27.43857002	27.57181358	27.42278099	27.77391815
B2RXQ9;A0A1B0GRC3;D3Z203;D3Z2C7;A0A1B0GRL6	B2RXQ9		Sorbs2	49	1	1	74.1	1.5	1.5	0	9.1733
E9QNQ2;B2RXR6;J3QK13;J3QNJ4;J3QK37	E9QNQ2;B2RXR6;J3QK13	Serine/threonine-protein phosphatase 6 regulatory ankyrin repeat subunit B	Ankrd44	5	5	5	6.3	6.3	6.3	0	23.288	25.48496056			25.09880638				24.68415642
B2RXS4	B2RXS4	Plexin-B2	Plxnb2	46	46	45	31.4	31.4	31	0	323.31	29.48531342	29.18945122	29.46296883	29.63445091	29.4525013	29.18756485	29.34464645	29.46639633	29.087677	28.71269798
B2RXT3;E9Q7L0	B2RXT3;E9Q7L0		Ogdhl	33	23	23	35.8	27.5	27.5	0	144.62	27.22885132	27.66702271	27.89775658	27.64622688	27.86307526	27.85061073	27.76742935	26.842062	27.25601959	28.00865173
B2RY04	B2RY04	Dedicator of cytokinesis protein 5	Dock5	14	14	13	8.7	8.7	8.1	0	14.793	24.47784615	24.56923676		24.4061985				24.49960136	24.51749229
B2RY24;B9EJR8	B2RY24;B9EJR8	Dynein assembly factor 5, axonemal	Dnaaf5	4	4	4	7.5	7.5	7.5	0.0063675	1.6497
B2RY56;S4R2B0;S4R2J1;S4R2A4	B2RY56;S4R2B0	RNA-binding protein 25	Rbm25	14	14	14	19.1	19.1	19.1	0	221.8	27.22379875	26.78718376	26.7774353	26.73427963	26.95071411	26.9055233	26.82699203	26.83134842	26.74162674	26.83593178
B2Z891	B2Z891		Pfkfb2	1	1	1	8.2	8.2	8.2	0.008632	1.5018
B7FAU9;Q8BTM8;B7FAV1;F6XC15;J3JS91;F6Z2C0;A0A668KLG7;F7AVL7	B7FAU9;Q8BTM8;B7FAV1	Filamin-A	Flna	136	136	124	66	66	62.4	0	323.31	32.9625473	32.47491455	32.42789841	32.36924362	32.85117722	32.14855576	32.05504227	32.31075668	32.44151688	31.77305412
Q8BXQ2;B7ZC19;F6U4X6	Q8BXQ2;B7ZC19;F6U4X6	GPI transamidase component PIG-T	Pigt	4	4	4	6.5	6.5	6.5	0	18.186
B7ZC24;A2A5L3	B7ZC24		Ncoa5	12	12	2	24.6	24.6	5.2	0	14.245	26.57556915		26.19296837		26.68538666	26.72234154	25.77175522	26.36064911	26.55681038	26.51263428
B7ZC90	B7ZC90		Crocc	1	1	1	26	26	26	0	118.16
D6RDF0;E0CZ25;B7ZCB4;B7ZCB5;Q5NC32	D6RDF0;E0CZ25;B7ZCB4;B7ZCB5;Q5NC32	Monocarboxylate transporter 11	Slc16a11	1	1	1	24.6	24.6	24.6	0.002792	2.1564
B7ZCF1;O88685;A2AGN7;F6Q2E3	B7ZCF1;O88685;A2AGN7	26S protease regulatory subunit 6A	Psmc3	19	19	6	55.2	55.2	16.2	0	323.31	27.60187149	27.61393166	27.69657326	27.72884178	27.69511223	27.55303383	27.66871452	28.00913239	27.83545113	27.87249947
B7ZCG3;P07743	B7ZCG3;P07743	BPI fold-containing family A member 2	Bpifa2	1	1	1	7.6	7.6	7.6	0.00049269	2.8139
B7ZCJ1;B7ZCJ0;A0A0A0MQE8;Q6DFV3;G3UWM5;G3UX38;F6WQR2	B7ZCJ1;B7ZCJ0;A0A0A0MQE8;Q6DFV3;G3UWM5	Rho GTPase-activating protein 21	Arhgap21	14	14	14	8.9	8.9	8.9	0	49.059	24.34428215	24.83975792	24.64273262	23.95801544	24.12407875	24.68885803	24.62950897	24.29256439	23.80921555	25.72434616
B7ZCL8;P70290;A2AN84;B7ZCL9;B7ZCM0;D6RFD5;B7ZCM1	B7ZCL8;P70290;A2AN84;B7ZCL9	55 kDa erythrocyte membrane protein	Mpp1	13	13	13	40.4	40.4	40.4	0	72.038	26.15158844	27.35531425	27.16653061	27.20088196	27.6930542	26.85007477	27.13574791	27.13946152	26.69630814	26.92444992
B7ZCR6;Q6PHP4;F6PYY4;B7ZCR5	B7ZCR6;Q6PHP4;F6PYY4;B7ZCR5		Znf512b	2	2	2	2.3	2.3	2.3	0.0027851	2.1301
Q8BFU4;B7ZCT1;Q9CX84;B7ZCT0;F6WK59	Q8BFU4;B7ZCT1;Q9CX84;B7ZCT0	Regulator of G-protein signaling 19	Rgs19	3	3	3	15.5	15.5	15.5	0	12.746	25.6798687	24.99727058	25.04193115	24.86296844	25.24278069	24.13037682	24.36091614	24.27348328
B7ZCU4;B7ZCU3;B7ZCU0;J3QNK8;Q8CBW3;B7ZCU2;B7ZCU5	B7ZCU4;B7ZCU3;B7ZCU0;J3QNK8;Q8CBW3;B7ZCU2;B7ZCU5	Abl interactor 1	Abi1	13	13	10	33.3	33.3	29	0	89.451	27.01659012	26.97607231	27.55442619	27.20377922	26.70635605	27.4903717	27.63006401	27.18243599	27.09416199	27.81433296
B7ZMP1	B7ZMP1	Probable Xaa-Pro aminopeptidase 3	Xpnpep3	10	10	10	26.3	26.3	26.3	0	43.39	25.32099724	24.77178001	25.44471169	25.9134903	25.33135414		25.50672913	24.15437317	24.60427666	24.66025162
B7ZNF6;E9QKH8;O35927;A0A2I3BQV7;A0A2I3BQV6	B7ZNF6;E9QKH8;O35927	Catenin delta-2	Ctnnd2	17	13	13	16.5	13.7	13.7	0	84.534		24.32258034	24.84071732	25.26881599	25.24466896	25.3087616	26.04526901		24.52193069	26.27013588
B7ZNH7;K3W4R4;Q80X19;F7D5Y4	B7ZNH7;K3W4R4;Q80X19	Collagen alpha-1(XIV) chain	Col14a1	32	32	32	19.2	19.2	19.2	0	145.83	27.46956253	26.79550743	25.55010033	27.46746635	26.65321541	27.2329731	27.24671745	27.50188065	27.49998093	26.53721046
B7ZNL2;Q78ZA7;A0A140LJB5;A0A140LJ37;A0A140LI78	B7ZNL2;Q78ZA7	Nucleosome assembly protein 1-like 4	Nap1l4	9	9	8	30.8	30.8	28.2	0	234.61	28.08835983	27.91205025	28.20111656	27.71168137	27.42965889	27.80992699	28.25417328	27.79215813	28.0486927	28.17288399
B7ZNL3	B7ZNL3		Tpm1	44	3	0	87.7	8.8	0	0	67.431	34.44381332	33.09757614	32.97846985	32.84720612	33.30157471	32.83612823	32.64772415	33.28195572	34.24671936	32.8216629
B7ZNP3;Q3V4B5	B7ZNP3;Q3V4B5	COMM domain-containing protein 6	Commd6	3	3	3	44.6	44.6	44.6	0	5.2648
B8JJ66;B8JJ69;B8JJ67;F6X1P1	B8JJ66;B8JJ69;B8JJ67;F6X1P1		2310061I04Rik	2	2	2	9.1	9.1	9.1	0	4.4813						25.15784645	25.13879776			25.33418846
B8JJC1;Q8BJ37	B8JJC1;Q8BJ37	Tyrosyl-DNA phosphodiesterase 1	Tdp1	1	1	1	2.3	2.3	2.3	0	6.9453					23.16249466		23.25108528			24.03077888
B8JJN0;B8JJM5;P04186;F6VQX8;F6XQ00;B8JJM6;H3BK95;F6W2T4;B8JJM3;F6ZCY7;B8JJM9;CON__Q3KUS7	B8JJN0;B8JJM5;P04186;F6VQX8;F6XQ00;B8JJM6;H3BK95	Complement factor B;Complement factor B Ba fragment;Complement factor B Bb fragment	Gm20547;Cfb	22	22	21	16.9	16.9	16	0	77.03	25.67198372	27.37492752	27.5808239	27.04426956	25.74368095		24.25493813	25.13281059	24.57629013	24.58026314
B8JK39;E9QAP0	B8JK39;E9QAP0	Integrin alpha-9	Itga9	8	8	8	9	9	9	0	44.29	26.69285393	26.22997093	25.50766754	25.39689064	25.77142715	25.7654953	25.92086601	25.99382019	25.53863335	25.46852303
F7CYX4;B8QI34;Q8BSS9	F7CYX4;B8QI34;Q8BSS9	Liprin-alpha-2	Ppfia2	23	14	12	19.6	12.3	10.4	0	58.901			24.13367271			25.89087486	25.29761124	24.27134705		26.96002769
B9EHJ3;A0A0U1RPW2;A0A0U1RPB2	B9EHJ3;A0A0U1RPW2		Tjp1	67	67	1	45.2	45.2	0.9	0	323.31	29.7915535	29.50525284	29.58448601	29.24277115	29.58357048	29.08707047	29.06424904	29.81474686	29.64295959	29.00437164
B9EHT4	B9EHT4	CAP-Gly domain-containing linker protein 3	Clip3	1	1	1	2.7	2.7	2.7	0.0058036	1.7167
B9EI38;Q80XA6	B9EI38;Q80XA6	RalBP1-associated Eps domain-containing protein 2	Reps2	7	6	6	15.7	14.2	14.2	0	98.899		25.21323013	24.98828125	24.40872765		25.34058571	25.26384735	24.33395004	24.92379379	25.43758583
B9EJ80	B9EJ80		Pdzd8	15	15	15	15	15	15	0	52.379	24.71502495	25.1096859	24.82687187	25.25551414	25.38958931	25.74916649	24.85752106	25.28898048	25.29551125	25.23655319
B9EJ86;A0A0R4J150;A0A5F8MPC5	B9EJ86;A0A0R4J150;A0A5F8MPC5	Oxysterol-binding protein	Osbpl8	18	18	17	27.1	27.1	25.8	0	115.02	27.69425011	27.59170723	27.41948891	27.25277519	27.46769905	27.5471611	27.60137558	27.60766602	27.55186081	27.52268028
B9EJA2;D3Z551;D3Z1E3;F6Q1W8	B9EJA2	Cortactin-binding protein 2	Cttnbp2	15	15	15	10.8	10.8	10.8	0	85.182		24.19940376				25.48080635	25.20575523			25.88348198
B9EKI3;D6RJK7	B9EKI3;D6RJK7	TATA element modulatory factor	Tmf1	6	6	6	5.8	5.8	5.8	0	19.192				23.9185257				24.24423409		23.78436661
Q80TL7;B9EKJ3;A0A1W2P878	Q80TL7;B9EKJ3	Protein MON2 homolog	Mon2	17	17	17	11.8	11.8	11.8	0	219.97	25.66784859	25.56868553	25.48283768	25.20553207	25.14355469	25.06340408	25.35665894	25.41831589	25.05693054	25.42040443
B9EKR1;B2RXS8;A0A0J9YVD2	B9EKR1;B2RXS8;A0A0J9YVD2	Receptor-type tyrosine-protein phosphatase zeta;Protein-tyrosine-phosphatase	Ptprz1	16	16	16	8.6	8.6	8.6	0	172.24	26.98130798	28.82756805	27.86649704	27.66383743	27.07816315	28.98823357	28.89478302	27.18829536	28.45685387	29.5667057
C0HK80;C0HK79	C0HK80;C0HK79			2	2	2	11.1	11.1	11.1	0	3.2442			25.91488075						26.02749252	26.30975151
C0HKD9;C0HKD8	C0HKD9;C0HKD8			6	6	6	13.2	13.2	13.2	0	39.58	26.30761528	26.195261	26.00945282	26.20278931	26.29678917	26.54343414	25.3485775	26.32724762	26.64883423
C0HKE9;C0HKE8;C0HKE7;C0HKE6;C0HKE5;C0HKE4;C0HKE3;C0HKE2;C0HKE1;Q8CGP6;Q8CGP5;Q8BFU2;Q8CGP4	C0HKE9;C0HKE8;C0HKE7;C0HKE6;C0HKE5;C0HKE4;C0HKE3;C0HKE2;C0HKE1;Q8CGP6;Q8CGP5;Q8BFU2;Q8CGP4	Histone H2A type 1-H;Histone H2A type 1-F;Histone H2A type 3;Histone H2A	Hist1h2ah;Hist1h2af;Hist3h2a;Hist1h2aa	6	2	0	46.2	13.8	0	0	49.502				25.77926445		26.85102844	25.46450806	27.52005768	27.52678871	25.27987099
Q8CC27;C7IVS7;A0A0A6YWX5	Q8CC27;C7IVS7;A0A0A6YWX5	Voltage-dependent L-type calcium channel subunit beta-2	Cacnb2	4	1	1	6.3	1.8	1.8	0	6.2266
C8YIX4;Q9Z1M0;Q3UN00;F8WI93;Q6P5P0	C8YIX4;Q9Z1M0;Q3UN00;F8WI93	P2X purinoceptor;P2X purinoceptor 7	P2rx7	5	5	5	9.8	9.8	9.8	0	7.5809
D0EM46;Q9JKL5	D0EM46;Q9JKL5	Calcineurin B homologous protein 3	Tesc	2	2	2	13.5	13.5	13.5	0.0014407	2.5029
D0QMC3;A0A087WRA4;A0A087WSH9;A0A087WQG9	D0QMC3;A0A087WRA4	Myeloid cell nuclear differentiation antigen-like protein	Mndal	9	9	5	19.7	19.7	12.3	0	16.823	26.10401535	25.93111801	25.43717384	25.23202133	25.87492752			25.03111649	25.17443848	24.41899109
D0VYV6;A0A5F8MPR1;Q9WV92;A0A286YDY4	D0VYV6;A0A5F8MPR1;Q9WV92;A0A286YDY4	Band 4.1-like protein 3;Band 4.1-like protein 3, N-terminally processed	Epb4.1l3;Epb41l3	47	3	0	52	5	0	0	53.948		26.50406456	26.07665443		26.18034935	27.00420952	26.93032837	26.7091198	26.35334778
D2DFA9;Q923Z0	D2DFA9;Q923Z0	G-protein coupled receptor family C group 5 member B	Gprc5b	3	3	3	9.2	9.2	9.2	0	5.7977			23.68099594	24.67411423
D3YTP3;A0A286YDW3	D3YTP3		Mtx3	10	10	10	35.6	35.6	35.6	0	10.169		24.4785862					24.74985695		25.42675209	25.53264046
D3YTQ3;F6VQH5	D3YTQ3;F6VQH5		Hnrnpdl	6	5	2	16.2	14.3	5.7	0	15.095	27.42742348	27.21011162	27.66837692	27.82310867	28.03967476	28.01243973	27.83695602	27.50317001	27.47282028	28.45689392
F6WZH1;D3YTR5;D3YTR4;Q9Z2D8	F6WZH1;D3YTR5;D3YTR4;Q9Z2D8	Methyl-CpG-binding domain protein 3	Mbd3	2	2	2	13.5	13.5	13.5	0	3.0163		24.24952316	24.23666382							24.12099838
D3YTR6;Q8R0G7;D3YWU4;D3YWA9;D6REG2;A0A0U1RNZ2;A0A0U1RPY3	D3YTR6;Q8R0G7;D3YWU4;D3YWA9	Protein spinster homolog 1	Spns1	3	3	3	9.2	9.2	9.2	0	13.634	26.18797493			26.10777092	26.17907906			26.65758324
D3YWT0;D3Z569;D3YTS1;Q9R0P6	D3YWT0;D3Z569;D3YTS1;Q9R0P6	Signal peptidase complex catalytic subunit SEC11;Signal peptidase complex catalytic subunit SEC11A	Sec11a	6	6	6	25.9	25.9	25.9	0	23.137	26.86017609	27.06537819	26.83267593	26.78031731	27.04301643	26.29080772	26.58792114	26.99226379	26.30575562	26.39345741
D3YTS3;Q68FD9	D3YTS3;Q68FD9	UPF0606 protein KIAA1549	D630045J12Rik;Kiaa1549	3	3	3	2.4	2.4	2.4	0	22.011
Q80TS3;D3YU23;D3Z4S7;D3YVT9;D3YTW7;D3Z3G4;D3Z593;D3Z634;D3Z6H7;D3Z3X6;D3Z6H9;D3YWB1;D3Z4V0;D3YWR3;D3Z6J2;D3Z5M6;K3W4M8;F6WMY5	Q80TS3;D3YU23;D3Z4S7;D3YVT9;D3YTW7;D3Z3G4;D3Z593;D3Z634;D3Z6H7;D3Z3X6;D3Z6H9;D3YWB1;D3Z4V0;D3YWR3;D3Z6J2;D3Z5M6;K3W4M8	Latrophilin-3	Lphn3;Adgrl3	9	9	9	6.5	6.5	6.5	0	20.77		24.78875351	24.65556335			25.26391792	24.96181679			25.2624855
D3YTZ7;Q9CR30	D3YTZ7;Q9CR30	Josephin-2	Josd2	1	1	1	8.2	8.2	8.2	0.0064993	1.6193
D6RCU3;D3YU01;Q8BUL6	D6RCU3;D3YU01;Q8BUL6	Pleckstrin homology domain-containing family A member 1	Plekha1	2	2	2	6.6	6.6	6.6	0	5.6956
Q8K2T1;D3YU12;G5E8S7	Q8K2T1;D3YU12;G5E8S7	NmrA-like family domain-containing protein 1	Nmral1	8	8	8	25.6	25.6	25.6	0	13.844		26.10203362	26.54621887		25.93874168		26.1130085	25.65028572	26.13382912	25.97147369
Q8VCM8;D3YU17;F6S731	Q8VCM8;D3YU17	Nicalin	Ncln	13	13	13	24.5	24.5	24.5	0	193.89	27.43348503	27.72142792	26.34614372	26.87525558	27.67714119	26.67747879	27.06074905	27.83731651	27.4510479	27.31146622
E9QP59;D3YU56;Q9WU40	E9QP59;D3YU56;Q9WU40	Inner nuclear membrane protein Man1	Lemd3	12	12	12	17.9	17.9	17.9	0	20.833	24.42598343					24.45588303		24.47797012
D3YU58;Q9WVM3	D3YU58;Q9WVM3	Anaphase-promoting complex subunit 7	Anapc7	1	1	1	1.8	1.8	1.8	0.0073454	1.5532
D6RHM2;D3YU82;Q3TYU2	D6RHM2;D3YU82;Q3TYU2	Probable cation-transporting ATPase 13A5	Atp13a5	4	4	4	4.5	4.5	4.5	0	3.7869	25.20616531	25.00667381		25.68821907	25.516922	25.14934158
E9QL53;D3YU89;P49025;F6SBR5;D3Z1U0	E9QL53;D3YU89;P49025;F6SBR5;D3Z1U0	Citron Rho-interacting kinase	Cit	12	12	12	6.4	6.4	6.4	0.0020694	2.4385
D6RET7;D3YUE7;Q8CB44	D6RET7;D3YUE7;Q8CB44	GRAM domain-containing protein 4	Gramd4	5	5	5	18.9	18.9	18.9	0	24.529	26.17129135	26.22618866	26.16622353	26.51043129	26.40727043	26.44354248	26.3322258	26.10824966		26.09830475
E9Q226;D3YUJ3	E9Q226;D3YUJ3		Ccnyl1	4	3	3	14.4	11.7	11.7	0	4.6571				25.74827003				26.3860569
E9Q9A0;F6V2U0;D3YUL8;D3Z230;Q3UEQ1;D3YUD3;Q9EPW0;F6R4N2;A0A0R4J0Q2;E9QAD0;A0A0A6YXS5	E9Q9A0;F6V2U0;D3YUL8;D3Z230;Q3UEQ1;D3YUD3;Q9EPW0;F6R4N2;A0A0R4J0Q2;E9QAD0	Type I inositol 3,4-bisphosphate 4-phosphatase	Inpp4a	23	23	23	29.9	29.9	29.9	0	87.162	30.44005585	30.50616264	30.323349	30.31462479	30.61148834	30.26449966	30.2844944	30.38525009	30.43330574	30.87041283
D3YUM1;Q91YT0;D3Z1U9;D3Z0K1;D3YXX5;A0A494BAS8;D6RG60;A0A494BA02	D3YUM1;Q91YT0;D3Z1U9	NADH dehydrogenase [ubiquinone] flavoprotein 1, mitochondrial	Ndufv1	24	24	24	66.8	66.8	66.8	0	323.31	29.41971016	29.66999817	29.48636818	29.51769447	29.60162354	29.64075661	29.27001572	29.33061218	29.41235924	29.61291313
D3YUM6;D3Z1C4;Q8BWB6	D3YUM6;D3Z1C4;Q8BWB6	Metalloreductase STEAP2	Steap2	1	1	1	4	4	4	0	3.376
F8WI64;D3YUP0;Q0P5W1;F6ZLN8;D3Z2G2	F8WI64;D3YUP0;Q0P5W1;F6ZLN8	Vacuolar protein sorting-associated protein 8 homolog	Vps8	11	11	11	8.4	8.4	8.4	0	3.9699	24.89744568	25.44021988			24.80405235	25.8759346				25.88711357
Q9WVG6;D3YUP1;D6RFA7	Q9WVG6;D3YUP1	Histone-arginine methyltransferase CARM1	Carm1	8	8	8	13.5	13.5	13.5	0	10.11	24.71900177	25.1632309		25.60617065	25.23520279	25.81653214	24.67087746			25.59337425
D3YUS5;E9PW37	D3YUS5;E9PW37		Rasal2	6	3	3	5.6	3	3	0	5.1517
D3YUV1;Q99J45;A0A0J9YUZ6;A0A0J9YTX8;A0A0J9YUQ4	D3YUV1;Q99J45	Nuclear receptor-binding protein	Nrbp1	8	8	8	20.6	20.6	20.6	0	71.874	25.20523453	25.73936081	25.72871208	25.60997772	25.71221924	25.27540207	25.1479454	25.4255352	25.15421867	25.28855705
D3YUW8;D3YUX1;Q0VGT3;Q8BZH4	D3YUW8;D3YUX1;Q0VGT3;Q8BZH4	Pogo transposable element with ZNF domain	Pogz	8	8	8	8.1	8.1	8.1	0	18.334		25.15776825			25.01839447	25.06776047
D3YUY3;F8WI18;P70182	D3YUY3;F8WI18;P70182	Phosphatidylinositol 4-phosphate 5-kinase type-1 alpha	Pip5k1a	8	5	5	15.1	9.3	9.3	0	6.3965							24.30820656			24.70149803
H3BIV5;D3YVF0	H3BIV5;D3YVF0	A-kinase anchor protein 5	Akap5	20	20	20	45.6	45.6	45.6	0	217.79		26.85756874	25.4771347	25.5339489	26.07638931	27.97650909	25.86114693			28.67114639
D3YVF8;D3Z4C3;O88939	D3YVF8;D3Z4C3;O88939	Zinc finger and BTB domain-containing protein 7A	Zbtb7a	1	1	1	13.2	13.2	13.2	0	14.648
D3Z3E8;E9PW39;D3YVL0;P23249	D3Z3E8;E9PW39;D3YVL0;P23249	Putative helicase MOV-10	Mov10	19	19	19	20.3	20.3	20.3	0	83.474	27.15624619	26.83737755	25.89929008	26.89689064	26.67599869	26.36841393	26.81811905	26.97235107	26.74919128	25.77580261
D3YVM2;Q9QY73	D3YVM2;Q9QY73	Transmembrane protein 59	Tmem59	2	2	2	10.9	10.9	10.9	0.0012891	2.5603
D3YVS6;D7PDD4	D3YVS6;D7PDD4		G6b	4	4	4	19.8	19.8	19.8	0.0073335	1.5334			28.82116318	33.67703247	29.94754028
D3YVS7;Q8K353	D3YVS7;Q8K353	Cysteine-rich and transmembrane domain-containing protein 1	Cystm1	1	1	1	11.9	11.9	11.9	0.0012943	2.6092
D3YVU0;P62069;Q9D9M2	D3YVU0;P62069	Ubiquitin carboxyl-terminal hydrolase 46	Usp46	5	5	5	18	18	18	0	9.071	24.94342232	25.37301826	24.57259369	25.21985245		25.54412842	25.4256649	25.02795601	25.33330154	25.94848824
D3YVU1;Q99LG0;D3Z6E6;D6RHQ6	D3YVU1;Q99LG0	Ubiquitinyl hydrolase 1;Ubiquitin carboxyl-terminal hydrolase 16	Usp16	4	4	4	5.3	5.3	5.3	0	2.9992
D3YVW2;Q8BXA1;F6RUD1	D3YVW2;Q8BXA1	Golgi integral membrane protein 4	Golim4	15	15	15	22.4	22.4	22.4	0	191.68	26.33768082	26.40309715	26.26852989	26.03680611	26.63270187	25.80820847	25.4582634	26.97311783	27.11951447	25.53507614
D3YW20;D3YW19;I1E4X5;Q8BWQ6;H3BJE8;F6RR19	D3YW20;D3YW19;I1E4X5;Q8BWQ6	UPF0505 protein C16orf62 homolog	9030624J02Rik	14	14	14	18.1	18.1	18.1	0	82.954	25.72951508	25.68013763	25.80415154	25.77542686	26.21602631	25.79785919	25.61683655	26.41543198	25.89286804	25.89064407
D6RFN5;D3YW25;O70131	D6RFN5;D3YW25;O70131	Ninjurin-1	Ninj1	2	2	2	29.1	29.1	29.1	0	7.6132
D3YW42;Q8VC31;G3X927;G3UXR7;D3Z1Q6;D6RFU6	D3YW42;Q8VC31;G3X927;G3UXR7	Coiled-coil domain-containing protein 9	Ccdc9	6	6	4	9.9	9.9	6.5	0	6.0373	26.09045029							26.0720005		26.08302116
F6ZE40;D6RG57;D3YW66;Q8R1S0	F6ZE40;D6RG57;D3YW66;Q8R1S0	Ubiquinone biosynthesis monooxygenase COQ6, mitochondrial	Coq6	2	2	2	5	5	5	0.0089103	1.4819
H7BWZ1;D3YW97;P61961	H7BWZ1;D3YW97;P61961	Ubiquitin-fold modifier 1	Ufm1	2	2	2	40.4	40.4	40.4	0.00097624	2.6887	26.62519455	27.1064949	27.35464287	27.27417755					27.47227859	27.87208748
D6RH86;E9PUN3;D3YWB8;Q9Z1M4;Q8BSK8	D6RH86;E9PUN3;D3YWB8;Q9Z1M4;Q8BSK8	Ribosomal protein S6 kinase beta-2;Ribosomal protein S6 kinase beta-1	Rps6kb2;Rps6kb1	1	1	1	2.8	2.8	2.8	0.0099798	1.3998
D3YWB9;Q99P47	D3YWB9;Q99P47	Contactin-associated protein-like 4	Cntnap4	3	3	3	2.2	2.2	2.2	0	16.088
D3YWC2;D3Z6F1;Q9JM93	D3YWC2;D3Z6F1;Q9JM93	ADP-ribosylation factor-like protein 6-interacting protein 4	Arl6ip4	1	1	1	8	8	8	0.0004914	2.7956
D3YWG7;Q8K0V2	D3YWG7;Q8K0V2	DCN1-like protein;DCN1-like protein 3	Dcun1d3	2	2	2	18.2	18.2	18.2	0	2.9683
D6RGM8;D3YWH4;D3Z6X7;Q9DBU0;D3YYW1;D3Z279	D6RGM8;D3YWH4;D3Z6X7;Q9DBU0;D3YYW1;D3Z279	Transmembrane 9 superfamily member 1	Tm9sf1	2	2	2	5	5	5	0	8.8792
D3YWI4;E9Q1I6;F8WHT5;G3UVW1;P19258;A0A0J9YVC7	D3YWI4;E9Q1I6;F8WHT5;G3UVW1;P19258	Protein Mpv17	Mpv17	4	3	3	32.1	27.2	27.2	0	31.072	28.030653	26.14477921		27.5212574	27.13760567	26.66912079	27.11921692	25.86183357	26.35349846	26.8256588
D3YWJ9;Q69Z89	D3YWJ9;Q69Z89	Ras-associating and dilute domain-containing protein	Radil	2	2	2	2.7	2.7	2.7	0	6.3772			24.22236061			24.29698181
E9QMU3;D3YWN7;O88735;A0A1L1SR93;A0A1L1SVB6	E9QMU3;D3YWN7;O88735	Ensconsin	Map7	8	7	7	12.5	11.5	11.5	0	8.7301
D3YWQ0;S4R2G0;D3Z519;S4R215	D3YWQ0;S4R2G0;D3Z519	Diacylglycerol kinase	Dgki	4	4	4	4.3	4.3	4.3	0	8.8572		24.3760376								25.13351631
D3YWS7;F6SJM7;Q8R2K1;F6X9P4;A0A1B0GTA0	D3YWS7;F6SJM7;Q8R2K1;F6X9P4	Fucose mutarotase	Fuom	5	5	5	44	44	44	0	9.9765	26.8102932	27.17111969	27.33296013	27.56891823	27.05289459	26.40629578	27.25376701	27.40649033	26.65294075	26.45912361
D3YWS8;Q8CBY3	D3YWS8;Q8CBY3	Leukocyte receptor cluster member 8 homolog	Leng8	2	2	2	3.1	3.1	3.1	0.0025149	2.3145
D3Z3N4;D3YWT1;D3Z6Y3	D3Z3N4;D3YWT1		Hnrnph3	5	4	4	17.6	15.3	15.3	0	198.58	27.53601074	27.92953873	27.33645439	28.32414436	27.66905212	27.74413109	27.87431717	27.84911919	27.85489655	27.37708092
D3YWV5;Q62178	D3YWV5;Q62178	Semaphorin-4A	Sema4a	2	2	2	3	3	3	0.0060831	1.6729
D3YWX2;F6YTL8;E9Q803;Q9R0I7	D3YWX2;F6YTL8		Ylpm1	11	11	11	6.7	6.7	6.7	0	68.16	25.26695824			25.94973564	25.91538239	26.15836525	25.54786682	26.15715218	26.07769394	26.40982819
D3YX85;E9PX52;Q7SIG6;J3KMP8	D3YX85;E9PX52;Q7SIG6	Arf-GAP with SH3 domain, ANK repeat and PH domain-containing protein 2	Asap2	7	6	6	8.4	7.3	7.3	0	80.739	25.48698616	25.69980621	25.37072563	25.67403221	25.85747337	25.46213913	25.78638649	25.87600517	25.44950485	26.29100227
D3YX87;E9PUB7;Q2YDW2	D3YX87;E9PUB7;Q2YDW2	Protein misato homolog 1	Msto1	3	3	3	6.3	6.3	6.3	0	14.445		26.12190628		25.35460854	25.89266014
D3YXA6;Q7TNM2;Q3TC52;E9PUI3	D3YXA6;Q7TNM2;Q3TC52	Tripartite motif-containing protein 46	Trim46	5	5	5	7.7	7.7	7.7	0	8.5365
D3YZN4;D3YXB7;Q3ULF4;D3Z342;G3UX97;F6W695	D3YZN4;D3YXB7;Q3ULF4	Paraplegin	Spg7	10	10	10	15.1	15.1	15.1	0	15.724	25.97556877	25.82580376	25.0444355	25.87312126	25.28309059	25.13394737	25.39234352	25.38890076	25.31015015	25.16691208
D3YXC9;D3Z4N1;D3Z7S7;Q8C6B2	D3YXC9;D3Z4N1;D3Z7S7;Q8C6B2	Rhotekin	Rtkn	1	1	1	18.3	18.3	18.3	0.0049394	1.7742
D3YXD1;Q91W82;H3BJB5;D3YW10;H3BL23;A0A286YE31;H3BL69;P52482	D3YXD1;Q91W82;H3BJB5;D3YW10;H3BL23	Ubiquitin-conjugating enzyme E2 E2	Ube2e2	3	3	2	20.4	20.4	14.4	0	10.061
D3YXF5	D3YXF5		C7	10	10	8	12.9	12.9	10.9	0	44.427	25.25270271	24.87755013	25.04918098	25.45666695	25.26824379	24.68463898	24.53106499	25.39806557	25.10677338	24.17485619
D3YXH0;P63054	D3YXH0;P63054	Purkinje cell protein 4	Igsf5;Pcp4	3	3	3	9.1	9.1	9.1	0	59.229		26.40835571	25.02356529	26.21345139	25.35571861	26.69564438	26.52460861	25.47184372	26.52660942	27.6456089
D3YXK2;S4R1M2;S4R2Q5	D3YXK2;S4R1M2	Scaffold attachment factor B1	Safb	25	25	20	30.3	30.3	22	0	323.31	26.68632317	26.83966064	27.01073265	26.95748329	27.25376701	27.29447746	27.18309784	27.27949905	27.04572678	27.29465294
D3YXS1;Q8R0C0	D3YXS1;Q8R0C0	DNA-directed RNA polymerase III subunit RPC7-like	Polr3gl	1	1	1	7.4	7.4	7.4	0	11.505
D3YXZ3;Q91YS4;O88448;D3Z5Y7	D3YXZ3;Q91YS4;O88448	Kinesin light chain 2	Klc2	21	14	13	37.9	25.8	23.8	0	82.505					26.30429459	26.89608192	26.22007561	26.56765747	25.7204361	27.08931923
D3Z113;D3YXZ5;Q91WT8	D3Z113;D3YXZ5;Q91WT8	RNA-binding protein 47	Rbm47	1	1	1	12.7	12.7	12.7	0	11.3
F6T9K1;D3YY09;Q9D6N5;D3YYC2;G3UXH5	F6T9K1;D3YY09;Q9D6N5;D3YYC2;G3UXH5	Dr1-associated corepressor	Drap1	3	3	3	23.6	23.6	23.6	0	4.1506	26.06142807	25.69351959
Q9DBD0;D3YY36;F6W4D3	Q9DBD0;D3YY36	Inhibitor of carbonic anhydrase	Ica;1300017J02Rik	13	12	12	21.7	20.6	20.6	0	43.2	24.76612854	26.52587891	24.85466957	26.12002945	25.40454292	24.58794975			24.6996994	23.95819092
D3YY41;P42337	D3YY41;P42337	Phosphatidylinositol 4,5-bisphosphate 3-kinase catalytic subunit alpha isoform	Pik3ca	1	1	1	1	1	1	0.0033815	2.0592
D3YY98;Q8VDS8;A0A0J9YTY5;A0A0J9YUA5	D3YY98;Q8VDS8;A0A0J9YTY5	Syntaxin-18	Stx18	5	5	5	20.2	20.2	20.2	0	14.017	25.38142776	25.5178833	24.24401665		25.57305717	25.09732056	26.01909447	25.56430244	25.29410934	24.95978355
D3YYC3;G5E8N3;O88974	D3YYC3;G5E8N3;O88974	Histone-lysine N-methyltransferase SETDB1	Setdb1	4	4	4	3.2	3.2	3.2	0.0093118	1.4547				24.64405441	24.94948959				25.15973282	24.88133621
D3YYD0;Q3UZZ4	D3YYD0;Q3UZZ4	Olfactomedin-4	Olfm4	3	3	3	6.3	6.3	6.3	0.0020609	2.4025
F8SLP9;D3YYH0;F8SLQ3;F8SLQ1;Q8C437	F8SLP9;D3YYH0;F8SLQ3;F8SLQ1;Q8C437	PEX5-related protein	Pex5l	11	11	11	21.3	21.3	21.3	0	51.955			25.59482765			24.85424232	25.83723259		24.75542068	25.78837967
D3Z3Z8;D3YYI3;P60898	D3Z3Z8;D3YYI3;P60898	DNA-directed RNA polymerase subunit;DNA-directed RNA polymerase II subunit RPB9	Polr2i	2	2	2	36.1	36.1	36.1	0	33.414
D3YYK8;E9Q6X0;Q8R001;Q3TG90	D3YYK8;E9Q6X0;Q8R001	Microtubule-associated protein RP/EB family member 2	Mapre2	13	13	12	48.5	48.5	44.6	0	97.274	27.60455894	28.09436226	27.65410233	27.32800293	27.53348732	27.9878273	28.26584244	28.01286507	27.90144348	28.19380379
D3YYL1;Q921K9	D3YYL1;Q921K9	B-cell CLL/lymphoma 7 protein family member B	Bcl7b	1	1	1	16.6	16.6	16.6	0	26.05
E9Q3B9;D3YYS6;O35678;Q3UFN1;A0A0N4SUZ2	E9Q3B9;D3YYS6;O35678;Q3UFN1	Monoglyceride lipase	Mgll	8	8	8	33.9	33.9	33.9	0	60.682	25.73145866	26.66139412	24.88371658	25.94607925	25.7425518	26.19893646	26.35110664		25.35137749	26.78219223
D3YYT0;P15116;P39038	D3YYT0;P15116	Cadherin-2	Cdh2	12	12	12	21.1	21.1	21.1	0	80.318	26.61778831	27.43475914	27.44419098	26.86396027	27.08436012	27.34544945	27.83839989	26.97672844	27.06085205	27.65696907
D3YYT1;Q922P9	D3YYT1;Q922P9	Putative oxidoreductase GLYR1	Glyr1	13	13	13	24.1	24.1	24.1	0	99.059	27.13907051	26.89319229	26.38180733	26.21678543	26.19183922	26.80734825	26.39016342	26.29792595	26.4522419	25.99804497
H3BJT3;D3YYV2;Q7TNF0	H3BJT3;D3YYV2;Q7TNF0	Double C2-like domain-containing protein alpha	Doc2a	2	1	1	10.9	7.1	7.1	0.0012901	2.566
D3YYW8;Q91V81	D3YYW8;Q91V81	RNA-binding protein 42	Rbm42	3	3	3	8.9	8.9	8.9	0	5.2
D3Z7G3;F8WHN9;D3YYX8;D3Z2E9;Q9D882	D3Z7G3;F8WHN9;D3YYX8;D3Z2E9;Q9D882	Uncharacterized protein C10orf35 homolog	2010107G23Rik	2	2	2	25.3	25.3	25.3	0	5.1444	24.87398911	25.39943504			25.5398159	25.98159218			25.37656593	26.49376488
D3YZ08;O35144;E9QM06;F6VIR4	D3YZ08;O35144;E9QM06	Telomeric repeat-binding factor 2	Terf2	7	7	7	14.8	14.8	14.8	0	6.6012	24.32745361	23.71596718	24.1998539	24.68104935	25.15127945	24.24372482	24.7010231	24.64163017	24.37577248	24.13633537
Q9CY66;D3YZ09;F6SL78	Q9CY66;D3YZ09	H/ACA ribonucleoprotein complex subunit 1	Gar1	5	5	5	24.2	24.2	24.2	0	6.5568
D3YZ54;Q9QXE0;E9PWM4;D6RDE9;E9Q0K0;A0A2I3BRS0;E9Q7H7;E9Q9L4	D3YZ54;Q9QXE0;E9PWM4	2-hydroxyacyl-CoA lyase 1	Hacl1	7	7	7	16.4	16.4	16.4	0	13.121	23.82832527			25.1030159
D3YZ57;P39688;D3YZA2;D3YVZ0	D3YZ57;P39688	Non-specific protein-tyrosine kinase;Tyrosine-protein kinase Fyn	Fyn	7	3	3	14.9	7.3	7.3	0	5.2647		24.41099358				23.98780441				24.22464561
D3YZ62;D3Z4J3;Q99104;F6TDE5;B8JK05;F6Z2S4;E9Q1F5;D6RFU0;A0A1L1SUF0;D3Z135	D3YZ62;D3Z4J3;Q99104	Unconventional myosin-Va	Myo5a	62	62	57	32.3	32.3	30.1	0	323.31	25.95402527	27.65464973	26.87443542	26.57263756	26.67519188	27.7856884	27.54141235	26.67222595	26.91615868	28.30182076
D3YZ98;E9QLS6;Q6PF93;E9Q824	D3YZ98;E9QLS6;Q6PF93;E9Q824	Phosphatidylinositol 3-kinase;Phosphatidylinositol 3-kinase catalytic subunit type 3	Pik3c3	13	13	13	21.6	21.6	21.6	0	35.026	26.0952282	26.07428741	25.55914688	25.91592979	26.02757645	25.97164917	26.00949478	26.23566055	25.95856857	26.12224197
E9Q4Q2;D3YZC9;D3YZD0;Q64213;D3YVH4;F8WHF9;D6RDB7	E9Q4Q2;D3YZC9;D3YZD0;Q64213;D3YVH4	Splicing factor 1	Sf1	9	9	9	18.1	18.1	18.1	0	83.147	26.46777725	26.26103401	26.4996624	26.62156677	26.25349617	25.9700489	26.44947433	26.38144302	26.71920967	26.51475716
D3Z442;D3YZD8;Q8R0P4;D3YX09;Q8CF11;D3Z1Q3;D3YWY5	D3Z442;D3YZD8;Q8R0P4;D3YX09;Q8CF11;D3Z1Q3;D3YWY5	Mth938 domain-containing protein	Aamdc	4	4	4	33.8	33.8	33.8	0	12.919		25.79578018				26.53234291	26.962677	27.0412426	26.01673889	26.39001656
D3YZJ1;Q64337	D3YZJ1;Q64337	Sequestosome-1	Sqstm1	2	2	2	11	11	11	0	3.586
D3YZN8;D3YVI2	D3YZN8		Unc45a	6	1	1	22	3.7	3.7	0.0055174	1.7343
D3YZP9;F6SXB0;F7B4D5;REV__Q9D2W5;REV__Q6PEM6	D3YZP9	Coiled-coil domain-containing protein 6	Ccdc6	11	11	11	27.5	27.5	27.5	0	154.65	25.10577583	25.1313591	26.04510307	24.89984322	25.49692154	26.14930344	26.04462242	25.57378006	24.70044136	25.84740067
D3YZS0;Q9CQY2	D3YZS0;Q9CQY2	RNMT-activating mini protein	Fam103a1	1	1	1	28.6	28.6	28.6	0.0027825	2.1253
D3YZU5;D3YZU4;D3YZU1	D3YZU5;D3YZU4;D3YZU1	SH3 and multiple ankyrin repeat domains protein 1	Shank1	6	5	5	3.2	2.8	2.8	0	6.5059
D3YZV8	D3YZV8	Coiled-coil domain-containing protein 8 homolog	Ccdc8	3	3	3	4.7	4.7	4.7	0	3.1214
D3YZW1;Q91Z69	D3YZW1;Q91Z69	SLIT-ROBO Rho GTPase-activating protein 1	Srgap1	3	1	1	3.5	1.3	1.3	0.0070692	1.5815
D3YZZ4;F6VXN4;Q9EQN3	D3YZZ4;F6VXN4;Q9EQN3	TSC22 domain family protein 4	Tsc22d4	5	5	3	33.3	33.3	23.8	0	120.61
E9Q7G1;D3YZZ5	E9Q7G1;D3YZZ5		Tmed7	5	5	5	34	34	34	0	35.074	27.17750168	27.81323242	27.2269249	26.69657326	26.55797768	27.2938633	27.29552841	26.52158737	26.68552017	24.24865532
D3Z041;P41216;D3Z457;F6WNZ2;D3YVF6;A0A1B0GRS8	D3Z041;P41216	Long-chain-fatty-acid--CoA ligase 1	Acsl1	33	33	30	49.9	49.9	45.9	0	323.31	30.50909233	30.32977867	30.28515625	30.42462349	30.50019073	30.0501194	30.13307953	30.41880608	30.46109581	29.91156578
D3Z061;Q8C7R4	D3Z061;Q8C7R4	Ubiquitin-like modifier-activating enzyme 6	Uba6	16	16	16	17.5	17.5	17.5	0	34.511	25.8472805	25.68289757	25.34272385	25.42069435	24.93692398	25.73021507	25.19159508	25.60518074	25.48483658	26.13139725
D3Z079;Q8K400;D3Z2Q2;F6WXQ4	D3Z079;Q8K400;D3Z2Q2	Syntaxin-binding protein 5	Stxbp5	19	19	18	21.7	21.7	21	0	73.915	25.75610733	27.0199852	26.04951286	27.08588028	26.16582108	26.50536728	26.500103	25.7551651	26.78394127	27.46567726
D3Z080;F6V513	D3Z080		Sorbs2	48	2	2	63.8	2	2	0	6.9519		25.00594521	26.40016747						26.63630295
D3Z0E9;D3Z0N2	D3Z0E9;D3Z0N2		Sorbs2	3	1	1	50	26.2	26.2	0	12.848
O88545;D3Z0F5;F6QK86	O88545;D3Z0F5;F6QK86	COP9 signalosome complex subunit 6	Cops6	9	9	9	34.6	34.6	34.6	0	44.056	26.63048172	26.66979599	27.09204483	26.48893356	26.11068153	26.79178619	27.16604996	26.30785942	26.65280533	27.14219093
Q9EQ80;D3Z0G0;E9PWJ6	Q9EQ80;D3Z0G0	NIF3-like protein 1	Nif3l1	5	5	5	17.8	17.8	17.8	0	21.575	25.85590553	26.14990425	25.30236053	25.82439613	25.68696404	25.96703911	26.23633575	25.66538429	25.43170166	26.77555275
D3Z0I8;Q3UBX0;D3Z7P2;D3Z3Z2;D3YX08	D3Z0I8;Q3UBX0;D3Z7P2;D3Z3Z2;D3YX08	Transmembrane protein 109	Tmem109	4	4	4	14.1	14.1	14.1	0	78.476	29.43288803	28.29627228	29.23708344	29.0524807	28.84011078	29.08760071	29.18655014	28.54719734	29.11542702	29.02994347
D3Z0M6;O88485;Q3TYJ3;A0A0N4SVS1	D3Z0M6;O88485;Q3TYJ3	Cytoplasmic dynein 1 intermediate chain 1	Dync1i1	8	8	8	11.2	11.2	11.2	0	59.166	25.66679192	26.57014847	26.26981544	25.64116287	26.10201454	26.93685532	26.96785164	26.44726753	26.63367271	27.4276638
D3Z0M9	D3Z0M9		Ddx23	17	17	17	20.3	20.3	20.3	0	57.056	26.04257965	26.35722923	26.42000389	26.0140152	26.72546387	26.29878235	26.23505783	26.15460396	26.5926342	25.96741295
D3Z0V7;E9QLZ1;P62500;D3YW86;H3BLI9	D3Z0V7;E9QLZ1;P62500;D3YW86	TSC22 domain family protein 1	Tsc22d1	5	3	3	5.3	3.7	3.7	0	11.118		28.01807594	28.44588852		28.74043655		27.5929184	28.55021095		27.77831268
E9PWB1;D3Z4N0;D3Z0X5;Q6PDH0;F6RUK9;F6RYD0;E9Q307;E9PWW4;F7B296;F7AWU3;E9Q340;D3YVB9;D3YVQ3	E9PWB1;D3Z4N0;D3Z0X5;Q6PDH0;F6RUK9;F6RYD0;E9Q307;E9PWW4	Pleckstrin homology-like domain family B member 1	Phldb1	21	21	20	18	18	17.4	0	49.531	26.78544044	26.50928497	26.57088852	26.36689758		26.59106445	26.01344109	27.32122231	26.78206825	24.91342163
D3Z108;E9QN77;Q9JMG3;D3Z5X7;A0A571BDL1	D3Z108;E9QN77;Q9JMG3;D3Z5X7;A0A571BDL1	Transmembrane and ubiquitin-like domain-containing protein 1	Tmub1	3	3	3	16.3	16.3	16.3	0	6.6707
D3Z118;P97411;S4R217;F7BG11;D3Z376;D3Z119	D3Z118;P97411;S4R217	Islet cell autoantigen 1	Ica1	4	4	4	9.5	9.5	9.5	0	4.6083		29.40212631				29.56697845
D3Z136;Q8BHI7	D3Z136;Q8BHI7	Elongation of very long chain fatty acids protein;Elongation of very long chain fatty acids protein 5	Elovl5	1	1	1	5	5	5	0.0052301	1.7514
D3Z151;Q99LC8;D3YZ05;A0A0G2JEF1	D3Z151;Q99LC8;D3YZ05	Translation initiation factor eIF-2B subunit alpha	Eif2b1	3	3	3	19.5	19.5	19.5	0	4.5238
D3Z161;E9Q3N1;Q09143	D3Z161;E9Q3N1;Q09143	High affinity cationic amino acid transporter 1	Slc7a1	1	1	1	11.7	11.7	11.7	0.0091703	1.4551
D3Z183;Q8CBH5	D3Z183;Q8CBH5	Major facilitator superfamily domain-containing protein 6	Mfsd6	4	4	1	5	5	1.8	0	44.2				24.79956436				25.35847092	25.02757645
D3Z1E2;D3Z6S5;A0A140LHQ7;D3YV71;D3YZT7;Q9QYE9	D3Z1E2;D3Z6S5;A0A140LHQ7;D3YV71;D3YZT7;Q9QYE9	Pleckstrin homology domain-containing family B member 1	Plekhb1	2	2	2	21.3	21.3	21.3	0	4.1812
D3Z1F7;Q9DBN4	D3Z1F7;Q9DBN4	Putative monooxygenase p33MONOX	4833439L19Rik;P33monox	3	3	3	11.3	11.3	11.3	0	31.352				24.49478722		23.77384377		24.05316353		24.1020546
D3Z1H8;D3Z1H9;Q9JL62	D3Z1H8;D3Z1H9;Q9JL62	Glycolipid transfer protein	Gltp	9	9	9	55.3	55.3	55.3	0	43.487	27.30452156	27.57981873	28.18134499	27.38376808	27.61062622	27.24381638	28.91179466	27.39525604	27.91598701	27.00763512
D3Z1J5	D3Z1J5		Palld	18	2	2	70.2	7.7	7.7	0	36.703
D3Z1N4;E9Q4Y5;F8VQD1;D3YYF2;E9Q7L3;D3Z1W6;E9Q7L2;Q8BSQ9;F6THL5;D6RIL0;D6RI94;D3Z3R4	D3Z1N4;E9Q4Y5;F8VQD1;D3YYF2;E9Q7L3;D3Z1W6;E9Q7L2;Q8BSQ9;F6THL5	Protein polybromo-1	Pbrm1	9	9	9	5.8	5.8	5.8	0	10.448	25.89832115	25.61837769	25.95892143		26.26357841			26.19730568	25.43230629	25.88685799
D3Z1T8;D3Z767;Q9D6K7	D3Z1T8;D3Z767;Q9D6K7	Tetratricopeptide repeat protein 33	Ttc33	1	1	1	9.5	9.5	9.5	0.0014391	2.4908
D3Z286	D3Z286		Tmppe	3	3	3	10.3	10.3	10.3	0	14.039	25.8451519	25.75885391	26.24606514	25.61051369		24.92256927		25.71174812	25.80727577
D3Z2B4;Q9Z0U0	D3Z2B4;Q9Z0U0	Xenotropic and polytropic retrovirus receptor 1	Xpr1	1	1	1	3.3	3.3	3.3	0	8.4274
D3Z2E8;Q8VEC4	D3Z2E8;Q8VEC4	Calcium homeostasis modulator protein 2	Calhm2	1	1	1	2.8	2.8	2.8	0	3.4066
D3Z2H9;D3YVR0	D3Z2H9		Tpm3-rs7	39	7	1	85.1	15.7	4	0	263.85	29.95268822	30.30236435	29.80008316	30.72760773	30.2660656	30.05594826	30.0519352	30.56819344	30.52589226	29.85741997
D3Z2K2;Q9CR88	D3Z2K2;Q9CR88	28S ribosomal protein S14, mitochondrial	Mrps14	2	2	2	19.7	19.7	19.7	0	8.5109
D3Z2R5	D3Z2R5		Sepn1	1	1	1	2.7	2.7	2.7	0.00097308	2.6429
D3Z2Z1;F8WIA1;Q922J3;D3Z3M7;F6RCU2;F7CB97;F6RAY2	D3Z2Z1;F8WIA1;Q922J3;D3Z3M7;F6RCU2	CAP-Gly domain-containing linker protein 1	Clip1	36	36	15	28.3	28.3	11.4	0	165.18	27.93117332	28.34218979	28.38660812	28.66271782	27.89087486	28.51156235	28.13877869	28.76391983	28.30960274	28.91036415
D3Z315;O89079;F6YFR7;E9Q6I5;F6XIG5	D3Z315;O89079	Coatomer subunit epsilon	Cope	7	7	7	44.1	44.1	44.1	0	56.403	25.69864082	25.52892113	26.16758347	26.43375587		25.46746635	25.764534	26.34457016	25.79349899
D3Z325;D3Z205;D3Z0Q1	D3Z325;D3Z205;D3Z0Q1		Tnfaip8	4	4	1	30.2	30.2	10.4	0	8.0575	26.96168327									27.39001656
D3Z373;Q9D6Y4	D3Z373;Q9D6Y4	Protein MEF2BNB	2310045N01Rik;Mef2bnb	1	1	1	12.4	12.4	12.4	0	6.5948
D3Z396;Q8BG33;Q99PJ0;F6Z2M6;F6RQ26	D3Z396;Q8BG33;Q99PJ0;F6Z2M6;F6RQ26	Neurotrimin	Ntm	9	9	6	36.1	36.1	27.8	0	294.85	27.41691399	28.56194496	28.47312927	28.24762344	28.01099968	29.45652199	29.26293373	27.90850449	28.64735985	29.76132202
D3Z3A0;Q9DCL8	D3Z3A0;Q9DCL8	Protein phosphatase inhibitor 2	Ppp1r2	8	8	8	39	39	39	0	57.629	26.222435	26.78431702	26.39949989	25.88706779	26.41812134	27.06188202	26.36041451	26.86950111	26.403162	27.01988029
D3Z3B8	D3Z3B8		Dlg1	31	1	1	37.3	1.7	1.7	0.0026583	2.2455
G3UXX5;D3Z7Q8;D3Z3D6;P52432	G3UXX5;D3Z7Q8;D3Z3D6;P52432	DNA-directed RNA polymerases I and III subunit RPAC1	Polr1c	1	1	1	7.6	7.6	7.6	0.0071995	1.5551
D3Z3I3;D3Z2Y2	D3Z3I3		Nit1	5	1	1	46.2	16.7	16.7	0	6.4736
D3Z3L3;D3YVI1;A0A0R4J1B5;E9PV98;Q99PQ1	D3Z3L3		Trim12c	4	4	3	8.5	8.5	6.4	0	36.55	24.85728264	25.34509468	25.09039116	24.83055115	25.36573029	24.2609787	24.64212799	25.38386726
D3Z3L7;F8WJ99;D3Z4D7;Q9QZJ6	D3Z3L7;F8WJ99;D3Z4D7;Q9QZJ6	Microfibrillar-associated protein 5	Mfap5	1	1	1	9.8	9.8	9.8	0	4.1715
D3Z3Q3;Q921U8;D3Z525;D3YZ10	D3Z3Q3;Q921U8	Smoothelin	Smtn	34	34	27	44.8	44.8	37	0	323.31	29.36873817	28.60219002	28.78842926	29.06373405	29.09521866	29.06781578	29.05468178	29.67023468	29.56715965	28.8240509
D3Z3S1;Q9WUQ2;A0A0J9YU39;F6XLZ3	D3Z3S1;Q9WUQ2	Prolactin regulatory element-binding protein	Preb	8	8	8	31.1	31.1	31.1	0	88.404	26.71292877	27.50438309	27.42862129	26.82104301	27.40210533	26.82905197	26.81139755	27.24979591	26.97618103	27.15932846
P54285;D3Z3Z3;A0A2U3TZ49	P54285;D3Z3Z3;A0A2U3TZ49	Voltage-dependent L-type calcium channel subunit beta-3	Cacnb3	4	2	2	8.9	5.4	5.4	0	36.288
E9Q2Q9;D3Z3Z9;Q9WUZ7;A0A3B2WCC8;F6X737;A0A3B2WB97;F7CKA6;F6QLU8	E9Q2Q9;D3Z3Z9;Q9WUZ7;A0A3B2WCC8;F6X737;A0A3B2WB97	SH3 domain-binding glutamic acid-rich protein	Sh3bgr	3	3	3	39.3	39.3	39.3	0	7.4366				23.97263718		24.22434998
D3Z499;Q0PMG2;A0A3Q4EGH1;F7ABV5;E9Q6S8	D3Z499;Q0PMG2;A0A3Q4EGH1;F7ABV5;E9Q6S8	MAM domain-containing glycosylphosphatidylinositol anchor protein 1	Mdga1	2	2	2	2.2	2.2	2.2	0.0077656	1.5215
D3Z4B2;Q9CWZ7;A0A494BAE3;A0A494BA20;A0A494BBF5;A0A494BA49;A0A494BAX2	D3Z4B2;Q9CWZ7;A0A494BAE3;A0A494BA20	Gamma-soluble NSF attachment protein	Napg	13	13	13	41.6	41.6	41.6	0	80.737	27.47026253	28.70021629	28.26883316	28.36557198	27.99744225	29.52980804	29.12405777	28.42977905	28.50585938	29.78003502
D3Z4D1;O88824	D3Z4D1;O88824	Protein JTB	Jtb	1	1	1	13.7	13.7	13.7	0	4.3244
D3Z4P2;P59481;A0A0A6YX25;F6QN75;J3QNZ7	D3Z4P2;P59481;A0A0A6YX25;F6QN75	VIP36-like protein	Lman2l	6	6	6	17.6	17.6	17.6	0	4.2456	26.70041466	25.50057411	26.47302055	25.89977455		26.0729599		26.71109009	26.73311615	26.34421539
D3Z4S3	D3Z4S3	Putative peptidyl-tRNA hydrolase PTRHD1	Ptrhd1	2	2	2	12.1	12.1	12.1	0	3.0405		25.85735512	26.03126335							26.75633621
D3Z4S6;Q922P8	D3Z4S6;Q922P8	Transmembrane protein 132A	Tmem132a	2	2	2	5.4	5.4	5.4	0	17.603
D3Z4U0;Q9R020;E9PUD0;A0A0H2UH20;A0A0G2JGE3;V9GX51	D3Z4U0;Q9R020;E9PUD0	Zinc finger Ran-binding domain-containing protein 2	Zranb2	8	8	8	19.7	19.7	19.7	0	10.965		24.84182167								25.59078026
D3Z4U5;G3UYZ9;Q8BVL9;D3Z555;G3UY22;A0A1D5RLA4;D3YXK0	D3Z4U5;G3UYZ9;Q8BVL9;D3Z555	Janus kinase and microtubule-interacting protein 1	Jakmip1	6	6	5	7	7	5.9	0	7.3329		24.25594711	25.73370934
Q922V4;D3Z4V1;F8WI31	Q922V4;D3Z4V1;F8WI31	Pleiotropic regulator 1	Plrg1	9	9	9	19.1	19.1	19.1	0	36.267	25.73355484	25.42863846	25.00701523		25.78845406		25.84957314	25.61868477	25.5378933	25.84971619
D3Z511;Q91WM6	D3Z511;Q91WM6	Protein eva-1 homolog A	Eva1a	1	1	1	7.1	7.1	7.1	0.0048034	1.796
F6WKE4;D3Z572;E9PX46;F6R6P2;F8WGM3;O70258	F6WKE4;D3Z572;E9PX46;F6R6P2;F8WGM3;O70258	Epsilon-sarcoglycan	Sgce	5	5	5	15.4	15.4	15.4	0	12.161	26.36861229	26.3612175						26.05556488
D3Z598;E9QPS5;Q8K4G1;F6W6Z0	D3Z598;E9QPS5;Q8K4G1	Latent-transforming growth factor beta-binding protein 4	Ltbp4	48	48	48	35.8	35.8	35.8	0	323.31	28.12647247	26.59789848	27.24063492	26.98370171	26.94848824	28.54450989	29.26420975	29.60616684	29.53547287	28.979702
D3Z5F7;D3YUB9;D3Z055;G3UWS5;A0A2I3BR11;B7ZP52;P70345;Q5XFR0	D3Z5F7;D3YUB9;D3Z055;G3UWS5		Gm20521;Pabpn1	6	1	1	14.1	2.7	2.7	0.0077644	1.5214
D3Z5G7	D3Z5G7	Carboxylic ester hydrolase	Ces1b	8	1	1	13.2	2.1	2.1	0	9.1908
D3Z5H3;Q9D8V7;D6RFV4;A0A494BAT3	D3Z5H3;Q9D8V7	Signal peptidase complex catalytic subunit SEC11C	Sec11c	4	4	4	16	16	16	0	3.0632	23.86154938	25.08428001	25.15811539	25.53382874	25.37248802		24.54574776	24.45167732		24.73246765
D3Z5I1;Q3UPF5;G3X9X5	D3Z5I1;Q3UPF5;G3X9X5	Zinc finger CCCH-type antiviral protein 1	Zc3hav1	16	16	16	17.1	17.1	17.1	0	18.363	26.66695595	25.8190937	26.1468792	26.27524376	26.31939697	26.72286224	25.77705956	26.02303505	25.66076851	25.86367607
D3Z5K8;Q80Z38;A0A1C7ZMY3;A0A6I8MWY3;A0A1L1SQP7	D3Z5K8;Q80Z38;A0A1C7ZMY3;A0A6I8MWY3	SH3 and multiple ankyrin repeat domains protein 2	Shank2	8	6	6	4.7	3.8	3.8	0	8.9807		24.55742264				25.01431465				26.13284874
D3Z5N5;Q9Z1T6	D3Z5N5;Q9Z1T6	1-phosphatidylinositol 3-phosphate 5-kinase	Pikfyve	5	5	5	3.2	3.2	3.2	0	3.2343
D3Z5N6;Q61103;A0A494BBF7;F8WIP7;F6YKQ9;F7CPB1;D3YYG6;D3YY44;G3X940;A0A5F8MQ39;P58269;Q9QX66;Q8BRB7;Q8BZ21	D3Z5N6;Q61103;A0A494BBF7;F8WIP7	Zinc finger protein ubi-d4	Dpf2	7	7	6	21.7	21.7	20	0	26.783		25.26499176	24.90674019	24.24372482	25.04934692				25.31965446	24.83045387
D3Z5P0;Q5RJI5	D3Z5P0;Q5RJI5	Serine/threonine-protein kinase BRSK1	Brsk1	9	9	8	15.1	15.1	13.8	0	11.142						26.10990524	24.69768715		25.16534233
D3Z5R4;E9Q2D0;P0C7L0	D3Z5R4;E9Q2D0;P0C7L0	WAS/WASL-interacting protein family member 3	Wipf3	5	5	5	15.8	15.8	15.8	0	12.349				24.7505722		25.2242775				26.45067024
D6RG85;D3Z5V7;Q3TQB2	D6RG85;D3Z5V7;Q3TQB2	FAD-dependent oxidoreductase domain-containing protein 1	Foxred1	2	2	2	11.8	11.8	11.8	0.0025118	2.2937
Q99JH7;D3Z601;A0A4P8DYG6	Q99JH7;D3Z601;A0A4P8DYG6	Calsyntenin-3	Clstn3	2	2	2	2.3	2.3	2.3	0.004512	1.8245
P24063;D3Z627;D3YW95	P24063;D3Z627	Integrin alpha-L	Itgal	5	5	5	5.6	5.6	5.6	0	6.7912
D3Z632;Q64362	D3Z632;Q64362	AKT-interacting protein	Aktip	2	2	2	14.7	14.7	14.7	0.0027907	2.154
D3Z641;P62080	D3Z641;P62080	Tetraspanin;Tetraspanin-5	Tspan5	1	1	1	8.1	8.1	8.1	0	101.36
D3Z645;Q9QZ88;D3YYD5;D3YW98	D3Z645;Q9QZ88;D3YYD5;D3YW98	Vacuolar protein sorting-associated protein 29	Vps29	6	6	6	41.7	41.7	41.7	0	275.07	28.41812134	28.91592979	29.06879044	28.85753822	27.93213272	29.29079056	28.99512482	28.72942543	28.54646301	28.66451645
E9Q7S0;F7BQW7;D3Z656;Q8CHC4;D3Z1M7;A0A338P6C7;F6VSS8;F7CD11;A0A338P6V7;F6XIX0;D3YWM9	E9Q7S0;F7BQW7;D3Z656;Q8CHC4;D3Z1M7	Synaptojanin-1	Synj1	52	52	51	46.4	46.4	45.9	0	323.31	26.79897118	28.57920647	27.85566902	27.38665009	27.40169907	28.89593887	28.58394814	27.3512764	27.92942619	29.45173454
D3Z6G3;A0A0J9YVB9	D3Z6G3;A0A0J9YVB9		Mapre3	9	1	1	30.5	5.6	5.6	0	49.178
D3Z6H3;Q9WUB4;F6XWI6;D3Z4E5	D3Z6H3;Q9WUB4;F6XWI6;D3Z4E5	Dynactin subunit 6	Dctn6	3	3	3	14.6	14.6	14.6	0	4.1618
D3Z6I4;Q921W4;D3YU21;D3YZD6;A0A338P785;A0A338P6Y1;F7BGV1;A0A338P7D6	D3Z6I4;Q921W4;D3YU21;D3YZD6	Quinone oxidoreductase-like protein 1	Cryzl1	7	7	7	19.5	19.5	19.5	0	42.18	26.50483704	26.91661263	26.48509789	26.72494507	26.03204155	26.47407341	26.40718842	26.80193329	26.29468727	27.25682831
D3Z6S1;Q8BM55	D3Z6S1;Q8BM55	Transmembrane protein 214	Tmem214	9	9	9	13.4	13.4	13.4	0	9.2523		23.96102142				24.58554649	24.84225273		23.45098495	24.04076195
D3Z6W2;Q06180	D3Z6W2;Q06180	Tyrosine-protein phosphatase non-receptor type;Tyrosine-protein phosphatase non-receptor type 2	Ptpn2	3	3	3	12.7	12.7	12.7	0	5.1376
D3Z700;F6YA33;E9Q6K1;O08811	D3Z700;F6YA33;E9Q6K1;O08811	TFIIH basal transcription factor complex helicase XPD subunit	Ercc2	2	2	2	6.9	6.9	6.9	0.0086308	1.4989
D3Z709;Q9D415;Q3UVU8;A0A3B2WD59;D3Z6F4;E9QAR5;D3Z508;A0A3B2W7Z1	D3Z709;Q9D415;Q3UVU8;A0A3B2WD59;D3Z6F4;E9QAR5;D3Z508;A0A3B2W7Z1	Disks large-associated protein 1	Dlgap1	7	6	6	8.3	7.4	7.4	0	6.7545						24.44423866				25.86556625
D3Z723;P63139	D3Z723;P63139	Nuclear transcription factor Y subunit beta	Nfyb	1	1	1	12.3	12.3	12.3	0.00049084	2.7719
M0QWD1;D3Z730;Q0P688;Q3UUT0;G3X9H1;D3Z729;D3YUV9;Q8BMB3	M0QWD1;D3Z730;Q0P688;Q3UUT0;G3X9H1;D3Z729;D3YUV9;Q8BMB3	Eukaryotic translation initiation factor 4E type 2	Eif4e2	2	2	2	15.6	15.6	15.6	0	100.77					25.81811905			25.14782906		25.89527321
D3Z780;Q61749;A0A0J9YUY0;A0A0J9YTQ7;F7CPG6	D3Z780;Q61749;A0A0J9YUY0	Translation initiation factor eIF-2B subunit delta	Eif2b4	6	6	6	16.6	16.6	16.6	0	9.1086	26.04343414	25.56798935					25.71376801	26.50747108		25.61186409
H7BWX9;D3Z794;P61957;G3UZX6	H7BWX9;D3Z794;P61957	Small ubiquitin-related modifier 2	Sumo2	3	3	2	60.4	60.4	37.7	0	28.553	28.79439163	28.92764664	28.47688103	28.5805378	28.87331963	28.82859802	29.01611137	28.69381714	29.01185226	28.56230927
D3Z7A7;Q6ZPF4	D3Z7A7;Q6ZPF4	Formin-like protein 3	Fmnl3	11	6	6	11	5.7	5.7	0.0039616	1.9773
D3Z7C0;Q9Z2Q5	D3Z7C0;Q9Z2Q5	39S ribosomal protein L40, mitochondrial	Mrpl40	5	5	5	40.1	40.1	40.1	0	8.8364	25.15317535	25.60721588	25.26054955	24.84340477	25.58198929		24.90279007		25.65834618	25.16204071
D3Z7D3;F8WI56;Q8BWT5	D3Z7D3;F8WI56;Q8BWT5	Disco-interacting protein 2 homolog A	Dip2a	14	14	9	11.5	11.5	8.5	0	84.952	26.17976189	25.9260807	25.50427628	25.77152824	25.68260384	25.50315475	25.79367256		25.71308517	26.57409668
D3Z7E5;Q2NL51	D3Z7E5;Q2NL51	Glycogen synthase kinase-3 alpha	Gsk3a	12	7	7	32.9	24.1	24.1	0	154.01	25.05713654	26.03347015	25.19366264		25.72743988	26.2124691	25.67785454	25.72655678	25.86577797	26.7023983
D3Z7F1;Q9DBX6	D3Z7F1;Q9DBX6	Cytochrome P450 2S1	Cyp2s1	6	6	6	17.6	17.6	17.6	0	27.944	26.72961998			26.27109718
D3Z7J3;Q9DCW2	D3Z7J3;Q9DCW2	Phospholipid scramblase 2	Plscr2	2	2	2	4.7	4.7	4.7	0.0099942	1.4101
D3Z7M5;Q9CPT5	D3Z7M5;Q9CPT5	Nucleolar protein 16	Nop16	4	4	4	20.4	20.4	20.4	0.0090445	1.47					24.21170807	25.10385513
D3Z7M9;O35381;D3YYE1;F6UFG6;Q64G17	D3Z7M9;O35381;D3YYE1;F6UFG6	Acidic leucine-rich nuclear phosphoprotein 32 family member A	Anp32a	13	13	10	37.8	37.8	30.9	0	269.4	30.25067711	30.14673805	29.93185043	29.77737236	29.44525719	29.93985748	30.26762962	30.11854935	30.10686874	30.36421394
D3Z7P0;Q8K3W0;E9Q0U3;E9Q8Q1;A0A0J9YV56	D3Z7P0;Q8K3W0;E9Q0U3;E9Q8Q1;A0A0J9YV56	BRCA1-A complex subunit BRE	Bre	6	6	6	17.7	17.7	17.7	0	48.901		27.09717941			26.22490311
D3Z7P3;D3Z7P4;F6U529;F7B327	D3Z7P3;D3Z7P4	Glutaminase kidney isoform, mitochondrial	Gls	20	20	20	45.4	45.4	45.4	0	193.89	27.55142212	28.58183098	28.14058304	27.68411636	28.1807766	28.32061958	28.28312683	27.75805283	27.92603493	29.02970505
D3Z7Q2	D3Z7Q2		Smim20	1	1	1	20.3	20.3	20.3	0.0030821	2.0815
D3Z7R9;Q640L3	D3Z7R9;Q640L3	Cell cycle progression protein 1	Ccpg1	4	4	4	5.8	5.8	5.8	0	7.5203
D3Z7U4	D3Z7U4		Mecp2	8	1	1	60.8	14.8	14.8	0	113.01
D3Z7X0;D3Z2B3;F6RGT6	D3Z7X0		Acad12	14	3	3	25.8	4	4	0.0020622	2.4104	26.49931145	25.40060806	25.72691917	26.65047836	25.96884155
Q6ZQK5;D4AFX6;A0A338P6P6	Q6ZQK5;D4AFX6;A0A338P6P6	Arf-GAP with coiled-coil, ANK repeat and PH domain-containing protein 2	Acap2	9	9	9	12.6	12.6	12.6	0	88.074	25.66356659	25.42265129	24.82259941	24.7869606	25.6092186		25.29565048	25.6725235	25.45208549	25.59710312
G3X922;D4AFX7;A0A087WS25;A0A087WRC9;A0A1L1STR9	G3X922;D4AFX7		Dnajc13	33	33	33	17.4	17.4	17.4	0	155.04	25.01004982	26.20428276	25.42956352	25.75641251	25.81604385	25.1810894	25.36007881	25.68848419	25.39378548	25.15147209
D5MCW4;Q9CQ89	D5MCW4;Q9CQ89	Protein CutA	Cuta	2	2	2	35.7	35.7	35.7	0	24.7
D6RE20;Q8CET7;Q80TA1	D6RE20;Q8CET7;Q80TA1	Ethanolaminephosphotransferase 1	Ept1	1	1	1	24.2	24.2	24.2	0.00032868	2.8266
D6RE24;E9PXJ7;Q78S06	D6RE24;E9PXJ7;Q78S06	Protein SYS1 homolog	Sys1;Gm20458	1	1	1	28.9	28.9	28.9	0.0093104	1.454
D6RE32;Q9JHP7	D6RE32;Q9JHP7	KDEL motif-containing protein 1	Kdelc1	1	1	1	11.7	11.7	11.7	0	4.8414
D6RE34;Q3U466	D6RE34;Q3U466		Cln6	1	1	1	42.5	42.5	42.5	0	5.9588
D6RFQ2	D6RFQ2		Pex11b	4	2	0	14.5	5.7	0	0	13.062
D6RFU9	D6RFU9		Sypl	5	5	2	36.7	36.7	22.8	0	131.94	30.50085449	29.98060036	30.08207703	30.12669563	30.25180435	30.12607956	30.35342216	30.4715023	30.20804214	29.76041985
D6RG49;Q80XP8	D6RG49;Q80XP8	Protein FAM76B	Fam76b	2	2	2	9.4	9.4	9.4	0.0028011	2.1911
F6WM75;D6RG69;Q9D162	F6WM75;D6RG69;Q9D162	Coiled-coil domain-containing protein 167	Ccdc167	1	1	1	30	30	30	0	31.031
D6RG99;Q9WV96;D6RJ48;A0A1B0GRP8;A0A1B0GRJ5;D3YVK5;A0A1B0GSU2;D3YVK6;D3YVK4	D6RG99;Q9WV96;D6RJ48;A0A1B0GRP8;A0A1B0GRJ5;D3YVK5;A0A1B0GSU2;D3YVK6;D3YVK4	Mitochondrial import inner membrane translocase subunit Tim10 B	Timm10b	2	2	2	41.2	41.2	41.2	0	5.5094
D6RGQ0;E9Q8I0;P06909;E9Q8H9;A0A0A6YVP8;A0A0A6YWP4	D6RGQ0;E9Q8I0;P06909;E9Q8H9;A0A0A6YVP8;A0A0A6YWP4	Complement factor H	Cfh	36	36	28	40.1	40.1	30.6	0	264.94	27.658741	28.2437706	28.66400719	28.24726105	28.13129044	27.22379875	27.21632385	27.5555954	27.41191483	26.91877556
Q6NVF2;D6RH77;Q9Z280;F6WKY8;D3Z2V2;F6QJR6	Q6NVF2;D6RH77;Q9Z280;F6WKY8	Phospholipase D1	Pld1	11	11	11	12.8	12.8	12.8	0	38.526	25.42844582	24.5825634	25.95925331	25.85550117	26.03300858	25.24238205	25.10840988	26.07911873	26.03305054	25.54630852
P82343;D6RHA2;G3XA46	P82343;D6RHA2	N-acylglucosamine 2-epimerase	Renbp	10	10	10	23.7	23.7	23.7	0	61.426	26.56707573	26.14969063		26.37679863	26.25257683		25.91346741	26.27054596	26.05156708	25.5135231
D6RI20;Q9CR20	D6RI20;Q9CR20	Immediate early response 3-interacting protein 1	Hdhd2;Ier3ip1	1	1	1	13.2	13.2	13.2	0	101.22
D6RI32;E9Q6J9;P54265	D6RI32;E9Q6J9;P54265	Myotonin-protein kinase	Dmpk	3	2	2	7.8	6.3	6.3	0.0020651	2.4228
D6RI64;Q9R0P4;A0A0U1RPI0;A0A0U1RPJ7;D3YVR9	D6RI64;Q9R0P4	Small acidic protein	1110004F10Rik;Smap	3	3	3	46.9	46.9	46.9	0	10.208	26.41507721	24.00829887	24.2110405	26.48250008	25.85616684	25.67650986	26.22552681	25.84254074	26.329422	26.17222595
D6RJ76;F8WIP1;Q3U7U3	D6RJ76;F8WIP1;Q3U7U3	F-box only protein 7	Fbxo7	1	1	1	34.7	34.7	34.7	0	48.134
D6RJM2;Q9D5J6	D6RJM2;Q9D5J6	Sedoheptulokinase	Shpk	1	1	1	9.4	9.4	9.4	0	4.3987
Q0VF51;D9HP81;Q9EQZ7;A0A2I3BRM1;A0A2I3BRN6	Q0VF51;D9HP81;Q9EQZ7;A0A2I3BRM1	Regulating synaptic membrane exocytosis protein 2	Rims2	8	7	7	7.2	6.6	6.6	0	80.088	26.3890152				26.24941444	26.82310867	26.83448601	27.82438469		25.87119484
D9J2V6;P41778	D9J2V6;P41778	Pre-B-cell leukemia transcription factor 1	Pbx1	1	1	1	4.1	4.1	4.1	0.0025039	2.2516
D9J2Z9;D9J300;D9J303;F8WJI6;E9Q8P5	D9J2Z9;D9J300		Pdlim5	22	1	0	59.5	5.6	0	0	71.512
D9J301;D9J302;A0A0G2JGZ5;A0A0G2JEJ0	D9J301;D9J302		Pdlim5	20	1	1	46.5	3.5	3.5	0	5.7423
E0CX32;Q5SP85	E0CX32;Q5SP85	Coiled-coil domain-containing protein 85A	Ccdc85a	3	3	3	7	7	7	0.0025086	2.2693
E0CZ04;E0CX39;Q923B0;H3BKQ5	E0CZ04;E0CX39;Q923B0;H3BKQ5	Gamma-glutamylaminecyclotransferase	Ggact	2	2	2	25.7	25.7	25.7	0	7.0631	24.13092613						24.43783951
E0CX41;Q8K377	E0CX41;Q8K377	Leucine-rich repeat transmembrane neuronal protein 1	Lrrtm1	1	1	1	7.1	7.1	7.1	0.0042181	1.8562
E9Q6Q8;E0CX53;Q8BYJ6;H7BX82;F6SUV7	E9Q6Q8;E0CX53;Q8BYJ6;H7BX82;F6SUV7	TBC1 domain family member 4	Tbc1d4	9	9	9	9.7	9.7	9.7	0	17.327	23.64691353	24.26513481
E0CX61;Q8VD33	E0CX61;Q8VD33	Small glutamine-rich tetratricopeptide repeat-containing protein beta	Sgtb	2	2	2	9	9	9	0	3.7295
E0CZE8;E0CXR0;E0CX98;Q9D2C7	E0CZE8;E0CXR0;E0CX98;Q9D2C7	Bax inhibitor 1	Tmbim6	3	3	3	68.8	68.8	68.8	0.0025181	2.3279
E0CYJ0;E0CXA9;Q6PEB6;G8JL35	E0CYJ0;E0CXA9;Q6PEB6;G8JL35	MOB-like protein phocein	Mob4	4	4	4	28	28	28	0	104.35		27.33670998			26.60229492			27.31975746	27.37732887	28.14097404
E0CXE7;Q5SUQ9	E0CXE7;Q5SUQ9	CST complex subunit CTC1	Ctc1	3	3	3	3.1	3.1	3.1	0.0023633	2.3378
E0CXN5;P13707	E0CXN5;P13707	Glycerol-3-phosphate dehydrogenase [NAD(+)];Glycerol-3-phosphate dehydrogenase [NAD(+)], cytoplasmic	Gpd1	15	14	14	38.7	36.5	36.5	0	54.474		27.39190102	27.68224144	26.54288864	26.33277321	27.61076736	28.17317009		27.25817871	28.51570511
E0CZ84;E0CXR5;Q8K2Y9;E0CYY2;F7AVU1	E0CZ84;E0CXR5;Q8K2Y9;E0CYY2;F7AVU1	Cerebral cavernous malformations protein 2 homolog	Ccm2	3	3	3	31	31	31	0	4.8355
E0CXZ1;J3QM95;F8WGT4;Q8BYN5	E0CXZ1;J3QM95;F8WGT4;Q8BYN5	FSD1-like protein	Fsd1l	3	3	3	7.1	7.1	7.1	0	3.9037
E0CY07;Q9CR64	E0CY07;Q9CR64	Protein kish;Protein kish-A	Tmem167;Tmem167a	1	1	1	16.1	16.1	16.1	0.0053739	1.7462
E0CY11;Q9CS84;A0A0H2UH29;P0DI97;E0CZA5;H3BK41;G3UWQ9;A0A0G2JES8;A0A140LI71;A0A0G2JE40;F6Y027	E0CY11;Q9CS84;A0A0H2UH29;P0DI97	Neurexin-1;Neurexin-1-beta	Nrxn1	13	10	10	9.2	7	7	0	43.16					24.06414604	25.36669731				25.63414383
E0CYB9;Q6PCP5;F7CTF8;E0CYI3;F7BC60	E0CYB9;Q6PCP5;F7CTF8;E0CYI3;F7BC60	Mitochondrial fission factor	Mff	8	8	6	32.9	32.9	24.7	0	186.62	26.1401825	27.26954651	26.83303833	26.69670486	26.75735474	26.90230751	26.78231812	26.38847351	26.23551369	27.24118042
E0CYH0;Q9ER69;E0CZF5;A0A3B2W4D2;F7CCI4	E0CYH0;Q9ER69;E0CZF5;A0A3B2W4D2	Pre-mRNA-splicing regulator WTAP	Wtap	4	4	4	11.1	11.1	11.1	0	13.144		24.15684319	23.95996094	24.62377167	24.62800789	24.56796074	25.20075226	25.22901726		24.59724617
E0CYM1;E0CYH7;Q6P6L0	E0CYM1;E0CYH7;Q6P6L0	Filamin A-interacting protein 1-like	Filip1l	17	17	16	20.3	20.3	19.5	0	85.885	26.07144737	25.3973465	25.6925087	25.33493805	25.64375114	24.8038063	25.07622719	25.91131973	25.77316475	24.64019775
E0CYK1	E0CYK1		Synpo	1	1	1	80	80	80	0	3.1621						24.00607491				23.95242691
E9Q6Q2;E9QMI9;E9QJQ9;E0CYT1;E9QMI8;E9QM73;E0CZE3;Q3UH66;A0A0R4J1Z1;F6SRP4	E9Q6Q2;E9QMI9;E9QJQ9;E0CYT1;E9QMI8;E9QM73;E0CZE3;Q3UH66;A0A0R4J1Z1	Serine/threonine-protein kinase WNK2	Wnk2	11	9	9	6.2	5.4	5.4	0	69.718	25.22313499	26.25824928	25.20650101	25.77786064	25.71295357	25.96512413				26.10227394
F7D432;E9PWE0;E0CYV0;P23506;F6V9F1;F6TXE3	F7D432;E9PWE0;E0CYV0;P23506;F6V9F1	Protein-L-isoaspartate O-methyltransferase;Protein-L-isoaspartate(D-aspartate) O-methyltransferase	Pcmt1	7	7	7	32.8	32.8	32.8	0	60.482	28.62870979	29.11003494	28.89968872	29.01035881	28.40275574	28.99916458	29.4719677	28.56793976	28.80522728	29.28502464
Q3TC33;E0CYX9;E0CYP1	Q3TC33;E0CYX9;E0CYP1	Coiled-coil domain-containing protein 127	Ccdc127	8	8	8	36.2	36.2	36.2	0	34.231	27.30216789	27.16221428	26.22230721	26.72858238	26.61890984	27.41385269	27.10469627	26.83340073	26.87384796	27.00506783
E0CZ22;D3Z624	E0CZ22;D3Z624		Mroh1	4	4	4	2.6	2.6	2.6	0	3.4076
E0CZ50;E9Q168	E0CZ50		Ndrg4	4	2	2	31.7	12.9	12.9	0	2.9419
E9QQ18;E9QQ17;E0CZ58;Q9JM99;A0A0R4J207	E9QQ18;E9QQ17;E0CZ58;Q9JM99;A0A0R4J207	Proteoglycan 4;Proteoglycan 4 C-terminal part	Prg4	8	8	8	29.3	29.3	29.3	0	13.786	25.23118019		24.81816673	25.14569283	25.98522377	24.8218689		25.74152374
E0CZ72;P28740;F8VQ42;Q3TTL2;Q8C0N1;Q922S8	E0CZ72;P28740;F8VQ42	Kinesin-like protein;Kinesin-like protein KIF2A	Kif2a	21	21	21	29.3	29.3	29.3	0	91.763	26.747015	27.63290977	27.46528816	27.29937553	27.31596375	27.68204117	27.62296295	27.30077362	27.47072792	28.25745773
Q61146;E0CZ73;E0CZ91	Q61146;E0CZ73	Occludin	Ocln	7	7	7	17.1	17.1	17.1	0	35.409	27.34401131	27.07520676	27.60808945	27.86950111	27.92450714	27.38665009	27.13183022	27.4342804	27.08840942	26.52143669
E0CZ78;P48453;G3X8U7;E9Q6P2	E0CZ78;P48453;G3X8U7;E9Q6P2	Serine/threonine-protein phosphatase;Serine/threonine-protein phosphatase 2B catalytic subunit beta isoform	Ppp3cb	18	11	11	40.3	23.9	23.9	0	78.153	26.22348595	27.10998535	26.26679802	25.86273193	25.81943512	27.77693367	27.38730621	25.43853951	26.48074532	28.31850815
E0CZ81;Q8CIV8	E0CZ81;Q8CIV8	Tubulin-specific chaperone E	Tbce	3	3	2	9.3	9.3	6.8	0.0022162	2.3961
E0CZE0;Q8VBW6	E0CZE0;Q8VBW6	NEDD8-activating enzyme E1 regulatory subunit	Nae1	12	12	12	30.6	30.6	30.6	0	121.71	27.90167427	27.507864	27.26731682	27.37384796	27.35816956	27.40129089	27.39525604	27.44592667	28.08623505	28.21562958
E9PUQ9;F7AC58;E2JF22;F6PYU5;F6QY99	E9PUQ9;F7AC58;E2JF22	Piezo-type mechanosensitive ion channel component;Piezo-type mechanosensitive ion channel component 1	Piezo1	5	5	5	2.9	2.9	2.9	0	27.508	27.07367516	27.72546387		27.19244194	27.24925232	26.68338013	26.64526367	27.22940254
E9PU93;Q91X20;D3YYA0;D6RI55;D6RET1	E9PU93;Q91X20;D3YYA0	Set1/Ash2 histone methyltransferase complex subunit ASH2	Ash2l	7	7	7	17.2	17.2	17.2	0	142.23	27.47026253			27.31120682	25.99983025		27.34375763		27.92280769
Q5BLK4;E9PUA2;A0A286YDD7	Q5BLK4;E9PUA2;A0A286YDD7	Terminal uridylyltransferase 7	Zcchc6	5	5	5	5.4	5.4	5.4	0	4.1154								25.49057007		24.61492729
E9PUA7;D3Z125;D3Z7X7;F8WHQ1;Q62393;D3Z637;D3Z2U2	E9PUA7;D3Z125;D3Z7X7;F8WHQ1;Q62393;D3Z637	Tumor protein D52	Tpd52	9	9	9	53.6	53.6	53.6	0	141.48	27.13173103	27.72487831	28.07183647	27.75506401	27.7951355	28.0731144	27.75862503	27.85049057	27.53437805	27.77209473
E9PUC5;F6Z9E6;A0A1D5RLK2;A0A1D5RMH7;Q2PFD7;Q8C0E9	E9PUC5;F6Z9E6;A0A1D5RLK2;A0A1D5RMH7;Q2PFD7;Q8C0E9	PH and SEC7 domain-containing protein 3	Psd3	16	16	16	44.9	44.9	44.9	0	65.925	25.84162903	28.37193871	25.33029556	25.342453	25.46142006	27.83683586	26.93483353		25.61655617	29.11122894
E9PUD2	E9PUD2		Dnm1l	39	2	2	58.8	2.9	2.9	0	6.333						25.41953659	25.84028625	24.91897964		26.39674377
E9PUE8;P70170	E9PUE8;P70170	ATP-binding cassette sub-family C member 9	Abcc9	2	2	2	1.8	1.8	1.8	0.0040841	1.9047
E9PUF4;E9Q640;Q6NZN0;E9PYZ7;A0A0R4J214	E9PUF4;E9Q640;Q6NZN0;E9PYZ7	RNA-binding protein 26	Rbm26	6	6	6	6.3	6.3	6.3	0	6.9375	24.37006187		24.7522068							25.1020546
E9PUF7;Q61210;F6ZN61;A0A0U1RPN7;A0A0U1RPP2;A0A0U1RPH2	E9PUF7;Q61210;F6ZN61	Rho guanine nucleotide exchange factor 1	Arhgef1	15	15	15	20.6	20.6	20.6	0	135.43	25.92734718	25.85756874	25.56653976	25.45073318	25.78573799	25.53753662	25.40454292	26.01156616	25.81421089	25.38357162
E9PUL5;A0A0J9YU72	E9PUL5	Proline-rich transmembrane protein 2	Prrt2	8	8	8	42.5	42.5	42.5	0	127.32	25.35178185	27.3694458	26.29970741	27.05651665	26.24312592	28.16844368	27.16949463	26.6915226	27.27772713	28.40924644
E9PUM5;E9Q8B5;E9Q8B6	E9PUM5;E9Q8B5;E9Q8B6		Gm4788	8	6	5	10.9	8.9	7.8	0	8.9919
E9PUM9;E9Q7X7;E9Q5N7;A0A494B8Y4;E9PUN0;E9PUN2;E9PUN1	E9PUM9;E9Q7X7;E9Q5N7;A0A494B8Y4;E9PUN0		Nrxn2	16	16	11	11.1	11.1	8.2	0	26.372		24.68002892		25.13198662		25.16982079	24.81435776			26.14526558
E9PUN5;Q8C3W2;Q9Z138	E9PUN5;Q8C3W2;Q9Z138	Tyrosine-protein kinase transmembrane receptor;Tyrosine-protein kinase transmembrane receptor ROR2	Ror2	3	3	2	3.6	3.6	2.6	0.0070661	1.5782
E9Q1M6;E9PUR0;F7C545;F6SI14;F7DE17	E9Q1M6;E9PUR0;F7C545		Ankhd1	7	3	3	3.3	1.4	1.4	0	13.683	23.34921837	24.43453598	24.80847931	25.06878471	25.07928276			25.15803909
E9PUW7;Q9EPK7;A0A2I3BQV5	E9PUW7;Q9EPK7;A0A2I3BQV5	Exportin-7	Xpo7	26	26	25	28.1	28.1	27.1	0	191.19	26.69471359	27.15904045	27.2976284	26.84457779	27.15334892	27.09898758	27.20582962	27.21122551	27.11247253	27.58720589
E9QAC6;E9PUZ5;Q62083	E9QAC6;E9PUZ5;Q62083	Galectin;PRKCA-binding protein	Pick1	3	3	3	6.4	6.4	6.4	0.0012856	2.5351
E9PV12;G3X914;Q9D5V5;E9Q6Z0;F8VQI6	E9PV12;G3X914;Q9D5V5;E9Q6Z0	Cullin-5	Cul5	27	27	27	31.6	31.6	31.6	0	120.48	26.6257515	26.7522583	26.66383743	26.59462929	26.40174675	26.97289848	26.98706818	26.85780525	26.6288147	27.28259659
E9PV14	E9PV14		Epb4.1l1	48	47	5	31.6	30.8	5.3	0	323.31	26.99927139	27.95825768	27.26865578	26.93550873	27.02770424	27.96669769	27.61407089	27.06937981	27.34485817	28.39990807
E9PV22;Q505F5;F6Z4L9;F6YT33	E9PV22;Q505F5	Leucine-rich repeat-containing protein 47	Lrrc47	19	19	19	38.6	38.6	38.6	0	211.8	26.3990593	26.9107933	26.5542202	26.57657814	26.84409904	26.59931946	26.52402496	26.34695625	26.72884178	26.69032478
E9PV24	E9PV24	Fibrinogen alpha chain;Fibrinopeptide A;Fibrinogen alpha chain	Fga	38	38	36	51.3	51.3	50.2	0	323.31	29.95268822	31.29816437	32.05843353	31.84998512	31.81260681	29.52893257	28.8485527	29.00897217	29.25002098	29.55846405
E9PV26;H3BLA4;H3BJU6	E9PV26		Prr36	4	4	4	4.6	4.6	4.6	0	3.8101
E9PV38;Q6PDB7;Q91WG0;A0A1D5RLQ1;F6Z9B9;Q8QZR3;Q6AW46	E9PV38	Carboxylic ester hydrolase	Ces2g	9	9	7	16.8	16.8	13	0	31.291	26.19464111	26.33015823	26.25351524	25.27770996	26.38018799		25.0197525			25.34583855
E9PV41;E9PXV7;O08808;F6XC54;D3Z074	E9PV41;E9PXV7;O08808;F6XC54;D3Z074	Protein diaphanous homolog 1	Diap1;Diaph1	24	24	24	19.5	19.5	19.5	0	28.202	26.15692139	26.83593178	26.90850449	26.8365345	26.80032921	26.45547485	26.14456558	27.00998688	26.50671387	26.57571411
E9PV44;O35143	E9PV44;O35143	ATPase inhibitor, mitochondrial	Atpif1	8	8	8	66.2	66.2	66.2	0	31.973	30.95954323	30.77305412	31.26891136	30.67858696	30.9304409	30.91363525	31.4603157	31.03255844	31.35825348	31.56937027
E9PX73;E9PV93;Q01965	E9PX73;E9PV93;Q01965	T-lymphocyte surface antigen Ly-9	Ly9	1	1	1	3.1	3.1	3.1	0.0019139	2.4644
E9PVA6;Q80XR8;J3QK07;D3Z1I2;F7BIK4;F6U8T2;F6SLJ2;D3Z409	E9PVA6;Q80XR8;J3QK07;D3Z1I2;F7BIK4		Git2	18	14	2	22.9	17.9	3.3	0	15.049		26.32894325							26.2784729	26.20921898
E9PVA8	E9PVA8		Gcn1l1	56	56	56	25.2	25.2	25.2	0	191.07	28.07413483	27.88692856	27.97880173	28.22283173	28.00190353	27.9658165	28.07612419	28.35938454	28.41981125	28.11946487
E9PVC6;E9Q9E1;Q6NZJ6;A0A0J9YUS5;A0A0J9YVC1;A0A0J9YUC1	E9PVC6;E9Q9E1;Q6NZJ6;A0A0J9YUS5	Eukaryotic translation initiation factor 4 gamma 1	Eif4g1	46	46	1	28.5	28.5	0.5	0	323.31	27.52080727	27.72168922	27.40478706	27.71881866	27.54082108	27.75181198	27.25664902	27.85061073	27.55442619	27.77070999
O35495;E9PVC7;D3YV23	O35495;E9PVC7	Cyclin-dependent kinase 14	Cdk14	4	3	2	8.1	6.4	4.1	0	3.1118
E9PVD7;P26361	E9PVD7;P26361	Cystic fibrosis transmembrane conductance regulator	Cftr	4	4	4	4.1	4.1	4.1	0	5.3643
E9Q3E8;Q6NXJ9;E9Q968;E9Q4B3;E9PVE8;P70205;E9QAL0	E9Q3E8;Q6NXJ9;E9Q968;E9Q4B3;E9PVE8;P70205;E9QAL0	Pituitary adenylate cyclase-activating polypeptide type I receptor	Adcyap1r1	5	5	5	9.8	9.8	9.8	0	6.2392			25.36816406							26.15114403
E9PVG8	E9PVG8		9530053A07Rik	1	1	1	0.9	0.9	0.9	0.0073411	1.5438	27.35001183	27.85590553	28.37310219		28.1728363	28.4389267	27.22398186	26.84900093	26.79228401	27.77159119
F8WJC1;E9PVM1;E9PVM3;Q6P1Y8;E9Q2C4;Q3URI3	F8WJC1;E9PVM1;E9PVM3;Q6P1Y8;E9Q2C4;Q3URI3	Type II inositol 3,4-bisphosphate 4-phosphatase	Inpp4b	4	4	4	5.7	5.7	5.7	0	13.782
E9Q175;E9PVU0;E9Q3L1;V9GXM4;Q64331	E9Q175;E9PVU0;E9Q3L1;V9GXM4;Q64331	Unconventional myosin-VI	Myo6	44	44	1	36.6	36.6	1.4	0	323.31	27.55017471	28.21673965	28.15450859	27.84469795	28.13437843	27.28630257	27.90839005	27.76325607	27.72780228	27.70338821
E9PVZ8;E9QAH1;Q9CTU9	E9PVZ8;E9QAH1		Golgb1	72	72	72	23.7	23.7	23.7	0	151.15	26.65799141	26.24114418	26.44415855	27.02474785	26.60413551	26.24534035	26.35939217	26.64072227	26.21315575	26.19835472
E9PW03;Q9WTK3	E9PW03;Q9WTK3	Glycosylphosphatidylinositol anchor attachment 1 protein	Gpaa1	1	1	1	1.6	1.6	1.6	0.0099971	1.4138
E9PW07;Q66L44	E9PW07;Q66L44	Protein Dos	Dos	2	2	2	3.1	3.1	3.1	0	13.786		24.15290451	24.08893585			24.86985397				25.12088013
E9PW20;Q9CY57;D3YZA1;D3Z7T7	E9PW20;Q9CY57;D3YZA1;D3Z7T7	Chromatin target of PRMT1 protein	Chtop	3	3	3	17.7	17.7	17.7	0	57.156	25.82917213	25.82016563	25.8619976	26.09958839	26.26397133	26.18622017	26.52167702	26.0977211	26.01712036	26.07926178
E9Q4G7;E9Q3W1;E9PWB2;Q8BK63;H7BXB1;E9Q2U6;F6YBC9	E9Q4G7;E9Q3W1;E9PWB2;Q8BK63;H7BXB1;E9Q2U6	Casein kinase I isoform alpha	Csnk1a1	9	9	9	30.4	30.4	30.4	0	24.218	26.22285843	26.75671768	25.73096657	25.91872978		26.16342354	26.5333252	25.24612045	26.76597595	26.71214104
E9PWC8;E9PZR3;Q61183;F6VTN8;E9QAN2;E9PVN7;E9QAY4;A0A0R4J244;F7CXD5;Q8BY05;A1L349;Q9WVP6;Q6PCL9	E9PWC8;E9PZR3;Q61183;F6VTN8;E9QAN2	Poly(A) polymerase alpha	Papola	3	3	3	5.6	5.6	5.6	0	3.6391
E9PWD2;E9QNR5;Q69ZU6	E9PWD2;E9QNR5;Q69ZU6	Thrombospondin type-1 domain-containing protein 7A	Thsd7a	24	24	24	18.6	18.6	18.6	0	89.74	26.39352226	26.84852219	26.34676933	26.18309784	26.52309799	26.16645241	25.8950882	26.16309738	26.54951286	26.65143585
E9PWE8;Q3TT92;Q62188	E9PWE8;Q3TT92;Q62188	Dihydropyrimidinase-related protein 3	Dpysl3	29	25	23	54.3	48	46	0	323.31	30.62270164	30.59699249	30.11309433	30.289011	30.48481369	30.55800819	30.43499756	30.6779995	30.44005585	30.63607788
E9PWE9;P48025	E9PWE9;P48025	Tyrosine-protein kinase;Tyrosine-protein kinase SYK	Syk	9	9	9	16.6	16.6	16.6	0	46.52		24.66557312	24.76167107		25.92456436
E9PWG9;O35099	E9PWG9;O35099	Mitogen-activated protein kinase kinase kinase 5	Map3k5	4	4	4	2.6	2.6	2.6	0	4.4015
Q3TDW6;E9PWH3;Q3TIZ5;E9QPX0;Q9DBR4	Q3TDW6;E9PWH3;Q3TIZ5;E9QPX0;Q9DBR4	Amyloid beta A4 precursor protein-binding family B member 2	Apbb2	3	3	3	4.5	4.5	4.5	0	3.0218
E9PWK1;Q9D379;F6YTS6;D3Z4M3	E9PWK1;Q9D379	Epoxide hydrolase 1	Ephx1	31	31	31	70.3	70.3	70.3	0	323.31	30.99980927	30.83137894	30.92387009	30.67699051	30.95136833	30.65172768	30.47788429	30.87591553	30.66475296	30.12435532
E9PWK7;Q8C8K1;P54761	E9PWK7;Q8C8K1;P54761	Receptor protein-tyrosine kinase;Ephrin type-B receptor 4	Ephb4	8	8	3	9.7	9.7	3.2	0	12.29	25.65758324	25.96011543				26.14728546		25.99953079	26.06548119
F6TZK4;F6Y0S3;E9PWP6;F6VBV0;Q99NE5;Q7TPL9	F6TZK4;F6Y0S3;E9PWP6;F6VBV0;Q99NE5	Regulating synaptic membrane exocytosis protein 1	Rims1	20	20	19	15.7	15.7	15.2	0	93.396		25.07042313	23.9810257		23.85262489	25.82313347	24.64718819			26.99334526
E9PWR7;F8VPT6;P97366	E9PWR7;F8VPT6;P97366	Ecotropic viral integration site 5 protein	Evi5	2	1	1	3.3	2.1	2.1	0.0046568	1.8067
E9PWV3;Q505N6;F6RQA2;F6Q8A4;P18653;G3UZI3;A2CEE6;A2CEE5;E9PUP0;A2CEE7;E9QK39;Q7TPS0;B2GVN8;A2CEE8;B1B0X1;Q8C0P0	E9PWV3;Q505N6;F6RQA2;F6Q8A4;P18653;G3UZI3	Ribosomal protein S6 kinase;Ribosomal protein S6 kinase alpha-1	Rps6ka1	13	6	6	18.2	8.9	8.9	0	9.4846
Q923K4;E9PWV7;D6RDC6	Q923K4;E9PWV7	tRNA modification GTPase GTPBP3, mitochondrial	Gtpbp3	3	3	3	8.9	8.9	8.9	0.0040779	1.885
E9PWW2;D3YZP0;D3YZJ9	E9PWW2		Tor1aip1	14	1	1	46	7.2	7.2	0	17.021
E9PWW9	E9PWW9		Rsf1	7	7	7	7.2	7.2	7.2	0	25.455	24.8973999			24.50669861
E9PX07;Q641K1;E9Q2R5;E9Q352;E9Q878;Q8C1R2;E9Q3T5;E9PXA7;F6ZCF0	E9PX07;Q641K1;E9Q2R5;E9Q352;E9Q878;Q8C1R2;E9Q3T5;E9PXA7;F6ZCF0	Cytosolic carboxypeptidase 1	Agtpbp1	2	2	2	6.9	6.9	6.9	0	21.096
E9PX09;Q6ZPS2	E9PX09;Q6ZPS2	Carnosine synthase 1	Carns1	4	4	4	6.7	6.7	6.7	0	6.608
Q6P0A6;Q925I8;E9PX28;E9PXQ7	Q6P0A6;Q925I8;E9PX28;E9PXQ7		Pcdh10	1	1	1	1.5	1.5	1.5	0	22.555
E9PX29;Q91ZE6;E9PZC2	E9PX29;Q91ZE6;E9PZC2		Sptbn4	18	14	12	7.9	6.4	5.8	0	25.388		29.13237	28.39054871			29.5241375	28.87194061		29.55371284	29.96595573
Q8BPM2;E9PX30;E9Q1T3	Q8BPM2;E9PX30;E9Q1T3	Mitogen-activated protein kinase kinase kinase kinase 5;Mitogen-activated protein kinase kinase kinase kinase	Map4k5	5	5	5	6.6	6.6	6.6	0	10.753
E9PX38;E9Q8J6;E9Q4S1;E9PUL4;E9PXX4;E9PYP0;E9Q7S6;E0CXQ1;E0CY70	E9PX38;E9Q8J6;E9Q4S1;E9PUL4;E9PXX4;E9PYP0;E9Q7S6;E0CXQ1	High affinity cAMP-specific and IBMX-insensitive 3,5-cyclic phosphodiesterase 8B	Pde8b	4	3	3	6.5	5.6	5.6	0	3.7738
E9PX53;E9QPR5;Q8K2V1;E0CYV2;F6TLH3;E0CXK8;F6V294	E9PX53;E9QPR5;Q8K2V1;E0CYV2;F6TLH3;E0CXK8	Serine/threonine-protein phosphatase 4 regulatory subunit 1	Ppp4r1	5	5	5	6.2	6.2	6.2	0	5.2404
Q69Z37;E9PX59;V9GX63	Q69Z37;E9PX59	Sterile alpha motif domain-containing protein 9-like	Samd9l	17	17	17	13.1	13.1	13.1	0	45.802	26.94514275	24.89901352	25.07271576	25.4930172	24.67809677	25.15595627		25.71643829	23.89984322	24.16077232
Q60847;E9PX70;F6WIM8	Q60847;E9PX70	Collagen alpha-1(XII) chain	Col12a1	76	76	76	26.6	26.6	26.6	0	323.31	30.14710236	30.08220482	29.56902695	29.77614975	30.30704308	29.31648254	29.16578674	29.65555382	29.57385445	28.44884491
E9Q705;E9PX89;Q8CEI1	E9Q705;E9PX89;Q8CEI1	BolA-like protein 3	Bola3	3	3	3	28.4	28.4	28.4	0	12.97	26.67168617	25.40194321	26.81933784	26.7863121	26.59647751		26.04728889	27.27684021	26.52050781
E9PX94;Q8K1A6	E9PX94;Q8K1A6	Coiled-coil and C2 domain-containing protein 1A	Cc2d1a	10	10	10	11.9	11.9	11.9	0	10.569						24.49868774	24.33694839			24.33442688
E9PXB9;Z4YN86;Q9CQ85	E9PXB9;Z4YN86;Q9CQ85	Mitochondrial import inner membrane translocase subunit Tim22	Timm22	1	1	1	16.7	16.7	16.7	0.0012907	2.5706
E9PXF0	E9PXF0		Pcdh17	2	2	2	2.7	2.7	2.7	0	3.2869
E9Q0D4;E9PXF8;F6QG63;F6ZDC5	E9Q0D4;E9PXF8		Sbf2	6	5	5	3.9	3.4	3.4	0	3.6845
E9PXG1;G5E8Z4;Q8VCS9;P31651;E9PW98	E9PXG1;G5E8Z4;Q8VCS9;P31651	Transporter;Sodium- and chloride-dependent betaine transporter	Slc6a12	7	5	5	13.6	11.1	11.1	0	124.43	29.62810135	28.20559692	28.45920181	28.88750839	29.12080002	29.35800171	29.44482231	29.16303062	29.5067482	28.96985626
Q8VDU4;E9PXI0;P27870	Q8VDU4;E9PXI0;P27870	Proto-oncogene vav	Vav1	4	4	4	5.6	5.6	5.6	0.00049196	2.8056
Q91W90;E9PXX7;A0A0R4J1Y7	Q91W90;E9PXX7;A0A0R4J1Y7	Thioredoxin domain-containing protein 5	Txndc5	13	13	13	39.1	39.1	39.1	0	323.31	28.80900574	28.69378471	28.94324303	28.68659019	29.11845016	28.72738075	28.6124897	28.93204689	28.48262215	28.18914413
E9PY16;Q8R2V5	E9PY16		Adap1	10	10	10	23.8	23.8	23.8	0	16.307			25.47184372	24.72582817	25.63779449	26.31352615	26.44430161	25.24001694		26.41060448
E9PY39;B7ZBY7;Q9CZY3;B7ZBY6;Q99LQ7	E9PY39;B7ZBY7;Q9CZY3	Ubiquitin-conjugating enzyme E2 variant 1	Gm20431;Ube2v1	8	8	4	25.3	25.3	15.6	0	36.029	29.52978897	29.75323105	29.90181732	30.24920654	29.88267899	30.18671608	30.24626541	30.08106232	30.32870865	30.58638382
E9PY55;E9Q9V3;E9Q701;F8VQL9;Q9WU42;F6Z4B2	E9PY55;E9Q9V3;E9Q701;F8VQL9;Q9WU42;F6Z4B2	Nuclear receptor corepressor 2	Ncor2	6	6	2	3.4	3.4	1.6	0	7.0624	24.0372467		24.39191818				24.3998909
E9PY58;Q8CCN6;Q60649	E9PY58;Q8CCN6;Q60649	Caseinolytic peptidase B protein homolog	Clpb	10	10	10	16.1	16.1	16.1	0	24.945	26.80020523	26.64512634	26.73918152	26.56587219	26.41591644	26.53672218	26.27900314	26.52365112	26.71463203	26.60554886
E9PYA3;G5E8T9;Q99KB8;A0A0R4J052;E9Q2H8;D3YWI0;D3YV58;D3YUX8	E9PYA3;G5E8T9;Q99KB8;A0A0R4J052;E9Q2H8	Hydroxyacylglutathione hydrolase, mitochondrial	Hagh	7	7	7	33.3	33.3	33.3	0	179.24	27.45458221	27.41667366	27.62289429	27.36160278	26.91216469	27.12533951	27.22655678	26.78693581	27.24090767	27.46629906
E9PYD1;D3Z100;F6ZXW2;F7AR27;F6S0H0	E9PYD1;D3Z100;F6ZXW2		Fam98c	4	3	3	12.2	10.2	10.2	0	8.1751
E9PYD6;O88597;E9QAM0;F7DB15;F7CVL9;F7C090	E9PYD6;O88597	Beclin-1	Becn1	5	5	5	23.5	23.5	23.5	0	46.737
F6TFN2;E9PYI7;F6VG99;E9PYF4;A0A5F8MPW2;Q3UPW3;Q7M757	F6TFN2;E9PYI7;F6VG99;E9PYF4		Lmo7	12	12	12	10.5	10.5	10.5	0	6.2373		24.6995945	25.13202667	24.90311241	25.58726311	25.20728302	25.5116539			24.16054153
E9PYG6;A0A286YDU0	E9PYG6;A0A286YDU0		Rasa1	7	7	7	8.3	8.3	8.3	0	34.35		26.66505814	26.08003426	25.68787193		25.85305214			25.83812332	26.50093842
E9PYH2;Q91V12	E9PYH2;Q91V12	Cytosolic acyl coenzyme A thioester hydrolase	Acot7	12	12	12	32.8	32.8	32.8	0	81.799	26.97311783	29.10761642	28.5241375	28.03301811	27.93915749	28.81906319	29.63095093	28.23397827	28.43141365	29.30086136
E9PYH6;D3YUD4;D3YXL2;D3YX07	E9PYH6;D3YUD4	Histone-lysine N-methyltransferase	Setd1a	3	3	3	2.4	2.4	2.4	0.0060795	1.6625
E9PYI8;Q9JMA1	E9PYI8;Q9JMA1	Ubiquitin carboxyl-terminal hydrolase;Ubiquitin carboxyl-terminal hydrolase 14	Usp14	20	20	20	47.4	47.4	47.4	0	262.42	27.03454208	27.15189934	27.09133911	27.03642845	27.23662758	27.03684807	27.26570702	27.19413376	27.30929947	27.13349724
Q6ZPQ6;E9PYJ7;A0A0G2JFQ8	Q6ZPQ6;E9PYJ7	Membrane-associated phosphatidylinositol transfer protein 2	Pitpnm2	17	17	16	15.4	15.4	14.8	0	48.205	25.5471611	26.00088501	25.11787033	25.01716232	24.40833855	26.5620327	25.67346764	26.0377903	25.50005722	26.53437805
E9PYK0;Q8VCW4;A0A494BBK7;E9Q8P6	E9PYK0;Q8VCW4;A0A494BBK7;E9Q8P6	Protein unc-93 homolog B1	Unc93b1	4	4	4	8.2	8.2	8.2	0	7.4534	24.5118351	24.81107903	24.95455742	24.91752434			24.7702179
E9PYK3	E9PYK3		Parp4	10	10	10	6.5	6.5	6.5	0	47.364	25.39675903		25.09152031	25.50639725	25.44139099			25.62636566	24.23841476
E9PYL2	E9PYL2		Prr12	2	2	2	0.9	0.9	0.9	0.0019151	2.4702
E9PYN1;Q8R5M8;A0A668KLV1;E0CY16	E9PYN1;Q8R5M8;A0A668KLV1;E0CY16	Cell adhesion molecule 1	Cadm1	7	7	7	18.8	18.8	18.8	0	323.31	26.51200104	27.93730545	28.11584854	27.19516563	27.33116722	28.44367599	28.30869293	27.35152817	27.8853569	29.48667526
E9PYP8;Q9WVJ5	E9PYP8;Q9WVJ5	Beta-crystallin B1;Beta-crystallin B1B	Crybb1	1	1	1	5.9	5.9	5.9	0	14.142
E9PYQ9;Q9JM03;Q9ES07	E9PYQ9;Q9JM03;Q9ES07	Solute carrier family 15 member 2	Slc15a2	2	2	2	2.5	2.5	2.5	0	5.6563
E9PYT0;P97393	E9PYT0;P97393	Rho GTPase-activating protein 5	Arhgap5	10	10	10	9.2	9.2	9.2	0	11.848		24.34285927						24.84747124		24.89532089
E9PYT3;Q91YH5;A0A494BAX8;A0A494BAU1;A0A494BAW9;A0A494B9P1	E9PYT3;Q91YH5	Atlastin-3	Atl3	21	21	20	46.6	46.6	45.3	0	323.31	28.70839691	28.37335014	28.28700829	28.2800312	28.58075333	28.13114357	28.23329353	28.48719215	28.26329231	27.9096489
E9Q4K9;E9PYU8;Q9CUN6	E9Q4K9;E9PYU8;Q9CUN6	E3 ubiquitin-protein ligase SMURF1	Smurf1	3	2	1	4.4	3.4	1.4	0	3.1915
E9PZ00;Q8BFQ1;K3W4L3;J3QPG5;Q61207	E9PZ00;Q8BFQ1;K3W4L3;J3QPG5;Q61207	Prosaposin	Psap	15	15	15	29.4	29.4	29.4	0	160.92	29.07518196	30.03852463	28.62850189	29.90970612	29.93635178	28.7841301	29.43169403	29.32468033	29.42051315	29.22699356
E9PZ21;Q91W59;G3UZJ9;A0A6I8MX12;Q8BWL5	E9PZ21;Q91W59;G3UZJ9;A0A6I8MX12;Q8BWL5	RNA-binding motif, single-stranded-interacting protein 1;RNA-binding motif, single-stranded-interacting protein 3	Rbms1;Rbms3	2	2	2	6	6	6	0.0094422	1.4417
E9PZ43;A0A0G2JDN7;A0A0G2JFK3	E9PZ43;A0A0G2JDN7	Microtubule-associated protein	Map4	33	10	10	40.1	13.5	13.5	0	26.226		25.51020622	25.84407425			25.83229065	26.36090088			26.64457703
E9PZ58;P97355	E9PZ58;P97355	Spermine synthase	Sms	4	4	4	12.8	12.8	12.8	0.0055191	1.7354
E9PZ67;F6QYE1;O09161	E9PZ67;F6QYE1;O09161	Calsequestrin;Calsequestrin-2	Casq2	1	1	1	4.2	4.2	4.2	0.004104	1.9469
E9PZ91;O89106;E9PVU9;F6SV10	E9PZ91;O89106;E9PVU9	Bis(5-adenosyl)-triphosphatase	Fhit	3	3	3	16.9	16.9	16.9	0	18.884		26.86076736				26.42700768
E9PZD8;Q61147;G3X9T8;G3X8Q5;G3UXG1;G3UWP5;CON__ENSEMBL:ENSBTAP00000031900;G3UZ53	E9PZD8;Q61147;G3X9T8;G3X8Q5	Ceruloplasmin	Cp	47	47	47	48.2	48.2	48.2	0	323.31	31.07015991	30.76817131	30.87532806	30.83823395	30.97048759	30.36338043	30.13381577	30.76493263	30.54535866	29.78797913
E9PZE9;E9Q5S6;E9Q7S4;E9PVQ3;Q91WJ7	E9PZE9;E9Q5S6;E9Q7S4;E9PVQ3;Q91WJ7	SPATS2-like protein	Spats2l	2	2	2	3.9	3.9	3.9	0.0035233	2.0267
E9PZF0;Q01768;Q5NC79	E9PZF0;Q01768	Nucleoside diphosphate kinase;Nucleoside diphosphate kinase B	Gm20390;Nme2	15	15	6	67.4	67.4	22.1	0	323.31	31.09169197	30.95372772	31.20658684	31.3563118	30.99563789	31.27691841	31.36812401	31.54005432	31.16333008	31.45051575
Q6P2L7;E9PZJ6;A2AR60	Q6P2L7;E9PZJ6;A2AR60	Protein CASC4	Casc4	7	7	7	14.7	14.7	14.7	0	10.15	26.84026146	25.40681648	26.25576782	27.00088501	26.73827934	25.42905235	26.51171494	26.74868011	26.0774498	26.63353348
E9PZK7;Q8BXL7	E9PZK7;Q8BXL7	ADP-ribosylation factor-related protein 1	Arfrp1	2	2	2	17.5	17.5	17.5	0	4.2209
E9PZM8;Q99J85;H3BLN6;F8VQB8	E9PZM8;Q99J85	Neuronal pentraxin receptor	Nptxr	12	12	12	31.4	31.4	31.4	0	125.68		27.72929573	24.86943054			26.82444572	26.50447273		24.83744812	27.83833885
E9PZP8	E9PZP8		Herc1	6	6	6	1.5	1.5	1.5	0.0099899	1.4059
E9PZS8;Q61387	E9PZS8;Q61387	Cytochrome c oxidase subunit 7A-related protein, mitochondrial	Cox7a2l	4	4	4	41.8	41.8	41.8	0	15.88				25.5547924		25.90568542		25.44515419		25.63167572
Q8C5L3;E9Q027;E9Q8D5	Q8C5L3;E9Q027;E9Q8D5	CCR4-NOT transcription complex subunit 2	Cnot2	2	2	2	5.6	5.6	5.6	0	5.1646
F7B276;Q3V1J8;E9Q092;E9QM92;Q8K0D2;F7D2A6	F7B276;Q3V1J8;E9Q092;E9QM92;Q8K0D2	Hyaluronan-binding protein 2;Hyaluronan-binding protein 2 50 kDa heavy chain;Hyaluronan-binding protein 2 50 kDa heavy chain alternate form;Hyaluronan-binding protein 2 27 kDa light chain;Hyaluronan-binding protein 2 27 kDa light chain alternate form	Habp2	3	3	3	12.3	12.3	12.3	0.002511	2.2857			28.15600395	27.86236572
E9Q0A3;Q68FM7;D6RGQ8;A0A1D5RLI4	E9Q0A3;Q68FM7		Arhgef11	9	9	9	8.9	8.9	8.9	0	188.36	24.54380226	24.26706696		25.05250168	24.16997337	25.04289246	24.88990021	25.52889061	24.82735634	25.87755013
F8VQE2;E9Q0A4;Q9QXL1	F8VQE2;E9Q0A4;Q9QXL1	Kinesin-like protein;Kinesin-like protein KIF21B	Kif21b	5	3	3	3.4	1.9	1.9	0.0094408	1.4414	27.24172783	27.91188049	27.9854393	27.8118248	27.3482399
E9Q0F0	E9Q0F0		Krt78	6	3	3	4.4	2.4	2.4	0.0020658	2.4238
E9Q0H0;Q8VDB9;A0A803YV45;O88575;F6WK13	E9Q0H0;Q8VDB9;A0A803YV45;O88575	Transporter;Sodium- and chloride-dependent transporter XTRP3A;Sodium- and chloride-dependent transporter XTRP3B	Slc6a20a;Slc6a20b	7	7	7	11.5	11.5	11.5	0	12.454	27.65006638	27.03338623	27.416996	26.7850647	26.81567764	26.92456436	26.4547863	26.44528008	27.70602608
E9Q0H6;P51880	E9Q0H6;P51880	Fatty acid-binding protein, brain	Fabp7	3	3	3	20.7	20.7	20.7	0	103.85		26.84409904	26.42478371		25.75054741	27.19873047	26.80242729	26.34544945	26.47058868	27.46660995
E9Q0J5;Q9QXL2;F8WGN6;A0A2R8VKM5;REV__Q9CR02;A0A2R8VJN0	E9Q0J5;Q9QXL2;F8WGN6	Kinesin-like protein;Kinesin-like protein KIF21A	Kif21a	23	23	21	15.7	15.7	14.2	0	273.85	25.31972313	27.14520836	27.27150726	27.23908806	26.70661926	28.63308334	28.14574242	28.40365028	25.70614433	29.20729828
E9Q0K9;Q3V1U8	E9Q0K9;Q3V1U8	ELMO domain-containing protein 1	Elmod1	6	6	6	22.7	22.7	22.7	0	6.1252						24.71282387				25.10157394
E9Q0N0;Q9Z0R4;Q6NZJ5;D3Z6P4;F6ZLP6;Q6J1S9;A0A338P7I4;F6U8U1;Q6J1F0;F6ZX53;F6TCC6;F6R6C8	E9Q0N0;Q9Z0R4	Intersectin-1	Itsn1	31	31	2	18.6	18.6	1	0	166.38	26.67841911	26.83917999	26.39086914	26.3199482	26.56851196	27.1498661	26.86230659	26.43283272	26.96730232	27.38442802
E9Q0R0;Q8K2G4	E9Q0R0;Q8K2G4	Bardet-Biedl syndrome 7 protein homolog	Bbs7	2	2	2	3.3	3.3	3.3	0.0022068	2.3423
E9Q0W6;E9Q4K0;Q8BL65;F6VVW4;D3Z0Y4;F7A5C5;F6UI99;D3YYR9;F6W6N3;Q69ZX8	E9Q0W6;E9Q4K0;Q8BL65;F6VVW4;D3Z0Y4;F7A5C5	Actin-binding LIM protein 2	Ablim2	15	15	15	32	32	32	0	222.58	26.00030327	26.14269829	26.48988152	25.99604225	26.11997032	27.15749931	26.84780693	26.67519188	26.54580688	26.47696495
Q3V403;E9Q0Y4;P46062	Q3V403;E9Q0Y4;P46062	Signal-induced proliferation-associated protein 1	Sipa1	5	5	5	8.9	8.9	8.9	0	5.3262	24.56767082				24.38870239	24.17752075	23.6041069
E9Q137	E9Q137		Tex264	5	5	5	21.4	21.4	21.4	0	29.252	27.86313438			26.92558289		27.52820587	27.27213097	27.25979424		27.10529518
Q8C5Q4;E9Q179;D3YUN1	Q8C5Q4;E9Q179;D3YUN1	G-rich sequence factor 1	Grsf1	2	2	2	5.6	5.6	5.6	0	3.4541
E9Q1A0;G3X9L9;Q80YT7;Q3UR03	E9Q1A0;G3X9L9;Q80YT7;Q3UR03	Myomegalin	Pde4dip	4	4	4	1.6	1.6	1.6	0.0073443	1.5485			28.02416801					25.38139343
E9Q1G8;E9Q9F5;S4R2P6;Q9DA97	E9Q1G8;E9Q9F5		39326	22	22	1	48.1	48.1	2.7	0	323.31	31.05975533	31.354002	31.00845146	31.1495266	31.24331665	31.65335083	31.32077026	31.11066818	31.34021759	31.65309525
E9Q1K3;D3Z0T1;F6V4G5	E9Q1K3		Add1	29	2	0	54.8	5.5	0	0	7.0458	26.55730629				26.75391579	26.70977783	26.14201546	26.37358284
E9Q1L5;Q8BUH8;Q9CRF0;Q9CX65;Q9CQN9;A0A0J9YUC9	E9Q1L5;Q8BUH8	Sentrin-specific protease 7	Senp7	7	7	7	8.9	8.9	8.9	0	8.559		26.1293354						27.45615005	26.25801659	28.22981453
E9Q1P8	E9Q1P8	Interferon regulatory factor 2-binding protein 2	Irf2bp2	5	5	4	14	14	12.3	0	17.971
E9Q1S3;Q01405	E9Q1S3;Q01405	Protein transport protein Sec23A	Sec23a	24	24	20	38.5	38.5	31.8	0	323.31	27.54944038	27.55939484	27.22903442	27.62944031	27.5668869	27.52110672	27.44971085	27.70272827	27.60561943	27.65130043
E9Q1U2;D3YVV9;Q91YE8;A0A498WGE8;F6WWS1;A0A0G2JDM5	E9Q1U2;D3YVV9;Q91YE8;A0A498WGE8	Synaptopodin-2	Synpo2	38	38	38	37.1	37.1	37.1	0	323.31	28.5905304	28.29544067	28.54096985	28.08258438	28.56561661	27.3401947	28.28973579	28.51288223	28.71489334	28.26932335
E9Q1U6;Q6PEE2	E9Q1U6;Q6PEE2	CBP80/20-dependent translation initiation factor	Ctif	4	4	4	7.5	7.5	7.5	0	8.0044	24.89384079			25.31440926	25.33524513	24.4836998	24.64817619	24.77620506		24.08909798
E9Q1V2	E9Q1V2		Cpne5	6	1	1	21.8	4.2	4.2	0.003961	1.9768
E9Q1W7;Q8BM85	E9Q1W7;Q8BM85	TBC domain-containing protein kinase-like protein	Tbck	6	6	6	7.1	7.1	7.1	0	7.9739
O08532;E9Q1X8;Q8C6Y3	O08532;E9Q1X8	Voltage-dependent calcium channel subunit alpha-2/delta-1;Voltage-dependent calcium channel subunit alpha-2-1;Voltage-dependent calcium channel subunit delta-1	Cacna2d1	31	31	29	30.9	30.9	29.2	0	314.64	27.97048759	28.43686485	28.50142479	28.05667305	28.0514946	28.70091057	28.43089676	27.60639572	28.08446121	28.79853821
E9Q236;E9Q467	E9Q236;E9Q467		Abcc4	30	30	30	26.3	26.3	26.3	0	210.5	27.40989304	26.98739243	27.45771599	27.28788757	27.24888992	26.74906349	26.61090851	27.08222961	27.01073265	26.4597187
E9Q247;Q6AXF6	E9Q247;Q6AXF6	SID1 transmembrane family member 1	Sidt1	2	2	2	2.3	2.3	2.3	0.0025055	2.2585
Q3TAW3;E9Q296;Q8C178;Q9EPL9;D3Z2N6;A0A0J9YVH1	Q3TAW3;E9Q296;Q8C178;Q9EPL9	Acyl-coenzyme A oxidase;Peroxisomal acyl-coenzyme A oxidase 3	Acox3	11	11	11	18	18	18	0	14.553	25.67063332		25.65561867	25.14619827	25.7113018	25.37182236	25.44695282			24.85381317
E9Q2A6;Q3UDE9;Q9QVP9;F7CCX1	E9Q2A6;Q3UDE9;Q9QVP9	Protein-tyrosine kinase 2-beta	Ptk2b	22	22	21	26.3	26.3	25.4	0	72.164	23.08452988	25.37553978	22.43705368	23.82094383	24.02242279	25.51430511	24.25125885		21.42956352	27.62526512
E9Q2B2;Q5RIM6;Q60974;F7C134;E9Q9Y2;Q8CHB6;F6TWR1;E9Q8K6;F6SFD2;Q5RIN0	E9Q2B2;Q5RIM6;Q60974;F7C134;E9Q9Y2;Q8CHB6	Nuclear receptor corepressor 1	Ncor1	5	4	2	2.3	2	1	0.0033784	2.052
E9Q2E4;Q6GQX8;A0A0J9YUS1	E9Q2E4		Gm15800	12	12	12	3.3	3.3	3.3	0	21.51	27.38895035	27.88506699	27.48715401	27.45254135	27.3239727	27.56369209	27.89556313	27.6936512		27.94915581
E9Q2I4;A0A1Y7VP67	E9Q2I4;A0A1Y7VP67		Elmsan1	2	2	2	2.4	2.4	2.4	0	4.5786
E9Q2L2	E9Q2L2		Dlg2	25	18	1	28.7	24.3	1.4	0	37.426		25.83658218			24.06480408	27.4427681	26.10063171		25.16304016	26.98522377
E9QAW9;E9Q2P0;Q80TR4;E9Q117	E9QAW9;E9Q2P0;Q80TR4	Slit homolog 1 protein	Slit1	3	3	3	3.6	3.6	3.6	0	6.6049
E9Q2R3;Q9EQN9	E9Q2R3;Q9EQN9		Slc19a2	1	1	1	4.7	4.7	4.7	0.0012847	2.5286
E9Q2S9;Q9CR29	E9Q2S9;Q9CR29	Coiled-coil domain-containing protein 43	Ccdc43	4	4	4	21.2	21.2	21.2	0	3.5092
E9Q2W8;Q9D920	E9Q2W8;Q9D920	Loss of heterozygosity 12 chromosomal region 1 protein homolog	Loh12cr1	4	4	4	21.9	21.9	21.9	0	3.1724			25.6015873			25.38784981	25.61904907			25.58422661
E9Q2W9	E9Q2W9		Actn4	38	1	1	69.5	3.1	3.1	0	6.629							25.62825775			26.17590332
Q8VC91;E9Q2Y3;Q7TSS3;O88522;A3KG44;A3KG40;A3KG41;A3KG38;A3KG39;A3KG37	Q8VC91;E9Q2Y3;Q7TSS3;O88522;A3KG44	NF-kappa-B essential modulator	Ikbkg	5	5	5	11.9	11.9	11.9	0	13.75	24.51586914	24.72863388		24.80587387		24.98875809
E9Q317;O55128;D3YY73;D3Z2N9;D3YY55	E9Q317;O55128;D3YY73;D3Z2N9	Histone deacetylase complex subunit SAP18	Gm10094;Sap18	9	9	9	39.5	39.5	39.5	0	117.51	26.75595474	27.76426888	26.92931175	26.93943596	26.98793602	26.72819138	26.94111824	26.49702835	26.83725548	26.42830276
S4R1K2;S4R2U8;E9Q350;S4R1E7;Q80TT2	S4R1K2;S4R2U8;E9Q350;S4R1E7;Q80TT2	BAI1-associated protein 3	Baiap3	15	15	15	15.5	15.5	15.5	0	50.631		25.71248245	25.45801353	24.74185753		24.95309258	25.41180229	24.83378601	25.72142792	25.14503288
F6QHR6;E9Q3B1;Q99LJ7	F6QHR6;E9Q3B1;Q99LJ7	RCC1 and BTB domain-containing protein 2	Rcbtb2	1	1	1	9.2	9.2	9.2	0.0019117	2.4468
E9Q3E2	E9Q3E2		Synpo	34	34	8	39.5	39.5	9.1	0	323.31	27.41884613	27.12760544	27.19732475	27.33628464	27.21632385	27.70681763	27.42109489	27.28947258	27.37393188	28.01382446
E9Q3G7;P98197;F6Z4J2	E9Q3G7;P98197;F6Z4J2	Phospholipid-transporting ATPase;Probable phospholipid-transporting ATPase IH	Atp11a	4	3	3	3.7	3	3	0	20.521	26.36329269	25.3964653		26.28171158				25.3612175
E9Q3G8;A0A286YCP2;A0A286YE24	E9Q3G8		Nup153	12	12	12	10.7	10.7	10.7	0	24.338	24.73117447	24.73649979	24.88655663	25.50151443	25.03031731			25.48108292	24.95761681	24.91806984
E9Q3L2;A0A140T8I9;A0A338P7D3;A0A338P6F9;A0A338P6S0	E9Q3L2;A0A140T8I9		Pi4ka	58	58	58	29.9	29.9	29.9	0	323.31	28.90253639	29.39690971	29.09262466	29.13281059	29.15607643	29.44171906	29.3639431	28.87170601	28.98869324	29.5798893
E9Q3M0;Q62432;E9Q5P9;E9PXA8	E9Q3M0;Q62432;E9Q5P9;E9PXA8	Mothers against decapentaplegic homolog;Mothers against decapentaplegic homolog 2	Smad2	4	2	2	12.7	7.1	7.1	0	25.078
E9Q3M3;O08788;D3Z2M9;D3YYG9	E9Q3M3;O08788	Dynactin subunit 1	Dctn1	43	43	2	38.9	38.9	3.1	0	323.31	28.33960152	28.64759827	28.49602318	28.40104675	28.36665535	28.66621017	28.77212715	28.57275391	28.65458107	28.7621479
E9Q3M9;F7B0R9;E0CXB3	E9Q3M9;F7B0R9		2010300C02Rik	20	19	19	25.6	25.6	25.6	0	90.811		26.13750839	25.63978386	25.68707085	25.12099838	27.61841965	26.52023888			28.36644745
E9Q3P4;E9PY14	E9Q3P4;E9PY14		Cenpf	5	5	5	1.3	1.3	1.3	0.0042188	1.8597		27.04978371	26.36937904		27.02949524	26.51610947				26.27682304
E9Q3Q6;Q61490;E9Q4G8;F6QH25;Q5MPX5	E9Q3Q6;Q61490;E9Q4G8	CD166 antigen	Alcam	29	29	29	53.9	53.9	53.9	0	323.31	32.49414444	32.14473343	31.95539284	32.03747559	32.07214355	32.01281738	32.15378952	31.76160812	32.2209816	31.70676804
E9Q3U1;P62257	E9Q3U1;P62257	Ubiquitin-conjugating enzyme E2 H	Ube2h	2	2	2	16.4	16.4	16.4	0.00097815	2.7135
H7BX15;E9Q3V9;E9Q9Q9;Q80TR1;D6RI60	H7BX15;E9Q3V9;E9Q9Q9;Q80TR1	Latrophilin-1	Adgrl1;Lphn1	7	7	7	6.5	6.5	6.5	0	11
E9Q3Y4;A0A0A6YXL6;A0A0A6YXX3;A0A1D5RM41;Q8BSM6	E9Q3Y4;A0A0A6YXL6;A0A0A6YXX3;A0A1D5RM41		Lrba	27	23	2	11.7	10.3	0.8	0	227.8	26.11408234	25.28450394	25.96004868	27.44055176	27.14734459	25.53756714	25.519804	25.46407318	26.17998886	25.98949623
F6U7V1;E9Q401;A0A1Y7VJP1;A0A1Y7VK09;Q80ZZ5	F6U7V1;E9Q401	Ryanodine receptor 2	Ryr2	37	37	35	8.5	8.5	8.1	0	49.96		24.71450043				25.0277462	23.40820885		21.74345016	26.19242287
E9Q411	E9Q411		Nbas	24	24	24	11.1	11.1	11.1	0	71.343	26.55574226	26.40044594	25.99980927	26.03456306	26.56703186	26.39990807	26.30441666	26.03820992	26.12915802	25.64179611
E9Q414;E9Q1Y3;E9Q4G4;F7A3M3	E9Q414;E9Q1Y3	Apolipoprotein B-100;Apolipoprotein B-48	Apob	23	23	22	5.8	5.8	5.5	0	36.416	22.71504593	24.89942932		25.96631241	23.70292664			22.89352608
E9Q421;Q8BXX3;Q8BL63;Q9CXY9	E9Q421;Q8BXX3;Q8BL63;Q9CXY9	GPI-anchor transamidase	Pigk	4	4	4	9.1	9.1	9.1	0	2.949
E9Q446;Q9QZR0;D3YXC4;F6Z123	E9Q446;Q9QZR0	E3 ubiquitin-protein ligase RNF25	Rnf25	3	3	3	7.5	7.5	7.5	0	9.9586	28.00934601	27.5453949	28.51012993				27.73653793			26.44411087
E9Q450;S4R2U0	E9Q450;S4R2U0		Tpm1	47	8	0	88.7	15.8	0	0	59.214	30.38205719	29.56676102	29.38240814	30.55352974	30.39591026	29.02358627	29.54885292	29.78442574	30.0694561	28.91880417
E9Q452;E9Q454	E9Q452;E9Q454		Tpm1	46	2	0	84.3	6.4	0	0	104.34		24.06849861	24.31208992	24.12281609	22.74886513	24.8398056	24.73675728			24.40177917
E9Q8W2;E9Q462;E9QAA1	E9Q8W2;E9Q462;E9QAA1		Zfp758	1	1	1	2.8	2.8	2.8	0.0073346	1.5336
Q6P2K6;E9Q481;A0A1Y7VJG9	Q6P2K6;E9Q481	Serine/threonine-protein phosphatase 4 regulatory subunit 3A	Smek1	4	4	4	6	6	6	0	8.8133	25.42783928	24.2517643					25.1752758	23.93283081	24.66633224
E9Q4F7;E9Q4F8	E9Q4F7;E9Q4F8		Ankrd11	2	2	2	1.2	1.2	1.2	0.0094326	1.4356
E9Q4U7;Q6W4W7;O70566	E9Q4U7;Q6W4W7;O70566	Protein diaphanous homolog 2	Diap2;Diaph2	9	9	9	7.2	7.2	7.2	0	15.907	25.59608078	26.67303467	24.98533249	25.69673157	26.02861023	25.94140816		25.76771927	25.94194603	26.44528008
Q8BH74;E9Q4V9;A0A1W2P7R1	Q8BH74;E9Q4V9	Nuclear pore complex protein Nup107	Nup107	13	13	13	15	15	15	0	34.383	27.38005638	27.22628212	27.01243973	26.9250164	27.42310143	27.14821815	27.25060844	27.40916443	27.18536949	27.03296661
E9Q4X2;F6YNY8;G3UXP5	E9Q4X2;F6YNY8		Uggt2	8	7	7	4.7	4.2	4.2	0.0056598	1.723								25.19618034	24.67222595
E9Q4Z6;Q8C008	E9Q4Z6;Q8C008	Double zinc ribbon and ankyrin repeat-containing protein 1	Dzank1	2	2	2	3.7	3.7	3.7	0.0035249	2.0294
E9Q509;G3X925;P53657	E9Q509;G3X925;P53657	Pyruvate kinase;Pyruvate kinase PKLR	Pklr	6	5	5	16	14	14	0	16.045
E9Q512;H3BJG4;Q8BVJ9;H3BJU5;H3BJH8	E9Q512;H3BJG4		Trip11	25	25	25	14	14	14	0	108.19	25.88662529	25.66559982	25.63956261	25.43402672	25.07667542	25.34028053	25.16304016	25.63691139	25.55189133	24.94024277
E9Q557;E9PZW0	E9Q557;E9PZW0	Desmoplakin	Dsp	12	12	12	4.6	4.6	4.6	0	12.651					23.13382912	22.41900253
E9QNH6;E9Q580;Q7TQD7;P46735;D3YV80	E9QNH6;E9Q580;Q7TQD7;P46735	Unconventional myosin-Ib	Myo1b	20	20	18	21.2	21.2	18.8	0	75.735	25.87471581	25.91113663	24.11115837	25.1729126	25.38248253	26.30641747	25.42011642	25.94201279	26.02941132	25.00307465
E9Q586;D3YX34	E9Q586;D3YX34		Dctn1	42	1	1	39.3	2.7	2.7	0	8.5127
E9Q5B2;G5E8X1;Q9DCS2;D3YZM4	E9Q5B2;G5E8X1;Q9DCS2;D3YZM4	UPF0585 protein C16orf13 homolog	0610011F06Rik	2	2	2	24.3	24.3	24.3	0	31.389
E9Q5B5;O08528;E9Q9M6;E9Q3Z4	E9Q5B5;O08528	Hexokinase;Hexokinase-2	Hk2	24	20	19	29.2	25	23.4	0	73.646	26.91763878	26.05746841	26.21016693	25.96855545	26.46026421	25.86424446	26.09164238	26.28125191	26.56740952	25.0498867
P69566;E9Q5D6;A0A1Y7VLX7	P69566;E9Q5D6	Ran-binding protein 9	Ranbp9	3	3	3	5.8	5.8	5.8	0	11.98
Q63943;Q921S6;E9Q5E0;E9QKT0;A0A0G2JFI7;A0A0H2UH28;A0A0H2UKB6;A0A0G2JEC2;A0A0G2JDT0;A0A0G2JDQ1;A0A0G2JFS4;A0A0G2JE18;S4R2H4;A0A0G2JES4;A0A0G2JFX1;A0A0G2JGL3;A0A0G2JFX2;A0A0G2JGK3;A0A0G2JET3;A0A0G2JDK0;A0A0G2JFL7;Q8CFN5;Q60929;D3Z6M5	Q63943;Q921S6;E9Q5E0;E9QKT0	Myocyte-specific enhancer factor 2D	Mef2d	3	3	3	6.2	6.2	6.2	0.0020687	2.4384
Q80TF3;E9Q5E1;A2AGW4	Q80TF3;E9Q5E1;A2AGW4	Protocadherin-19	Pcdh19	5	5	5	4.8	4.8	4.8	0	4.527
E9Q5J9	E9Q5J9		Tpm3	39	19	0	72.3	42.1	0	0	187.45	31.80528259	31.59370232	31.58750153	31.74205971	31.66505051	31.54231644	31.48476601	31.79830742	31.81030846	31.15261269
Q9DBL1;E9Q5L3;A0A140LHL4	Q9DBL1;E9Q5L3	Short/branched chain specific acyl-CoA dehydrogenase, mitochondrial	Acadsb	12	12	12	35.4	35.4	35.4	0	290.84	29.79926491	29.41639137	29.11135292	29.70908737	29.09083366	29.5723381	29.47828865	29.7362957	29.67232704	29.12998962
E9Q5L7;K4DI61;Q9D8M7	E9Q5L7;K4DI61;Q9D8M7	PHD finger protein 10	Phf10	1	1	1	5.1	5.1	5.1	0	4.5135
E9Q616;A0A494BBD5;G5E8K8;A0A494B8Y7	E9Q616		Ahnak	215	215	215	68.5	68.5	68.5	0	323.31	31.71210861	31.65740395	31.53357124	31.66309929	31.80758667	31.74847221	31.40872002	32.03901291	31.53607559	30.83213425
E9Q634	E9Q634	Unconventional myosin-Ie	Myo1e	7	7	4	6.9	6.9	3.5	0	21.722	25.92571831	26.32342148		26.6135807	26.38594246	26.04841232	26.29935837	26.47356415		25.74008179
E9Q683;Q6PHS9	E9Q683;Q6PHS9	Voltage-dependent calcium channel subunit alpha-2/delta-2;Voltage-dependent calcium channel subunit alpha-2-2;Voltage-dependent calcium channel subunit delta-2	Cacna2d2	11	9	9	10.4	8.7	8.7	0	13.03	25.34692192	25.63807106	26.38243294	26.19343758		27.02242279	27.07530975	25.72671127	26.53657341	26.56994629
E9Q6B6;E9Q6E0;J3QNR6;K3W4S4;Q9ESN9;D3YWH6	E9Q6B6;E9Q6E0;J3QNR6;K3W4S4;Q9ESN9	C-Jun-amino-terminal kinase-interacting protein 3	Mapk8ip3	17	12	12	14.2	11.2	11.2	0	59.834	24.84191704	25.85186195	26.07979012	25.65326881	25.82473755	26.07985115	26.57787514	25.74378395	25.43923569	26.2507534
E9Q6C2;Q8CG14;A0A1W2P7F1;Q8CFG8;E0CZE7	E9Q6C2;Q8CG14;A0A1W2P7F1;Q8CFG8	Complement C1s-A subcomponent;Complement C1s-A subcomponent heavy chain;Complement C1s-A subcomponent light chain;Complement C1s-B subcomponent;Complement C1s-B subcomponent heavy chain;Complement C1s-B subcomponent light chain	C1s1;C1sa;C1sb	4	4	4	8.9	8.9	8.9	0	6.9436
E9Q6D8;Q91X70;Q8BRY4	E9Q6D8;Q91X70		C6	5	5	5	8	8	8	0	8.9573
Q3UIX4;F6RDI8;E9Q6E5;A0A0G2JEG1;D3Z4B0;F6TN80;D6RE22	Q3UIX4;F6RDI8;E9Q6E5		Srsf11	5	5	5	11.6	11.6	11.6	0	5.4987	24.87201691	25.87865067	25.3456707	24.30284882		25.67548752	25.36412811	26.22333717	25.36479568	25.60535049
Q61730;E9Q6I2;G3UY13	Q61730;E9Q6I2;G3UY13	Interleukin-1 receptor accessory protein	Il1rap	8	8	8	15.4	15.4	15.4	0.0086257	1.4935
E9Q6I9;Q4FJU9	E9Q6I9;Q4FJU9	Transmembrane protein 40	Tmem40	1	1	1	9	9	9	0	52.963
E9Q6J5	E9Q6J5		Bod1l	11	11	11	5.1	5.1	5.1	0	22.246	24.99683952	26.02095985		24.13883591	25.01094627	24.70371819			23.96146393	24.04493523
E9Q6J8;Q08274	E9Q6J8;Q08274	Dystrophia myotonica WD repeat-containing protein	Dmwd	4	4	4	9.1	9.1	9.1	0	7.5691
Q60949;E9Q6L4;F6QUA9	Q60949;E9Q6L4	TBC1 domain family member 1	Tbc1d1	4	4	4	3	3	3	0	5.3632
E9Q6M7;Q3TTW5;Q80U78;A8WHM8	E9Q6M7;Q3TTW5;Q80U78	Pumilio homolog 1	Pum1	4	2	2	4.7	3	3	0	4.6196
E9Q6R1;E9PXZ3	E9Q6R1;E9PXZ3		Itga10	14	14	12	12.5	12.5	9.8	0	22.321	26.82723427	26.11249161	26.44461632	26.58720589	26.36294174	25.70740891	26.28862762	26.56414223	26.36436081	25.68204117
E9Q6R7;A0A1W2P7C0;Q61636;A0A1W2P8G5;A0A1W2P6L4	E9Q6R7		Utrn	128	128	102	42.2	42.2	34	0	323.31	29.32624626	29.06000137	29.25160217	29.3371563	29.46203423	29.15540123	29.02968025	29.4498291	29.22616577	28.32671738
E9Q6U4;Q3UWL8;E9Q4Q8;E9Q8R1;Q6P0X1	E9Q6U4;Q3UWL8;E9Q4Q8;E9Q8R1;Q6P0X1	Prefoldin subunit 4	Pfdn4	2	2	2	20.8	20.8	20.8	0	14.164
E9Q6Z3;Q6ZQE4	E9Q6Z3;Q6ZQE4	Transmembrane protein 194A	Tmem194;Tmem194a	2	2	2	4.4	4.4	4.4	0	5.963	26.88564873	26.3210144		26.27476311				26.50055885
E9Q706;P51830	E9Q706;P51830	Adenylate cyclase type 9	Adcy9	16	16	16	18.5	18.5	18.5	0	35.737	26.95193672	27.09275055	26.28720093		26.76319313	26.7644577	27.07663536	27.0499897	26.48117638	27.27275467
Q8C5J7;E9Q720;Q9QZB1;D3Z4Z8	Q8C5J7;E9Q720;Q9QZB1;D3Z4Z8	Regulator of G-protein signaling 20	Rgs20	4	4	4	21.6	21.6	21.6	0	3.2377
Q3U3A7;E9Q794;Q3UII8;Q924K8;H3BLE1	Q3U3A7;E9Q794;Q3UII8;Q924K8;H3BLE1	Metastasis-associated protein MTA3	Mta3	5	1	1	9.7	3.3	3.3	0.0012837	2.5243
E9Q7A5;E9Q8R5;Q99JY4	E9Q7A5;E9Q8R5;Q99JY4	TraB domain-containing protein	Trabd	1	1	1	5.1	5.1	5.1	0	3.2463
E9Q7B0	E9Q7B0		P4ha1	14	14	2	33.3	33.3	3.7	0	153.72	26.51213646	25.82645988	25.89958954	25.92193413	26.32865334	26.42330933	26.47010612	27.39517403	26.62756157	26.31630898
E9Q7D5;S4R1F1	E9Q7D5;S4R1F1		Arhgef5	2	2	2	1.3	1.3	1.3	0.0063704	1.6558
E9Q7G0;A0A1B0GSW3;F6ZQA3;A0A1B0GT61;A0A1B0GT38;A0A1B0GSH2	E9Q7G0		Numa1	81	81	81	44	44	44	0	323.31	28.44300461	27.99204826	28.13021088	28.39468384	28.45955276	28.00356674	28.11366463	28.53852844	28.31665421	27.85465813
E9Q7L7;Q9EPK8;D3Z1H6;D3Z1H7	E9Q7L7;Q9EPK8;D3Z1H6;D3Z1H7	Transient receptor potential cation channel subfamily V member 4	Trpv4	3	3	3	4.1	4.1	4.1	0.0027955	2.1716
E9Q7N5;Q8R2Q4;Q8C1C2;E0CY79	E9Q7N5;Q8R2Q4;Q8C1C2	Ribosome-releasing factor 2, mitochondrial	Gfm2	12	12	12	21.5	21.5	21.5	0	23.96	25.93138885			25.34492493	25.86396027	25.25385666	25.71704102	25.85896683	25.40999031	25.53234291
E9Q7Q3	E9Q7Q3		Tpm3	35	6	0	81.5	23.4	0	0	135.28	31.53524208	31.20676231	31.47730446	32.11901474	31.72817612	30.61570358	30.96760559	31.14552307	30.86119652	30.75708389
E9Q828;F7AAP4;Q6Q477	E9Q828;F7AAP4;Q6Q477	Calcium-transporting ATPase	Atp2b4	38	26	25	34.2	23.3	22.7	0	200.56	29.15049553	29.82659912	29.30562973	28.87800789	29.19382858	29.82532501	29.51050758	29.12907982	29.41520309	30.02485466
E9Q852;F7C3I9;D3YUD2;A0A668KLE6	E9Q852		Mllt4	48	1	1	32	0.8	0.8	0.0012922	2.5798
E9Q855;Q3UXS0;O35609	E9Q855;Q3UXS0;O35609	Secretory carrier-associated membrane protein 3	Scamp3	9	9	9	34.9	34.9	34.9	0	241.04	27.33082581	27.05672455	26.92411041	27.32988548	27.33338737	27.18810844	27.29535294	27.37310219	27.12602997	27.62832832
Q8BKC8;E9Q8A3;D6RI80	Q8BKC8;E9Q8A3	Phosphatidylinositol 4-kinase beta	Pi4kb	3	3	3	3.9	3.9	3.9	0	2.9609
E9Q8I7;E9Q3K1;E9PZN0	E9Q8I7		Nfxl1	9	9	9	12.1	12.1	12.1	0	9.8141
E9Q8L9;Q9D620;A0A1B0GRJ0	E9Q8L9;Q9D620;A0A1B0GRJ0	Rab11 family-interacting protein 1	Rab11fip1	4	4	3	3.9	3.9	2.8	0	11.254	29.86469841	29.50733376	29.44355774	29.52589226	29.58760071	29.90483475	29.64718819	29.78656197	29.96251106	30.47846222
E9Q8N5;Q08EB6;Q08EB5;Q8BRT1;F7DCH5;A0A1L1SRY3	E9Q8N5;Q08EB6;Q08EB5;Q8BRT1;F7DCH5	CLIP-associating protein 2	Clasp2	39	39	28	35.9	35.9	26	0	323.31	27.17340851	27.37625313	27.41239929	27.39729881	27.26856613	27.57996178	27.74599075	27.36769676	27.72845268	27.91250801
E9Q8N8	E9Q8N8	Anion exchange protein	Slc4a4	24	2	2	26.7	2.5	2.5	0	59.347		27.70067978	27.54384804				27.99620438		28.08283806
E9Q8P8;Q3TY60	E9Q8P8;Q3TY60	Protein FAM131B	Fam131b	4	4	4	13.3	13.3	13.3	0	32.949		23.38613892			22.89906883	23.49643517				23.89744568
E9Q8V6	E9Q8V6		Dennd4a	5	5	5	3.6	3.6	3.6	0	4.3438
F6RBQ5;E9Q8Y0;P51667	F6RBQ5;E9Q8Y0;P51667	Myosin regulatory light chain 2, ventricular/cardiac muscle isoform	Myl2	2	1	1	25.2	17.1	17.1	0	8.5362
E9Q8Z5;E9Q903;E9Q906;REV__Q68FG3	E9Q8Z5;E9Q903;E9Q906		Ctnnd1	29	1	1	35	1.2	1.2	0	15.802
G3X9V2;E9Q8Z6;E9Q8Z8;P30999;E9Q8Z4;E9Q8Z9;D3Z2H2;E9Q901;E9Q904;E9Q986;D3Z7H6;E9Q907;E9Q905;D3Z2H7	G3X9V2;E9Q8Z6;E9Q8Z8;P30999;E9Q8Z4;E9Q8Z9;D3Z2H2;E9Q901;E9Q904;E9Q986;D3Z7H6;E9Q907;E9Q905;D3Z2H7	Catenin delta-1	Ctnnd1	29	29	1	35.4	35.4	1.3	0	323.31	27.81280518	27.6494503	27.605196	27.82535553	27.7710247	27.52178192	27.75830841	27.74995995	27.80421257	27.14918709
E9Q912;A0A0G2JGC8;A0A0G2JF70	E9Q912;A0A0G2JGC8		Rap1gds1	21	21	21	38.2	38.2	38.2	0	323.31	27.3674469	28.08446121	28.24979591	27.46505356	27.52282906	28.96557045	28.93013	27.77329063	28.17131042	28.82189369
Q8BK08;E9Q933;Z4YN74	Q8BK08;E9Q933;Z4YN74	Transmembrane protein 11, mitochondrial	Tmem11	4	4	4	22.6	22.6	22.6	0	41.559	27.12238121	28.13897324	27.19488525	27.07806015	27.82323074	27.08840942	26.74278259	26.91991234	27.28894424	27.3761692
E9Q9A5;G5E8N7;Q9JLV6;A0A0J9YVJ6;A0A140LIZ1;A0A140LJ53;A0A0J9YV48;A0A0J9YUF9;A0A0J9YTV1	E9Q9A5;G5E8N7;Q9JLV6;A0A0J9YVJ6	Bifunctional polynucleotide phosphatase/kinase;Polynucleotide 3-phosphatase;Polynucleotide 5-hydroxyl-kinase	Pnkp	6	6	6	12.6	12.6	12.6	0	14.448	25.65075111	25.29186249			25.86667442	25.69104385		25.89268303	24.87909508	24.89633751
E9Q9B0;O35071;Q3V3Y9;A2AKH9	E9Q9B0;O35071;Q3V3Y9	Kinesin-like protein;Kinesin-like protein KIF1C	Kif1c	11	8	8	10.9	8.2	8.2	0	6.6275
E9Q9C0;E9Q9C2;E9QK41;Q8K4G5;E9Q9D1;E9Q9D2;E9Q030;E9Q9C7;E9Q9C1;E9Q9Q7;E9Q9C4;F6YHE5	E9Q9C0;E9Q9C2;E9QK41;Q8K4G5;E9Q9D1;E9Q9D2;E9Q030;E9Q9C7;E9Q9C1;E9Q9Q7;E9Q9C4	Actin-binding LIM protein 1	Ablim1	18	18	18	28.7	28.7	28.7	0	145.82	26.66315842	26.90655708	26.65499115	26.79958916	26.49084663	27.02675438	27.1882019	27.12405777	27.12405777	26.48729324
E9Q9C3;Q9QZQ1;E9PYX7;D3Z7L2	E9Q9C3;Q9QZQ1;E9PYX7	Afadin	Mllt4	51	51	4	33	33	2.2	0	323.31	27.78112984	27.92575264	27.58341026	27.54281425	27.80304337	27.36285782	27.63290977	27.82079887	27.4991436	27.19488525
E9Q9C5;P63082	E9Q9C5;P63082	V-type proton ATPase 16 kDa proteolipid subunit	Atp6v0c	1	1	1	12	12	12	0	22.248		27.7595787	27.58842278		26.35137749	27.12386131				27.50385284
E9Q9H2;P54103;E9Q9H3;Q3TRX6	E9Q9H2;P54103;E9Q9H3	DnaJ homolog subfamily C member 2;DnaJ homolog subfamily C member 2, N-terminally processed	Dnajc2	6	6	6	10.4	10.4	10.4	0	4.0652
E9QA15;D3Z6I7;REV__B2RXW8;REV__B2RXQ2	E9QA15;D3Z6I7		Cald1	69	69	0	55.3	55.3	0	0	323.31	32.9071846	32.43792725	32.39718628	32.58450317	32.66154861	32.11551285	32.15909576	32.62431335	32.70062256	32.05801392
E9QA16;Q8VCQ8;E9Q0M9;S4R1T7;E9Q9F3	E9QA16;Q8VCQ8;E9Q0M9;S4R1T7		Cald1	57	4	2	61.9	4.7	2.4	0	159.87	29.56459999	29.14945412	29.2202034	30.041399	29.6823597	28.7158432	28.59981537	29.42221832	29.47109604	28.25047302
E9QA46;Q9QXY9	E9QA46;Q9QXY9	Peroxisomal biogenesis factor 3	Pex3	2	2	2	6.7	6.7	6.7	0	3.2868
E9QAC9;Q8K1N1;E9PXB0;A0A1W2P7I1	E9QAC9;Q8K1N1;E9PXB0	Calcium-independent phospholipase A2-gamma	Pnpla8	10	10	10	14.8	14.8	14.8	0	34.504	25.73763466	25.5536499	25.72142792	25.72257423	25.52327728	25.89712143	25.93824768		25.72574997	25.61501312
E9QAD4;Q7TQK5	E9QAD4;Q7TQK5	Coiled-coil domain-containing protein 93	Ccdc93	17	17	17	26.4	26.4	26.4	0	52.146	28.96493721	28.80134773	28.97276306	29.32483101	28.54015541	29.27542114	28.45540428	28.4873085	28.99002075	29.00990677
E9QAF9;Q0VGY8	E9QAF9;Q0VGY8	Protein TANC1	Tanc1	8	8	8	5.1	5.1	5.1	0	7.4773		24.56552315	24.66714478	24.24677277		24.61655617	24.89513588		24.87088966	25.14031982
Q3UIA2;E9QAJ9;A0A0U1RNM6	Q3UIA2;E9QAJ9	Rho GTPase-activating protein 17	Arhgap17	11	11	10	15	15	13.9	0	12.452		26.5551281	27.13868141	26.3269577	26.63547134	26.44355774	27.05631065	26.60780716	27.33082581	26.75034332
J3QPR5;E9QAP8;Q0P557	J3QPR5;E9QAP8;Q0P557	Mitochondria-eating protein	Spata18	1	1	1	2.1	2.1	2.1	0.0046575	1.8074
F6T836;E9QAQ3;Q6ZQ82;D3Z1X5;F6XTB7;F7D661;F6Q7M1	F6T836;E9QAQ3;Q6ZQ82	Rho GTPase-activating protein 26	Arhgap26	13	13	13	17.3	17.3	17.3	0	65.549		24.63549995	24.80242729			25.66182899	25.00088501		24.82391167	26.40257645
E9QAQ5;Q9WV60	E9QAQ5;Q9WV60	Glycogen synthase kinase-3 beta	Gsk3b	16	16	11	50.6	50.6	40.6	0	89.003	28.51160049	29.06807327	28.75735474	28.86396027	28.81155014	29.10111809	29.11738586	28.53993416	28.76780891	29.5448246
E9QAS4;E9QAS5;Q6PDQ2;F6WR45	E9QAS4;E9QAS5;Q6PDQ2	Chromodomain-helicase-DNA-binding protein 4	Chd4	36	36	28	21.4	21.4	16.8	0	320.68	27.73524857	27.77385521	27.55347443	27.658741	27.89908218	27.50081635	27.62756157	27.83713531	27.67815018	27.22250938
E9QAT0;Q6AXB7;P35922;D3Z6U8;E9QNF5;E9QAS8;E9QAS9	E9QAT0;Q6AXB7;P35922;D3Z6U8;E9QNF5;E9QAS8;E9QAS9	Fragile X mental retardation protein 1 homolog	Fmr1	8	7	7	16.1	14.8	14.8	0	181.88	26.40884209	25.98914909	25.42707253	26.70358658	26.61932945	25.48710823	25.53002357	25.75480843	25.91661263	25.5615654
E9QAT4;F7BPW6	E9QAT4;F7BPW6		Sec16a	10	10	10	5.3	5.3	5.3	0	14.719	24.73562241	24.54916							24.49393272	24.81034279
E9QAU4;A2AQ25;D3Z781;Q8BHR1;B1AY49;A0A5F8MPV1	E9QAU4;A2AQ25;D3Z781	Sickle tail protein	Etl4;Skt	33	33	33	19.6	19.6	19.6	0	106.55	26.59690475	26.2823658	25.81645966	26.71096039	26.1791172	26.11281013	25.06833458	26.68083382	26.33915901	25.72556877
E9QB01	E9QB01		Ncam1	34	1	1	45.2	1.2	1.2	0	5.1049		27.84451866			26.42521667	27.58827972	27.85934639	26.45081139	27.46886444	27.3287735
Q68FL6;E9QB02;F6W0G8	Q68FL6;E9QB02	Methionine--tRNA ligase, cytoplasmic	Mars	20	20	20	25.2	25.2	25.2	0	166.41	26.88413429	26.9207077	26.59548187	26.35139465	26.72090721	27.00902557	26.90976334	26.55476189	26.51821327	26.99625778
E9QJS0;G5E8U8;G5E8U5;Q80ZK0;D3Z6K5	E9QJS0;G5E8U8;G5E8U5;Q80ZK0;D3Z6K5	28S ribosomal protein S10, mitochondrial	Mrps10	2	2	2	18.8	18.8	18.8	0	3.1618
E9QMJ5;E9QJS7;Q9Z0M6;Q9DC42;A0A0D9SEG8	E9QMJ5;E9QJS7;Q9Z0M6;Q9DC42;A0A0D9SEG8	CD97 antigen	Adgre5;Cd97	6	6	6	12.2	12.2	12.2	0	45.754	25.22890663	25.41151047	25.38063431	25.32185745	25.8565464	25.08444214	25.66551971	25.4630127	25.10369682	25.77054596
E9QJT5;P56376;Q8BMV3	E9QJT5;P56376	Acylphosphatase;Acylphosphatase-1	Acyp1	5	5	5	35	35	35	0	25.072	27.17617035	27.75276947	27.77925301	27.49419212	27.03286171	28.13271141	27.97114563	26.94737434	27.49716568	28.29197693
E9QJU8;Q8CG79	E9QJU8;Q8CG79	Apoptosis-stimulating of p53 protein 2	Trp53bp2;Tp53bp2	4	3	3	3.8	3.1	3.1	0	4.4928	24.96635628	25.36011314
Q8K2Z2;E9QJV4;A0A1Y7VM45	Q8K2Z2;E9QJV4;A0A1Y7VM45	Pre-mRNA-processing factor 39	Prpf39	2	2	2	3.2	3.2	3.2	0.0040921	1.9236
E9QJW0;Q91VS7;D3YU60;A0A0N4SV17;A0A0N4SVZ0;D3YVR3	E9QJW0;Q91VS7;D3YU60	Microsomal glutathione S-transferase 1	Mgst1	3	3	3	17.9	17.9	17.9	0	37.802	28.27524376	28.31358719	28.24399757	27.90109825	27.92874718	27.62992668	27.99269676	28.17378998	28.00410271	27.52043343
E9QJW9;P21845;A0A3Q4L2Q9;A0A3Q4EH65	E9QJW9;P21845;A0A3Q4L2Q9	Tryptase beta-2	Tpsb2	3	3	3	14.5	14.5	14.5	0	26.789	27.08050346		26.1633091	25.79414368				26.17894554
Q9QXJ2;E9QJX9;Q9WVL2	Q9QXJ2;E9QJX9;Q9WVL2	Signal transducer and activator of transcription;Signal transducer and activator of transcription 2	Stat2	4	4	4	4.1	4.1	4.1	0.0025134	2.3
E9QJY0;P18581	E9QJY0;P18581	Cationic amino acid transporter 2	Slc7a2	10	10	10	16.2	16.2	16.2	0	62.919	28.54196548	28.13784981	27.71096039	27.56158066	27.61449242	27.6915226	27.91307831	27.19262886	28.35770798	27.23224068
Q7TQG5;E9QK04;P97798;A0A1L1SRD6	Q7TQG5;E9QK04;P97798	Neogenin	Neo1	12	12	12	9.7	9.7	9.7	0	57.724	25.36912918	25.68659019	25.28922653	25.92689514		25.6491909	26.12677765	25.71256065	25.61099243	26.60907745
Q8CHT1;E9QK62;F6SWQ9	Q8CHT1;E9QK62;F6SWQ9	Ephexin-1	Ngef	10	10	10	12.4	12.4	12.4	0	12.058						25.60975266	24.76182365		24.88320351	25.99258804
E9QKC0;A0A0A6YW90	E9QKC0;A0A0A6YW90		Gria2	21	21	0	24.6	24.6	0	0	125.61	23.17549706	26.91752434	23.60896492		23.63876152	28.05858231	26.36989403		25.11545181	29.15363884
E9QKC6;Q3UHH4;Q9ESN6	E9QKC6;Q3UHH4;Q9ESN6	Tripartite motif-containing protein 2	Trim2	11	9	9	16.4	13.6	13.6	0	52.527	25.02804184	26.1465683	24.37046051	24.1330452	24.71088028	26.40921402	26.6724968	24.61178017	25.93312263	27.72838783
E9QKE9;H3BLS0;H3BJQ9;P53564;H3BK24;H3BKF6;H3BJ26;H3BL09;H3BJL7	E9QKE9;H3BLS0;H3BJQ9;P53564;H3BK24;H3BKF6;H3BJ26;H3BL09	Homeobox protein cut-like;Homeobox protein cut-like 1	Cux1	9	9	3	7.2	7.2	3	0	10.67							24.97088242			25.89543533
E9QKK4;Q8K3I9	E9QKK4;Q8K3I9	Glucocorticoid-induced transcript 1 protein	Glcci1	1	1	1	3.2	3.2	3.2	0.0025173	2.3254
E9QKK8;F6Q8D3;Q9QZW0	E9QKK8;F6Q8D3;Q9QZW0	Phospholipid-transporting ATPase;Phospholipid-transporting ATPase 11C	Atp11c	5	5	4	5.7	5.7	5	0	11.114
E9QKY4;E9QLU9;Q80UZ0	E9QKY4;E9QLU9;Q80UZ0	FYVE, RhoGEF and PH domain-containing protein 5	Fgd5	9	9	9	7.5	7.5	7.5	0	30.589	24.62243271				25.25028229			24.99209213	25.02610016
E9QKZ2;Q91YE6;E0CXB2;E0CY46;F6TLX3;F6UT58	E9QKZ2;Q91YE6	Importin-9	Ipo9	11	11	11	13.9	13.9	13.9	0	90.692	27.83689499	27.61757851	27.94503021	28.21701622	27.92665672	28.2423172	28.4584198	28.52088356	27.85186195	28.03868103
E9QL65;Q8CI04;REV__D3Z752;REV__A0A1C7CYU9	E9QL65;Q8CI04	Conserved oligomeric Golgi complex subunit 3	Cog3	4	4	4	4.6	4.6	4.6	0	6.4713
E9QL80;Q91YX5;D3YVK0;D3YUD1	E9QL80;Q91YX5;D3YVK0	Acyl-CoA:lysophosphatidylglycerol acyltransferase 1	Lpgat1	6	6	6	15.6	15.6	15.6	0	3.5674		25.71790314								26.03913116
E9QLA5;Q0GNC1;A0A1Y7VM80	E9QLA5;Q0GNC1	Inverted formin-2	Inf2	19	19	19	19.2	19.2	19.2	0	234.13	27.08527184	26.91672707	27.14306831	26.67707443	27.37467766	26.87267494	26.9903183	26.85697556	26.77291298	26.79649734
E9QLB2;Q3UFF7	E9QLB2;Q3UFF7	Lysophospholipase-like protein 1	Lyplal1	1	1	1	6.3	6.3	6.3	0.0060813	1.6682
Q566J8;E9QLB8;A0A0R4J1X1	Q566J8;E9QLB8;A0A0R4J1X1	AarF domain-containing protein kinase 4	Adck4	4	4	4	9.8	9.8	9.8	0	5.6669						23.89975166	24.23278999			24.09377861
E9QLL2;Q8BZ98;F2Z460;E0CXZ8	E9QLL2;Q8BZ98	Dynamin-3	Dnm3	35	29	22	41.8	35.5	26.7	0	142.54	27.95648575	28.36553001	28.17159653	27.46458626	27.84469795	28.33125305	28.38590813	27.82201576	27.99172401	28.62020302
E9QLQ7;Q91YQ1;M0QW55	E9QLQ7;Q91YQ1	Ras-related protein Rab-7L1	Rab29	6	6	5	31.4	31.4	26	0	6.3542	26.24098206	26.2095356		25.49252892	25.68688393	25.61815262	26.09575081	25.59403038	26.0177784
E9QLZ9;Q03173	E9QLZ9;Q03173	Protein enabled homolog	Enah	25	25	1	27.9	27.9	1.4	0	323.31	28.46590996	27.82426262	27.62100792	27.98234177	28.15262413	27.20340538	27.11416245	27.59718895	27.66431236	27.00646019
E9QM14;Q9JIY2	E9QM14;Q9JIY2	E3 ubiquitin-protein ligase Hakai	Cbll1	1	1	1	3.8	3.8	3.8	0.0035281	2.0412
E9QM38;P55012	E9QM38;P55012	Solute carrier family 12 member 2	Slc12a2	35	35	35	30.7	30.7	30.7	0	323.31	28.47320747	27.69451523	27.81939888	29.10254478	27.96713829	28.02796745	28.4790802	28.07495117	28.2121067	27.47691917
E9QM77;O70305;F6U2C2;F7B6X4;F6V8M6	E9QM77;O70305;F6U2C2;F7B6X4;F6V8M6	Ataxin-2	Atxn2	12	12	6	10	10	5.4	0	23.778	26.89203453	27.46138954	27.02749252	27.02812576	27.45010376	25.6613121	26.32788277	26.04447746		26.94290733
E9QM90;Q148V7;G3X9J4;A0A087WRM8	E9QM90;Q148V7;G3X9J4	LisH domain and HEAT repeat-containing protein KIAA1468	2310035C23Rik;Kiaa1468	15	15	1	15.5	15.5	0.9	0	25.055		25.1315937	24.51117134	24.65414429		25.46594238				25.66063118
E9QMB7;Q8CES0	E9QMB7;Q8CES0	N-alpha-acetyltransferase 30	Naa30	3	3	3	11.5	11.5	11.5	0	5.2458
E9QMC2;Q3UVX5	E9QMC2;Q3UVX5	Metabotropic glutamate receptor 5	Grm5	15	15	15	15	15	15	0	77.949		27.00420952		26.37016106		28.19652748	26.83532906			29.54449272
E9QME5;E9QP19;Q99PP7;A0A0G2JGY5;A0A0G2JFC3	E9QME5;E9QP19;Q99PP7	E3 ubiquitin-protein ligase TRIM33	Trim33	3	3	3	2.7	2.7	2.7	0.0012827	2.5219
E9QMH7;Q9DBZ1	E9QMH7;Q9DBZ1	Inhibitor of nuclear factor kappa-B kinase-interacting protein	Ikbip	8	8	8	23.1	23.1	23.1	0	60.437		25.85825539			26.26831627			26.83291817
E9QMJ1;H3BL41;H3BJY2;E9QN63;Q9QWY8;H3BKD4;H3BKE6;E9QMI7;H3BK40;H3BJM7	E9QMJ1;H3BL41;H3BJY2;E9QN63;Q9QWY8;H3BKD4;H3BKE6;E9QMI7	Arf-GAP with SH3 domain, ANK repeat and PH domain-containing protein 1	Asap1	10	10	9	10.3	10.3	9.4	0	104.21	25.29995346	25.66123009	25.75554657	25.51237679	25.36466217	25.84105301	25.66828156	25.87506866	25.51285934	26.0376873
E9QMK2	E9QMK2		Vcan	15	15	1	9.3	9.3	0.4	0	37.133	24.62310219	25.77735901	27.19666862	24.90907669	25.92922211	26.70081139	27.67774773	26.40958595	26.31027031	27.24590302
Q8BH86;E9QMK9;F7CUW7	Q8BH86;E9QMK9	UPF0317 protein C14orf159 homolog, mitochondrial	9030617O03Rik	13	13	13	24.1	24.1	24.1	0	72.363	28.26561928	28.0905323	28.48381424		27.40754509	28.0487442	28.515028	27.65955734	28.33504868	28.51404953
Q05512;E9QMP6;F6ZS70;Q3T9A3;A0A0R4J0B1;A0A0R4J227;E9PYX3;E9Q9N6;E9Q2J6;F7CVZ7;F6ZEX4;F7A3Q3;F6UY70;F7CRG8;E9Q8H5;F6Z4Q6;E9Q2G8;E9PZ55	Q05512;E9QMP6;F6ZS70;Q3T9A3;A0A0R4J0B1;A0A0R4J227;E9PYX3;E9Q9N6	Serine/threonine-protein kinase MARK2	Mark2	19	13	13	30.3	21.5	21.5	0	167.89	25.9769249	26.73466682	25.34536552	26.26373863	25.74719429	26.39808083	26.59761429	25.70276833		27.37650108
E9QMY1;Q80VX2;O54901;E9PZI9;Q05D16	E9QMY1;Q80VX2;O54901;E9PZI9;Q05D16	OX-2 membrane glycoprotein	Cd200	5	5	5	19.3	19.3	19.3	0	17.733	27.32783127	27.41892624	28.16796494	26.75161934	27.3533802	28.23744774	28.28502464	27.89238167	27.71842575	28.17987633
E9QN12;P05622	E9QN12;P05622	Platelet-derived growth factor receptor beta	Pdgfrb	16	16	16	15.9	15.9	15.9	0	39.341	31.22429276	30.90727234	30.76895905	31.29345703	31.3441391	30.87246895	32.01028824	31.69805527	31.12527847	31.54926491
E9QN14;F8VPQ4;Q812A2;F6QZR7	E9QN14;F8VPQ4;Q812A2	SLIT-ROBO Rho GTPase-activating protein 3	Srgap3	19	19	19	19.5	19.5	19.5	0	59.673	27.39034462	27.22738266	26.29310799	27.26373863	27.65744591	26.85055161	27.01839447	26.97026825	26.96949959	28.0239563
E9QN31;Q922K7	E9QN31;Q922K7	Probable 28S rRNA (cytosine-C(5))-methyltransferase	Nop2	1	1	1	1.9	1.9	1.9	0.0049423	1.7816
E9QN44;Q8CIM3	E9QN44;Q8CIM3	D-2-hydroxyglutarate dehydrogenase, mitochondrial	D2hgdh	2	2	2	3.6	3.6	3.6	0.0012893	2.561
E9QN70;P02469	E9QN70;P02469	Laminin subunit beta-1	Lamb1	28	28	28	16.6	16.6	16.6	0	154.88		23.50166702		25.03628349	22.54910278	27.08527184	25.25385666	27.31708527	25.52620697	24.02985382
E9QN98;Q6NXK7	E9QN98;Q6NXK7	Inactive dipeptidyl peptidase 10	Dpp10	18	17	1	22.6	21.5	2.4	0	78.754	23.52133179	25.86055374	24.55771637	25.37248802	24.84685135	27.31466866	26.42983627	24.1998539	25.58540154	27.72747803
E9QN99;A0A087WPF8;A0A087WSR2;A0A087WRJ2;Q8VCR7;A0A087WP24;A0A1L1SUX1;A0A1L1SRH5	E9QN99;A0A087WPF8;A0A087WSR2;A0A087WRJ2;Q8VCR7;A0A087WP24	Alpha/beta hydrolase domain-containing protein 14B	Abhd14b	11	11	11	60.5	60.5	60.5	0	255.6	30.04635239	29.72111893	29.91883278	29.8121624	29.47913742	29.34792328	29.6717205	29.76434708	29.74249458	29.4128437
E9QNA7;A0A668KL65;A0A286YCQ0;A0A286YDN0;E9Q6A3;A0A286YCN8	E9QNA7;A0A668KL65;A0A286YCQ0;A0A286YDN0;E9Q6A3		Sorbs1	38	2	0	52.7	3.5	0	0	10.351
E9QNF7;Q9CPW0;A0A140LJB1;A0A0G2JE70	E9QNF7;Q9CPW0	Contactin-associated protein-like 2	Cntnap2	16	16	16	13.1	13.1	13.1	0	22.65	25.33538246		25.48615837		26.29652596	26.93427086	27.26624489	25.01030731	25.63009262	26.44677925
Q6PHS6;E9QNG6;E9Q7T4	Q6PHS6;E9QNG6	Sorting nexin-13	Snx13	5	5	5	5.5	5.5	5.5	0	4.5578
E9QNH7;Q5XG73;A0A2I3BRB9;Z4YM84;A0A2I3BQH8;A0A2I3BQ50	E9QNH7;Q5XG73;A0A2I3BRB9;Z4YM84;A0A2I3BQH8;A0A2I3BQ50	Acyl-CoA-binding domain-containing protein 5	Acbd5	4	4	4	11	11	11	0	99.147
E9QNN1;A0A087WPL5;O70133;Q3UR42;A0A0R4J2C3;A0A087WRT3	E9QNN1;A0A087WPL5;O70133;Q3UR42	ATP-dependent RNA helicase A	Dhx9	44	44	44	36.1	36.1	36.1	0	323.31	29.40719986	29.18350029	28.98918152	29.05522537	29.44429016	29.28995705	29.26181221	29.35539818	29.30610847	29.38059425
E9QNP0;P62984;A0A0A6YW67;E9Q9J0;E9Q4P0;E9Q5F6;Q5SX22;P0CG49;P0CG50	E9QNP0;P62984;A0A0A6YW67;E9Q9J0;E9Q4P0;E9Q5F6;Q5SX22;P0CG49;P0CG50	Ubiquitin-60S ribosomal protein L40;Ubiquitin;60S ribosomal protein L40;Polyubiquitin-B;Ubiquitin;Polyubiquitin-C;Ubiquitin;Ubiquitin-related 1;Ubiquitin-related 2	Kxd1;Uba52;Gm8797;Ubc;Ubb	11	1	1	30.6	4.3	4.3	0	16.995		26.51019096	26.62547302			26.70596123			26.25145721
E9QNU1;F6RER8;E9Q7Q8;Q8R2G4;E9Q1U7;A0A0R4J1M9;A0A0R4J1Q4;A0A0R4J1N4;F6W3A0;E9Q984;E9Q9Q8;E9Q8Z0;E9Q7Z7;F6Z2C7;E9Q630	E9QNU1;F6RER8;E9Q7Q8;Q8R2G4;E9Q1U7;A0A0R4J1M9;A0A0R4J1Q4;A0A0R4J1N4	Ecto-ADP-ribosyltransferase 3	Art3	5	5	5	19.6	19.6	19.6	0	10.728						26.5473671		27.76230621
H3BK33;F8WJB0;E9QNV2;Q80YQ2	H3BK33;F8WJB0;E9QNV2;Q80YQ2	Mediator of RNA polymerase II transcription subunit 23	Med23	1	1	1	1.2	1.2	1.2	0.00097213	2.6281
E9QNX9;Q60751	E9QNX9;Q60751	Tyrosine-protein kinase receptor;Insulin-like growth factor 1 receptor;Insulin-like growth factor 1 receptor alpha chain;Insulin-like growth factor 1 receptor beta chain	Igf1r	14	14	12	11.3	11.3	10.1	0	23.028	26.37155724	26.09321404	26.12837219	25.77577782	25.99716187	25.44752121	25.58706284	26.24552155		25.17558098
E9QNY8;Q9JLC8	E9QNY8;Q9JLC8	Sacsin	Sacs	6	6	4	1.4	1.4	1	0	3.6041
E9QP46;Q6ZWQ0;Q6DFZ2;F6W8R9;Q6ZWN0;F7BX34;D3YVK9;D3Z2J8;D3Z2P5;D3Z412;F6VTU3	E9QP46;Q6ZWQ0	Nesprin-2	Syne2	120	120	120	20.5	20.5	20.5	0	323.31	28.4158268	27.93831635	28.06671333	28.08972359	28.49381065	28.26901245	28.21247864	28.60009956	28.47022247	27.67222595
E9QP49;A0A494BBL8;Q99MS7;A0A494BA91;A0A494B9G7;G5E8Y6	E9QP49;A0A494BBL8;Q99MS7;A0A494BA91;A0A494B9G7;G5E8Y6	EH domain-binding protein 1-like protein 1	Ehbp1l1	13	13	13	10.4	10.4	10.4	0	89.889		24.17995071	24.67362785	25.0774498	25.16683578
E9QP54;A0A1L1SQE2;Q8K3E5;E9Q552	E9QP54;A0A1L1SQE2;Q8K3E5	Jouberin	Ahi1	35	35	35	37.3	37.3	37.3	0	134.14	26.85863495	27.43165398	27.98804283	26.09418106	26.27004623	27.20797157	28.05682755	27.30173302	27.55822754	27.30303955
E9QP62;A0A0R4J005;A0A5F8MPJ3;Q99JW4;Q9D7B2;A0A286YCS7	E9QP62;A0A0R4J005;A0A5F8MPJ3;Q99JW4;Q9D7B2	LIM and senescent cell antigen-like-containing domain protein 1	Lims1	16	16	12	42.6	42.6	31.8	0	163.76	28.5917778	28.74845695	28.81918526	28.42702484	29.05574226	28.23895073	27.88442612	28.23086739	28.28696442	27.76774597
E9QP87;Q8VHK5	E9QP87;Q8VHK5	Membrane protein MLC1	Mlc1	6	6	6	15.7	15.7	15.7	0	106.04	27.27559853	27.60872459	27.30817223	27.32018852	27.17188263	27.76913261	28.45967102	27.2017231	28.24585724	28.16863441
F6VCV9;E9QP94;Q3TVA9;E6Y2W7;D3Z165;E6Y2W6;A0A0N4SW14	F6VCV9;E9QP94;Q3TVA9;E6Y2W7;D3Z165;E6Y2W6;A0A0N4SW14	Coiled-coil domain-containing protein 136	Ccdc136	4	4	4	5.1	5.1	5.1	0.0073314	1.5316
G5E8R3;E9QPD7;Q05920;A0A286YCC5;A0A494B912;A0A494B951	G5E8R3;E9QPD7;Q05920	Pyruvate carboxylase;Pyruvate carboxylase, mitochondrial	Pcx;Pc	45	45	45	49.2	49.2	49.2	0	323.31	30.07902718	30.16722298	30.08131599	30.17367172	30.18494415	30.04609108	30.2153511	30.02101898	30.31850815	30.21731758
E9QPE7;O08638	E9QPE7;O08638	Myosin-11	Myh11	114	1	0	54.1	0.5	0	0	8.4786
Q6A026;E9QPI5;A0A0J9YV33	Q6A026;E9QPI5	Sister chromatid cohesion protein PDS5 homolog A	Pds5a	24	21	21	21.3	19.6	19.6	0	221.49	28.28467178	27.75906944	28.2655735	28.56699562	28.86097527	28.35291862	28.34844971	28.5717411	28.35892296	27.95510101
Q64096;E9QPM7;D3YUF4;E9PXE1;G3UX72;E9PY12;E9PY13;E9Q863;G3UXP9;D3YUF3;F6VR53;E9PXE2;G3UYM8;F6ZFQ8;F6WPM5;F7BZ65;D3Z3S7	Q64096;E9QPM7;D3YUF4;E9PXE1;G3UX72;E9PY12;E9PY13;E9Q863;G3UXP9;D3YUF3;F6VR53;E9PXE2;G3UYM8	Guanine nucleotide exchange factor DBS	Mcf2l	6	6	6	6.6	6.6	6.6	0	21.622						25.38630295		25.40973091
E9QPU1;Q8CIZ8;Q3TPE1;Q3TD35;S4R195	E9QPU1;Q8CIZ8	von Willebrand factor;von Willebrand antigen 2	Vwf	81	81	81	34.6	34.6	34.6	0	323.31	29.97322845	29.77418518	30.55334663	29.92931175	30.04387856	28.76891327	29.08372688	29.29425812	29.29261398	28.68695641
E9QPX1;P39061;A0A1W2P6N8;D3Z556	E9QPX1;P39061	Collagen alpha-1(XVIII) chain;Endostatin	Col18a1	22	22	22	15.4	15.4	15.4	0	323.31	29.77506638	28.85946465	29.13924217	29.01982689	29.24769211	28.57913589	28.74258995	29.02638626	28.82128525	28.41243935
Q9CXZ1;E9QPX3;A0A338P7A0	Q9CXZ1;E9QPX3;A0A338P7A0	NADH dehydrogenase [ubiquinone] iron-sulfur protein 4, mitochondrial	Ndufs4	6	6	6	37.7	37.7	37.7	0	86.322	29.98630905	29.90009117	30.55068779	30.1627903	30.38391304	30.27575302	30.191782	30.10462189	30.06445313	30.32195282
F8WHP5;E9QQ38;F8WIJ5;D6RH62;Q80YA3;A0A2I3BQ73	F8WHP5;E9QQ38;F8WIJ5;D6RH62;Q80YA3	Phospholipase DDHD1	Ddhd1	4	4	4	6.8	6.8	6.8	0	6.0987
E9QQ57;Q6NVF7;A0A5F8MQ58;O55103;A0A0U1RNK1	E9QQ57;Q6NVF7;A0A5F8MQ58;O55103;A0A0U1RNK1	Periaxin	Prx	55	55	55	46	46	46	0	323.31	25.71327019	25.9871769	24.47444534	23.93283081	28.31893921	30.74101448	29.27288628	31.13295746	27.75678253	20.95539093
F2Z3U3;F2Z4B7;G5E867;F2Z3X7	F2Z3U3;F2Z4B7;G5E867		Raph1	5	5	5	4.4	4.4	4.4	0.0073432	1.5478
F2Z469;F2Z468;F2Z3U4;O89029	F2Z469;F2Z468;F2Z3U4;O89029	Matrilin-4	Matn4	3	2	2	5.9	4.6	4.6	0	3.0745
F2Z3X6;Q9Z2A0;Q3TRL2;F2Z3Z9;F2Z400;F2Z4A5;F2Z3X9;F2Z3V6	F2Z3X6;Q9Z2A0;Q3TRL2;F2Z3Z9;F2Z400	3-phosphoinositide-dependent protein kinase 1	Pdpk1	7	7	7	15.6	15.6	15.6	0	12.282	25.93766403	25.50736427				25.77427101				26.34631348
F2Z427;F8WI04;Q8BHF7	F2Z427;F8WI04;Q8BHF7	CDP-diacylglycerol--glycerol-3-phosphate 3-phosphatidyltransferase, mitochondrial	Pgs1	2	2	2	5.5	5.5	5.5	0.0012945	2.6121
F2Z443;Q5DU09	F2Z443;Q5DU09	Zinc finger protein 652	Zfp652;Znf652	1	1	1	3.1	3.1	3.1	0	3.7138
F2Z490;Q9R1C6	F2Z490;Q9R1C6	Diacylglycerol kinase epsilon	Dgke	6	6	6	15.8	15.8	15.8	0	10.337	25.22475433		25.96263313		26.00378227					26.12630653
Q6DIC0;H3BLH0;F2Z4A9;H3BJK2;E9QAB8;A0A140LID0;H3BKN5;A0A140LIM0;A0A140LHF4;A0A140LHP6;H3BK47;A0A140LI14;A0A140LIQ9;A0A140LHE2;H3BLI4;A0A140LHZ8;Q9D007;H3BJM2;H3BKJ3;H3BJI1;A0A140LIV3;A0A140LJK1;A0A140LHJ8;A0A140LJD7;H3BKD2	Q6DIC0;H3BLH0;F2Z4A9;H3BJK2;E9QAB8	Probable global transcription activator SNF2L2	Smarca2	22	22	13	14.4	14.4	9.5	0	110.72	26.83195305	26.346735	26.66505814	26.47721291	26.67734337	26.51843834	26.48907089	26.84864235	27.01478195	26.54705811
F6Q7Q7;Q7TQF2	F6Q7Q7;Q7TQF2	F-box only protein 10	Fbxo10	2	2	2	3.4	3.4	3.4	0	5.4978	24.3433342	25.26781654	24.98702431			25.31035805
F6RJ39;Q9JIX8;Q52KR6;B8JJ92;B8JJ91;B8JJ89;B8JJ90;F6Q8C0	F6RJ39;Q9JIX8	Apoptotic chromatin condensation inducer in the nucleus	Acin1	29	29	29	26.3	26.3	26.3	0	258.04	27.04092979	26.85626221	26.9063282	27.04708099	27.06465912	27.08527184	26.85744858	27.29500198	27.23169136	26.77580261
F6RJV6;Q9JJK2	F6RJV6;Q9JJK2	LanC-like protein 2	Lancl2	13	13	13	32.2	32.2	32.2	0	183.64	27.44805717	27.77045822	27.52290344	27.6428566	27.23881531	28.590065	27.88162804	26.45169258	27.53734398	28.51359749
G3UXG8;F6RYG0;Q6PGD0	G3UXG8;F6RYG0;Q6PGD0	All-trans retinoic acid-induced differentiation factor	Atraid	1	1	1	7	7	7	0.00016502	2.8781
Q8N9S3;F6S1R2;A2AF82	Q8N9S3;F6S1R2;A2AF82	Activator of 90 kDa heat shock protein ATPase homolog 2	Ahsa2	2	2	2	6	6	6	0.0090353	1.4648
F6S7W6;Q6P4S6;F6U6U5;F6U8X4	F6S7W6;Q6P4S6;F6U6U5;F6U8X4	Serine/threonine-protein kinase SIK3	Sik3	9	9	9	9.2	9.2	9.2	0	29.673	25.01278114	25.06171608	25.42978668	25.07520676		25.87534904	26.04166031	25.57600212		26.39538765
F6SLR4;Q9ER58	F6SLR4;Q9ER58	Testican-2	Spock2	4	4	4	11.1	11.1	11.1	0	43.305						25.1181488				26.20568085
F6SMY7;Q7TPH6;F6T4V9;F7CZG3;A0A668KLT2	F6SMY7;Q7TPH6	E3 ubiquitin-protein ligase MYCBP2	Mycbp2	14	14	14	3.3	3.3	3.3	0	49.006	25.47874069	26.26085281	25.87574768	24.84747124	25.47562027	24.90476608	25.4043808	25.72231483	22.81550217	24.95131493
Q8C0Z1;F6SQM4;D3Z6P3	Q8C0Z1;F6SQM4	Protein ITFG3	Itfg3	7	7	7	13	13	13	0	14.126	25.86131287		26.62198639		25.2171936	25.60710144	26.27025986	25.60893631	26.25966835	26.06933784
F6SUM2;O70496;A0A3B2W4I8;E9PYL4;F7BK14	F6SUM2;O70496;A0A3B2W4I8;E9PYL4	H(+)/Cl(-) exchange transporter 7;Chloride channel protein	Clcn7	4	4	4	6.5	6.5	6.5	0	10.658
Q6IR34;F6SX81;A2AIV3	Q6IR34;F6SX81;A2AIV3	G-protein-signaling modulator 1	Gpsm1	9	9	9	17.8	17.8	17.8	0	20.614							24.55145073			25.22879601
F6T2Z7;F6RGN9	F6T2Z7;F6RGN9		Cald1	31	1	1	56.8	3.1	3.1	0.0028033	2.1986
F6T9T6;Q8C3Q5	F6T9T6;Q8C3Q5	Protein shisa-7	Shisa7	5	5	5	11.2	11.2	11.2	0	3.25
F6TCF9;Q60739	F6TCF9;Q60739	BAG family molecular chaperone regulator 1	Bag1	5	5	5	16.1	16.1	16.1	0	6.8755			25.92073059	25.86232948		26.24682617				26.55313683
Q8BX90;F6TLV3;E0CXY0	Q8BX90;F6TLV3	Fibronectin type-III domain-containing protein 3A	Fndc3a	13	13	13	14	14	14	0	23.772	25.25378609	24.77776146	25.04080391	24.72395515		24.79966354	24.77223396	24.86107635	25.05614471	24.30180168
F6TWM7;P97808;F8WJA1;A0A0J9YUX0;E0CXN1	F6TWM7;P97808;F8WJA1;A0A0J9YUX0;E0CXN1	FXYD domain-containing ion transport regulator 5	Fxyd5	4	4	4	50.4	50.4	50.4	0	12.914	27.22756767							26.32168579	26.44922256
F6U775	F6U775		Opa1	9	1	1	34.8	4.4	4.4	0	6.4968
Q9CQE7;F6UIS1;F6RK81	Q9CQE7;F6UIS1;F6RK81	Endoplasmic reticulum-Golgi intermediate compartment protein 3	Ergic3	7	7	7	18.8	18.8	18.8	0	17.227	26.07534981	25.55914688		25.93595695	25.45381355		25.89342308	26.15441132	26.19330597
F6UND7;P08103	F6UND7;P08103	Non-specific protein-tyrosine kinase;Tyrosine-protein kinase HCK	Hck	5	3	3	9.2	6.3	6.3	0.0073368	1.5392
F6UYN4	F6UYN4		Klc1	7	1	1	43.6	8.1	8.1	0.003955	1.9563
Q9R0Q3;F6V6T4;Q8BPI2	Q9R0Q3;F6V6T4;Q8BPI2	Transmembrane emp24 domain-containing protein 2	Tmed2	4	4	4	21.9	21.9	21.9	0	28.271	27.34155273	26.49349022	26.46808815	27.62072754	26.73221016	27.46987343	27.10619545	28.77325821	27.8367157	27.42534447
F7B1A4;F6VAL0	F7B1A4;F6VAL0		Mff	3	1	1	37.2	19.3	19.3	0	8.353
F6VQZ6;Q3UH99	F6VQZ6;Q3UH99	Protein shisa-6 homolog	Shisa6	2	2	2	3.8	3.8	3.8	0.0072112	1.5776
F6VRP8	F6VRP8		Lgals3bp	2	1	1	22.3	10.8	10.8	0.0035227	2.025
F6VSK8	F6VSK8		Itga6	22	1	1	37.2	1.8	1.8	0	3.5391
F6WHQ7;D3YVP8	F6WHQ7		Gstm1	11	1	1	53.6	7.2	7.2	0.0020684	2.4366		27.35279274		27.36878014
V9GXJ9;F6WIU1;Q8VDQ9	V9GXJ9;F6WIU1;Q8VDQ9	Protein KRI1 homolog	Kri1	2	2	2	3.9	3.9	3.9	0.0025059	2.2635
F6WMJ3;Q8K4I3;A2AFJ8;H3BKQ0;H3BJ53	F6WMJ3;Q8K4I3;A2AFJ8	Rho guanine nucleotide exchange factor 6	Arhgef6	13	10	10	19.9	15.7	15.7	0	16.947	24.75358391	24.89055061	24.48216057	25.15930939	24.89194107	24.98832512	25.25889587	25.15003967	25.2519455	25.29621124
F6WR04;O70370	F6WR04;O70370	Cathepsin S	Ctss	3	3	3	12.9	12.9	12.9	0	92.363	26.90391731	27.05734444	27.87660217	28.09103584	27.93825912
F6XC25;Q8BRN9	F6XC25;Q8BRN9	Coiled-coil and C2 domain-containing protein 1B	Cc2d1b	7	7	7	11.8	11.8	11.8	0	19.038	24.66166496			25.22718048			25.0083847		25.48290062
F6XLV1	F6XLV1		E030010N08Rik	2	2	2	1.2	1.2	1.2	0.0050845	1.7561
F6XVP7;Q924T7	F6XVP7;Q924T7	E3 ubiquitin-protein ligase RNF31	Rnf31	1	1	1	1.3	1.3	1.3	0.0050822	1.7543
F6XWD4	F6XWD4		Ppp1r12c	32	1	1	48.7	2.1	2.1	0	38.753
F6Y2U8;Q80WM9	F6Y2U8;Q80WM9		Tnfrsf14	1	1	1	7.5	7.5	7.5	0	3.6954
F6Y616;D3Z3J6;Q8VE62;G3UYE5;G3UZ67;G3UZS6	F6Y616;D3Z3J6;Q8VE62;G3UYE5	Polyadenylate-binding protein-interacting protein 1	Paip1	9	9	9	20.5	20.5	20.5	0	35.321	25.14755821	25.49899292	25.85801888	25.84290123		25.99701118	25.79488754	26.25149345	25.31236649	25.69024467
F6YRW4;P59997	F6YRW4;P59997	Lysine-specific demethylase 2A	Kdm2a	2	2	2	2.2	2.2	2.2	0.0028068	2.2125
F6Z5N5;F6YTG0;Q3TLP5	F6Z5N5;F6YTG0;Q3TLP5	Enoyl-CoA hydratase domain-containing protein 2, mitochondrial	Echdc2	2	2	2	20.2	20.2	20.2	0	13.705
F6ZDS4;F6RX08	F6ZDS4	Nucleoprotein TPR	Tpr	67	1	1	29.7	0.7	0.7	0.0063562	1.6249
F6ZFT1;F8WJ64;Q9CR21	F6ZFT1;F8WJ64;Q9CR21	Acyl carrier protein;Acyl carrier protein, mitochondrial	Ndufab1	4	4	4	26	26	26	0	71.27	27.17854691	27.73020172	27.52238083	27.79042053	27.46411896	27.57260895	27.92428017	27.77461052	27.58827972	27.55632782
F6ZFU0	F6ZFU0		Eef1d	15	1	0	34.1	3.8	0	0	49.33
F6ZGI7	F6ZGI7	Molybdopterin synthase sulfur carrier subunit	Mocs2	1	1	1	14.8	14.8	14.8	0.0014412	2.5095
Q9D6Y9;F6ZHD8;G3UW30	Q9D6Y9;F6ZHD8;G3UW30	1,4-alpha-glucan-branching enzyme	Gbe1	12	12	12	18.4	18.4	18.4	0	35.482	26.233778	25.96629143	25.92967415	26.03208351	25.04976273	26.11929703	26.34072113	25.24557686	25.89490318	25.82890511
Q8C446;F6ZYH6;P63080;F6WUM4	Q8C446;F6ZYH6;P63080;F6WUM4	Gamma-aminobutyric acid receptor subunit beta-3	Gabrb3	5	2	2	11	5.5	5.5	0.0027963	2.1732
F7A1B4;Q3UAM9;Q63961;F7BZW0	F7A1B4;Q3UAM9;Q63961	Endoglin	Eng	7	7	7	14.8	14.8	14.8	0	32.038	26.53897285	25.75126266	25.76536942	26.34524727	26.48225403	26.43412209	26.13184929	26.09691811	26.31314659	26.00718689
F7AA26	F7AA26		Pakap	19	19	0	18.2	18.2	0	0	53.247	26.49931145	26.12206459	25.98537445	26.32597923	26.16675949	25.69335938	26.55994797	26.26588631	26.12831306	26.13508224
Q6ZWZ6;F7AEH4;A0A1W2P7A1;P63323	Q6ZWZ6;F7AEH4;A0A1W2P7A1;P63323	40S ribosomal protein S12	Rps12	6	6	6	56.1	56.1	56.1	0	100.45	28.4511261	28.29985619	28.29994392	28.06352806	27.76610374	27.57837868	28.3260746	27.90247917	28.11961365	27.66654968
F7AI87	F7AI87		Psmd4	4	2	2	24.2	14.4	14.4	0	4.6105
F7B1B6;Q60936	F7B1B6;Q60936	Atypical kinase ADCK3, mitochondrial	Adck3	4	4	4	11	11	11	0	3.5313
F7BAB2	F7BAB2		Tmem132b	2	2	2	3.2	3.2	3.2	0	8.1389
F7BGR7;F6TBN8;A0A494B9W4;Q8VE92;Q8C7Q4;A0A494BAP6;Q5CZX8;S4R1A6;A0A494B9C0;A0A494BB78;B0LM42	F7BGR7;F6TBN8;A0A494B9W4;Q8VE92;Q8C7Q4;A0A494BAP6;Q5CZX8;S4R1A6;A0A494B9C0;A0A494BB78	RNA-binding protein 4B;RNA-binding protein 4	Gm21992;Rbm4;Rbm4b	8	7	7	15.5	13.8	13.8	0	9.0759	26.38155937						26.30959511	26.35188293	26.21959496
F7BHW1;Q9R0M0	F7BHW1;Q9R0M0	Cadherin EGF LAG seven-pass G-type receptor 2	Celsr2	1	1	1	1.7	1.7	1.7	0.001287	2.5477
F7BJK1	F7BJK1		Pcdh1	14	14	2	15.8	15.8	2.5	0	69.087	26.04272461	26.77806282	25.44015503	25.47438431		25.37085915	26.7664814		25.4913044	28.50445747
F7BX26;Q60676	F7BX26;Q60676	Serine/threonine-protein phosphatase;Serine/threonine-protein phosphatase 5	Ppp5c	13	13	13	26.1	26.1	26.1	0	164.08	26.57585716	26.56539154	25.96862221	26.7590065	26.07632828	26.64044571	26.58118439	26.80427361	26.37876701	26.89168549
H3BIW6;F7C3A0;A2AP18;A0A087WSR3;H3BK11	H3BIW6;F7C3A0;A2AP18	Phosphoinositide phospholipase C;1-phosphatidylinositol 4,5-bisphosphate phosphodiesterase eta-2	Plch2	5	5	5	5.7	5.7	5.7	0	15.82
F7CBP1;G3XA17;F6TW20;F7DAB1;F7CHS2;F6UU81	F7CBP1;G3XA17		Eif4g2	23	23	1	28.6	28.6	1.5	0	125.43	26.95349312	26.60851288	26.77001572	26.68204117	26.68217468	27.01446342	26.85922813	27.15363884	26.8773632	26.87478638
F7CC56;Q9ESK9;F7CCJ3;E9PX56;E0CYY6;F6TLJ4	F7CC56;Q9ESK9;F7CCJ3	RB1-inducible coiled-coil protein 1	Rb1cc1	8	8	8	6	6	6	0	6.5061			25.45202255			25.40804672	25.22073936
F7CK55;Q63ZW6	F7CK55;Q63ZW6		Col4a5	3	1	1	4.5	1.5	1.5	0	3.3063		26.1162262	24.63050842					25.1666069
S4R2F1;F7CZ64;Q8VHW2	S4R2F1;F7CZ64;Q8VHW2	Voltage-dependent calcium channel gamma subunit;Voltage-dependent calcium channel gamma-8 subunit	Cacng8	6	6	6	18.4	18.4	18.4	0	87.772	26.59348869	26.34102821				26.6477356				26.97618103
F7D1I5;G3UXY6;Q78HU7	F7D1I5;G3UXY6;Q78HU7	Glycophorin-C	Gypc	1	1	1	36.1	36.1	36.1	0	40.387
F7D1J2;Q60855	F7D1J2;Q60855	Receptor-interacting serine/threonine-protein kinase 1	Ripk1	3	3	3	5.4	5.4	5.4	0	4.4823
F7D3W5;A0A1B0GRJ9	F7D3W5;A0A1B0GRJ9			27	27	0	29.6	29.6	0	0	141.15	26.14963341	27.20908928	26.29979515	26.43983841	26.48483658	28.10094261	27.45191193	26.26203728	26.76078415	28.39705276
Q3TML0;F7DBQ0;Q922R8	Q3TML0;F7DBQ0;Q922R8	Protein disulfide-isomerase A6	Pdia6	12	12	12	35.5	35.5	35.5	0	323.31	29.62207222	29.07099152	29.35772896	29.89440727	29.56558037	29.33975029	29.75187492	29.68847466	29.45681572	29.14586258
F7DEU6;E0CYE2;P50096;E0CXK0	F7DEU6;E0CYE2;P50096	Inosine-5-monophosphate dehydrogenase;Inosine-5-monophosphate dehydrogenase 1	Impdh1	5	4	4	12.1	10.6	10.6	0	5.9943		24.05903625	23.97193527		24.18895721
F8VPK0;A0A286YCU6;A0A286YDT1;A0A286YD75	F8VPK0		Ttc37	12	12	12	8.9	8.9	8.9	0	28.352	24.29116058	24.39754295	24.92727852	24.94046783	24.14670372	24.75307465	24.57565498		24.78361702	24.48499107
F8VPL2;Q61194;A0A0U1RNH9;A0A0U1RNT0	F8VPL2;Q61194	Phosphatidylinositol 4-phosphate 3-kinase C2 domain-containing subunit alpha	Pik3c2a	4	4	4	2.6	2.6	2.6	0	4.3165	25.20765495								25.33558655
F8VPM7;Q99MI1;V9GXH3;V9GXP8;V9GXF0;V9GWT6;V9GX53;V9GXL1;A0A1B0GSU7	F8VPM7;Q99MI1;V9GXH3;V9GXP8;V9GXF0;V9GWT6;V9GX53	ELKS/Rab6-interacting/CAST family member 1	Erc1	33	33	27	30.7	30.7	25.7	0	216.51	26.77253532	26.55467415	26.83267593	26.49032593	26.52953148	27.11743546	26.71751213	27.07387924	26.25098801	27.26990318
F8VPN4;A0A0G2JGI9;F6XXE6;E0CYU6;E0CX86;F7CSZ6	F8VPN4;A0A0G2JGI9		Agl	26	26	26	18.6	18.6	18.6	0	55.461	25.83081627	26.60002899	25.48437691	25.40931129	25.21363831	25.83677483	25.89330673	25.47463226	26.53524017	26.71437073
F8VPP8;A0A2R8VHI0	F8VPP8		Zc3h7b	10	10	10	10.6	10.6	10.6	0	7.6935	28.73159409	28.10214424			27.6412735	28.61529922	28.22917175	28.32431602	28.80571938	28.90801811
Q8CIQ7;F8VPQ1;F6VMI1	Q8CIQ7;F8VPQ1;F6VMI1	Dedicator of cytokinesis protein 3	Dock3	5	4	4	3.1	2.8	2.8	0	14.555		22.99413872								24.3954525
F8VPQ2;Q8BY40;E9Q9V1	F8VPQ2		Arid4a	3	3	3	2.5	2.5	2.5	0	9.2036
F8VPR1;Q8BVA4	F8VPR1;Q8BVA4	Leiomodin-1	Lmod1	32	32	32	47.6	47.6	47.6	0	323.31	30.75748062	30.38288307	30.22595978	30.30628204	30.49876404	30.16818047	30.15677643	30.49228287	30.77509689	30.13626099
F8VPU2;E9Q805	F8VPU2	FERM, RhoGEF and pleckstrin domain-containing protein 1	Farp1	20	20	20	23.5	23.5	23.5	0	208.72	28.55369377	28.21775627	28.28612709	27.67888832	28.24902725	28.48604202	28.51972008	28.23091316	28.45567894	28.41514206
F8VPV3;Q62520;A2AWK6;A0A0R4J0E2;P46684;Q62521;Q7TQ40	F8VPV3;Q62520;A2AWK6;A0A0R4J0E2;P46684;Q62521;Q7TQ40	Zinc finger protein ZIC 2;Zinc finger protein ZIC 1;Zinc finger protein ZIC 3;Zinc finger protein ZIC 5	Zic2;Zic3;Zic1;Zic5	2	2	2	6	6	6	0.001912	2.4469
F8VPX1;E9PXY8;Q6A4J8;E0CY04	F8VPX1;E9PXY8;Q6A4J8	Ubiquitin carboxyl-terminal hydrolase;Ubiquitin carboxyl-terminal hydrolase 7	Usp7	32	32	20	30.8	30.8	18.7	0	323.31	27.19055939	27.36644745	26.83412552	27.13300705	27.04447746	26.92399788	26.98880196	26.89458084	27.09315491	27.11137772
F8VPY2;Q8C092	F8VPY2;Q8C092	Transcription initiation factor TFIID subunit 5	Taf5	3	3	3	4.5	4.5	4.5	0.00032884	2.8314
F8VQ05;A0A0J9YUH4;A0A0J9YTS1;F6Q1V8;A0A0J9YUJ6;A0A0J9YU33	F8VQ05		Fryl	22	22	19	8	8	7.2	0	29.027	26.43750763	25.62848091	25.9706192	25.29200363	25.31094742	25.5339489	24.99014473	25.30525208		25.58823586
Q8VDD9;F8VQ93;A0A087WR26	Q8VDD9;F8VQ93	PH-interacting protein	Phip	11	11	11	8.3	8.3	8.3	0	83.522
F8VQ95;Q6Y685;A0A1B0GRH3;A0A140LJA0;A0A140LI86	F8VQ95;Q6Y685	Transforming acidic coiled-coil-containing protein 1	Tacc1	11	11	9	14.4	14.4	12.1	0	100.08	26.62100792	26.73698997	26.54179573	26.73634529	26.830019	26.43577576	26.6015873	26.88646317	26.4432888	26.40243149
F8VQC1;E9Q740	F8VQC1;E9Q740	Signal recognition particle subunit SRP72	Srp72	21	21	21	33.8	33.8	33.8	0	154.2	27.21734047	27.58491516	26.98217964	27.19338226	27.17216873	27.44821358	26.97037697	27.8152504	27.4382534	27.30051231
F8VQE9;Q8VHH5;A0A0G2JER6;A0A1D5RMG4;A0A0G2JDW1	F8VQE9;Q8VHH5;A0A0G2JER6	Arf-GAP with GTPase, ANK repeat and PH domain-containing protein 3	Agap3	7	6	6	10.9	9.1	9.1	0	89.622		25.69346619	25.37914848	25.1862011	26.29410934	26.13858223	25.83059883	25.65924454	25.70450974	26.14660645
F8VQJ3;P02468;F6TLW1;F6SFQ3	F8VQJ3;P02468	Laminin subunit gamma-1	Lamc1	58	58	57	39.8	39.8	39	0	323.31	28.71741295	28.54181862	28.74656677	28.72702408	28.49792671	28.51483917	28.21941948	28.82829475	28.29259109	27.57722664
F8VQK3	F8VQK3		Gucy1a2	12	12	12	16.6	16.6	16.6	0	33.19	25.44635391	25.87623978		25.13934517	24.91182327	25.98352814	25.34698868	25.95595551	25.7206459	26.09182358
F8VQK5;P59808;A0A1D5RMH4;A0A1D5RM71	F8VQK5;P59808	SAM and SH3 domain-containing protein 1	Sash1	7	7	7	6.6	6.6	6.6	0	30.024
F8VQN6	F8VQN6		Arhgef12	28	28	1	20.3	20.3	1.3	0	125.81	26.40561485	26.02928543	26.1362381	25.60808945	26.05281258	26.027071	26.04117966	26.27458572	26.40676689	26.08068657
F8WGD9;Q9D1E8	F8WGD9;Q9D1E8	1-acyl-sn-glycerol-3-phosphate acyltransferase epsilon	Agpat5	8	8	8	29.2	29.2	29.2	0	29.079								26.20655632	26.7565918
S4R255;F8WGF2;Q9Z0J4;S4R1D5	S4R255;F8WGF2;Q9Z0J4	Nitric oxide synthase;Nitric oxide synthase, brain	Nos1	26	26	25	18.7	18.7	18.2	0	110.36	25.6000843	26.55221367	26.51843834	26.30985451	26.38371849	26.46530342	26.1950531	25.74868011	25.63549995	27.05858231
F8WIN7;F8WGI9;Q91YY0;P98156;E9Q643	F8WIN7;F8WGI9;Q91YY0;P98156	Very low-density lipoprotein receptor	Vldlr	4	4	4	9.2	9.2	9.2	0	5.9305
F8WGM5;Q64324;A0A140LHM1;A0A140LJH9;A0A140LJ60	F8WGM5;Q64324	Syntaxin-binding protein 2	Stxbp2	10	9	9	20.9	19.7	19.7	0	118.86	26.31577301	25.54777908	25.70120811	26.76293945	26.68364716		25.61408615	25.67125511	25.8439312	25.11259079
F8WGT1;Q68FL4;F8WI65;H3BKT5;D3YYM7;H3BL31;D3YX97;A0A0N4SUY4;E9PX77	F8WGT1;Q68FL4;F8WI65;H3BKT5	Adenosylhomocysteinase;Putative adenosylhomocysteinase 3	Ahcyl2	21	21	9	30.6	30.6	14.1	0	303.66	29.71935654	30.30606461	29.79318237	30.38720322	29.88583755	30.15230942	30.2831707	29.81283569	30.12484741	30.09961319
Q8BRG8;F8WGT2;Q8C214	Q8BRG8;F8WGT2	Transmembrane protein 209	Tmem209	3	3	3	6.8	6.8	6.8	0	9.9447
F8WGW3;Q497V5;Q8CHZ0;B7ZWI7;B7ZWI4	F8WGW3;Q497V5;Q8CHZ0	S1 RNA-binding domain-containing protein 1	Srbd1	7	7	7	6.4	6.4	6.4	0	4.6139
F8WGX5;Q6PNC0	F8WGX5;Q6PNC0	DmX-like protein 1	Dmxl1	9	7	7	3.2	2.6	2.6	0.0011329	2.6134						26.11551094	25.33285713			25.50972176
Q61581;F8WH23;E9Q5D9	Q61581;F8WH23;E9Q5D9	Insulin-like growth factor-binding protein 7	Igfbp7	11	11	11	42	42	42	0	33.598	27.47351646	26.74906349	27.08830833	26.70701408	26.7856884	26.8206768	27.04092979	27.08283806	26.89353943	26.79066849
O55106;F8WH41;F6Z700	O55106;F8WH41;F6Z700	Striatin	Strn	10	10	10	14.4	14.4	14.4	0	127.5	26.36230469	25.92483521	26.70780373	26.63726997	26.10773087	26.23545837	25.92881584	26.33207321	26.80069923	27.30173302
S4R293;F8WH69;Q09014	S4R293;F8WH69;Q09014	Neutrophil cytosol factor 1	Ncf1	1	1	1	2.7	2.7	2.7	0.0045126	1.8247
Q3UHH0;F8WHB1;Q9R0K7;S4R1C4;A0A8I4SZH4	Q3UHH0;F8WHB1;Q9R0K7;S4R1C4	Calcium-transporting ATPase;Plasma membrane calcium-transporting ATPase 2	Atp2b2	36	24	24	32.3	23	23	0	323.31	26.92998886	28.18030167	28.01595116	28.30569458	27.94195747	29.4427681	28.90101242	27.48508263	28.29662323	29.56940651
F8WHM5;Q61543;F6RSH1;E9PWD8	F8WHM5;Q61543	Golgi apparatus protein 1	Glg1	49	49	49	42	42	42	0	323.31	28.84218216	28.31993103	28.55024719	28.51412392	28.5717411	28.49906921	28.25475883	28.55651093	28.65495682	28.20438576
F8WHN4;A2ACC6;E9Q0J2;Q8BQZ4;A2ACC7	F8WHN4;A2ACC6;E9Q0J2;Q8BQZ4;A2ACC7	Ral GTPase-activating protein subunit beta	Ralgapb	11	11	11	10	10	10	0	44.81		24.54698563	24.83711243
F8WHS8;Q3U556;G3UWE3;Q8C5D8;O88907	F8WHS8;Q3U556;G3UWE3;Q8C5D8;O88907	E3 SUMO-protein ligase PIAS2;E3 SUMO-protein ligase PIAS1	Pias2;Pias1	1	1	1	2.7	2.7	2.7	0.0022082	2.3452
Q7TPM1;F8WHT3;F7AYW2	Q7TPM1;F8WHT3;F7AYW2	Protein PRRC2B	Prrc2b	3	2	2	2.1	1.5	1.5	0	3.3297
F8WHU7;Q9D3E6;F6XQW1;D6REF2;F6TNY1;D6RHQ7;Q8C918;D3YYD4;D3Z1T1;D6RH50;O70576	F8WHU7;Q9D3E6;F6XQW1;D6REF2	Cohesin subunit SA-1	Stag1	18	18	13	14.3	14.3	10.6	0	21.818	26.12161064	25.8154335	25.76941109	25.81379509	25.90687752	25.89758301	25.58425522	25.92750549	26.06626129	25.18940926
F8WHU9;Q62384	F8WHU9;Q62384	Zinc finger protein ZPR1	Zpr1	5	5	5	14.2	14.2	14.2	0	5.7217				25.37630272			26.9671917			27.22149467
F8WHW3;Q3TWL2;E0CYE6;E0CZF6;E0CZ18	F8WHW3;Q3TWL2;E0CYE6;E0CZF6;E0CZ18	Type 1 phosphatidylinositol 4,5-bisphosphate 4-phosphatase	Tmem55b	6	5	5	26	22.4	22.4	0	13.41		25.73189926	26.01939201	24.05250168	24.55385399	25.60676384		24.68800545		25.15557098
F8WHW6;O70161;E0CYP4;F6SMP3;F7C0X9	F8WHW6;O70161	Phosphatidylinositol 4-phosphate 5-kinase type-1 gamma	Pip5k1c	14	14	11	21.1	21.1	16.9	0	51.61	26.78319359	28.04343414	27.54701424	26.56034279	26.3883419	28.45191193	28.15015602	26.6118927	27.53860283	28.94865608
F8WHW8;Q91VT8	F8WHW8;Q91VT8	Small integral membrane protein 14	Smim14	1	1	1	14.1	14.1	14.1	0	7.3775
F8WHY8;Q8K4B0;E9PX23	F8WHY8;Q8K4B0;E9PX23	Metastasis-associated protein MTA1	Mta1	13	11	10	22.8	20.3	19.1	0	23.342	25.70009613	25.5205822	25.46715546	25.5946846	25.90244484	26.02151108	25.76478767	25.9063282	25.77863884	26.58118439
F8WI30;Q9CY18;F7D3B8;F6RSR4	F8WI30;Q9CY18;F7D3B8;F6RSR4	Sorting nexin-7	Snx7	5	5	5	11.2	11.2	11.2	0	6.2799		24.81039238				24.94730759		25.07581902
F8WIA3;J3QMA2;J3QK34;P0C8B4	F8WIA3;J3QMA2;J3QK34;P0C8B4	Uncharacterized protein C14orf142 homolog	Gm20604;Gm28051;AK010878	1	1	1	28	28	28	0.0095749	1.4274
F8WID5	F8WID5		Tpm1	51	51	0	84	84	0	0	323.31	36.30869293	35.63874054	35.52737808	35.77450943	35.59348679	35.02713013	35.09356689	35.41868591	35.83817673	34.94611359
F8WIE1;Q91W89;E9PZ88;E9PYM7;E0CYW2;F6U7S0;F6TFL1;E0CZB0;E0CXM6;E0CXI0	F8WIE1;Q91W89;E9PZ88;E9PYM7	Alpha-mannosidase;Alpha-mannosidase 2C1	Man2c1	19	19	19	21.6	21.6	21.6	0	73.128	26.69551086	26.04793358	26.14606285	26.80057716	26.4644146	25.35050011	26.06155205	26.42334175	26.67330551	26.22745705
F8WIE5;Q69ZR2	F8WIE5;Q69ZR2	E3 ubiquitin-protein ligase HECTD1	Hectd1	13	13	13	6.7	6.7	6.7	0	23.526	24.62544632	24.93440628		24.75077629			24.95748329			25.41924858
F8WIT2	F8WIT2	Annexin	Anxa6	49	49	3	72	72	4.6	0	323.31	30.59788132	30.3485775	30.19213486	30.50861931	30.50512123	30.22630501	30.36431885	30.59004784	30.39499092	30.11073112
H7BXB9;F8WIU1;Q9D1K7	H7BXB9;F8WIU1;Q9D1K7	UPF0687 protein C20orf27 homolog	1700037H04Rik	2	2	2	17	17	17	0	8.1068
Q8BXR9;F8WIZ7;V9GXX3	Q8BXR9;F8WIZ7;V9GXX3	Oxysterol-binding protein-related protein 6;Oxysterol-binding protein	Osbpl6	5	5	5	4.6	4.6	4.6	0	4.758		23.77243423				24.80232811		24.10061073		24.81014633
Q61702;F8WJ05;CON__Q0VCM5	Q61702;F8WJ05	Inter-alpha-trypsin inhibitor heavy chain H1	Itih1	18	18	18	28.4	28.4	28.4	0	293.4		27.43093681	28.13525963	26.86230659	26.28692055	25.32282066	25.73562241	25.35279274	24.94109535	25.29182816
F8WJ43;P46662;F7D6P2;E9PW99	F8WJ43;P46662	Merlin	Nf2	7	7	7	14.2	14.2	14.2	0	14.147	25.19125557	24.60461617	24.54974937	25.40083504		25.20142365		25.4556942	25.09607315	25.33735657
F8WJ51;F8WJ50;F8WJ48;Q8R4G0;F7CVQ1	F8WJ51;F8WJ50;F8WJ48;Q8R4G0;F7CVQ1	Netrin-G1	Ntng1	3	3	3	6.3	6.3	6.3	0.00097513	2.6658
F8WJ93;Q3UMY5;A0A3Q4EHV9;A7ISP9;A0A0R4J0H0;A0A0R4J1G7	F8WJ93;Q3UMY5;A0A3Q4EHV9;A7ISP9;A0A0R4J0H0;A0A0R4J1G7	Echinoderm microtubule-associated protein-like 4	Eml4	14	13	13	14.3	13.5	13.5	0	55.239	25.5932045	25.95502281	25.60070801	26.06519318	25.33008957	25.52055359		26.22712708	25.97243881	25.98773956
G3UVU2;D3YW09;Q62203;D3Z5A6	G3UVU2;D3YW09;Q62203	Splicing factor 3A subunit 2	Sf3a2	7	7	7	16.3	16.3	16.3	0	13.693	27.46863174	27.30869293	27.55537605	27.34798622	27.94452858	27.74490166	27.41013527	27.49556541	27.71292877	26.76103783
G3UVV4;P17710;D3YYR4;D3Z365;Q91W97;D3Z105;B4YB29	G3UVV4;P17710	Hexokinase;Hexokinase-1	Hk1	49	49	45	56.1	56.1	51.9	0	323.31	30.68361473	31.07979012	30.71063042	30.9411869	30.63166237	31.15249062	30.77588272	30.59521484	30.94293594	31.37207413
G3UW57;G3XA57	G3UW57;G3XA57	Rab11 family-interacting protein 2	Rab11fip2	3	2	2	10.8	7.6	7.6	0	3.8857
G3UW60	G3UW60		Susd5	5	5	5	9	9	9	0	9.6836	24.95091438	24.98971176	24.70825195		24.81235123		24.23205757	25.56946945	25.41125107
G3UWC2;Q9CZR2	G3UWC2;Q9CZR2	N-acetylated-alpha-linked acidic dipeptidase 2	Naalad2	13	13	11	20.1	20.1	17.6	0	44.532	26.46787071	26.15925217	26.31091309	25.98617744	26.37979317	26.24388885	26.26699448	26.11632538	26.58161545	25.70635605
G3UWD3;Q8JZV9	G3UWD3;Q8JZV9	3-hydroxybutyrate dehydrogenase type 2	Bdh2	5	5	5	22	22	22	0	11.413	25.12265778							25.69168282
G3UWD4;Q3UBL8	G3UWD4;Q3UBL8		Pphln1	1	1	1	3.4	3.4	3.4	0.0086333	1.5024
G3UWG2;Q60610;E9Q1R7;Q6P1D6	G3UWG2;Q60610	T-lymphoma invasion and metastasis-inducing protein 1	Tiam1	4	4	3	2.6	2.6	1.9	0	8.9594
S4R1P7;G3UWG7;S4R287;Q9CR27	S4R1P7;G3UWG7;S4R287;Q9CR27	WASH complex subunit CCDC53	Ccdc53	2	2	2	12.9	12.9	12.9	0.00097736	2.7042
G3UWH9;Q8R1U1;Q7TSQ9;G3UWX2;G3UYW8;G3XA67;G3UX78;G3UZ15;G3UWY4	G3UWH9;Q8R1U1;Q7TSQ9	Conserved oligomeric Golgi complex subunit 4	Cog4	10	10	10	12.7	12.7	12.7	0	13.268	25.84720802	25.42895699	26.21800613	26.60399437				26.06383705		25.61310196
G3UZ60;G3UWI9;G3UWX9;G3UZA7;Q9Z172	G3UZ60;G3UWI9;G3UWX9;G3UZA7;Q9Z172	Small ubiquitin-related modifier;Small ubiquitin-related modifier 3	Sumo3	2	1	1	28	12	12	0	6.941		26.74406624	25.68394279	26.70833015		25.50111961
G3UWR7;Q61979	G3UWR7;Q61979	Neuronatin	Nnat	1	1	1	8	8	8	0.0027959	2.1724
Q3TTF6;H3BKU1;G3UWS4;Q7TNP2;H3BLQ0;H3BIV7;H3BLE7	Q3TTF6;H3BKU1;G3UWS4;Q7TNP2;H3BLQ0;H3BIV7;H3BLE7	Serine/threonine-protein phosphatase 2A 65 kDa regulatory subunit A beta isoform	Ppp2r1b	8	2	2	17.2	5.9	5.9	0	5.5535
G3UWV4;Q69Z98;G3UXM5;G3UYN4;G3UZ19;G3UZN4;G3UZ00;G3UXY1	G3UWV4;Q69Z98;G3UXM5;G3UYN4;G3UZ19	Serine/threonine-protein kinase BRSK2	Brsk2	8	7	7	15.4	14.1	14.1	0	47.413					24.91702271	25.54810333	25.52540016		25.28633881	25.70677757
G3UX23;Q3UW64;Q91WG8;G3UYD5;G3UZ98;F7BWW0;F6SHH4;G3UWV5;F6WD11	G3UX23;Q3UW64;Q91WG8;G3UYD5	Bifunctional UDP-N-acetylglucosamine 2-epimerase/N-acetylmannosamine kinase;UDP-N-acetylglucosamine 2-epimerase (hydrolyzing);N-acetylmannosamine kinase	Gne	5	5	5	9.9	9.9	9.9	0	13.873
G8JL74;G3UXA6;Q8BHD7;G3UZ01;F7C521;G3UY95;G3UXZ8	G8JL74;G3UXA6;Q8BHD7;G3UZ01	Polypyrimidine tract-binding protein 3	Ptbp3	11	8	8	20.5	16	16	0	132.26	26.87197113	26.9644413		26.51584053	26.83231544	26.44846535		26.76357269	26.48015976
G3UXA9;G3V001;Q9D8U4	G3UXA9;G3V001;Q9D8U4	Complement C1q tumor necrosis factor-related protein 2	C1qtnf2	1	1	1	15.3	15.3	15.3	0	4.572
Q3U308;G3UXB4;D3Z2M0	Q3U308;G3UXB4;D3Z2M0	Cytoplasmic tRNA 2-thiolation protein 2	Ctu2	3	3	3	8	8	8	0	24.81
G3UXL2;Q9D7G0	G3UXL2;Q9D7G0	Ribose-phosphate pyrophosphokinase 1	Prps1l3;Prps1	8	8	3	24.5	24.5	7.9	0	10.544	27.41506195	28.08577919	28.01201248	27.80648804	27.89527321	28.37239647	28.06712341	28.48408318	28.06763649	29.00670052
G3UXT7;Q8CFQ9;P56959;G3UZD2;Q91VQ2	G3UXT7;Q8CFQ9;P56959	RNA-binding protein FUS	Fus	8	8	6	64.6	64.6	57.7	0	188.69	27.62512589	28.05569077	28.26905632	27.53371048	27.6380291	27.04291344	28.2647686	28.29850197	27.37351608	28.09113693
G3UXW9;Q3MIA8;Q99LD4;A0A140LJB7;B1ATU4	G3UXW9;Q3MIA8;Q99LD4;A0A140LJB7;B1ATU4	COP9 signalosome complex subunit 1	Gps1	13	13	13	29.3	29.3	29.3	0	81.214	28.24975014	28.52935982	27.64368248	28.45779419	27.90976334	28.28471565	28.59828949	28.70783615	28.65133286	28.48719215
G3UZF8;G3UXY2;O88508;G3UZK0;G3UZN5	G3UZF8;G3UXY2;O88508;G3UZK0;G3UZN5	DNA (cytosine-5)-methyltransferase 3A	Dnmt3a	2	2	2	22.1	22.1	22.1	0.00032949	2.8642
G3UXZ5;P97371;G3UXY0;G3X9K9;G3UWN9;G3UXR1	G3UXZ5;P97371;G3UXY0;G3X9K9;G3UWN9	Proteasome activator complex subunit 1	Psme1	15	15	15	63.9	63.9	63.9	0	212.29	28.2363987	28.0000782	28.27732849	28.55244827	28.2844944	27.6776123	27.80051422	28.29504585	27.86826515	27.86702919
G3UY39;P19426	G3UY39;P19426	Negative elongation factor E	Nelfe	1	1	1	8.8	8.8	8.8	0	11.342
Q8CCS6;G3UY42;G3UX74	Q8CCS6;G3UY42	Polyadenylate-binding protein 2	Pabpn1	6	6	1	17.9	17.9	5.3	0	11.554		26.16779327	25.02364922	25.72176743	26.03214645	26.15081406		26.41984177		26.0664463
G3UY52	G3UY52		Usp9x	4	1	1	28.7	9.8	9.8	0	21.352
G3UYA6;G3UY62;G3UYV4;P46938	G3UYA6;G3UY62;G3UYV4;P46938	Transcriptional coactivator YAP1	Yap1	1	1	1	5.1	5.1	5.1	0	4.4845
G3UYD0;Q3UHU8;Q9ESZ8;G3UYJ6;G3UWV2;G3UYD7;G3UZU4;G3UX27;Q99NI3	G3UYD0;Q3UHU8;Q9ESZ8;G3UYJ6	General transcription factor II-I	Gtf2i	20	20	20	26.1	26.1	26.1	0	104.66	27.69072533	27.55713081	27.51758194	27.46099854	27.52425003	27.03632545	27.38853836	27.46154594	27.52932358	27.26320267
G3UYG6;Q6Y7W8;G3UWR2;G3UYR9;E9Q2M5;G3UZX7;G3UZW5;REV__E9Q340	G3UYG6;Q6Y7W8;G3UWR2;G3UYR9	PERQ amino acid-rich with GYF domain-containing protein 2	Gigyf2	6	6	5	4.9	4.9	4.4	0	126.83		26.11189461		26.75327873	27.58089638		27.42318153	26.69975281		26.63920403
G3UYJ7;G3UX05;G3UX71;G3UYL6;A0A1W2P6L1	G3UYJ7;G3UX05		Gm20441;Gstt3	9	9	0	38.1	38.1	0	0	124.53	27.79476357	27.33560371	27.89081764	27.66593933	27.68632317	27.74784851	27.91456223	27.60978127	27.56652451	28.38858032
G3UYM7;G3UZ87;G3UXK0;G3UY34;G3UYD1;G3UXI3;G3UZ85;G3UX96;G3UYN2;G3UXH9	G3UYM7;G3UZ87;G3UXK0;G3UY34	Dystrobrevin	Dtnb	16	13	2	28.8	24.9	4.3	0	83.149	26.21944809	26.11155701	26.71450043	26.03777122	26.58734894	26.70186996	24.89592171	26.53879547	25.69879913	24.64647293
G3UYN9;G3UYR5;Q99KN2	G3UYN9;G3UYR5;Q99KN2	Probable cytosolic iron-sulfur protein assembly protein CIAO1	Ciao1	2	2	2	14.2	14.2	14.2	0.0003296	2.8669
Q8CFZ0;G3UYP0;P63280;G3UWL6;G3UWJ1	Q8CFZ0;G3UYP0;P63280	SUMO-conjugating enzyme UBC9	Ube2i	7	7	7	57.4	57.4	57.4	0	28.108	27.82238007	27.47545052	27.2202034	27.31198692		27.39198303	27.45685387	27.79563141	27.5411911	27.83328056
G3UYV7;P62858	G3UYV7;P62858	40S ribosomal protein S28	Rps28	3	3	3	44.6	44.6	44.6	0	57.262	29.64406204	30.08575439	29.82749176	29.95476913	29.9583683	29.67729378	30.15617371	29.99631119	29.74911118	29.16072464
G3UZ52	G3UZ52		Gabbr1	5	1	1	29.6	4.2	4.2	0.0099668	1.3874
G3UZJ2	G3UZJ2	Microtubule-associated protein	Map2	11	1	1	49.2	6.2	6.2	0	6.5068
Q8BLQ9;G3UZM4;D3Z0N3	Q8BLQ9;G3UZM4	Cell adhesion molecule 2	Cadm2	9	9	9	25.1	25.1	25.1	0	175.07	26.65758324	27.53882408	27.50725937	27.36769676	26.98652649	29.40853691	28.53423119	26.90115738	27.32405853	29.08889008
Q8BWW9;G3UZM9;G3UYD6	Q8BWW9;G3UZM9	Serine/threonine-protein kinase N2	Pkn2	9	8	1	13.6	12.8	0.9	0	27.855
G3UZP7;P01899;A7VMS6;E9Q0G4;G3UXE9;P01896	G3UZP7;P01899	H-2 class I histocompatibility antigen, D-B alpha chain	H2-D1	17	17	4	41.6	41.6	7.1	0	156.3	28.61287689	28.44600677	28.63986015	28.58086014	28.9071579	27.93460846	27.48769188	27.94318771	27.81109047	27.10749245
G3UZY2;P97493	G3UZY2;P97493	Thioredoxin, mitochondrial	Txn2	1	1	1	7.7	7.7	7.7	0.0036708	2.0055
G3V018;Q7TMK9;G3UWM1;G3XA76	G3V018;Q7TMK9	Heterogeneous nuclear ribonucleoprotein Q	Syncrip	15	10	1	29.3	21.1	1.9	0	323.31	28.46158409	28.17131042	28.08476639	28.47811508	28.25889587	28.38195419	28.21488762	28.01291847	28.04082489	28.22047997
G3X8P5;Q99PN0	G3X8P5;Q99PN0	Sodium/iodide cotransporter	Slc5a5	11	11	11	17	17	17	0	67.36	28.97128296	27.68972588	27.10419655	28.38886642	28.50074005	28.30817223	28.49323845	28.36590576	28.44296646	27.38327408
[truncated: 4,877 more rows]
