# Supplementary material for: Changes in the Proteome of the Circle of Willis during Aging Reveal Signatures of Vascular Disease
Source: Oxid Med Cell Longev. 2024 Jun 26;2024:4887877. doi: 10.1155/2024/4887877 (PMC11221951; doi:10.1155/2024/4887877)
Supplement: Supplementary 2 — The list of all quantified proteins from young and aged cerebral arteries of the circle of Willis. [file 4887877.f2.txt]

The list of all quantified proteins from young and aged cerebral arteries of circle of Willis
				Aged vs Young	Aged vs Young	Aged vs Young	Aged vs Young	Aged vs Young							Aged LFQ Intensity					Young LFQ Intensity
Protein IDs	Majority protein IDs	Protein names	Gene names	Significant	Adj p-value (-log10)	Fold change (log2)	Fold change	Adj p-value	Peptides	Razor + unique peptides	Unique peptides	Sequence coverage [%]	Unique + razor sequence coverage [%]	Unique sequence coverage [%]	LFQ (log2) intensity aged-1	LFQ (log2) intensity aged-2	LFQ (log2) intensity aged-3	LFQ (log2) intensity aged-4	LFQ (log2) intensity aged-5	LFQ (log2) young-1	LFQ (log2) young-2	LFQ (log2) young-3	LFQ (log2) young-4	LFQ (log2) young-5
D6RI64;Q9R0P4;A0A0U1RPI0;A0A0U1RPJ7;D3YVR9	D6RI64;Q9R0P4	Small acidic protein	1110004F10Rik;Smap		0.527033387	-0.605891418	0.657065264	0.297143759	3	3	3	46.9	46.9	46.9	-0.723798752	-3.151800156	-2.996512413	-0.790253639	-1.383377075	-1.533971786	-1.043439865	-1.458668709	-0.953747749	-1.026456833
E9Q3M9;F7B0R9;E0CXB3	E9Q3M9;F7B0R9	Capping protein inhibiting regulator of actin like	2010300C02Rik		0.309544303	-0.761966991	0.589691788	0.490293004	20	19	19	25.6	25.6	25.6	-3.492632627	-1.022590637	-1.567769051	-1.585682869	-2.118545532	0.407938004	-0.748727798	-3.938183308	-2.86617732	1.167764664
Q9D809	Q9D809	2200002D01Rik	2200002D01Rik		2.008355325	0.572650528	1.487253453	0.00980945	3	3	3	35.1	35.1	35.1	-0.3138237	0.072690964	-0.514698982	-0.342087746	-0.779123306	-0.907476425	-0.682332993	-0.817601204	-1.114878654	-1.218006134
G3X8U3	G3X8U3	2210016F16Rik	2210016F16Rik		0.342960776	-0.644312954	0.639797405	0.453982617	8	8	8	23.7	23.7	23.7	-0.448951721	-0.579059601	-0.883151054	0.090605736	-4.314734936	-0.195699692	-0.773874283	0.052760124	-0.829640388	-1.167272568
Q3TA40;Q8R0A7;Q8BQB5;D3YUS2	Q3TA40;Q8R0A7	Uncharacterized protein KIAA0513	6430548M08Rik;Kiaa0513		0.245721869	-0.637932301	0.642633324	0.567908189	9	9	9	23.7	23.7	23.7	-1.999319315	0.640230179	0.159394264	-0.477370262	-0.66459465	1.889558792	0.219568253	-3.376106977	0.101092339	2.013889313
Q8BH86;E9QMK9;F7CUW7	Q8BH86;E9QMK9	UPF0317 protein C14orf159 homolog, mitochondrial	9030617O03Rik		0.491033285	-1.017515278	0.493966368	0.32282467	13	13	13	24.1	24.1	24.1	1.126743317	0.930433273	1.27626133	-3.779098034	0.168001175	0.838262558	1.246061325	0.358347893	1.051878929	1.315366745
D3YW20;D3YW19;I1E4X5;Q8BWQ6;H3BJE8;F6RR19	D3YW20;D3YW19;I1E4X5;Q8BWQ6	UPF0505 protein C16orf62 homolog	9030624J02Rik		0.078840478	-0.032939529	0.977426734	0.833987462	14	14	14	18.1	18.1	18.1	-1.409360886	-1.479961395	-1.403401375	-1.497326851	-1.023517609	-1.412622452	-1.652130127	-0.885777473	-1.390301704	-1.308038712
E9PVG8	E9PVG8	RIKEN cDNA 9530053A07 gene	9530053A07Rik		0.047112058	-0.104432344	0.930170864	0.897197268	1	1	1	0.9	0.9	0.9	0.211135864	0.695806503	1.165549278	-2.714671373	0.933292389	1.228445053	-0.044984818	-0.452208519	-0.490885735	0.572908401
Q61838;D3YUI3	Q61838	Alpha-2-macroglobulin;Alpha-2-macroglobulin 165 kDa subunit;Alpha-2-macroglobulin 35 kDa subunit	A2m	+	3.825013187	1.448205948	2.728685168	0.000149619	57	57	55	46.8	46.8	45.8	4.619003296	4.776321411	5.462594032	5.476399422	4.938587189	3.367826462	3.604602814	4.040173531	3.651213646	3.368059158
P58742;A0A2R8VI65;A0A2R8VI59;A0A2R8VHP6;A0A2R8VI45;A0A2R8VHX3	P58742;A0A2R8VI65	Aladin	Aaas		0.017425335	0.016903687	1.011785653	0.960670964	4	4	4	7.5	7.5	7.5	4.230133057	3.757453918	3.287306786	2.957678795	3.239015579	3.856155396	3.553321838	2.524752617	3.625678062	3.827161789
Q3UHJ0;A0A571BDM4;A0A0N4SVA1	Q3UHJ0	AP2-associated protein kinase 1	Aak1		0.915259757	-0.658487701	0.633542057	0.12154588	23	23	21	34.5	34.5	32.6	-0.391475677	0.618402481	-0.064290047	-0.287421227	-0.581144333	0.781837463	0.691501617	-0.503598213	0.208807945	1.407960892
D3Z442;D3YZD8;Q8R0P4;D3YX09;Q8CF11;D3Z1Q3;D3YWY5	D3Z442;D3YZD8;Q8R0P4;D3YX09;Q8CF11;D3Z1Q3;D3YWY5	Mth938 domain-containing protein	Aamdc	+	2.725764786	-1.704199791	0.306891418	0.001880335	4	4	4	33.8	33.8	33.8	-2.397493839	-1.364318848	-2.082137823	-2.645403624	-3.351137161	-0.678138733	-0.306289673	-0.25996685	-1.266430855	-0.808666229
Q8BGQ7	Q8BGQ7	Alanine--tRNA ligase, cytoplasmic	Aars		1.057758581	-0.225336838	0.855395286	0.08754703	32	32	32	38	38	38	-0.176860809	0.223999023	0.213301659	-0.149287224	-0.017496109	0.380226135	0.34180069	0.012940407	0.103232384	0.382141113
P61922;F7C9G3;Q3TUE8;F6RN86	P61922	4-aminobutyrate aminotransferase, mitochondrial	Abat		0.063704483	0.028299713	1.019809522	0.863565964	29	29	29	70.8	70.8	70.8	4.72785759	5.226821899	5.329426765	4.958794594	4.841674805	5.065965652	5.117465973	4.634263039	4.850337029	5.275045395
A2AJ26;P41234	A2AJ26;P41234	ATP-binding cassette sub-family A member 2	Abca2		0.426545238	0.38195982	1.303110856	0.374502536	11	11	10	4.7	4.7	4.4	-1.918653488	-3.615502596	-2.858672142	-2.549267769	-2.279495239	-3.955712557	-2.425897598	-3.383178473	-2.847826242	-2.518775463
Q8K449;F8WGE3;Q8K442;A0A0G2JEN7	Q8K449	ATP-binding cassette sub-family A member 9	Abca9		0.016050685	0.005656052	1.003928171	0.963716546	24	24	19	18.4	18.4	16	0.728269577	0.299180984	0.304537773	0.288170815	0.565160751	0.495874405	0.390045166	0.555645943	0.579491615	0.135982513
Q9JI39	Q9JI39	ATP-binding cassette sub-family B member 10, mitochondrial	Abcb10		0.11643991	-0.231637526	0.851667661	0.764821503	10	10	10	16.1	16.1	16.1	-0.396993637	-0.07746315	0.335261345	-3.110018492	0.242464066	-0.936767578	-0.69858551	1.112561226	-0.344742775	-0.981027603
J3QNY6;Q9QY30	J3QNY6;Q9QY30	Bile salt export pump	Abcb11		0.922030685	-2.007178879	0.248759085	0.119665598	3	2	2	2.6	2	2	1.743190765	0.637760162	-3.964997292	0.780554771	-3.089771271	0.838418961	1.280216217	1.531014442	1.323967934	1.169013977
P21447;A0A0G2JF49;A0A0G2JDM4;F6SGP4	P21447	Multidrug resistance protein 1A	Abcb1a		1.146774762	0.425115204	1.342679716	0.071322283	55	55	30	41.6	41.6	20.1	3.989601135	3.197629929	3.088807106	3.051775932	3.367805481	2.963308334	3.004898071	2.905901909	3.185811043	2.510124207
Q61102	Q61102	ATP-binding cassette sub-family B member 7, mitochondrial	Abcb7		0.086645112	0.058297443	1.041236249	0.819133878	8	8	8	11.8	11.8	11.8	-1.603918076	-0.994029999	-2.202250481	-1.395625114	-2.014200211	-1.830635548	-1.469749451	-1.582573891	-1.5134058	-2.105146408
Q9CXJ4;F6ZFC5;D3Z1J6	Q9CXJ4	ATP-binding cassette sub-family B member 8, mitochondrial	Abcb8		0.303088688	-0.174973297	0.885783914	0.497635451	13	13	13	18.4	18.4	18.4	-1.488918304	-1.825057983	-0.980610847	-1.292904854	-0.83577919	-0.887420654	-1.265764236	-1.465107918	-0.550572395	-1.37953949
E9Q236;E9Q467	E9Q236;E9Q467	ATP-binding cassette sub-family C member 4	Abcc4		2.480042287	0.544562149	1.458577606	0.003310989	30	30	30	26.3	26.3	26.3	0.271017075	-0.172706604	0.250163078	0.015133858	0.009346008	-0.461418152	-0.658058167	-0.218979836	-0.272437096	-0.738964081
P48410;A2ALN0	P48410;A2ALN0	ATP-binding cassette sub-family D member 1	Abcd1		1.377897034	-1.472287893	0.36041029	0.041889287	6	6	6	9.5	9.5	9.5	-0.01679039	-3.123459816	-2.820083618	-3.211940765	-2.733669043	-1.006069183	-0.594583511	-1.250906944	-0.73486042	-0.958084106
P55096;A0A0G2JDI9	P55096;A0A0G2JDI9	ATP-binding cassette sub-family D member 3	Abcd3		0.109698741	0.03473587	1.024369264	0.776785766	18	18	18	30.8	30.8	30.8	0.204965591	0.329048157	-0.19564724	0.137381554	0.113668442	0.121881485	0.201761246	-0.174588203	0.279429436	-0.012746811
P61222	P61222	ATP-binding cassette sub-family E member 1	Abce1		0.037505758	-0.017815399	0.987727239	0.917263773	16	16	16	30.4	30.4	30.4	-0.357559204	-0.303005219	-0.830422401	-0.527661324	-0.538600922	-0.33171463	-0.967983246	-0.477372169	-0.554198265	-0.136903763
Q6P542	Q6P542	ATP-binding cassette sub-family F member 1	Abcf1		0.779562566	0.327128601	1.254514026	0.166125933	14	14	14	21.3	21.3	21.3	-0.695901871	-0.695606232	-1.524333	-0.843523979	-0.448875427	-1.365688324	-1.4271698	-0.779683113	-1.132025719	-1.139316559
Q99LE6;REV__Q9DAC9;REV__A0A0R4J273	Q99LE6	ATP-binding cassette sub-family F member 2	Abcf2		0.250651192	-0.070631409	0.952221159	0.561498769	16	16	16	25.2	25.2	25.2	-0.372520447	-0.554267883	-0.255616188	-0.731490135	-0.207733154	-0.377443314	-0.11803627	-0.382775307	-0.377989769	-0.512226105
S4R2E1;A0A0R4J0B6;Q7TMS5;D3YZX5;A0A0N4SWA2;D3Z150;S4R2M4;D3YVG8	S4R2E1;A0A0R4J0B6;Q7TMS5	ATP-binding cassette sub-family G member 2	Abcg2		0.238534896	0.128668976	1.093284576	0.577384477	10	10	10	22.6	22.6	22.6	1.351305008	0.65612793	0.810046196	0.419035912	0.971542358	1.153169632	0.653896332	0.57152462	0.94306469	0.243057251
Q6PE15	Q6PE15	Mycophenolic acid acyl-glucuronide esterase, mitochondrial	Abhd10		0.154112711	-0.123172998	0.918166055	0.701273276	9	9	9	32.7	32.7	32.7	-1.609685898	-2.483397722	-0.793540001	-1.616234779	-1.158512115	-1.439735413	-1.600252151	-1.291266441	-0.997361183	-1.716890335
Q99LR1;D6RFU2;D6RI21;F7BHM8	Q99LR1;D6RFU2	Monoacylglycerol lipase ABHD12	Abhd12		0.101640538	0.042864227	1.030157001	0.791333338	16	16	16	40.7	40.7	40.7	0.434598923	0.567573547	0.082182884	0.083317757	0.22246933	0.564317703	0.168174744	-0.133530617	0.44463253	0.132226944
E9QN99;A0A087WPF8;A0A087WSR2;A0A087WRJ2;Q8VCR7;A0A087WP24;A0A1L1SUX1;A0A1L1SRH5	E9QN99;A0A087WPF8;A0A087WSR2;A0A087WRJ2;Q8VCR7;A0A087WP24	Alpha/beta hydrolase domain-containing protein 14B	Abhd14b		1.087853423	0.256391907	1.194487624	0.081685802	11	11	11	60.5	60.5	60.5	2.907476425	2.561019897	2.711279869	2.539408684	2.239593506	2.137441635	2.40275383	2.463137627	2.459324837	2.214160919
Q9Z1Q2;G3UX11	Q9Z1Q2	Abhydrolase domain-containing protein 16A	Abhd16a		0.087700322	0.072764587	1.051730149	0.817146035	17	17	16	30.1	30.1	28.7	0.76026535	0.798490524	0.799654961	-0.23622036	-0.36346817	0.58149147	0.502183914	-0.256731987	0.314019203	0.253936768
Q8R2Y0	Q8R2Y0	Monoacylglycerol lipase ABHD6	Abhd6		0.608271843	0.381299591	1.302514643	0.246449622	6	6	6	20.2	20.2	20.2	3.167406082	2.356958389	3.161143303	1.826859474	2.762145996	2.530002594	2.416320801	1.680888176	2.592261314	2.148542404
B7ZCU4;B7ZCU3;B7ZCU0;J3QNK8;Q8CBW3;B7ZCU2;B7ZCU5	B7ZCU4;B7ZCU3;B7ZCU0;J3QNK8;Q8CBW3;B7ZCU2;B7ZCU5	Abl interactor 1	Abi1		0.740909885	-0.302091599	0.811075658	0.181589241	13	13	10	33.3	33.3	29	-0.122285843	-0.184026718	0.346873283	-0.068974495	-0.533187866	0.27989006	0.361097336	-0.11877346	-0.189007759	0.615650177
A0A087WPP8;Q6AXH6;Q6AXD2;P62484;A0A087WR90;A0A087WNU9	A0A087WPP8;Q6AXH6;Q6AXD2;P62484;A0A087WR90	Abl interactor 2	Abi2		0.29883979	-0.217591858	0.859999748	0.502527937	12	9	3	28	24	9.9	-0.881885529	-0.704921722	-1.264801979	-0.681260109	-0.485628128	0.191461563	-0.864276886	-1.305016518	-0.896700859	-0.056005478
E9Q9C0;E9Q9C2;E9QK41;Q8K4G5;E9Q9D1;E9Q9D2;E9Q030;E9Q9C7;E9Q9C1;E9Q9Q7;E9Q9C4;F6YHE5	E9Q9C0;E9Q9C2;E9QK41;Q8K4G5;E9Q9D1;E9Q9D2;E9Q030;E9Q9C7;E9Q9C1;E9Q9Q7;E9Q9C4	Actin-binding LIM protein 1	Ablim1		0.905347909	-0.238307571	0.847739214	0.124351804	18	18	18	28.7	28.7	28.7	-0.475717545	-0.253541946	-0.55256176	-0.473164558	-0.748697281	-0.183727264	-0.080764771	-0.17715168	-0.159111977	-0.711389542
E9Q0W6;E9Q4K0;Q8BL65;F6VVW4;D3Z0Y4;F7A5C5;F6UI99;D3YYR9;F6W6N3;Q69ZX8	E9Q0W6;E9Q4K0;Q8BL65;F6VVW4;D3Z0Y4;F7A5C5	Actin-binding LIM protein 2	Ablim2		2.042281872	-0.542137909	0.686752466	0.009072315	15	15	15	32	32	32	-1.138572693	-1.017400742	-0.717671394	-1.276711464	-1.119573593	-0.05298233	-0.421159744	-0.62601757	-0.737362862	-0.721717834
E9PUE7;A0A571BG95;Q5SSL4;H3BKV6;H3BKT3;H3BJY3;H3BL84	E9PUE7;A0A571BG95;Q5SSL4	Active breakpoint cluster region-related protein	Abr		0.455200854	-0.283524704	0.821581326	0.350589694	19	19	18	29.4	29.4	28.2	-0.374418259	0.623344421	0.347239494	-0.342650414	-0.292282104	0.576951981	0.194217682	-0.308836937	0.085026741	0.831497192
A0A1W2P7X0;E9QMV2;Q4KML4	A0A1W2P7X0;E9QMV2;Q4KML4	Costars family protein ABRACL	Abracl		0.392183732	0.402731323	1.322008381	0.405337018	3	3	3	66.7	66.7	66.7	1.548547745	-0.186981201	0.585227013	1.469450951	0.788002014	-0.480604172	1.473751068	0.635197639	0.580199242	-0.017953873
Q921H8;H3BKL5;H3BJZ9;Q8VCH0;H3BKA1;H3BJC1;H3BJG8	Q921H8;H3BKL5;H3BJZ9;Q8VCH0	3-ketoacyl-CoA thiolase A, peroxisomal;3-ketoacyl-CoA thiolase B, peroxisomal	Acaa1a;Acaa1b		1.836799986	0.254689407	1.193078862	0.014561295	17	17	17	53.8	53.8	53.8	2.477178574	2.230039597	2.370411873	2.382628441	2.492536545	2.084827423	2.381357193	2.057356834	2.163624763	1.992181778
Q8BWT1	Q8BWT1	3-ketoacyl-CoA thiolase, mitochondrial	Acaa2		1.476997328	0.38734169	1.307981096	0.033342846	20	20	17	61	61	51.9	4.19735527	3.790086746	3.886469841	4.262904167	3.733547211	3.581863403	3.656459808	3.773997307	3.735795021	3.185539246
Q5SWU9;V9GWS0;V9GXY1;E9Q4Z2;V9GWR9;V9GWS1;A0A0R4J1S9	Q5SWU9	Acetyl-CoA carboxylase 1;Biotin carboxylase	Acaca		0.743975232	-0.205123901	0.867464184	0.180312057	27	27	27	12.4	12.4	12.4	-0.892774582	-0.64185524	-0.694813728	-0.757771492	-0.860015869	-0.80575943	-0.380180359	-0.929219246	-0.477049828	-0.229402542
Q8K370	Q8K370	Acyl-CoA dehydrogenase family member 10	Acad10	+	3.223798637	0.81391449	1.757974921	0.000597312	20	20	9	22.3	22.3	10.9	0.137609482	-0.271429062	-0.235859871	0.303463936	0.063844681	-0.84790802	-0.84973526	-0.467083931	-0.817042351	-1.090173721
D3Z7X0;D3Z2B3;F6RGT6	D3Z7X0	Acyl-Coenzyme A dehydrogenase family, member 12	Acad12	+	4.203098549	2.303568697	4.936774326	6.26472E-05	14	3	3	25.8	4	4	-0.639564514	-1.759490967	-1.480633736	-0.622275352	-1.270702362	-3.856750965	-3.903564215	-3.53086853	-3.091367245	-2.907959461
A0A0R4J0P1;Q9D7B6;D3YTT4;A0A1L1SUG2	A0A0R4J0P1;Q9D7B6;D3YTT4	Isobutyryl-CoA dehydrogenase, mitochondrial	Acad8		1.181179743	0.421130371	1.33897625	0.065890114	20	20	20	52.3	52.3	52.3	1.494691849	1.177845001	1.45997715	2.120335579	0.984851837	0.952356339	0.896604538	1.148972511	1.06566143	1.068454742
Q8JZN5;A0A0G2JDY4;A0A0G2JF25	Q8JZN5	Acyl-CoA dehydrogenase family member 9, mitochondrial	Acad9		1.605134265	0.21339798	1.159415743	0.024823655	21	21	21	38.7	38.7	38.7	1.358671188	1.343032837	1.272336006	1.438698769	1.331691742	1.065071106	1.302991867	1.073676109	0.933339119	1.302362442
A0A0R4J083;P51174	A0A0R4J083;P51174	Long-chain specific acyl-CoA dehydrogenase, mitochondrial	Acadl	+	2.840545605	0.539608765	1.453578277	0.001443625	20	20	20	46.5	46.5	46.5	4.035926819	3.395990372	3.75688839	3.906088829	3.626525879	3.195604324	3.275102615	3.164273262	3.241883278	3.146512985
P45952;D6RFD7	P45952	Medium-chain specific acyl-CoA dehydrogenase, mitochondrial	Acadm		1.044030641	0.285822678	1.219105244	0.090358572	19	19	19	45.4	45.4	45.4	3.383840561	2.923374176	3.041880608	2.946064949	3.073135376	3.010990143	2.733661652	2.813002586	3.03167057	2.34985733
Q07417	Q07417	Short-chain specific acyl-CoA dehydrogenase, mitochondrial	Acads	+	3.769243758	0.609036255	1.525239982	0.00017012	16	16	16	50.7	50.7	50.7	1.64043808	1.47882843	1.451289177	1.524733543	1.38369751	0.970058441	0.907203674	0.796071053	1.123402596	0.637069702
Q9DBL1;E9Q5L3;A0A140LHL4	Q9DBL1;E9Q5L3	Short/branched chain specific acyl-CoA dehydrogenase, mitochondrial	Acadsb		0.089416454	-0.043724823	0.970146937	0.813923422	12	12	12	35.4	35.4	35.4	2.660388947	2.256292343	1.903800011	2.436333656	1.851289749	2.361856461	2.209321976	2.43508625	2.389157295	1.931306839
P50544;B1AR28	P50544;B1AR28	Very long-chain specific acyl-CoA dehydrogenase, mitochondrial	Acadvl	+	3.592916758	0.472750473	1.387752674	0.000255319	31	31	31	58.2	58.2	58.2	2.02100563	1.70728302	1.972464561	1.813632011	1.717302322	1.357639313	1.407737732	1.410210609	1.464486122	1.227861404
Q61282;A0A0U1RQ88	Q61282	Aggrecan core protein	Acan		1.407953066	1.102439785	2.147175009	0.039088314	5	4	4	2.8	2.5	2.5	-2.694802761	-1.865674973	-0.935458183	-1.678809166	-1.820682526	-3.478933096	-2.278604507	-3.283485889	-3.603062391	-1.863540649
Q6ZQK5;D4AFX6;A0A338P6P6	Q6ZQK5;D4AFX6;A0A338P6P6	Arf-GAP with coiled-coil, ANK repeat and PH domain-containing protein 2	Acap2		0.201589651	0.239139795	1.180288706	0.628652068	9	9	9	12.6	12.6	12.6	-1.475309372	-1.737447739	-2.384953499	-2.485793114	-1.630325317	-3.874861956	-1.973316193	-1.628685951	-1.831084251	-1.601579666
Q8QZT1	Q8QZT1	Acetyl-CoA acetyltransferase, mitochondrial	Acat1		0.705937189	0.121293259	1.087709469	0.196817092	21	21	21	57.5	57.5	57.5	4.59561348	4.428922653	4.30469799	4.469828606	4.409658432	4.448497772	4.091432571	4.225989342	4.477923393	4.358411789
Q8CAY6;G3XA25;Q80X81;A0A3B2WAL8	Q8CAY6;G3XA25;Q80X81;A0A3B2WAL8	Acetyl-CoA acetyltransferase, cytosolic	Acat2;Acat3		0.375648723	-0.207307053	0.866152491	0.421067069	12	12	12	48.9	48.9	48.9	0.527944565	0.993297577	1.277029991	0.558655739	0.443166733	0.631999969	1.307683945	0.820776939	0.580435753	1.495733261
A0A0R4J079;Q8BMP6	A0A0R4J079;Q8BMP6	Golgi resident protein GCP60	Acbd3		0.183582989	0.058957672	1.041712865	0.65526506	15	15	15	39.8	39.8	39.8	0.051965714	-0.528923035	-0.039778709	-0.206450462	-0.38899231	-0.202310562	-0.275190353	-0.405011177	-0.0744524	-0.45000267
P09470;F6QCP8;D0G895	P09470;F6QCP8	Angiotensin-converting enzyme;Angiotensin-converting enzyme, soluble form	Ace		0.882690261	0.52090683	1.434856868	0.131011597	35	35	35	30.3	30.3	30.3	1.425142288	1.180265427	1.09905529	2.727862358	1.598585129	1.010322571	1.153331757	1.29871273	1.217381477	0.746627808
F6RJ39;Q9JIX8;Q52KR6;B8JJ92;B8JJ91;B8JJ89;B8JJ90;F6Q8C0	F6RJ39;Q9JIX8	Apoptotic chromatin condensation inducer in the nucleus	Acin1		0.063515305	-0.017254257	0.988111494	0.863942215	29	29	29	26.3	26.3	26.3	-0.097946167	-0.303836823	-0.301224709	-0.225672722	-0.174884796	-0.125209808	-0.411518097	-0.006207466	-0.051478386	-0.422880173
Q3V117;Q91V92;Q3TS02	Q3V117;Q91V92	ATP-citrate synthase	Acly		2.047419154	-0.686038589	0.621558209	0.008965631	42	42	42	44.2	44.2	44.2	3.370498657	4.036439896	3.447506905	3.207829475	3.198133469	4.501256943	4.076864243	3.994439125	3.776715279	4.34132576
P28271	P28271	Cytoplasmic aconitate hydratase	Aco1		0.042835694	-0.017787933	0.987746043	0.90607533	30	30	30	37.1	37.1	37.1	0.05929184	0.367435455	0.002093315	0.419568062	-0.059099197	0.373500824	0.270597458	-0.060482979	-0.105383873	0.399997711
Q99KI0;A0A2R8VJW0;A0A2R8W744;A0A2R8VHM8	Q99KI0	Aconitate hydratase, mitochondrial	Aco2		0.062590288	0.020495987	1.014308131	0.865784311	43	43	43	56.3	56.3	56.3	5.985048294	5.96811676	5.767300606	5.820088387	5.908405304	6.026720047	5.765708923	5.589888573	5.756937981	6.207223892
O55137;Q32Q92;Q8BWN8;Q9QYR7;A0A1Y7VMZ4;Q91YQ6	O55137	Acyl-coenzyme A thioesterase 1	Acot1		0.253235295	-0.237509155	0.8482085	0.558167705	13	5	4	27.7	8.8	6.2	-2.053476095	-3.049974442	-1.750761986	-2.577283621	-3.837152004	-2.397102356	-2.048301697	-2.755696297	-2.5648489	-2.315153122
Q8VHQ9;A2AVR6;E0CYS0;F6SS52;E0CYA0;E0CXP8	Q8VHQ9;A2AVR6	Acyl-coenzyme A thioesterase 11	Acot11		0.070138311	-0.030369186	0.979169695	0.850867017	10	10	10	17.3	17.3	17.3	-0.945833206	-0.514835358	-1.219248772	-0.729157448	-0.929948807	-0.865877151	-0.748098373	-0.824521065	-1.190720558	-0.55796051
Q9CQR4	Q9CQR4	Acyl-coenzyme A thioesterase 13;Acyl-coenzyme A thioesterase 13, N-terminally processed	Acot13		0.237340887	-0.755723095	0.592249469	0.578974068	2	2	2	15.7	15.7	15.7	2.42937088	2.437374115	-4.160690784	2.373541832	2.062232971	1.387950897	2.23122406	1.648198128	1.933917046	1.719154358
Q9QYR9	Q9QYR9	Acyl-coenzyme A thioesterase 2, mitochondrial	Acot2	+	2.643152968	0.630892181	1.548522324	0.002274296	14	14	6	34.7	34.7	17.2	2.380319595	2.616363525	2.405165672	2.017840385	2.468408585	1.832849503	1.579824448	2.100306511	1.703789711	1.516866684
E9PYH2;Q91V12	E9PYH2;Q91V12	Cytosolic acyl coenzyme A thioester hydrolase	Acot7		0.84165903	-0.719107056	0.607473317	0.143992864	12	12	12	32.8	32.8	32.8	-0.165758133	1.947517395	1.316584587	0.760264397	0.699613571	1.608581543	2.361984253	0.932768822	1.148243904	2.102178574
Q9R0X4;Q32MW3	Q9R0X4;Q32MW3	Acyl-coenzyme A thioesterase 9, mitochondrial;Acyl-coenzyme A thioesterase 10, mitochondrial	Acot9;Acot10		0.100135398	0.033688736	1.023626027	0.79408063	22	22	22	47.2	47.2	47.2	1.327968597	1.175163269	1.16716671	0.797751427	1.220088959	1.127420425	0.771284103	1.273060799	1.149600029	1.198329926
Q9R0H0;A2A848	Q9R0H0;A2A848	Peroxisomal acyl-coenzyme A oxidase 1	Acox1		1.408400929	0.293097687	1.225268294	0.039048025	18	18	18	38.4	38.4	38.4	-0.600982666	0.005376816	-0.435521126	-0.473536491	-0.421546936	-0.53812027	-0.703952789	-0.640360832	-0.893776894	-0.615488052
Q3TAW3;E9Q296;Q8C178;Q9EPL9;D3Z2N6;A0A0J9YVH1	Q3TAW3;E9Q296;Q8C178;Q9EPL9	Acyl-coenzyme A oxidase;Peroxisomal acyl-coenzyme A oxidase 3	Acox3		0.323129969	0.278988934	1.213344253	0.475192997	11	11	11	18	18	18	-1.468242645	-3.115534067	-1.551934242	-2.126555443	-1.528242111	-1.838659286	-1.822013855	-2.924643278	-2.255267143	-2.344869614
Q9D358;A0A1W2P7X3	Q9D358;A0A1W2P7X3	Low molecular weight phosphotyrosine protein phosphatase	Acp1		0.285137779	0.629865837	1.547421085	0.518635476	6	6	1	47.5	47.5	11.4	-0.646409988	-0.534765244	0.529952049	0.233447075	0.040399551	-0.491662979	0.240030289	-4.253908157	0.418765068	0.560070038
A0A5F8MPS7;P24638;B7ZCF4;B7ZCF5	A0A5F8MPS7;P24638	Lysosomal acid phosphatase	Acp2		0.391843778	-0.327195072	0.797084692	0.405654429	7	7	7	15.2	15.2	15.2	-1.862337112	-3.062523365	-1.061373711	-1.536175728	-1.519264221	-1.520370483	-2.071062088	-1.333270073	-1.230378151	-1.250617981
Q8BP40	Q8BP40	Lysophosphatidic acid phosphatase type 6	Acp6		0.025380439	-0.042994642	0.970638074	0.943234247	8	8	8	25.1	25.1	25.1	0.307525635	0.693727493	-2.149821043	0.623848915	0.681959152	0.516866684	-0.430027008	0.506937981	0.108323097	-0.32988739
Q99PU5;D3Z1Z2;D3Z2G8	Q99PU5	Long-chain-fatty-acid--CoA ligase ACSBG1	Acsbg1		1.195985737	-1.656652689	0.317174196	0.063681643	16	16	16	25.5	25.5	25.5	-3.798266649	-0.245080948	-1.073252678	-3.510369301	-1.173835754	0.016166687	-0.264757156	-1.448679924	0.014634132	0.165094376
Q8VCW8	Q8VCW8	Acyl-CoA synthetase family member 2, mitochondrial	Acsf2	+	4.039801475	0.63440361	1.55229592	9.12428E-05	23	23	23	43.1	43.1	43.1	3.824325562	3.732774734	3.533141136	3.470349312	3.47608757	2.899253845	3.023778915	2.870434761	3.145152092	2.926040649
Q3URE1;A0A1D5RMC8	Q3URE1;A0A1D5RMC8	Acyl-CoA synthetase family member 3, mitochondrial	Acsf3		0.626610829	-0.402485275	0.756553874	0.23625944	11	11	11	22	22	22	-0.833206177	-1.003044128	-0.622208595	-0.560744286	-2.093536377	-0.794822693	-0.883403778	-0.557143211	-0.782505989	-0.082437515
D3Z041;P41216;D3Z457;F6WNZ2;D3YVF6;A0A1B0GRS8	D3Z041;P41216	Long-chain-fatty-acid--CoA ligase 1	Acsl1		1.497135642	0.26357193	1.200447183	0.031832032	33	33	30	49.9	49.9	45.9	3.37021637	3.169679642	3.07760334	3.151869774	3.26064682	2.839637756	2.864112854	3.117596626	3.177926064	2.712882996
Q9CZW4;E9PUC2;D3Z4I4	Q9CZW4;E9PUC2	Long-chain-fatty-acid--CoA ligase 3	Acsl3		0.928221812	-0.282274246	0.822293742	0.117971795	16	16	16	30.7	30.7	30.7	-1.39730072	-1.467432022	-1.312256813	-1.754000664	-1.013887405	-1.046310425	-1.093063354	-1.499350548	-1.058470726	-0.83631134
Q5ICG5;Q8R1X1;Q91WC3;Q5F2C5;Q8BYJ0;E9Q7Y2;Q8C028;B0QZJ6;B1ARG5;F6WYN6	Q5ICG5;Q8R1X1;Q91WC3;Q5F2C5;Q8BYJ0;E9Q7Y2	Long-chain-fatty-acid--CoA ligase 6	Acsl6		0.001469226	0.000978088	1.000678189	0.996622699	33	33	33	54.1	54.1	54.1	0.620067596	1.448413849	1.436543465	1.311945915	1.338798523	1.314777374	1.42773819	0.627030373	1.216126442	1.565206528
Q99NB1	Q99NB1	Acetyl-coenzyme A synthetase 2-like, mitochondrial	Acss1		1.220636299	0.484529114	1.399129124	0.06016774	13	13	13	22	22	22	-1.22262764	-0.600616455	-0.187884331	-0.239682198	-0.504619598	-1.437242508	-0.945373535	-0.921847343	-1.154719353	-0.718893051
Q14DH7	Q14DH7	Acyl-CoA synthetase short-chain family member 3, mitochondrial	Acss3		0.641156466	0.25511322	1.193429398	0.228477551	17	17	17	28.4	28.4	28.4	-0.017976761	-0.77791214	-0.363694191	-0.020068169	-0.331726074	-0.839738846	-0.795728683	-0.416026115	-0.097895622	-0.637554169
P62737;A0A494B9T3;A0A0U1RQ96	P62737;A0A494B9T3	Actin, aortic smooth muscle	Acta2		1.336130773	0.314110947	1.243245274	0.046117868	32	32	1	82.2	82.2	5	9.221101761	8.870079041	8.727532387	8.638127327	8.843200684	8.321725845	8.483280182	8.711218834	8.791743279	8.421518326
P60710;E9Q1F2;E9Q5F4;G3UZ07;F8WGM8;E9Q2D1;F6WX90	P60710;E9Q1F2;E9Q5F4	Actin, cytoplasmic 1;Actin, cytoplasmic 1, N-terminally processed	Actb		0.360094685	-0.26868515	0.830075719	0.436420673	30	1	1	77.9	4.5	4.5	4.345409393	3.369056702	2.643042564	4.201798439	3.736351013	4.225408554	3.818180084	3.784924507	4.171471596	3.639099121
Q8BFZ3	Q8BFZ3	Beta-actin-like protein 2	Actbl2		1.498250808	0.62346077	1.540566298	0.031750399	14	3	3	36.7	11.4	11.4	7.601205826	7.299129486	6.959729195	7.255414009	6.809749603	7.072854996	6.997711182	6.179903984	6.200228691	6.357225418
P63260;B1ATY1;G3UYG0;E9Q606	P63260;B1ATY1	Actin, cytoplasmic 2;Actin, cytoplasmic 2, N-terminally processed	Actg1		0.458323423	0.092435074	1.066168212	0.348078002	31	14	2	78.1	51.7	7.5	8.457113266	8.780731201	8.267804146	8.455716133	8.36668396	8.352006912	8.328075409	8.317076683	8.361891747	8.506822586
Q9Z2N8;A0A0A6YWG8;D3YVN1;A0A0A6YWR1;A0A0A6YW15	Q9Z2N8;A0A0A6YWG8	Actin-like protein 6A	Actl6a		0.659927494	0.228435898	1.171564106	0.21881269	13	13	11	33.3	33.3	31	-0.152349472	-0.411802292	-0.376084328	-0.568638802	-0.707691193	-0.782323837	-0.647819519	-0.336548805	-0.43943119	-1.152622223
A1BN54	A1BN54	Actinin, alpha 1	Actn1	+	2.545471217	0.598104477	1.51372641	0.002847927	68	45	3	73.7	51.3	3.2	6.328939438	5.736713409	5.752541542	5.704030037	6.027973175	5.232294083	5.111621857	5.406153679	5.544825554	5.264780045
P57780	P57780	Alpha-actinin-4	Actn4	+	2.727263616	0.525459671	1.439392126	0.001873857	69	69	1	75.1	75.1	0.9	6.106283188	5.563018799	5.594841957	5.587407112	5.760601044	5.124898911	5.085796356	5.327174187	5.328558922	5.118425369
Q9QZB7;A0A1Y7VL71;A0A1Y7VM21	Q9QZB7	Actin-related protein 10	Actr10		1.488805272	-2.42868948	0.185734087	0.032448508	12	12	12	37.4	37.4	37.4	0.61293602	0.639242172	-3.508048296	-2.958715677	0.166946411	1.619960785	1.425947189	0.696879387	1.35555172	1.997468948
P61164;A0A494BB86;A0A494BAH0	P61164;A0A494BB86	Alpha-centractin	Actr1a		0.601738552	-0.202475739	0.869057935	0.250185104	15	7	7	43.4	25.8	25.8	1.263067245	1.819547653	1.395026207	0.97830677	1.592981339	1.664188385	1.399782181	1.551486015	1.567976952	1.877874374
Q8R5C5;E0CZD4;E0CYB4	Q8R5C5	Beta-centractin	Actr1b		0.911036011	-0.280852509	0.82310449	0.122733746	16	16	8	51.1	51.1	33.5	1.097568512	1.579725266	1.350235939	1.100970268	1.266958237	1.592653275	1.590734482	1.339821815	1.246525764	2.029985428
P61161	P61161	Actin-related protein 2	Actr2		0.389700038	0.150803757	1.11018781	0.407661748	15	15	15	48	48	48	2.665798187	3.000648499	2.681220055	2.663035393	2.502918243	2.697078705	2.647590637	2.087698936	2.353079796	2.974153519
Q99JY9;A0A087WRA1;A0A087WP86;A0A087WQ14;A0A087WS98;A0A087WQ83;A0A087WPR6	Q99JY9	Actin-related protein 3	Actr3		0.049457218	0.01946373	1.013582647	0.892365521	21	21	17	59.6	59.6	52.4	2.763374329	2.814634323	2.782008171	2.530226707	2.661411285	2.928833008	2.722892761	2.336268425	2.461409569	3.004932404
A0A1L1SS90;A0A0R4J050;Q99JW2;A0A1L1SRW7;A0A1L1SRC1;A0A1L1SRL5;A0A087WPX1;A0A1L1SSU4;A0A087WRE0	A0A1L1SS90;A0A0R4J050;Q99JW2;A0A1L1SRW7;A0A1L1SRC1;A0A1L1SRL5;A0A087WPX1	Aminoacylase-1	Acy1		0.129007844	-0.051952744	0.964629781	0.743005718	6	6	6	20.1	20.1	20.1	-1.604007721	-1.524654388	-1.415369987	-1.764027596	-1.651765823	-1.912836075	-1.786897659	-1.128716469	-1.501351357	-1.370260239
E9QJT5;P56376;Q8BMV3	E9QJT5;P56376	Acylphosphatase;Acylphosphatase-1	Acyp1		0.40064772	-0.272288513	0.828005059	0.397513864	5	5	5	35	35	35	0.037294388	0.592670441	0.571700096	0.221438408	-0.206682205	0.922229767	0.702178955	-0.353835106	0.213995934	1.093294144
P56375	P56375	Acylphosphatase-2	Acyp2		0.060033184	-0.12917695	0.914352935	0.870897043	3	3	3	28.3	28.3	28.3	-1.417604446	-0.673526764	-0.649662971	-0.908192635	-2.568007946	-3.757274866	-0.382154465	-0.140437126	-1.074303627	-0.216939926
P03958	P03958	Adenosine deaminase	Ada		0.233938483	0.074659729	1.053112622	0.583527754	4	4	4	12.5	12.5	12.5	-1.587631226	-1.842512131	-1.410683632	-1.810990334	-1.638948441	-1.628637314	-1.518623352	-1.704873085	-2.129839897	-1.682090759
O35598;E9PYF2;D3Z1E6	O35598	Disintegrin and metalloproteinase domain-containing protein 10	Adam10		0.264080872	0.147889709	1.107947645	0.544401267	12	12	12	19.1	19.1	19.1	-0.111383438	-0.720750809	0.408204079	-0.073462486	-0.067565918	0.072645187	-0.249193192	0.022677422	-0.405571938	-0.7449646
Q9R1V6;D3YUP9;D3YUQ0;F6XRZ6;F6VJ78;F7BZ55;F7DAP1;F6XIT3;F6PZ09;S4R1S5;F7BXL9;F6SK63;F6TDF4;F7AYY9;F7CDH3	Q9R1V6;D3YUP9	Disintegrin and metalloproteinase domain-containing protein 22	Adam22		1.629179614	-1.296237183	0.407186834	0.023486613	15	15	15	18.7	18.7	18.7	-1.527124405	-0.211053848	0.157141685	-0.996533394	-0.914028168	1.225469589	0.885349274	-0.754591942	0.573864937	1.059495926
Q9R1V7	Q9R1V7	Disintegrin and metalloproteinase domain-containing protein 23	Adam23		1.440313467	-1.030644608	0.489491391	0.036281609	9	9	9	12.4	12.4	12.4	-1.937189102	0.097450256	-0.624646187	-0.658331871	-0.614627838	0.627016068	0.596055984	-0.470223427	-0.120955467	0.783985138
E9Q638;A0A140LHU0;Q61072	E9Q638;A0A140LHU0;Q61072	Disintegrin and metalloproteinase domain-containing protein 9	Adam9		0.53646948	0.437328625	1.354094687	0.290757228	6	6	6	8.7	8.7	8.7	-2.028114319	-2.526926041	-2.256827116	-2.014792442	-0.86905098	-2.691068649	-2.865596056	-1.490695	-2.05819416	-2.776800156
E9PY16;Q8R2V5	E9PY16	ArfGAP with dual PH domains 1	Adap1		1.112415254	-1.159081888	0.447797417	0.077194213	10	10	10	23.8	23.8	23.8	-3.723385811	-3.390505791	-1.73570919	-2.546925545	-1.60174942	-0.89695549	-0.82466507	-2.061192513	-2.631974936	-0.788078308
Q9D0L4	Q9D0L4	Uncharacterized aarF domain-containing protein kinase 1	Adck1		0.349067076	0.212593842	1.15876968	0.447644161	8	8	8	22.5	22.5	22.5	-0.267375946	-0.265287399	-0.99469471	-1.401112556	-0.376764297	-0.609886169	-1.332582474	-0.671978951	-0.726155281	-1.027601242
P84309	P84309	Adenylate cyclase type 5	Adcy5		0.278621746	0.099090576	1.071098067	0.526475607	24	24	15	23.4	23.4	16	0.70066452	0.893520355	0.262553215	0.457901955	0.622112274	0.526830673	0.123344421	0.504786491	0.775309563	0.51102829
A0A2I3BRC5;Q01341;F8VQ52;A0A2I3BRS6;A0A2I3BQ20	A0A2I3BRC5;Q01341;F8VQ52;A0A2I3BRS6	Adenylate cyclase type 6	Adcy6		1.138023495	-1.466721296	0.361803609	0.072774043	13	5	5	10.7	4.1	4.1	-0.694149017	-0.996789932	-3.82945323	-4.084130287	-2.809383392	-1.219795227	-0.931524277	-0.996548653	-0.699400902	-1.233030319
E9Q706;P51830	E9Q706;P51830	Adenylate cyclase type 9	Adcy9		0.509539704	-0.702094269	0.614679268	0.309357248	16	16	16	18.5	18.5	18.5	-0.18693924	-0.06734848	-0.920351982	-3.476977348	-0.476350784	-0.446023941	-0.192331314	-0.251219749	-0.80199337	0.074071884
Q9QYC0;F8WHZ9;F8WGR0;F6RDR0	Q9QYC0;F8WHZ9;F8WGR0	Alpha-adducin	Add1		1.011446449	0.148596573	1.108490628	0.097398788	32	32	1	49.8	49.8	1.6	3.701684952	3.572935104	3.493935585	3.422608376	3.644329071	3.493154526	3.22341156	3.45061779	3.577731133	3.347595215
Q9QYB8;A0A0N4SWF0	Q9QYB8	Beta-adducin	Add2		1.06389943	-0.828329086	0.563181135	0.086317841	26	24	24	42.3	40.3	40.3	-0.928524017	0.503738403	0.087800026	-0.167258263	0.143978119	1.209690094	0.81498909	-0.115273476	0.096142769	1.775831223
Q9QYB5	Q9QYB5	Gamma-adducin	Add3		0.901618133	0.208960724	1.155855239	0.125424352	24	23	2	33.1	32.2	3.4	5.166101456	4.814735413	4.648308754	4.761216164	4.852588654	4.820566177	4.522602081	4.503918648	4.876917839	4.474142075
J3QMG7;Q91ZV8	J3QMG7;Q91ZV8	G-protein coupled receptor 124	Adgra2;Gpr124		2.10424806	0.555890656	1.470075912	0.007865964	12	12	12	13.6	13.6	13.6	-1.080499649	-1.28704834	-1.202742577	-1.355525017	-1.224018097	-1.67146492	-1.77094841	-1.611151695	-1.509427071	-2.366294861
E9QMJ5;E9QJS7;Q9Z0M6;Q9DC42;A0A0D9SEG8	E9QMJ5;E9QJS7;Q9Z0M6;Q9DC42;A0A0D9SEG8	CD97 antigen	Adgre5;Cd97		0.155871861	0.07118454	1.050578918	0.698438448	6	6	6	12.2	12.2	12.2	-1.90996933	-1.748588562	-1.826918602	-1.950896263	-1.382997513	-2.126039505	-1.60344696	-1.838196754	-2.179472923	-1.428136826
P00329	P00329	Alcohol dehydrogenase 1	Adh1		0.162211575	-0.101501465	0.932062456	0.688316887	11	11	11	25.9	25.9	25.9	0.22923851	0.324293137	-0.392729759	-0.063107491	-0.253017426	0.313095093	-0.171888351	0.453024864	0.367856026	-0.609903336
P28474;A0A0G2JGS3	P28474	Alcohol dehydrogenase class-3	Adh5		0.032435654	-0.01241951	0.991428399	0.92803498	15	15	13	43.3	43.3	40.6	3.412546158	2.732686996	2.844382286	2.815403938	2.808368683	2.826078415	2.924695969	3.072472572	2.833025932	3.019212723
Q64437	Q64437	Alcohol dehydrogenase class 4 mu/sigma chain	Adh7		0.855375008	0.500102997	1.414314529	0.139516313	9	7	7	21.7	19	19	0.330066681	0.41633606	0.175227165	0.633114815	0.658443451	-0.492446899	-0.821020126	0.760209084	0.430808067	-0.164876938
A0A087WRE7;Q8R0N6	A0A087WRE7;Q8R0N6	Hydroxyacid-oxoacid transhydrogenase, mitochondrial	Adhfe1		0.56261893	-0.722825384	0.605909662	0.273766983	9	9	9	24.5	24.5	24.5	-0.065505981	-3.559798002	-0.687134743	-1.221558571	-0.686113358	-0.653715134	-0.505647659	-0.811188698	-0.388241768	-0.247190475
Q99JT9	Q99JT9	1,2-dihydroxy-3-keto-5-methylthiopentene dioxygenase	Adi1		0.385020302	-0.303899717	0.810059779	0.412078255	4	4	4	20.1	20.1	20.1	-3.018235207	-3.184183836	-2.76644516	-1.456269264	-3.175573826	-2.945632935	-2.22228241	-2.318397999	-2.308081627	-2.286813736
Q60994;E9PWU4	Q60994;E9PWU4	Adiponectin	Adipoq		1.370131393	0.347612762	1.272453347	0.042645048	4	4	4	20.6	20.6	20.6	1.41104126	0.743185043	1.042151451	0.984614372	1.202867508	0.573522568	0.968297958	0.887700081	0.735331535	0.48094368
P55264;A0A286YCD7;A0A286YCN3	P55264;A0A286YCD7	Adenosine kinase	Adk		0.135584218	-0.04360199	0.97022954	0.731839393	10	10	10	28.5	28.5	28.5	0.625139236	0.450880051	0.394530296	0.405194283	0.23853302	0.532493591	0.424419403	0.149130821	0.419161797	0.807081223
Q9Z103	Q9Z103	Activity-dependent neuroprotector homeobox protein	Adnp		0.044424051	-0.026461792	0.981825273	0.902767568	10	10	10	10.8	10.8	10.8	-1.685094833	-1.862487793	-2.415518761	-1.926407814	-1.927453995	-1.898286819	-2.534223557	-1.478512764	-1.966341972	-1.807289124
Q3UDS7;A0A1L1SSF2;Q8VDL4	Q3UDS7;A0A1L1SSF2;Q8VDL4	ADP-dependent glucokinase	Adpgk		0.091563094	-0.032828522	0.977501945	0.80991027	9	9	9	21.2	21.2	21.2	-0.098051071	-0.196098328	0.156975746	-0.261380196	-0.021371841	-0.020299911	-0.455366135	0.205368996	0.05965519	-0.04514122
P54923	P54923	[Protein ADP-ribosylarginine] hydrolase	Adprh		0.918026822	-0.313256454	0.804823059	0.120773924	15	15	15	43.9	43.9	43.9	-0.49045372	-0.233272552	-0.034335136	-0.449765205	-0.728145599	0.006212234	0.030323029	-0.404894829	-0.343173027	0.341842651
Q8CG72	Q8CG72	Poly(ADP-ribose) glycohydrolase ARH3	Adprhl2		0.550013249	0.190679932	1.141301476	0.281829695	5	5	5	15.7	15.7	15.7	-0.777088165	-1.037975311	-1.175637245	-1.098277092	-1.629846573	-1.173130035	-1.286026001	-1.432391167	-1.632088661	-1.148588181
Q01338	Q01338	Alpha-2A adrenergic receptor	Adra2a		0.431826119	-0.320826817	0.800610912	0.369976279	6	6	6	10.5	10.5	10.5	-1.821531296	-2.564844131	-2.47663784	-3.596405506	-1.807077408	-2.235088348	-2.016443253	-2.368818283	-2.163121223	-1.878890991
Q99MK8;Q7TS64;F6Y9P3	Q99MK8;Q7TS64	Beta-adrenergic receptor kinase 1	Adrbk1		0.421626444	-0.663418674	0.631380376	0.37876824	16	16	10	24.7	24.7	13.5	-1.301403046	-0.403762817	-0.105959892	-3.840869427	-0.976449966	-0.741306305	-0.967617035	-1.099486351	-0.854212761	0.351270676
Q9JKV1;A0A0A6YVU8;D3YUD8	Q9JKV1;A0A0A6YVU8;D3YUD8	Proteasomal ubiquitin receptor ADRM1	Adrm1;Gm9774		0.079307351	0.051247787	1.036160712	0.833091395	8	8	8	19.4	19.4	19.4	0.621845245	0.186788559	0.226807594	0.756846428	0.110635757	-0.130792618	0.566785812	0.44375515	-0.11004734	0.876983643
P54822;E9Q242;E9Q3T7;A0A140LHU1;E9Q0A0;A0A0G2JFI8	P54822;E9Q242;E9Q3T7	Adenylosuccinate lyase	Adsl		0.472924491	0.193664551	1.143665022	0.336570082	13	13	13	34.3	34.3	34.3	0.966619492	0.220205307	0.659947395	0.731135368	1.222898483	0.28637886	0.810722351	0.569233894	0.682923317	0.483224869
P46664	P46664	Adenylosuccinate synthetase isozyme 2	Adss		0.28845707	-0.082095718	0.944684362	0.514686681	14	14	13	34	34	32.5	-0.404468536	-0.149045944	-0.474825859	-0.294169426	-0.448627472	-0.461034775	-0.487649918	-0.131617546	-0.342276573	0.061920166
J3QN31;P28650	J3QN31;P28650	Adenylosuccinate synthetase isozyme 1	Adssl1		0.242406107	0.073103333	1.051977124	0.572260662	12	11	11	32.7	31.2	31.2	-0.120586395	0.334245682	0.19731617	0.366932869	0.048696518	-0.194955826	0.313796997	0.034308434	0.164729118	0.143209457
Q640N1;A0A0R4J0C4;Q9D2L5	Q640N1	Adipocyte enhancer-binding protein 1	Aebp1		0.177705446	0.131089783	1.095120621	0.664193398	20	20	20	23.8	23.8	23.8	1.999853134	1.67357254	1.489384651	1.58169651	2.130712509	1.86482811	1.7100811	2.273728371	1.693448067	0.677684784
Q80YS6;E9Q8X9;A0A1D5RLL0	Q80YS6;E9Q8X9	Actin filament-associated protein 1	Afap1		0.125243861	0.281156015	1.215168195	0.749473254	12	12	11	17.1	17.1	16.1	-0.037982941	0.933559418	-2.523150682	-0.925915718	0.211345673	-0.592552185	-0.37600708	0.001133919	0.323861122	-3.104360104
Q8JZQ2	Q8JZQ2	AFG3-like protein 2	Afg3l2		0.050833239	-0.019762039	0.986395389	0.88954262	35	34	31	41	40	36.7	1.587726593	1.034973145	1.089682579	1.369999886	1.040575027	1.280197144	1.435411453	1.006440163	1.100680351	1.399038315
O89020;CON__REFSEQ:XP_585019	O89020	Afamin	Afm	+	1.839615874	1.396741152	2.633061378	0.014467188	11	11	11	25.3	25.3	25.3	-2.424793243	-0.9485569	-1.617573738	-0.286553383	-0.666227341	-3.497943163	-2.240966797	-2.465590477	-2.122475624	-2.600434303
F8VQE9;Q8VHH5;A0A0G2JER6;A0A1D5RMG4;A0A0G2JDW1	F8VQE9;Q8VHH5;A0A0G2JER6	Arf-GAP with GTPase, ANK repeat and PH domain-containing protein 3	Agap3		0.653493928	-0.711529446	0.610672403	0.222078273	7	6	6	10.9	9.1	9.1	-4.01359129	-1.466632843	-1.828404427	-2.08655262	-0.94543457	-1.071899414	-1.438367844	-1.641964912	-1.578660011	-1.05207634
A0A087WNV1;A0A087WSR7;A0A087WR52;Q8K2K6;A0A087WRL1	A0A087WNV1;A0A087WSR7;A0A087WR52;Q8K2K6	Arf-GAP domain and FG repeat-containing protein 1	Agfg1		1.882371727	-0.801658678	0.573689223	0.013110772	9	9	8	17.3	17.3	15.9	-2.703704834	-1.823354721	-2.246840477	-2.561663628	-2.339924097	-2.152147293	-1.300016403	-1.43493557	-1.796643257	-0.983451843
Q3TBU7;Q3U2K8;Q80WC7	Q3TBU7;Q3U2K8;Q80WC7	Arf-GAP domain and FG repeat-containing protein 2	Agfg2		0.086314303	0.074823809	1.0532324	0.819758062	4	3	3	10.8	9.1	9.1	-2.602235317	-2.022199631	-2.433859825	-2.800475121	-2.752220154	-2.638002396	-2.429546356	-3.553185225	-2.59250927	-1.771865845
Q9ESW4;A0A0J9YU24	Q9ESW4	Acylglycerol kinase, mitochondrial	Agk		0.218949944	-0.126857758	0.915823978	0.604018243	18	18	18	47	47	47	-0.005281448	0.581590652	0.32949543	-0.182021141	0.18667984	0.522245407	0.313222885	-0.084979057	-0.122109413	0.916372299
F8VPN4;A0A0G2JGI9;F6XXE6;E0CYU6;E0CX86;F7CSZ6	F8VPN4;A0A0G2JGI9	Glycogen debranching enzyme	Agl		0.42534557	-0.334493637	0.79306244	0.375538468	26	26	26	18.6	18.6	18.6	-1.308059692	-0.560070038	-1.723176003	-1.863442421	-2.025905609	-1.373706818	-1.375659943	-1.826577187	-0.747929573	-0.484312057
A0A6I8MX18;Q8CJG1;H3BJ70;Q8CJF8	A0A6I8MX18;Q8CJG1;H3BJ70	Protein argonaute-1	Ago1		0.029634509	0.04817071	1.033953073	0.934040033	14	8	5	19.8	12.1	8.2	-1.278060913	-1.538393021	-1.452363014	-1.421010017	-0.866989136	-0.021619797	-0.4367733	-3.172662973	-1.744212151	-1.422401428
Q8CJG0	Q8CJG0	Protein argonaute-2	Ago2		0.127722942	-0.093583298	0.937192103	0.745207227	25	25	18	33.3	33.3	23.3	0.194253922	-0.382537842	-0.117728233	-1.195792198	-0.743322372	-0.265897751	-0.340784073	-0.842585564	-0.332011223	0.004068375
O35083;A0A0R4J263;G3UWV6	O35083;A0A0R4J263	1-acyl-sn-glycerol-3-phosphate acyltransferase alpha	Agpat1		0.889929821	-0.433991623	0.740210947	0.128845774	5	5	5	21.4	21.4	21.4	-0.485250473	-0.314683914	-0.707131386	-1.305165291	-0.714561462	0.132429123	0.02454567	-0.906918526	-0.522767067	-0.084123611
Q9D517;D3YUW0;D3Z1M6	Q9D517	1-acyl-sn-glycerol-3-phosphate acyltransferase gamma	Agpat3		0.246937467	0.169393158	1.12458535	0.566320827	10	10	10	29	29	29	0.53591156	-0.310382843	-0.29607296	-0.65286541	-0.696817398	-0.035549164	-1.031902313	-0.444590569	-0.149672508	-0.605478287
Q8K4X7;E9Q6S5;E9Q2T9;E9Q2W7	Q8K4X7	1-acyl-sn-glycerol-3-phosphate acyltransferase delta	Agpat4		0.389813349	0.13538208	1.098383669	0.407555399	13	13	13	34.1	34.1	34.1	1.24118042	1.211839676	1.122033119	0.490374565	1.157712936	0.893014908	1.034683228	1.052676201	0.879763603	0.686092377
A2AL50;Q8C0I1;H3BKN2;A2AL49;H3BIY5	A2AL50;Q8C0I1;H3BKN2;A2AL49	Alkyldihydroxyacetonephosphate synthase, peroxisomal	Agps		0.403081227	0.343848467	1.269137575	0.395292681	14	14	14	29.2	29.2	29.2	-2.337188721	-1.795070648	-2.198613167	-2.537337303	-1.336616516	-1.767856598	-2.042226791	-2.245312691	-3.602864504	-2.265808105
M0QWP1;Z4YK85	M0QWP1;Z4YK85	Agrin	Agrn		0.568547018	0.158746338	1.116316668	0.270055472	47	47	5	30.8	30.8	3.3	1.056055069	1.056131363	1.115000725	0.593331337	0.944690704	0.716344833	0.795127869	1.073096275	0.890810966	0.496097565
P50247;A2ALT5	P50247	Adenosylhomocysteinase	Ahcy		0.191043137	-0.065378571	0.955694506	0.644105285	22	22	22	50	50	50	2.264713287	2.185541153	1.953362465	2.269728661	1.799608231	2.05783844	1.816659927	2.310154915	2.337767601	2.277425766
Q80SW1;F7ATQ6;D3Z2Q0	Q80SW1	Putative adenosylhomocysteinase 2	Ahcyl1		1.004779151	-0.397660065	0.759088466	0.098905593	21	9	9	36.4	17.4	17.4	-0.470026016	-0.103891373	-0.116517067	0.529673576	-0.049926758	0.560354233	0.493528366	-0.185162544	0.367171288	0.541721344
F8WGT1;Q68FL4;F8WI65;H3BKT5;D3YYM7;H3BL31;D3YX97;A0A0N4SUY4;E9PX77	F8WGT1;Q68FL4;F8WI65;H3BKT5	Adenosylhomocysteinase;Putative adenosylhomocysteinase 3	Ahcyl2		0.063177641	-0.027489471	0.981126135	0.864614191	21	21	9	30.6	30.6	14.1	2.580480576	3.145965576	2.585629463	3.114449501	2.64629364	2.941827774	3.014204025	2.511626244	2.841677666	2.900930405
E9QP54;A0A1L1SQE2;Q8K3E5;E9Q552	E9QP54;A0A1L1SQE2;Q8K3E5	Jouberin	Ahi1		0.6271761	-0.508311081	0.70304499	0.235952129	35	35	35	37.3	37.3	37.3	-0.280241013	0.271554947	0.780489922	-1.178572655	-0.969497681	-0.002510071	0.78786087	0.000523567	0.275057793	0.104356766
E9Q616;A0A494BBD5;G5E8K8;A0A494B8Y7	E9Q616	AHNAK nucleoprotein (desmoyokin)	Ahnak		0.50629791	0.21060791	1.157175682	0.311675087	215	215	215	68.5	68.5	68.5	4.573232651	4.497304916	4.326018333	4.390345573	4.568042755	4.53799057	4.139753342	4.737803459	4.252905846	3.633451462
Q8BK64	Q8BK64	Activator of 90 kDa heat shock protein ATPase homolog 1	Ahsa1		1.556912645	-0.504560089	0.704875277	0.02773878	13	13	13	39.6	39.6	39.6	-0.10874939	0.367435455	0.098708153	-0.037312508	-0.213422775	0.708749771	0.69106102	0.075457573	0.233210564	0.920980453
P29699;A0A338P703;A0A338P7G1;A0A338P7H5;A0A338P692;A0A338P6Y6;CON__P12763	P29699;A0A338P703;A0A338P7G1;A0A338P7H5	Alpha-2-HS-glycoprotein	Ahsg		1.495671525	0.905912018	1.873728622	0.031939527	9	9	9	45.5	45.5	45.5	3.104328156	3.775478363	3.098837852	3.596924782	3.124254227	2.516427994	2.814632416	2.977427483	1.199069023	2.662706375
Q9CY02	Q9CY02	Alpha-hemoglobin-stabilizing protein	Ahsp		1.612634677	0.823838687	1.770109596	0.024398623	2	2	2	29.4	29.4	29.4	-1.557192445	-2.416339874	-1.849350929	-2.991961479	-2.377000809	-3.641373873	-3.007158041	-3.152495384	-2.794291019	-2.715720654
B1AU25;Q9Z0X1	B1AU25;Q9Z0X1	Apoptosis-inducing factor 1, mitochondrial	Aifm1		0.177494015	0.061944199	1.043871551	0.664516831	19	19	19	39.5	39.5	39.5	2.163902283	1.705337524	1.825335503	2.227549553	1.928302765	2.018117905	1.672122955	1.987778664	2.162402153	1.700284958
Q3TY86	Q3TY86	Apoptosis-inducing factor 3	Aifm3		0.324614219	0.169086075	1.124346003	0.473571743	19	19	19	34.5	34.5	34.5	0.365127563	0.077075958	-0.685952187	-0.100871086	0.124233246	-0.155515671	-0.420324326	0.144955635	-0.009970665	-0.624961853
Q9D8B1;H7BX91	Q9D8B1;H7BX91	Androgen-induced gene 1 protein	Aig1		0.146999658	-0.19853754	0.871433488	0.712853591	3	3	3	11.8	11.8	11.8	-3.128817081	-1.122915268	-1.48596859	-3.235978603	-1.463590622	-1.941772461	-1.730836868	-2.85594511	-1.479905128	-1.436122894
P31230;Q3UZG4;A0A0G2JDH0;A0A0G2JEU9;A0A0G2JDW6	P31230;Q3UZG4	Aminoacyl tRNA synthase complex-interacting multifunctional protein 1;Endothelial monocyte-activating polypeptide 2	Aimp1		0.032427277	-0.022069168	0.984819226	0.928052881	11	11	11	40	40	40	-0.350944519	-0.551727295	0.235846519	0.340334892	-0.666414261	-0.431919098	0.152770996	-0.336989403	-0.324027061	0.057605743
Q8R010;Q8R3V2	Q8R010;Q8R3V2	Aminoacyl tRNA synthase complex-interacting multifunctional protein 2	Aimp2		0.036699499	-0.015847778	0.98907527	0.918968237	8	8	8	34.1	34.1	34.1	-0.122711182	-0.920791626	-0.498301506	-0.647976875	-0.603933334	-0.759088516	-0.439189911	-0.63087368	-0.575892448	-0.309431076
O08915;D3YW40	O08915;D3YW40	AH receptor-interacting protein	Aip		0.986084025	0.155241776	1.113608228	0.103256161	13	13	13	49.1	49.1	49.1	-0.449216843	-0.459949493	-0.297904015	-0.568112373	-0.574214935	-0.786466599	-0.67947197	-0.444115639	-0.729403496	-0.486148834
Q9R0Y5;Z4YN97;A0A0A6YXW8	Q9R0Y5	Adenylate kinase isoenzyme 1	Ak1		0.556872917	-0.241895294	0.845633658	0.277413175	13	13	13	71.6	71.6	71.6	2.628412247	3.538164139	2.975972176	3.027976036	3.111984253	3.139993668	3.140966415	3.283204079	3.057047844	3.870773315
Q9WTP6;F7BP55	Q9WTP6	Adenylate kinase 2, mitochondrial;Adenylate kinase 2, mitochondrial, N-terminally processed	Ak2		0.895106416	0.336130905	1.26236657	0.127319107	11	11	11	56.1	56.1	56.1	0.582878113	0.232622147	0.89574337	1.303969383	0.443435669	0.392309189	0.573514938	0.238650322	0.350224495	0.223295212
Q9WTP7;F6RP11	Q9WTP7	GTP:AMP phosphotransferase AK3, mitochondrial	Ak3		0.128967228	0.040890121	1.028748353	0.743075209	17	17	17	75.8	75.8	75.8	3.149805069	2.892614365	3.14344883	3.04446125	3.229825974	3.129947662	3.069869995	3.335558891	3.037600517	2.682727814
Q9WUR9;F6TEU8;A2ARF6;A2ARF5	Q9WUR9;F6TEU8;A2ARF6	Adenylate kinase 4, mitochondrial	Ak4		0.169438704	0.313054514	1.242335224	0.676957331	9	9	9	40.4	40.4	40.4	-1.520246506	-0.799417496	-0.306050301	-1.546977043	-0.704601288	-0.774816513	-0.702209473	-2.432436943	-3.189613581	0.656511307
Q920P5;A0A0G2JGN7	Q920P5;A0A0G2JGN7	Adenylate kinase isoenzyme 5	Ak5		0.087254399	-0.208267879	0.865575831	0.817985491	14	14	14	28.3	28.3	28.3	-2.879724264	-1.579231262	-3.706250191	-3.900364876	-2.378942251	-3.002193451	-2.593236923	-4.259226799	-3.700856209	0.152339935
A0A668KLV9;A0A668KLD3;Q9WTQ5;A0A668KM55	A0A668KLV9;A0A668KLD3;Q9WTQ5	A-kinase anchor protein 12	Akap12		0.445576677	0.1746418	1.128684134	0.358445657	54	54	54	40.7	40.7	40.7	1.903202057	1.55688858	1.584731102	1.588902473	1.648603439	1.421110153	1.554841995	1.803385735	1.758673668	0.871107101
H3BIV5;D3YVF0	H3BIV5;D3YVF0	A-kinase anchor protein 5	Akap5		0.14451577	-0.409134483	0.753075031	0.716942342	20	20	20	45.6	45.6	45.6	-2.92581892	-0.302530289	-1.730418205	-1.738804817	-1.163154602	0.766027451	-1.407819748	-3.362924337	-3.28280139	1.472463608
Q9DBR0;A0A494BAZ0;A0A494B9I1	Q9DBR0	A-kinase anchor protein 8	Akap8		1.330511679	1.146467829	2.21371244	0.046718439	8	8	8	13.5	13.5	13.5	-1.537401199	-1.453847885	-1.742016792	-1.736432076	-1.555334091	-3.070386648	-1.698078156	-1.620266914	-4.16643858	-3.20220089
A0A494B9L0;Q5RL57;A0A494BBL1;Q9R0L7;A0A494B9R0;A0A494BAS2	A0A494B9L0;Q5RL57;A0A494BBL1;Q9R0L7	A-kinase anchor protein 8-like	Akap8l		0.441904398	0.559679747	1.473941991	0.361489429	3	3	3	5.9	5.9	5.9	-1.830739975	-2.163776398	-1.640143394	-2.919578314	-2.085094452	-3.791454315	-3.698422909	-3.011510849	-1.922821999	-1.013521194
Q70FJ1;E9QQ10;A0A140T8S1;H3BLL7;A0A571BE77	Q70FJ1;E9QQ10	A-kinase anchor protein 9	Akap9		0.193033198	-0.14829731	0.90231476	0.641160564	22	22	22	6.7	6.7	6.7	-1.46481514	-1.746585846	-1.654400826	-1.165680885	-2.875821114	-1.568300247	-1.933618546	-1.417656898	-1.764206886	-1.482034683
Q9JII6;B1AXW3	Q9JII6;B1AXW3	Alcohol dehydrogenase [NADP(+)]	Akr1a1		0.66287401	0.217073059	1.162372969	0.217333158	18	18	18	62.5	62.5	62.5	2.947257996	3.153768539	3.170685768	2.904961586	2.569784164	2.75037384	2.901006699	2.616770744	2.347172737	3.045768738
P45376;D3YVJ7	P45376	Aldose reductase	Akr1b1		0.203759199	-0.065825653	0.955398387	0.625519426	19	19	19	63	63	63	3.397060394	3.038959503	2.862030983	2.834239006	2.672878265	2.951467514	2.958944321	2.982071877	3.094241142	3.147571564
G5E895;D3Z494;S4R2G9	G5E895;D3Z494;S4R2G9	Aldo-keto reductase family 1, member B10 (aldose reductase)	Akr1b10		0.026524207	-0.017448425	0.987978516	0.940753393	12	12	6	36.1	36.1	20.6	2.69383049	2.542743683	1.627898216	2.224602699	1.861373901	1.97571373	2.312343597	1.924841881	2.452980995	2.371810913
Q8CG76	Q8CG76	Aflatoxin B1 aldehyde reductase member 2	Akr7a2		0.543369664	0.171762085	1.126433453	0.286174107	14	14	14	48	48	48	0.87978363	1.162885666	1.440320015	1.030285835	0.950401306	0.83571434	1.182159424	0.568469048	0.865677834	1.152845383
P31750;D3Z783;D3YXX3;D3YYP9	P31750;D3Z783;D3YXX3	RAC-alpha serine/threonine-protein kinase	Akt1		0.55158838	0.088302994	1.063118926	0.280809386	11	11	8	26	26	17.9	-1.115056992	-1.240209579	-1.010529518	-1.311312675	-1.227510452	-1.218153	-1.234466553	-1.48533535	-1.231621742	-1.176557541
P10518	P10518	Delta-aminolevulinic acid dehydratase	Alad		0.166304259	0.091448975	1.065439722	0.681860827	8	8	8	27.9	27.9	27.9	0.522245407	0.320215225	0.423552513	0.283354759	-0.267082214	-0.302091599	0.571054459	0.178486824	-0.09676075	0.474351883
P07724	P07724	Serum albumin	Alb		1.858549993	0.800091171	1.741211159	0.013850007	52	52	48	80.4	80.4	79.6	7.394174576	7.574237823	7.321602821	8.469212532	7.796379089	6.571565628	6.854972839	7.403033257	7.065657616	6.659921646
E9Q3Q6;Q61490;E9Q4G8;F6QH25;Q5MPX5	E9Q3Q6;Q61490;E9Q4G8	CD166 antigen	Alcam		0.738896568	0.218321991	1.163379664	0.182433014	29	29	29	53.9	53.9	53.9	5.355268478	4.984634399	4.747839928	4.76472187	4.83259964	4.802335739	4.884822845	4.460398674	4.937811852	4.508085251
Q9Z110;D3Z0B4;H3BKJ8;H3BLE8	Q9Z110	Delta-1-pyrroline-5-carboxylate synthase;Glutamate 5-kinase;Gamma-glutamyl phosphate reductase	Aldh18a1		0.049582741	0.020532227	1.01433361	0.892107641	21	21	21	30.6	30.6	30.6	0.275943756	0.504619598	0.445525169	-0.198159218	0.149652481	0.118206024	0.160453796	0.413619041	0.013058662	0.36958313
P24549;O35945;A0A286YCZ0	P24549	Retinal dehydrogenase 1	Aldh1a1		0.125350069	0.059526825	1.042123909	0.74928999	31	31	30	64.3	64.3	62.7	2.9009552	3.040361404	2.605298042	2.76825428	2.702692032	2.744009018	2.371185303	3.32114315	2.780255318	2.503334045
Q62148;Q9JHW9;G3UWP3	Q62148	Retinal dehydrogenase 2	Aldh1a2		0.404307566	0.231237411	1.173841331	0.394178048	25	23	21	57.1	54.1	51.4	2.950292587	1.985473633	1.910847664	2.591132164	2.156467438	1.913034439	2.228141785	2.63345623	2.009114265	1.654279709
Q9CZS1;G3UYH1	Q9CZS1	Aldehyde dehydrogenase X, mitochondrial	Aldh1b1		0.464664792	-0.828655481	0.563053735	0.343032452	11	8	8	22.2	17.9	17.9	-2.951570511	-1.178638458	-1.956980705	-2.969413757	-1.316907883	-0.053560257	-0.591085434	-1.83330822	-3.821627378	0.069347382
Q8R0Y6;A0A0N4SW56;A0A0N4SVT2	Q8R0Y6	Cytosolic 10-formyltetrahydrofolate dehydrogenase	Aldh1l1		0.538121469	-0.240546417	0.84642467	0.289653334	37	37	32	44.9	44.9	39.8	0.739891052	0.671913147	0.509108543	0.41989994	-0.01115036	0.867834091	0.926809311	0.110785484	0.591441154	1.035524368
Q8K009;D3Z6B9	Q8K009;D3Z6B9	Mitochondrial 10-formyltetrahydrofolate dehydrogenase	Aldh1l2		0.306497363	-0.241886902	0.845638577	0.493744917	24	19	19	29	24.1	24.1	1.584115982	0.63769722	0.448939323	0.336323738	-0.070049286	0.657608032	1.106996536	0.19290638	0.85648632	1.332464218
P47738;A0A0G2JEU1;A0A0G2JFQ0;A0A0G2JF60;D3YYF3	P47738;A0A0G2JEU1	Aldehyde dehydrogenase, mitochondrial	Aldh2		1.515027254	0.385705185	1.306498243	0.030547294	29	28	27	62	60.5	59	6.562738419	6.301387787	6.24941349	6.158162117	6.122085571	6.060796738	6.000225067	5.975901604	6.031294823	5.397043228
B1AV77;B1ATI0;P47740;A0A140LJF9	B1AV77;B1ATI0;P47740	Aldehyde dehydrogenase;Fatty aldehyde dehydrogenase	Aldh3a2	+	2.480571559	0.581795883	1.496711213	0.003306956	19	19	17	39.6	39.6	37.2	1.97674942	1.411460876	1.551009178	1.737233162	1.877717972	0.806055069	1.340074539	1.107106209	1.306717873	1.085237503
Q80VQ0	Q80VQ0	Aldehyde dehydrogenase family 3 member B1	Aldh3b1		1.436571784	0.250216675	1.189385732	0.036595545	13	13	9	31	31	21.6	0.021896362	-0.089694977	-0.270697594	-0.372057915	-0.430845261	-0.375513077	-0.562084198	-0.623730659	-0.354422569	-0.476732254
Q8CHT0	Q8CHT0	Delta-1-pyrroline-5-carboxylate dehydrogenase, mitochondrial	Aldh4a1		2.085683195	0.414379501	1.332725353	0.008209502	24	24	24	52.1	52.1	52.1	3.686069489	3.558473587	3.725354195	3.704573631	3.914215088	3.166101456	3.369010925	3.613066673	3.37069416	2.997915268
Q8BWF0	Q8BWF0	Succinate-semialdehyde dehydrogenase, mitochondrial	Aldh5a1		0.177998061	-0.124824142	0.917115828	0.663746034	15	15	15	36.7	36.7	36.7	1.868438721	2.656738281	2.468682289	2.049370766	2.144781113	2.632268906	2.60792923	1.491972923	2.251282692	2.828678131
Q9EQ20;A0A1Y7VJ32	Q9EQ20	Methylmalonate-semialdehyde dehydrogenase [acylating], mitochondrial	Aldh6a1	+	3.125203659	0.576230621	1.490948703	0.000749543	27	27	27	61.3	61.3	61.3	4.283542633	4.135713577	4.271103859	3.926070213	4.142410278	3.493730545	3.500150681	3.742669106	3.810664177	3.330472946
Q9DBF1;G3UYR8;G3UY72;E9Q1H3;E9Q1G1	Q9DBF1;G3UYR8	Alpha-aminoadipic semialdehyde dehydrogenase	Aldh7a1		0.427621102	0.161034775	1.118088801	0.37357594	24	24	24	54	54	54	3.144956589	2.361139297	2.379921913	2.412800789	2.254896164	2.355354309	2.335947037	2.39842701	2.508011818	2.150800705
Q9JLJ2	Q9JLJ2	4-trimethylaminobutyraldehyde dehydrogenase	Aldh9a1		1.391374729	0.348959732	1.273641925	0.040609278	17	17	17	40.1	40.1	40.1	2.604499817	2.379169464	2.395113945	2.187991142	1.892629623	1.877346039	2.230083466	1.963871956	1.76466465	1.878639221
P05064;A6ZI44;D3YWI1;Q9CPQ9;A6ZI46;D3Z510;A0A0U1RPN8;A0A0U1RPT5;D3YV98;A6ZI47	P05064;A6ZI44;D3YWI1;Q9CPQ9;A6ZI46;D3Z510;A0A0U1RPN8	Fructose-bisphosphate aldolase A;Fructose-bisphosphate aldolase	Aldoa;Aldoart1		0.787480538	-0.36039238	0.778952694	0.163124601	33	33	27	83.8	83.8	70.1	5.082738876	5.397838593	5.177182198	5.177296638	4.813621521	5.633001328	5.547782898	4.834715843	5.289816856	6.1453228
P05063;Q91Y97	P05063	Fructose-bisphosphate aldolase C	Aldoc		1.280199812	-0.9038517	0.534457932	0.052456606	26	20	20	63.6	49.9	49.9	1.051542282	2.87147522	2.87249279	2.01812458	2.123563766	3.029312134	3.260654449	2.453789711	2.958558083	3.754142761
Q921Q3	Q921Q3	Chitobiosyldiphosphodolichol beta-mannosyltransferase	Alg1		0.586618928	0.523813725	1.437750884	0.259048494	7	7	7	18.9	18.9	18.9	-2.203975677	-2.250106812	-3.000276327	-3.177445412	-2.419670105	-4.45392704	-2.173647881	-2.967865229	-2.719391823	-3.355710983
Q9DBE8;F6RBY3	Q9DBE8;F6RBY3	Alpha-1,3/1,6-mannosyltransferase ALG2	Alg2		0.022438633	0.005786896	1.004019226	0.949645177	18	18	18	49.9	49.9	49.9	1.114665985	1.141328812	1.018820763	1.046013832	1.29520607	0.978097916	1.255657196	0.987559319	1.029683113	1.336103439
Q9DB25;D6RCG2	Q9DB25	Dolichyl-phosphate beta-glucosyltransferase	Alg5		0.408738209	0.128432083	1.093105072	0.390177113	6	6	6	22.2	22.2	22.2	-1.120035172	-1.472948074	-1.017144203	-1.284905434	-0.99930954	-1.486785889	-1.435541153	-1.320685387	-0.882414818	-1.411075592
Q8VDI9;E0CZF3;E0CZ10;H3BJK6;H3BJ25	Q8VDI9;E0CZF3;E0CZ10	Alpha-1,2-mannosyltransferase ALG9	Alg9		0.337993453	-0.233703995	0.850448633	0.459204935	5	5	5	9.7	9.7	9.7	-2.406251907	-2.170906067	-2.240096092	-2.217352867	-1.989875793	-1.524694443	-2.764629364	-2.251612663	-1.103844643	-2.211181641
P39655;Q8C587	P39655;Q8C587	Arachidonate 12-lipoxygenase, 12S-type	Alox12	+	4.411668344	3.387156296	10.46250419	3.87553E-05	23	23	23	42.7	42.7	42.7	-0.037181854	0.255205154	1.072655678	1.10155201	1.680055618	-2.413835526	-3.348258972	-3.013073921	-2.320515633	-1.767810822
P09242;E9Q7P8;B1AXF5;B1AXF6	P09242;E9Q7P8	Alkaline phosphatase, tissue-nonspecific isozyme;Alkaline phosphatase	Alpl		1.060166446	0.544136429	1.458147262	0.087062985	16	16	16	37.8	37.8	37.8	0.801065445	0.42760849	0.152710915	1.213364601	1.084041595	0.038951874	0.195854187	0.91354084	0.079018593	-0.269256592
O08583;G3X9I4;Q9JJW6	O08583	THO complex subunit 4	Alyref		0.046216965	0.024707413	1.017273362	0.899048322	9	9	9	36.1	36.1	36.1	0.424015045	0.136741638	-0.111983299	0.366518974	0.390382767	0.034332275	0.265190125	-0.09351635	0.06717968	0.808952332
O09174	O09174	Alpha-methylacyl-CoA racemase	Amacr		0.203544969	0.102033234	1.07328501	0.625828059	10	10	10	30.4	30.4	30.4	-1.064159393	-1.058866501	-1.72431469	-1.666865349	-1.481452942	-2.013137817	-1.350509644	-1.405449867	-1.183199883	-1.553527832
Q07456	Q07456	Protein AMBP;Alpha-1-microglobulin;Inter-alpha-trypsin inhibitor light chain;Trypstatin	Ambp	+	2.55013084	2.535147476	5.796361108	0.002817534	6	6	6	18.1	18.1	18.1	-0.778244019	-0.163949966	0.41016674	0.249627113	-0.662677765	-2.43211937	-2.912744522	-0.785475731	-3.596283913	-3.894191742
Q8CCJ4;A0A0R4J030;A0A286YCG0	Q8CCJ4;A0A0R4J030	APC membrane recruitment protein 2	Amer2		1.250911024	-1.026485491	0.490904572	0.056116293	9	9	9	20.2	20.2	20.2	-4.103256226	-1.719594955	-2.829473019	-2.964131355	-3.473163605	-1.887283325	-2.289642334	-2.511537075	-2.132010221	-1.13671875
A2AE27;Q9DBT5	A2AE27;Q9DBT5	AMP deaminase 2	Ampd2		0.579516913	-0.312363815	0.805321182	0.26331954	17	16	16	20.9	19.8	19.8	-1.288253784	-0.682113647	-0.515629768	-1.040072441	-1.776126862	-0.715145111	-0.365280151	-1.11402607	-0.947413445	-0.59851265
A0A1L1SRX2;O08739;F6XQD0;D3Z4N3;D3YU73;Q3V1D3;H3BIY4;A0A0G2JFD4	A0A1L1SRX2;O08739	AMP deaminase 3	Ampd3		0.905270425	0.454060745	1.369890659	0.124373992	22	22	21	27.6	27.6	27.6	-0.312732697	-0.601083755	-0.60355854	-0.583228111	-0.870864868	-0.768472672	-0.749568939	-0.845374107	-0.835474968	-2.042881012
A0A668KM31;A0A0G2JEG8;Q7TQF7	A0A668KM31;A0A0G2JEG8;Q7TQF7	Amphiphysin	Amph		1.133262448	-1.695731735	0.308698048	0.073576234	21	21	19	28.9	28.9	27.8	-2.59236145	0.986177444	0.652445793	-0.539120674	-0.292169571	1.808921814	1.809654236	-0.43653965	0.813054085	2.698539734
Q8CFA2	Q8CFA2	Aminomethyltransferase, mitochondrial	Amt		0.693741624	0.971682549	1.961126433	0.20242231	7	7	7	17.4	17.4	17.4	1.216480255	1.550827026	0.803179741	0.860253334	1.111562729	-2.379122734	0.139469147	0.667521477	1.782208443	0.473814011
Q8K1C0	Q8K1C0	Protein angel homolog 2	Angel2		1.32981045	0.552909708	1.467041526	0.046793933	6	6	6	12.7	12.7	12.7	-1.938386917	-1.736101151	-1.298247337	-1.626088142	-1.320791245	-1.808343887	-2.17873764	-2.360477686	-2.736416817	-1.600187302
D3Z5M4;A0A0R4J1N7;E9QNT8;G8JL84;Q0VGY9;Q02357;G5E8J2;B7ZW98;D3YTV8;F7D1P5;G3UY11;D6RJ51	D3Z5M4;A0A0R4J1N7;E9QNT8;G8JL84;Q0VGY9;Q02357;G5E8J2;B7ZW98;D3YTV8;F7D1P5;G3UY11	Ankyrin-1	Ank1		1.681913688	1.142678833	2.207906124	0.0208011	44	40	39	27.4	25.7	25.3	-0.42398262	0.677278519	1.35388279	0.836533546	1.714975357	0.29382515	-0.473211288	-0.308512688	-0.423941612	-0.642866135
S4R2F3;S4R1J9	S4R2F3	Ankyrin 2, brain	Ank2		0.851821505	-0.341260529	0.789351329	0.140662553	120	120	0	38.5	38.5	0	1.578308105	2.289571762	1.929345131	1.648919106	1.63228035	2.323080063	2.137098312	1.699620247	1.973074913	2.651853561
S4R2R5;S4R2Q9	S4R2R5	Ankyrin 2, brain	Ank2		1.146781821	1.295212364	2.454131175	0.071321124	119	5	4	39.3	2.3	1.6	1.002048492	1.577697754	0.996039391	0.279475212	-0.040533066	-2.731329918	0.036945343	-0.013672829	-0.161084175	0.207807541
S4R2K9;S4R208	S4R2K9	Ankyrin 3, epithelial	Ank3		0.708776422	-0.527163315	0.693917803	0.195534582	33	24	0	14.5	11.3	0	-1.354434967	-0.445335388	-0.330189705	-1.0303545	-0.93639946	-0.223522186	-0.299137115	-1.044434547	-0.738554955	0.844751358
Q810B6	Q810B6	Rabankyrin-5	Ankfy1		0.71255653	0.31628418	1.245119473	0.193840031	19	19	19	19.2	19.2	19.2	-0.383049011	-0.423109055	-0.577626228	-0.896170616	-1.093870163	-1.121889114	-0.659608841	-0.930150032	-1.594605446	-0.648992538
E9Q1M6;E9PUR0;F7C545;F6SI14;F7DE17	E9Q1M6;E9PUR0;F7C545	Ankyrin repeat and KH domain containing 1	Ankhd1		0.276243233	0.248021412	1.187577291	0.529366882	7	3	3	3.3	1.4	1.4	-3.789657593	-2.725563049	-2.399073601	-2.203969002	-2.160261154	-2.99302721	-3.418703318	-2.143170357	-2.684702635	-3.279027939
Q3TPE9	Q3TPE9	Ankyrin repeat and MYND domain-containing protein 2	Ankmy2		0.287498827	0.119839859	1.08661424	0.515823558	5	5	5	13.2	13.2	13.2	-1.354160309	-1.773960114	-2.137047768	-1.80016613	-1.821647644	-1.972431183	-1.406873703	-2.074248314	-1.96734333	-2.065284729
Q8K298;A0A1L1SS34	Q8K298	Actin-binding protein anillin	Anln		0.378462784	-0.77947855	0.582577323	0.418347536	14	14	14	13.5	13.5	13.5	0.748691559	-1.923530817	-0.694964409	-2.545762539	0.740457535	-2.220485926	1.289514542	0.216597557	0.993538857	-0.056880951
Q8BH79;A0A1L1SS60;A0A1L1SR14;A0A1L1SV36	Q8BH79;A0A1L1SS60	Anoctamin-10	Ano10		1.42693832	0.38368187	1.304667222	0.037416372	11	11	11	15.9	15.9	15.9	-0.588481903	-0.615808487	-0.843258858	-0.408675194	-0.627651215	-1.157400131	-0.845384598	-0.545891762	-1.328989983	-1.12461853
A0A2I3BPX3;Q6P9J9;A0A2I3BPY8;A0A2I3BRD2	A0A2I3BPX3;Q6P9J9;A0A2I3BPY8	Anoctamin-6	Ano6		1.477849835	0.447186661	1.363378994	0.03327746	21	21	21	26.3	26.3	26.3	0.041093826	-0.360015869	-0.354619026	-0.172362328	-0.11489296	-0.436563492	-1.014947891	-0.403971672	-0.315648079	-1.025598526
D3Z7M9;O35381;D3YYE1;F6UFG6;Q64G17	D3Z7M9;O35381;D3YYE1;F6UFG6	Acidic leucine-rich nuclear phosphoprotein 32 family member A	Anp32a		0.52143835	-0.200307846	0.870364823	0.300996641	13	13	10	37.8	37.8	30.9	3.111801147	2.986639023	2.724297523	2.504618645	2.205713272	2.729375839	2.998662949	2.817339897	2.823698997	3.165531158
Q9EST5	Q9EST5	Acidic leucine-rich nuclear phosphoprotein 32 family member B	Anp32b		0.052439474	-0.02269516	0.984392001	0.886258729	8	5	5	28.7	22.8	22.8	0.763317108	0.996484756	1.047656059	0.840464592	0.422393799	0.935647964	0.584205627	0.796120644	0.675253868	1.192564011
P97822;E9Q5H2;E9PZF5;E9Q0X5;A0A0G2JEK9;E9Q2G1	P97822;E9Q5H2;E9PZF5	Acidic leucine-rich nuclear phosphoprotein 32 family member E	Anp32e		0.984957441	0.40991478	1.328607331	0.103524361	5	5	5	21.5	21.5	21.5	-0.493061066	0.540050507	0.056008339	-0.044177055	-0.02072525	-0.491794586	-0.953641891	-0.2140131	-0.230999947	-0.1210289
P97449;A0A0U1RNS3	P97449	Aminopeptidase N	Anpep		0.251307538	0.094802094	1.067918903	0.56065082	34	34	34	42.8	42.8	42.8	3.722616196	3.26981926	3.196198463	3.222868919	3.358070374	3.362506866	3.283004761	3.402838707	3.465703011	2.781509399
P10107;A0A494BBD8	P10107;A0A494BBD8	Annexin A1	Anxa1		1.549678962	0.581758118	1.496672034	0.028204671	24	24	24	72.3	72.3	72.3	3.61374855	3.066205978	2.637846947	2.977583885	3.110931396	2.294185638	2.125165939	3.013739586	2.587286949	2.477148056
P97384;D3Z7U0	P97384;D3Z7U0	Annexin A11;Annexin	Anxa11	+	3.604543165	0.455042267	1.370822966	0.000248575	19	19	19	41	41	41	2.004070282	1.682712555	1.61370182	1.648749352	1.656568527	1.27671051	1.309736252	1.272158623	1.231820107	1.24016571
P07356;B0V2N7;B0V2N5;B0V2N8;REV__F6WNG1;REV__Q8BND4	P07356;B0V2N7;B0V2N5;B0V2N8	Annexin A2;Annexin	Anxa2		0.693049225	0.271382523	1.206963897	0.20274529	34	34	34	77.6	77.6	77.6	6.705583572	6.302120209	6.211979866	6.086781502	6.39289856	6.205282211	5.793251038	6.44974041	6.319609642	5.574567795
O35639;Q3TET3;A0A0G2JGL7;A0A0G2JDV9	O35639	Annexin A3	Anxa3		0.483209923	0.186154556	1.137727106	0.328692714	22	22	22	65	65	65	2.762367249	2.375743866	2.246558189	2.334895134	2.338403702	2.09079361	1.993272781	2.810393333	2.25748539	1.975250244
P97429;A0A0N4SW89;D3Z0S1;A0A0N4SV57;F7ANV6;S4R1F2	P97429;A0A0N4SW89;D3Z0S1;A0A0N4SV57;F7ANV6	Annexin A4;Annexin	Anxa4		1.739034365	0.645240021	1.563999467	0.018237514	19	18	18	59.9	57.7	57.7	2.078903198	1.572013855	1.492564201	1.98429966	1.918365479	0.800411224	1.136024475	1.779446602	1.320187569	0.783876419
P48036;A0A0G2JGQ0	P48036	Annexin A5	Anxa5		0.326942564	0.140068436	1.101957387	0.471039618	28	28	28	79.3	79.3	79.3	6.633272171	6.183906555	6.023079872	6.49841404	6.463409424	5.726026535	6.372760773	6.614954948	6.271136284	6.116861343
F8WIT2	F8WIT2	Annexin	Anxa6		0.729928937	0.141925049	1.103376416	0.186239185	49	49	3	72	72	4.6	3.459005356	3.18847847	2.984581947	3.235865593	3.265577316	3.015823364	3.095352173	3.288838387	3.111821175	2.91204834
P14824	P14824	Annexin A6	Anxa6		0.027823865	-0.016513062	0.988619274	0.937942327	49	3	3	72.2	5.5	5.5	-0.990386963	-0.872369766	-1.329136848	-1.418536186	-0.919080734	-0.981777191	-0.959753036	-0.602780342	-1.267643929	-1.634990692
Q07076;A0A2C9F2D2;A0A286YCW4	Q07076;A0A2C9F2D2	Annexin A7	Anxa7		2.412471746	0.340942001	1.266583334	0.003868372	21	21	21	42.3	42.3	42.3	2.883598328	2.482294083	2.589734077	2.830492973	2.601768494	2.404205322	2.31013298	2.383458138	2.204731941	2.380649567
O70423;A2A4I8;A2A4I9;Q812C9	O70423;A2A4I8	Membrane primary amine oxidase	Aoc3		0.324249133	0.116901016	1.084403005	0.473970014	23	23	23	36.1	36.1	36.1	4.618644714	3.998003006	3.951872826	3.807927132	3.891389847	3.999013901	3.872116089	4.003277779	4.062926292	3.745998383
G3X982	G3X982	Aldehyde oxidase 3	Aox3		0.858841993	0.912224817	1.881945458	0.138406985	9	8	8	8.9	8.2	8.2	-2.408323288	-1.699115753	-3.6201334	-1.209471703	-1.638212204	-3.298951387	-3.185200691	-4.118197918	-2.014782906	-2.519247532
Q5SVG5;Q5SVG4;O35643	Q5SVG5;Q5SVG4;O35643	AP-1 complex subunit beta-1	Ap1b1		0.186970849	-0.063695908	0.956809814	0.650173331	41	20	20	48.7	30.6	30.6	3.066139221	3.49017334	3.001536369	2.99799633	3.120174408	3.10565567	3.143190384	3.128411293	3.028319359	3.588922501
Q8CBB7;P22892	Q8CBB7;P22892	AP-1 complex subunit gamma-1	Ap1g1		0.271283573	-0.09935379	0.933451008	0.535446923	24	24	23	30.5	30.5	29.7	0.797193527	0.809894562	0.732949257	0.473813057	0.498670578	0.955234528	0.638219833	0.288571358	0.911105156	1.016159058
P35585;D3YZ71;A0A1D5RLW6;S4R1Q4	P35585	AP-1 complex subunit mu-1	Ap1m1		0.1642744	0.064729309	1.045888683	0.685055252	15	15	11	44.2	44.2	35.7	0.729270935	0.188140869	0.460619926	0.432019234	0.492795944	0.030790329	0.286994934	0.326491356	0.549687386	0.785236359
Q3TIV9;B1B0F6;Q8BW87	Q3TIV9;B1B0F6;Q8BW87	Alpha-adducin	Ap1s2		1.45197191	-1.418985748	0.373975134	0.035320601	4	4	1	26.1	26.1	10.2	-1.000272751	-3.53739357	-2.669432163	-2.90829277	-3.441594601	-0.741989136	-0.481283188	-1.407925606	-1.48952198	-2.341337204
P17426;A0A140LIG7;A0A140LHA6;A0A0J9YUA7;A0A140LHG0	P17426	AP-2 complex subunit alpha-1	Ap2a1		0.467647199	-0.230698776	0.852222014	0.340684834	43	31	31	47.1	33.7	33.7	1.44890213	1.666620255	1.433098793	1.435412407	1.444705963	2.084651947	1.659612656	1.067902565	1.449234962	2.320831299
P17427	P17427	AP-2 complex subunit alpha-2	Ap2a2		0.5413325	-0.268252945	0.830324432	0.28751963	44	44	32	54.4	54.4	40.4	2.309318542	2.935245514	2.603936195	2.495528221	2.533039093	3.035896301	2.707132339	2.410374641	2.491738319	3.573190689
Q9DBG3;H3BIY9;H3BKM0;H3BJ06;Q5SWR0	Q9DBG3;H3BIY9;H3BKM0	AP-2 complex subunit beta;AP complex subunit beta	Ap2b1		0.928412748	-0.383630371	0.766506339	0.117919941	44	44	23	48.2	48.2	30.5	4.509897232	4.94745636	4.543477058	4.657969475	4.624128342	5.424383163	5.044467926	4.445622444	4.745280266	5.541326523
Q3TWV4;P84091;A0A338P6T4;A0A338P798	Q3TWV4;P84091	AP-2 complex subunit mu	Ap2m1		0.937587008	-0.335412979	0.79255723	0.115455065	26	26	26	59.8	59.8	59.8	2.096221924	2.475494385	1.863900185	1.880547523	1.903133392	2.573022842	2.197216034	1.970610619	2.315670967	2.839841843
P62743;A0A0U1RPS0;A0A0U1RQ06	P62743	AP-2 complex subunit sigma	Ap2s1		0.378135116	-0.961154556	0.51364569	0.418663292	5	5	5	35.9	35.9	35.9	2.087818146	3.176292419	2.271142006	1.774249077	-2.940738678	2.37584877	2.169504166	1.634579659	1.601721764	3.392881393
Q9Z1T1;A0A338P6V5	Q9Z1T1	AP-3 complex subunit beta-1	Ap3b1		0.966676628	0.285757828	1.219050446	0.107975039	24	19	19	20.5	17	17	1.088415146	0.72479248	0.84342289	0.548106194	0.293498993	0.689638138	0.331062317	0.420935631	0.447096825	0.180713654
A0A571BEW4;A0A571BES1;Q9JME5;A0A571BEC1	A0A571BEW4;A0A571BES1;Q9JME5	AP-3 complex subunit beta-2	Ap3b2		1.175315625	-1.392960358	0.380782648	0.066785837	30	30	25	30.3	30.3	26.6	-3.018035889	-0.319717407	-0.783522606	-1.359948158	-1.075218201	0.94219017	-0.188159943	-1.195994377	-0.501351357	1.351675034
O54774;A0A1W2P6Q6	O54774	AP-3 complex subunit delta-1	Ap3d1		0.332130334	-0.181418228	0.88183569	0.46544639	28	28	28	27.8	27.8	27.8	1.724374771	2.041810989	1.725142479	1.62283802	1.551713943	2.19213295	2.019823074	1.189774513	1.693066597	2.47817421
Q9JKC8;H7BWY2;A0A286YDZ6	Q9JKC8;H7BWY2;A0A286YDZ6	AP-3 complex subunit mu-1	Ap3m1		0.47937283	-0.297608566	0.813599915	0.331609658	10	10	7	28.5	28.5	22	-0.881544113	-0.806869507	-0.410559654	-1.777569771	-1.577770233	-0.573072433	-0.824649811	-1.003493309	-1.149065971	-0.415988922
Q8BSZ2	Q8BSZ2	AP-3 complex subunit sigma-2	Ap3s2		1.214307529	-0.881928778	0.542641474	0.061050956	4	4	4	21.2	21.2	21.2	-3.477487564	-1.551332474	-3.653324604	-3.522915602	-3.238446712	-2.17298317	-2.497941971	-2.08002758	-2.39076519	-1.892145157
A0A087WR62;A0A087WPS7;A0A087WPI2;A0A0R4J2C6;A0A0R4J2C1;Q9QXJ1;A0A1B0GT76;A0A087WQC5;A0A1B0GR67;A0A087WRP1;A0A087WQH0	A0A087WR62;A0A087WPS7;A0A087WPI2;A0A0R4J2C6;A0A0R4J2C1;Q9QXJ1;A0A1B0GT76;A0A087WQC5	Amyloid beta A4 precursor protein-binding family B member 1	Apbb1		0.152746852	0.152627039	1.111591755	0.703482257	4	4	4	14.2	14.2	14.2	-1.714492798	-2.189030647	-2.249094963	-1.793642998	-2.63498497	-1.38184166	-2.561797857	-2.995479584	-2.918852329	-1.486410141
Q8R146;A0A0R4J107;A0A0A6YXV0	Q8R146;A0A0R4J107	Acylamino-acid-releasing enzyme	Apeh		1.543383237	0.405142593	1.324219787	0.028616516	15	15	15	24.3	24.3	24.3	0.009244919	0.412437439	0.364550591	0.333642006	-0.178588867	-0.51669693	-0.253334045	0.013976097	-0.311366081	-0.01700592
P28352;F6QA74;D3Z124;D3Z6R9	P28352;F6QA74;D3Z124;D3Z6R9	DNA-(apurinic or apyrimidinic site) lyase;DNA-(apurinic or apyrimidinic site) lyase, mitochondrial	Apex1		0.075076346	0.024444199	1.017087781	0.841247243	12	12	12	48.9	48.9	48.9	0.551115036	0.721879959	0.466359138	0.617484093	0.528011322	0.385213852	0.357343674	0.765913963	0.383717537	0.870439529
O35841	O35841	Apoptosis inhibitor 5	Api5		0.721866667	-0.246451187	0.84296744	0.189728832	14	14	14	29	29	29	0.129154205	-0.412826538	0.068223	0.273819923	0.196565628	0.558713913	0.012922287	0.621087074	0.150156975	0.144311905
Q9WVQ5	Q9WVQ5	Methylthioribulose-1-phosphate dehydratase	Apip		0.6719965	-0.262739563	0.833503659	0.212815619	10	10	10	51	51	51	-1.296262741	-1.315258026	-1.583277702	-1.37129879	-2.244817734	-1.223457336	-1.217336655	-1.538701057	-1.410096169	-1.107625961
Q9D7N9	Q9D7N9	Adipocyte plasma membrane-associated protein	Apmap		0.189554895	0.057210159	1.040451819	0.646316293	15	15	15	33.7	33.7	33.7	1.422523499	1.326749802	1.028115273	1.310261726	1.453042984	1.153587341	1.101642609	1.488650322	1.463814735	1.046947479
Q00623;A0A1L1STX7;CON__P15497	Q00623	Apolipoprotein A-I;Proapolipoprotein A-I;Truncated apolipoprotein A-I	Apoa1		1.920671098	0.741313171	1.67169676	0.012004081	24	24	24	60.2	60.2	60.2	3.684627533	4.595035553	3.911862373	4.874043465	4.352823257	3.381082535	3.389331818	3.720471382	3.693476677	3.527463913
Q8K4Z3	Q8K4Z3	NAD(P)H-hydrate epimerase	Apoa1bp		1.509394612	0.405740356	1.324768575	0.030946062	11	11	11	52.5	52.5	52.5	1.829936981	2.428983688	2.094594002	2.086148262	2.103832245	1.223680496	1.810163498	1.771929741	1.921610832	1.787408829
P06728	P06728	Apolipoprotein A-IV	Apoa4	+	1.994821631	1.368167877	2.581425347	0.01011995	15	15	14	37	37	35.2	-1.404157639	0.674930573	-0.144743919	0.239262581	-0.569208145	-1.853487015	-1.415699005	-0.906950951	-1.939394951	-1.929224014
E9Q414;E9Q1Y3;E9Q4G4;F7A3M3	E9Q414;E9Q1Y3	Apolipoprotein B-100;Apolipoprotein B-48	Apob		0.391093394	0.56006155	1.474332116	0.406355934	23	23	22	5.8	5.8	5.5	-4.423830032	-2.260669708	-2.34773612	-1.306441307	-3.536617279	-2.835413218	-2.763472557	-4.407683372	-3.853276014	-2.815757036
P34928	P34928	Apolipoprotein C-I;Truncated apolipoprotein C-I	Apoc1		0.936533589	0.831063843	1.77899671	0.115735452	3	3	3	28.4	28.4	28.4	0.436332703	1.305616379	0.115559578	0.408885002	0.39447403	0.331226349	-0.123662949	-1.958451271	-0.068234444	0.324670792
P51910	P51910	Apolipoprotein D	Apod		1.868032706	0.735456467	1.664924166	0.013550874	5	5	5	30.2	30.2	30.2	0.631645203	0.670343399	1.553929329	0.860840797	1.112154007	0.257684708	0.083572388	0.59931469	0.50662899	-0.295570374
P08226;A0A1B0GX15;G3UWN5;G3UZM8	P08226	Apolipoprotein E	Apoe	+	3.752944806	0.715028381	1.64151551	0.000176626	19	19	19	53.4	53.4	53.4	2.341842651	2.483034134	2.84243679	2.607270241	2.513925552	2.07734108	1.813568115	1.870911598	1.636458397	1.815088272
Q01339;I7HJR3;I7HPW5;CON__P17690	Q01339	Beta-2-glycoprotein 1	Apoh	+	2.810617706	1.187485123	2.277553783	0.001546615	19	19	19	53	53	53	1.743803024	2.25453949	2.227761269	2.3754282	3.056707382	1.675050735	0.882108688	0.976563454	1.140732765	1.046358109
Q9DCZ4	Q9DCZ4	Apolipoprotein O	Apoo		0.442959499	-0.224411011	0.855944399	0.360612271	6	6	6	39.4	39.4	39.4	1.800365448	1.326402664	1.59665966	1.787995338	1.62704277	2.242883682	1.673913956	1.177447319	1.785159111	2.381116867
Q78IK4;B1AV14	Q78IK4;B1AV14	MICOS complex subunit Mic27	Apool		0.009857859	0.00551796	1.003832082	0.977557114	10	10	10	45.7	45.7	45.7	1.839160919	1.607172012	1.330494881	1.323369026	1.009799957	1.526443481	1.456855774	1.265133858	1.797764778	1.036209106
A0A2I3BPT1;A0A2I3BQZ9;Q3TWF3;P12023;A0A2I3BR03	A0A2I3BPT1;A0A2I3BQZ9;Q3TWF3;P12023;A0A2I3BR03	Amyloid beta A4 protein;N-APP;Soluble APP-alpha;Soluble APP-beta;C99;Beta-amyloid protein 42;Beta-amyloid protein 40;C83;P3(42);P3(40);C80;Gamma-secretase C-terminal fragment 59;Gamma-secretase C-terminal fragment 57;Gamma-secretase C-terminal fragment 50;C31	App		0.15030171	0.056159973	1.039694715	0.707454137	15	15	14	24.3	24.3	23.2	-0.185716629	-0.482486725	0.185576439	-0.099345207	-0.164438248	-0.055780411	-0.014297485	-0.552912712	-0.272969246	-0.131250381
Q8K3H0	Q8K3H0	DCC-interacting protein 13-alpha	Appl1		0.298962356	-0.049107361	0.966534168	0.502386134	18	18	17	29.6	29.6	28.6	0.338428497	0.27894783	0.259602547	0.293190956	0.392326355	0.292535782	0.287286758	0.328021049	0.27782917	0.622360229
Q8K3G9;D3Z340;H3BJX0;H3BL43;D6RFR7	Q8K3G9	DCC-interacting protein 13-beta	Appl2		0.141084662	-0.059299088	0.959730277	0.72262892	13	12	12	24.6	23.6	23.6	-1.933343887	-1.982160568	-1.929062843	-2.238022804	-2.218265533	-1.89925766	-1.914560318	-2.565175056	-1.905179024	-1.720188141
P08030;A0A1D5RLR6	P08030;A0A1D5RLR6	Adenine phosphoribosyltransferase	Aprt		0.857975631	-0.408751297	0.753275078	0.138683364	6	6	6	32.2	32.2	32.2	-0.49939537	-1.19631958	-0.631838799	-0.864253044	-1.29907608	-0.628292084	0.051307678	-1.024226189	-0.695248604	-0.150667191
Q02013	Q02013	Aquaporin-1	Aqp1	+	3.132627909	1.889814138	3.705874791	0.000736838	3	3	3	14.5	14.5	14.5	-0.440977097	-0.707448959	0.190480232	0.537295341	-0.173137665	-2.595564127	-1.857521057	-1.070982933	-2.575911999	-1.942878723
P04627;E9Q0P8;B1AUN8;B1AUP0	P04627;E9Q0P8	Serine/threonine-protein kinase A-Raf	Araf		0.846100165	-1.113442898	0.462189728	0.142527883	10	10	5	18	18	10.3	-0.656160355	-0.21931839	-0.10315609	-3.161400557	-2.908580542	-0.100198746	-0.423431396	-0.423962593	-0.650744438	0.11693573
Q4LDD4;E9PUB0;A0A1B0GSK4	Q4LDD4;E9PUB0	Arf-GAP with Rho-GAP domain, ANK repeat and PH domain-containing protein 1	Arap1		1.482849601	0.522628403	1.436570109	0.032896553	13	12	12	9	8.3	8.3	-1.130918503	-0.565328598	-0.619631767	-1.30551815	-0.386253357	-1.188779831	-1.069543839	-1.604582787	-1.251338005	-1.506547928
Q5XJY5	Q5XJY5	Coatomer subunit delta	Arcn1		0.799268575	0.18040123	1.133198997	0.158756467	20	20	20	37.2	37.2	37.2	0.378782272	-0.165458679	-0.054396629	0.200221062	-0.047855377	-0.214870453	-0.229919434	0.077691078	-0.033102989	-0.190511703
P84078;P61205;Q8BSL7;A2A6T9	P84078;P61205;Q8BSL7	ADP-ribosylation factor 1;ADP-ribosylation factor 3;ADP-ribosylation factor 2	Arf1;Arf3;Arf2		0.089148118	-0.050697327	0.965469556	0.814426473	9	5	5	57.5	24.3	24.3	3.89210701	4.194849014	3.86644268	3.544053078	3.509647369	4.201877594	3.688848495	3.487874031	3.58223629	4.299749374
P61750;E9Q798;F6UFB9	P61750;E9Q798	ADP-ribosylation factor 4	Arf4		1.953562463	0.438719559	1.355400829	0.011128523	9	4	4	64.4	27.8	27.8	2.042896271	2.132074356	2.045920372	2.232234001	1.950073242	1.910417557	1.962953568	1.496184349	1.328194618	1.511850357
P84084;D3YV25;E9Q2C2	P84084	ADP-ribosylation factor 5	Arf5		1.342519496	-0.298633575	0.813022072	0.045444414	10	10	4	64.4	64.4	22.2	2.970859528	3.144769669	3.168719292	3.179728508	3.048915863	3.3138237	3.472932816	3.106598854	3.293517113	3.819288254
V9GXM1;Q9EPJ9;Q3TGS9;V9GWV1	V9GXM1;Q9EPJ9;Q3TGS9;V9GWV1	ADP-ribosylation factor GTPase-activating protein 1	Arfgap1		0.340449337	-0.360144806	0.779086377	0.456615514	7	7	7	23.1	23.1	23.1	-2.732872009	-1.262262344	-2.196904182	-1.819537163	-2.525566101	-2.049478531	-1.390644073	-2.617159843	-2.222977638	-0.456157684
Q99K28	Q99K28	ADP-ribosylation factor GTPase-activating protein 2	Arfgap2		0.138245359	-0.064740515	0.956117271	0.727368754	9	9	9	18.3	18.3	18.3	-2.327013016	-2.584674835	-2.739252806	-2.240376472	-2.754351616	-2.479980469	-2.618104935	-2.565793037	-2.747292519	-1.910795212
A2A5R2;F6YCJ0	A2A5R2	Brefeldin A-inhibited guanine nucleotide-exchange protein 2	Arfgef2		0.851596762	0.596139145	1.511665718	0.140735363	15	15	9	8.8	8.8	5.4	0.349964142	1.821399689	0.376070976	0.935776711	0.176485062	-0.432544708	0.582239151	0.169207573	-0.221596718	0.581695557
Q3UGY8;A0A1N9M5I8	Q3UGY8;A0A1N9M5I8	Brefeldin A-inhibited guanine nucleotide-exchange protein 3	Arfgef3		0.052278673	-0.059928155	0.959311891	0.886586936	14	14	14	7.7	7.7	7.7	-2.496317625	-1.229816437	-1.336075783	-2.488886833	-1.227582335	-1.589138031	-1.648517609	-2.076527596	-2.392155647	-0.772699356
G5E8V9;E9QAY5	G5E8V9;E9QAY5	Arfaptin-1	Arfip1		0.568518569	0.611351395	1.527689549	0.270073163	10	10	10	30.8	30.8	30.8	-1.123859406	-1.216386795	-0.903553963	-0.856080055	-1.560024261	-1.228542328	-1.080877304	-3.735243797	-1.370045662	-1.301952362
A2AH25;Q5FWK3	A2AH25;Q5FWK3	Rho GTPase-activating protein 1	Arhgap1		0.405272342	0.161125565	1.118159165	0.393303361	13	13	13	33.2	33.2	33.2	1.963144302	1.71837616	1.582680702	1.623934746	1.621549606	1.674701691	1.800796509	0.941288948	1.448004723	1.839265823
Q3UIA2;E9QAJ9;A0A0U1RNM6	Q3UIA2;E9QAJ9	Rho GTPase-activating protein 17	Arhgap17		0.551504864	-0.815643501	0.56815501	0.280863392	11	11	10	15	15	13.9	-3.928172112	-0.604970932	-0.068871498	-0.945796013	-0.604072571	-0.766923904	-0.212656021	-0.69340229	0.047656059	-0.448339462
B7ZCJ1;B7ZCJ0;A0A0A0MQE8;Q6DFV3;G3UWM5;G3UX38;F6WQR2	B7ZCJ1;B7ZCJ0;A0A0A0MQE8;Q6DFV3;G3UWM5	Rho GTPase-activating protein 21	Arhgap21		0.212203762	-0.19838829	0.871523644	0.613474109	14	14	14	8.9	8.9	8.9	-2.794593811	-2.32034111	-2.56482029	-3.314738274	-3.115465164	-2.521623611	-2.639457703	-3.008645058	-3.473954201	-1.474336624
F6T836;E9QAQ3;Q6ZQ82;D3Z1X5;F6XTB7;F7D661;F6Q7M1	F6T836;E9QAQ3;Q6ZQ82	Rho GTPase-activating protein 26	Arhgap26		0.726418958	-0.839225245	0.558943652	0.187750474	13	13	13	17.3	17.3	17.3	-2.915940762	-2.524599075	-2.405125618	-2.341192484	-4.436222553	-1.548652649	-2.268081665	-3.354855537	-2.45925808	-0.796106339
Q8CGF1;A0A0G2JEY0;A0A0G2JGF7;A0A0G2JEL5	Q8CGF1;A0A0G2JEY0;A0A0G2JGF7	Rho GTPase-activating protein 29	Arhgap29		0.403503743	0.212976074	1.15907673	0.394908296	15	15	15	12.1	12.1	12.1	-1.204627991	-1.495149612	-2.014603615	-2.014288902	-1.558414459	-1.950471878	-2.203300476	-1.428042412	-1.489447594	-2.280702591
Q91YM2	Q91YM2	Rho GTPase-activating protein 35	Arhgap35		0.798871889	-0.531321716	0.691920545	0.158901542	16	16	16	12	12	12	-2.864255905	-1.852518082	-1.668417931	-1.312903404	-1.908359528	-1.494802475	-1.621313095	-1.434958458	-1.859715462	-0.539056778
Q99PT1	Q99PT1	Rho GDP-dissociation inhibitor 1	Arhgdia		2.52065434	0.433999252	1.350973384	0.003015405	13	13	13	69.1	69.1	69.1	4.762367249	4.325483322	4.586380959	4.389454842	4.321334839	3.993425369	4.049703598	3.933455467	3.978419304	4.26002121
Q61599;D3YWL7	Q61599	Rho GDP-dissociation inhibitor 2	Arhgdib		1.536321546	0.54985199	1.463935499	0.029085629	12	12	8	64.5	64.5	44.5	2.417232513	1.805057526	1.711478233	2.086987495	2.052761078	1.214141846	1.279994965	1.888783455	1.842959404	1.098377228
E9PUF7;Q61210;F6ZN61;A0A0U1RPN7;A0A0U1RPP2;A0A0U1RPH2	E9PUF7;Q61210;F6ZN61	Rho guanine nucleotide exchange factor 1	Arhgef1		0.392274256	0.136036682	1.098882158	0.405252538	15	15	15	20.6	20.6	20.6	-1.211528778	-1.302530289	-1.641013145	-1.822020531	-1.453805923	-1.672945023	-1.864423752	-1.289643288	-1.468958855	-1.81511116
E9Q0A3;Q68FM7;D6RGQ8;A0A1D5RLI4	E9Q0A3;Q68FM7	Rho guanine nucleotide exchange factor (GEF) 11	Arhgef11		1.623184909	-0.827277184	0.563591913	0.023813054	9	9	9	8.9	8.9	8.9	-2.5950737	-2.893032074	-3.454378128	-2.220252037	-3.069570541	-2.167589188	-2.379066467	-1.77231884	-2.455813408	-1.32113266
F8VQN6	F8VQN6	Rho guanine nucleotide exchange factor (GEF) 12	Arhgef12		0.171999869	-0.070912933	0.952035362	0.67297686	28	28	1	20.3	20.3	1.3	-0.733261108	-1.130813599	-1.071314812	-1.664664268	-1.186731339	-1.183410645	-1.227787018	-1.026623726	-0.876402855	-1.117996216
Q80U35	Q80U35	Rho guanine nucleotide exchange factor 17	Arhgef17		0.263782997	0.117583084	1.084915803	0.544774791	15	15	15	8.9	8.9	8.9	-1.130384445	-1.859447479	-1.63869381	-1.491410255	-1.68718338	-2.021713257	-1.646478653	-1.968352318	-1.443196297	-1.315294266
H3BJU7;H3BJ45;H3BJ40;H3BKH9;H3BJX8;Q60875;H3BLF9;H3BJ59;H3BL15;H3BIX8;H3BLJ1;H3BJM4;H3BJ48	H3BJU7;H3BJ45;H3BJ40;H3BKH9;H3BJX8;Q60875	Rho guanine nucleotide exchange factor 2	Arhgef2		0.158135693	0.070791626	1.050292835	0.694807195	28	28	28	35.4	35.4	35.4	-0.469890594	0.044612885	-0.319579124	-0.093636513	-0.186649323	-0.20552063	-0.727392197	-0.334897041	-0.318287849	0.206996918
F6WMJ3;Q8K4I3;A2AFJ8;H3BKQ0;H3BJ53	F6WMJ3;Q8K4I3;A2AFJ8	Rho guanine nucleotide exchange factor 6	Arhgef6		1.530531183	-0.304837418	0.809533441	0.029476018	13	10	10	19.9	15.7	15.7	-2.385292053	-2.269548416	-2.725392342	-2.113444328	-2.347602844	-2.222156525	-2.010070801	-2.151169777	-2.031224251	-1.902471542
Q9ES28;D3Z0V2;A0A0R4J0X8;A0A1B0GRS3;A0A1B0GSX2;A0A1B0GSX4	Q9ES28;D3Z0V2;A0A0R4J0X8	Rho guanine nucleotide exchange factor 7	Arhgef7		0.884496406	-0.217146301	0.860265388	0.130467877	27	27	24	29.5	29.5	26.8	-0.198543549	-0.620519638	-0.284689903	-0.576313972	-0.370985031	-0.441095352	0.133464813	-0.299681664	-0.27467823	-0.083330154
Q9Z1K5;H9KV21;H7BWY7	Q9Z1K5;H9KV21;H7BWY7	E3 ubiquitin-protein ligase ARIH1	Arih1		0.059220319	-0.053251553	0.963761749	0.872528619	10	10	10	18.7	18.7	18.7	0.099210739	-0.321760178	-0.540326118	-1.710421085	-0.192047119	-0.30232048	-0.515304565	-0.37054348	-0.752446175	-0.458471298
Q9D0J4	Q9D0J4	ADP-ribosylation factor-like protein 2	Arl2		0.755323212	-0.763079739	0.589237136	0.175661581	4	4	4	28.8	28.8	28.8	-1.102991104	-3.239066362	-1.358361244	-1.928336143	-2.901748896	-2.424818039	-0.773202896	-1.517916679	-0.97821331	-1.020954132
A0A494BAJ6;Q9WUL7	A0A494BAJ6;Q9WUL7	ADP-ribosylation factor-like protein 3	Arl3		0.050123333	-0.032121658	0.977981	0.890997873	9	9	9	59.4	59.4	59.4	0.615550995	0.482688904	0.603476524	0.86411953	-0.232442856	0.499427795	0.449329376	0.120768547	0.481162071	0.943313599
O88848;D3Z067	O88848;D3Z067	ADP-ribosylation factor-like protein 6	Arl6		0.312262232	0.489733315	1.404185285	0.487234204	5	5	5	32.3	32.3	32.3	-1.320659637	-1.32698822	-1.102637291	-1.899336815	-3.717619896	-2.818742752	-1.779069901	-1.741829872	-1.467516899	-4.008749008
Q9JKW0;A0A0U1RPY6	Q9JKW0;A0A0U1RPY6	ADP-ribosylation factor-like protein 6-interacting protein 1	Arl6ip1		0.1772694	0.127288055	1.092238606	0.664860604	2	2	2	8.9	8.9	8.9	1.821344376	1.500001907	1.647343636	1.192767143	0.425107956	1.468507767	1.494794846	1.198391914	0.737769127	1.050661087
Q8R5J9	Q8R5J9	PRA1 family protein 3	Arl6ip5		2.132967213	-0.395456696	0.760248676	0.007362627	6	6	6	28.7	28.7	28.7	2.719715118	2.371326447	2.402493477	2.3735075	2.657794952	2.917074203	2.668367386	3.122412682	3.014939308	2.779327393
Q8VEH3;F6QKK2	Q8VEH3;F6QKK2	ADP-ribosylation factor-like protein 8A	Arl8a		0.627028006	-0.163417435	0.892907458	0.236032602	8	8	5	47.3	47.3	24.7	1.332782745	1.434030533	1.44155407	1.388333321	1.306955338	1.889533997	1.651968002	1.44922924	1.13374424	1.5962677
A0A0N4SVB8;Q9CQW2	A0A0N4SVB8;Q9CQW2	ADP-ribosylation factor-like protein 8B	Arl8b		0.205474736	0.127239609	1.092201928	0.623053392	5	2	2	47.1	16.7	16.7	2.189918518	1.431428909	2.178561211	2.773468971	2.098909378	1.592498779	2.154495239	2.187727928	2.274746895	1.826620102
Q9D7A8	Q9D7A8	Armadillo repeat-containing protein 1	Armc1		1.114445995	1.27794795	2.424938149	0.076834099	7	7	7	36.9	36.9	36.9	0.643066406	0.2016716	0.109705925	-0.092783928	0.59957695	0.036960602	-0.231594086	-3.376190901	-0.672261238	-0.685417175
Q9D0L7;D3Z5T2	Q9D0L7;D3Z5T2	Armadillo repeat-containing protein 10	Armc10		0.21966572	0.112319565	1.080964815	0.60302356	6	6	6	26.1	26.1	26.1	0.197748184	0.514419556	0.680478096	0.526896477	0.738548279	-0.243289948	0.778373718	0.308712959	0.530613899	0.722082138
G3X920;Q9DBR3	G3X920;Q9DBR3	Armadillo repeat-containing protein 8	Armc8		0.167034551	-0.161864805	0.893868923	0.680715202	6	6	6	11.3	11.3	11.3	-1.830495834	-1.451164246	-2.351738453	-3.449069738	-2.165439606	-1.630821228	-1.893228531	-2.240111351	-2.662581921	-2.01184082
Q9R0Q6;A0A0G2JF52;D3YVI5	Q9R0Q6;A0A0G2JF52	Actin-related protein 2/3 complex subunit 1A	Arpc1a		0.437120364	-0.322309875	0.799788324	0.365493482	13	12	12	41.4	35.1	35.1	0.148044586	0.990009308	0.469992638	0.309435844	-0.005290985	0.959730148	1.001115799	-0.285151482	0.45427227	1.393774033
Q91Z25;Q9WV32;F6VVE6;F6THG2;D3Z6S0	Q91Z25;Q9WV32	Actin-related protein 2/3 complex subunit 1B	Arpc1b		2.101202069	0.316241837	1.245082929	0.007921327	15	15	14	43.6	43.6	37.5	1.421356201	1.318864822	1.253251076	1.15062809	1.256402969	1.038816452	0.729068756	1.066445351	1.149996758	0.83496666
Q9CVB6;D3YXG6;A0A087WRT2	Q9CVB6;D3YXG6	Actin-related protein 2/3 complex subunit 2	Arpc2		0.925353747	0.175812149	1.129600122	0.118753455	16	16	16	68.7	68.7	68.7	2.388584137	2.27009964	1.952521324	2.069689751	2.248550415	2.072290421	1.987546921	2.023964882	1.787770271	2.178812027
Q9JM76;H7BWZ3;D3Z2F7;D3Z2F8;A0A0G2JFK7	Q9JM76;H7BWZ3;D3Z2F7;D3Z2F8;A0A0G2JFK7	Actin-related protein 2/3 complex subunit 3	Arpc3		0.244293152	-0.085863113	0.94222067	0.569779537	7	7	7	38.8	38.8	38.8	1.42710495	1.594709396	1.21735096	1.229239464	1.419128418	1.738061905	1.090835571	1.395064354	1.336579323	1.756307602
P59999;Q3TX55;E9PWA7	P59999	Actin-related protein 2/3 complex subunit 4	Arpc4		0.480187692	0.160997772	1.118060124	0.330988045	9	9	9	54.8	54.8	54.8	3.295425415	2.979093552	2.958353996	2.89984417	2.729160309	2.692918777	3.035032272	2.488230705	2.672568321	3.168138504
Q9CPW4;Q3UA72	Q9CPW4;Q3UA72	Actin-related protein 2/3 complex subunit 5	Arpc5		1.006746812	0.25006485	1.189260572	0.098458494	6	6	6	41.7	41.7	41.7	2.588115692	2.043889999	1.995339394	2.061337471	2.195989609	2.149635315	1.970645905	1.939562798	1.657610893	1.916893005
Q9D898;A0A0R3P9C9	Q9D898	Actin-related protein 2/3 complex subunit 5-like protein	Arpc5l		0.394422534	-0.337561417	0.791377846	0.403252869	6	6	6	33.3	33.3	33.3	0.67325592	1.121612549	0.880200386	0.500033379	0.471876144	1.794103622	1.31795311	-0.148150444	0.669989586	1.700889587
J3QNU6;Q8BWG8;E0CY53;E0CYB1	J3QNU6;Q8BWG8	Beta-arrestin-1	Arrb1		0.350178392	0.173619843	1.127884895	0.446500148	13	13	10	37.2	37.2	30.5	1.066488266	1.127084732	0.915223122	0.443776131	1.182794571	0.277515411	0.514163971	1.239943504	0.99402523	0.841619492
P50428;F6QGM0	P50428	Arylsulfatase A	Arsa		0.6265268	1.093585348	2.134037234	0.236305157	5	5	5	12.1	12.1	12.1	-0.833641052	-1.804952621	-0.409075737	-0.60390377	-1.14166069	-3.410161495	-0.125314713	0.013285637	-3.140848398	-3.598121643
A0A0R4J138;P50429;Q32KI9	A0A0R4J138;P50429	Arylsulfatase B	Arsb		0.153539688	-0.044801712	0.969423048	0.702199171	9	9	9	17	17	17	-0.03178215	-0.262054443	-0.160161018	0.269692421	-0.149112701	-0.23900795	0.115049362	-0.107264519	0.077679634	0.04413414
P98203;A0A7N9VSS5	P98203	Armadillo repeat protein deleted in velo-cardio-facial syndrome homolog	Arvcf		0.328389713	-0.126790237	0.91586684	0.469472639	21	21	21	31.3	31.3	31.3	-0.510896683	-0.403253555	-0.719063759	-0.635621071	-0.519159317	-0.27970314	-0.568155289	0.1115942	-0.647559166	-0.770219803
Q91WU5;A0A494B985;A0A494B9D3	Q91WU5;A0A494B985	Arsenite methyltransferase	As3mt		1.139147991	0.413154221	1.33159395	0.072585857	12	12	12	35.4	35.4	35.4	0.802913666	0.915006638	0.808293343	0.584340096	0.841720581	-0.163505554	0.43362999	0.812901497	0.75634861	0.047128677
Q9WV54;D3Z505	Q9WV54	Acid ceramidase;Acid ceramidase subunit alpha;Acid ceramidase subunit beta	Asah1	+	4.390199647	0.988975906	1.984775602	4.07193E-05	19	19	19	45.4	45.4	45.4	1.883308411	1.832326889	1.730734825	1.99683857	1.985588074	0.81310463	0.937747955	1.215472221	0.984906197	0.532686234
E9QMJ1;H3BL41;H3BJY2;E9QN63;Q9QWY8;H3BKD4;H3BKE6;E9QMI7;H3BK40;H3BJM7	E9QMJ1;H3BL41;H3BJY2;E9QN63;Q9QWY8;H3BKD4;H3BKE6;E9QMI7	Arf-GAP with SH3 domain, ANK repeat and PH domain-containing protein 1	Asap1		0.839279173	-0.219499207	0.858863516	0.144784085	10	10	9	10.3	10.3	9.4	-1.838922501	-1.498868942	-1.45200634	-1.76037693	-1.874881744	-1.369428635	-1.60068512	-1.426140785	-1.770310402	-1.160995483
D3YX85;E9PX52;Q7SIG6;J3KMP8	D3YX85;E9PX52;Q7SIG6	Arf-GAP with SH3 domain, ANK repeat and PH domain-containing protein 2	Asap2		0.242739136	-0.106465912	0.928860654	0.571822006	7	6	6	8.4	7.3	7.3	-1.651889801	-1.460292816	-1.836827278	-1.598721504	-1.382070541	-1.748342514	-1.482580185	-1.425204277	-1.833664894	-0.907680511
Q91YI0;E0CY49;F7D439;E0CYV3	Q91YI0;E0CY49	Argininosuccinate lyase	Asl		0.110246455	0.037145615	1.026081705	0.775806734	19	19	19	39.7	39.7	39.7	0.554775238	0.214412689	-0.018502235	0.211022377	-0.01657486	-0.108587265	0.26867485	0.261464119	0.126076698	0.211776733
O54984;A0A1B0GRE1	O54984	ATPase Asna1	Asna1		0.875700996	-0.240214539	0.846619405	0.133137073	8	8	8	31.9	31.9	31.9	0.591585159	0.780570984	0.533108711	0.703427315	0.263093948	0.942819595	0.533275604	0.925164223	0.565413475	1.106185913
Q8R3P0;V9GXG0;B0QZP3;D6RJ20	Q8R3P0;V9GXG0;B0QZP3	Aspartoacylase	Aspa		1.052539504	0.484391022	1.398995209	0.088605462	9	9	9	32.4	32.4	32.4	-0.632343292	-0.460477829	0.223940849	-0.069161415	-0.019523621	-0.927001953	0.038509369	-0.592352867	-1.082623482	-0.816051483
A2AL85;Q8BSY0;Q8CBM2;A2AL83;A2AL79;A2AL78;Q3TU40;A2AL81;A2AL71;A2AL77;Q9CR06;A2AL74;A2AL76;A2AL75	A2AL85;Q8BSY0;Q8CBM2	Aspartyl/asparaginyl beta-hydroxylase	Asph		0.084779867	0.03640213	1.025553056	0.82265953	23	23	22	38.3	38.3	37.4	1.966245651	1.278114319	1.399867058	1.173766136	1.235364914	1.468675613	1.404001236	1.393902779	1.476090431	1.128677368
Q99MQ4	Q99MQ4	Asporin	Aspn		0.441928374	0.424389219	1.34200423	0.361469473	9	9	9	24.9	24.9	24.9	-0.885324478	-1.330127716	-1.380681038	-1.733559608	-2.677045822	-1.634624481	-2.717387438	-1.854571342	-1.134331703	-2.787769794
Q8VBT9;A2ABZ8;E9Q779;E9PWZ4;A2AC01;E9PVI1;A2AC02;A2AC03;A2AC05;E9PUH8;A2AC00;F7B7K7;F6S7C9	Q8VBT9;A2ABZ8	Tether containing UBX domain for GLUT4	Aspscr1		0.279470176	-0.225311852	0.855410101	0.525448098	8	8	8	14.4	14.4	14.4	-1.427286148	-1.908117294	-1.759842873	-2.151611805	-2.694568872	-2.782654524	-1.242042542	-1.524577141	-1.672402382	-1.593191147
Q8C0M9	Q8C0M9	Isoaspartyl peptidase/L-asparaginase;Isoaspartyl peptidase/L-asparaginase alpha chain;Isoaspartyl peptidase/L-asparaginase beta chain	Asrgl1		1.19020465	-0.855464935	0.552687184	0.064535005	11	11	11	37.1	37.1	37.1	-2.035779953	-0.08326149	-0.250290871	-0.455245018	-1.532003403	-0.070337296	0.136144638	-0.355061531	-0.046998024	0.256996155
P16460	P16460	Argininosuccinate synthase	Ass1		0.532509067	0.209799957	1.15652781	0.293420825	18	18	18	41	41	41	1.871030807	2.091321945	2.394423485	1.672947884	1.335268021	1.722635269	1.694868088	1.497698784	1.780409813	1.620380402
Q9D5T0;A0A494BAB5;A0A494B9Y0;A0A494B9L7	Q9D5T0;A0A494BAB5;A0A494B9Y0;A0A494B9L7	ATPase family AAA domain-containing protein 1	Atad1		0.357978156	0.114034271	1.082250353	0.438552755	12	12	12	42.1	42.1	42.1	0.876171112	0.801088333	0.628138542	0.316311836	0.384883881	0.580993652	0.458965302	0.210957527	0.453240395	0.732265472
Q925I1;H3BKI6;H3BK90;V9GWS5;V9GWS6	Q925I1	ATPase family AAA domain-containing protein 3	Atad3		0.102406877	-0.048994064	0.966610074	0.789938212	28	28	28	49.4	49.4	49.4	0.543634415	1.257661819	1.093831062	0.656220436	0.669933319	0.933267593	0.575849533	1.008004189	0.735171318	1.21395874
Q8BHE3	Q8BHE3	Caytaxin	Atcay		1.211581054	-1.418447971	0.374114562	0.061435436	6	6	6	24.5	24.5	24.5	-3.268783092	-0.503879547	-0.476248741	-1.222348213	-3.208203316	-0.144691467	-0.371152878	-0.901839256	-0.354872704	0.185333252
Q4FCQ7;J3QNU1;A0A1L1SQ41;Q9Z2A5;A0A140LJ98	Q4FCQ7;J3QNU1;A0A1L1SQ41;Q9Z2A5	Arginyl-tRNA--protein transferase 1	Ate1		0.46981353	0.139908218	1.101835017	0.338989674	9	9	9	20.4	20.4	20.4	-0.629003525	-0.860408783	-0.965554237	-0.772894859	-0.59359169	-0.56055069	-0.986759186	-0.857903481	-0.826518059	-1.289262772
Q9CPX6	Q9CPX6	Ubiquitin-like-conjugating enzyme ATG3	Atg3		0.628579826	-0.748871708	0.595068762	0.235190716	7	7	7	23.6	23.6	23.6	-0.51521492	-0.766052246	-0.144846916	-3.390311718	-0.914163589	-0.422924042	-0.332447052	-0.447205544	-0.678326607	-0.105327606
Q9D906;S4R2D5;S4R2T5;A0A0A0MQN4;S4R2P7;S4R1N8;S4R1T0;S4R1K1;S4R1U3	Q9D906;S4R2D5;S4R2T5;A0A0A0MQN4	Ubiquitin-like modifier-activating enzyme ATG7	Atg7		0.12190134	0.071816635	1.051039315	0.755263783	13	13	13	23.1	23.1	23.1	-1.531745911	-1.353782654	-1.37308979	-2.065991402	-1.897600174	-2.178945541	-1.413772583	-1.744925499	-1.978405952	-1.26524353
Q9CWJ9	Q9CWJ9	Bifunctional purine biosynthesis protein PURH;Phosphoribosylaminoimidazolecarboxamide formyltransferase;IMP cyclohydrolase	Atic		1.068051505	0.231793594	1.174293954	0.085496531	27	27	27	58.8	58.8	58.8	2.127056122	2.563251495	2.400607109	2.04238987	2.365652084	1.838289261	2.144462585	2.13149929	1.985016823	2.240720749
Q8BH66;A0A1Y7VLD6	Q8BH66	Atlastin-1	Atl1		0.981136995	-0.569878769	0.673673395	0.104439072	16	15	14	30.5	29.2	27.2	-1.929210663	-0.72502327	-0.941094398	-1.363127708	-1.436475754	-0.615852356	-0.528884888	-1.347672462	-1.048861504	-0.004266739
Q6PA06;E9QND8;A0A1Y7VJ85	Q6PA06;E9QND8	Atlastin-2	Atl2		0.932485975	0.697299194	1.621466474	0.116819146	12	11	11	23	21.1	21.1	-0.71247673	-0.111875534	-0.605257988	-0.216650963	-0.37877655	-0.162984848	-2.216991425	-0.518641472	-1.719536781	-0.893379211
E9PYT3;Q91YH5;A0A494BAX8;A0A494BAU1;A0A494BAW9;A0A494B9P1	E9PYT3;Q91YH5	Atlastin-3	Atl3		1.304743048	0.289730835	1.22241219	0.049574341	21	21	20	46.6	46.6	45.3	1.56952095	1.213251114	1.079455376	1.007277489	1.341209412	0.920661926	0.964326859	1.185982704	0.980122566	0.71096611
Q9EPE9;A0A571BD32	Q9EPE9	Manganese-transporting ATPase 13A1	Atp13a1		0.03998922	0.014489365	1.010093865	0.912033478	19	19	19	17.7	17.7	17.7	-0.208772659	-0.6998806	-0.350222588	-0.195405006	-0.109678268	-0.266008377	-0.453166962	-0.070799828	-0.390788078	-0.4556427
Q5XF89	Q5XF89	Probable cation-transporting ATPase 13A3	Atp13a3		0.202364575	0.113638544	1.081953536	0.627531347	7	7	7	7.1	7.1	7.1	-2.385444641	-3.34022522	-2.511404991	-2.253170967	-2.673440933	-2.641651154	-2.598899841	-2.790038109	-2.506863594	-3.194426775
D6RHM2;D3YU82;Q3TYU2	D6RHM2;D3YU82;Q3TYU2	Probable cation-transporting ATPase 13A5	Atp13a5		0.369932353	0.431920862	1.349028533	0.426645969	4	4	4	4.5	4.5	4.5	-1.932710648	-2.153425217	-3.841811419	-1.584534645	-1.722621918	-2.06114006	-3.745991468	-3.004997015	-2.409886837	-2.172692776
Q8VDN2;Q91WH7;Q64436	Q8VDN2	Sodium/potassium-transporting ATPase subunit alpha-1	Atp1a1		0.064691313	0.029117584	1.020387821	0.861605946	52	32	32	46.1	26.1	26.1	4.119009018	4.412527084	4.246058464	4.733658791	4.166034698	4.427108765	4.227657318	4.190310478	3.998232841	4.688390732
Q6PIE5;D3YYN7;Q9WV27	Q6PIE5;D3YYN7	Sodium/potassium-transporting ATPase subunit alpha-2	Atp1a2		0.054167226	0.01793251	1.012507441	0.882739934	64	64	42	55.4	55.4	33.9	7.542406082	7.228595734	7.135396004	7.09650135	7.320129395	7.244832993	7.317462921	7.103049278	7.531424522	7.036596298
Q6PIC6;A0A0G2JGX4;Q8VCE0	Q6PIC6;A0A0G2JGX4;Q8VCE0	Sodium/potassium-transporting ATPase subunit alpha-3	Atp1a3		1.321435428	-0.902095032	0.5351091	0.047705074	57	37	36	52.8	33	32.2	4.072303772	5.581317902	5.211152077	4.912426949	5.121665955	6.213689804	6.156707764	4.835600853	5.688277245	6.515066147
P14094;A0A0A6YX05	P14094;A0A0A6YX05	Sodium/potassium-transporting ATPase subunit beta-1	Atp1b1		0.853872599	-0.548455811	0.683751591	0.139999796	19	19	19	48.7	48.7	48.7	4.487312317	5.518173218	5.427376747	5.224347115	5.231983185	6.08124733	6.188858032	4.885977745	5.220412254	6.254976273
P14231;I7HIF3	P14231	Sodium/potassium-transporting ATPase subunit beta-2	Atp1b2		0.767061569	-0.219640732	0.858779268	0.170977291	14	14	14	45.2	45.2	45.2	5.340143204	5.17325592	5.479821205	4.966614723	5.075756073	5.468923569	5.786594391	5.078398705	5.354399681	5.445478439
P97370	P97370	Sodium/potassium-transporting ATPase subunit beta-3	Atp1b3		0.452407047	0.182055283	1.134498957	0.3528523	17	17	17	55.8	55.8	55.8	6.131429672	5.78030014	5.54023838	5.518078804	5.973838806	5.891027451	5.747890472	5.549056053	5.75662899	5.089006424
Q8R429	Q8R429	Sarcoplasmic/endoplasmic reticulum calcium ATPase 1	Atp2a1		0.507978055	-1.390061903	0.38154843	0.310471647	30	14	13	30.3	13.4	12.1	-1.996490479	-2.064750671	-3.606639147	-3.268924475	2.659683228	-0.300374985	1.276575089	0.016911507	-2.499809504	0.179885864
O55143	O55143	Sarcoplasmic/endoplasmic reticulum calcium ATPase 2	Atp2a2		0.034902402	-0.011361313	0.992155865	0.922778779	40	40	23	40.7	40.7	23.3	3.377655029	3.019990921	2.808159828	3.0066576	3.264724731	3.106193542	3.13549614	2.910666466	3.199913979	3.181724548
B1ATS5;E9Q559;B1ATS4;Q64518	B1ATS5;E9Q559;B1ATS4;Q64518	Calcium-transporting ATPase;Sarcoplasmic/endoplasmic reticulum calcium ATPase 3	Atp2a3	+	2.306519416	0.689738464	1.612991085	0.004937198	33	26	24	30.9	24.1	23.4	2.062404633	1.42216301	1.83627224	1.712794304	2.268035889	1.149572372	0.84355545	1.444748878	1.345574379	1.069526672
G5E829;A0A1W2P7C7;A0A1W2P772;A0A1W2P867;A0A1W2P7R3;A0A1W2P6X7;A0A1W2P882	G5E829	Plasma membrane calcium-transporting ATPase 1	Atp2b1		0.586846442	-0.354592514	0.782090512	0.258912822	38	38	21	36.1	36.1	22.3	2.013360977	2.459701538	1.863310814	2.128680229	2.03585434	2.844432831	2.363908768	1.685505867	2.123280525	3.256742477
Q3UHH0;F8WHB1;Q9R0K7;S4R1C4;A0A8I4SZH4	Q3UHH0;F8WHB1;Q9R0K7;S4R1C4	Calcium-transporting ATPase;Plasma membrane calcium-transporting ATPase 2	Atp2b2		0.929381229	-0.815462875	0.568226147	0.117657271	36	24	24	32.3	23	23	-0.2088871	1.020202637	0.808398247	1.032940865	0.702413559	2.232286453	1.632045746	0.183873177	1.013453484	2.370723724
Q8C048;A2ALL9;Q0VF55	Q8C048;A2ALL9;Q0VF55	Calcium-transporting ATPase	Atp2b3		0.418129975	-0.570016479	0.673609094	0.38182998	31	18	18	30.8	20.1	20.1	-0.932132721	0.62046814	0.169114113	1.651244164	0.214960098	1.324083328	1.034292221	-0.527417183	0.52030468	2.222473145
E9Q828;F7AAP4;Q6Q477	E9Q828;F7AAP4;Q6Q477	Calcium-transporting ATPase	Atp2b4		0.494706732	-0.26134491	0.834309796	0.320105597	38	26	25	34.2	23.3	22.7	2.011619568	2.666500092	2.09807682	1.605254173	1.954284668	2.614843369	2.241540909	1.827870369	2.132033348	2.826171875
H3BL44;Q3UZR5;Q80XR2;Q8BMS7;H3BIX7;H3BLI6;H3BJJ5;H3BKB1;H3BJY0;H3BLC2;H3BJ99	H3BL44;Q3UZR5;Q80XR2;Q8BMS7;H3BIX7;H3BLI6	Calcium-transporting ATPase;Calcium-transporting ATPase type 2C member 1	Atp2c1		0.035887723	-0.043815517	0.970085951	0.920687564	10	10	10	11.3	11.3	11.3	-1.926462173	-2.903668642	-2.484392643	-1.394547462	-1.292058945	-3.044087648	-1.851037979	-1.377619743	-1.980042458	-1.52926445
Q03265;D3Z6F5;D6RJ16	Q03265;D3Z6F5	ATP synthase subunit alpha, mitochondrial;ATP synthase subunit alpha	Atp5a1		0.608226468	0.099669266	1.071527789	0.246475373	41	41	41	66	66	66	7.119543076	6.963607788	6.793969154	6.94233799	6.752635956	6.906579971	6.75006485	6.670306206	6.8540411	6.892755508
P56480	P56480	ATP synthase subunit beta, mitochondrial	Atp5b		0.044704881	0.008528519	1.005929026	0.902183996	30	30	30	76.7	76.7	76.7	6.904317856	6.763435364	6.771225929	6.938931465	6.757270813	6.961877823	6.745250702	6.648993492	6.856406212	6.880010605
A2AKU9;Q8C2Q8;Q91VR2;A2AKV1;A2AKV2;A2AKV3;A2AKV0	A2AKU9;Q8C2Q8;Q91VR2;A2AKV1;A2AKV2;A2AKV3	ATP synthase subunit gamma;ATP synthase subunit gamma, mitochondrial	Atp5c1		0.051570372	-0.016500854	0.988627639	0.888034071	12	12	12	37.4	37.4	37.4	3.488790512	3.390222549	3.210650444	3.443367958	3.082946777	3.403554916	3.373235703	3.047472954	3.311690331	3.56252861
Q9D3D9;D3Z7S4	Q9D3D9;D3Z7S4	ATP synthase subunit delta, mitochondrial	Atp5d		0.336504825	-0.236861801	0.848589186	0.460781649	5	5	5	37.5	37.5	37.5	6.565008163	6.073249817	6.291378975	5.058144569	6.377979279	5.833005905	6.514350891	6.683859825	6.405371666	6.113481522
P56382	P56382	ATP synthase subunit epsilon, mitochondrial	Atp5e		0.267368447	-0.163232422	0.893021973	0.540295752	3	3	3	44.2	44.2	44.2	2.891645432	2.046430588	3.220570564	2.823344231	3.220869064	3.21323967	2.489881516	2.941880226	3.164591789	3.209428787
Q9CQQ7;A0A0G2JGX3	Q9CQQ7;A0A0G2JGX3	ATP synthase F(0) complex subunit B1, mitochondrial	Atp5f1		0.347165315	0.117141342	1.084583661	0.449608678	15	15	15	48	48	48	6.533212662	5.843402863	5.900483131	6.146279335	6.08795929	5.833738327	6.19178772	5.8227911	5.895407677	6.181905746
Q9DCX2;B1ASE2	Q9DCX2;B1ASE2	ATP synthase subunit d, mitochondrial	Atp5h		0.206567853	0.049120712	1.034634147	0.621487141	16	16	16	81.4	81.4	81.4	4.719545364	4.83057785	4.820466042	4.661700249	4.684926987	4.887311935	4.766086578	4.439564705	4.5289011	4.849748611
Q06185;Q8BTB6	Q06185;Q8BTB6	ATP synthase subunit e, mitochondrial	Atp5i;Atp5k		0.240725791	-0.087472916	0.941169898	0.574479067	6	6	6	66.2	66.2	66.2	5.586702347	5.186603546	5.941456795	5.364380836	5.70658493	5.842847824	5.590766907	5.556765556	5.458510399	5.774202347
P97450;E9QAD6	P97450;E9QAD6	ATP synthase-coupling factor 6, mitochondrial	Atp5j		0.707928601	0.203620148	1.151584398	0.195916674	7	7	7	50.9	50.9	50.9	3.251508713	3.064826965	2.758126259	3.235203743	2.696525574	2.685340881	2.561595917	3.053999901	2.892762184	2.794391632
P56135;F8WHP8	P56135;F8WHP8	ATP synthase subunit f, mitochondrial	Atp5j2		0.252524685	0.087990952	1.062889008	0.559081749	4	4	4	36.4	36.4	36.4	4.30345726	3.913640976	4.164521217	4.253979683	4.209840775	4.152271271	3.910825729	3.682927132	4.394366264	4.265094757
Q9CPQ8;J3QNM7	Q9CPQ8	ATP synthase subunit g, mitochondrial	Atp5l		0.952767143	0.276014328	1.210845109	0.111489215	7	7	7	56.3	56.3	56.3	3.427322388	3.652812958	3.86962986	3.759345055	3.977312088	3.732315063	3.332372665	3.179854393	3.28746891	3.774339676
Q9DB20;A0A338P776;F7D3P8;A0A338P7G3	Q9DB20;A0A338P776	ATP synthase subunit O, mitochondrial	Atp5o		0.656355334	-0.144898987	0.904442702	0.220619891	14	14	11	70	70	54.9	4.563934326	4.300022125	4.467377663	4.728230476	4.682483673	4.950956345	4.720491409	4.482928276	4.705645561	4.606521606
Q9R1Q9;Q3TKX1;B7FAU3;B7FAU7	Q9R1Q9;Q3TKX1	V-type proton ATPase subunit S1	Atp6ap1		0.373671828	-0.493917799	0.710094137	0.422988122	9	9	9	22	22	22	-1.723234177	-0.419115067	-0.689234734	-1.715826988	-3.020137548	-0.385793686	-1.076187134	-1.871230125	-1.731925011	-0.032823563
Q9CYN9	Q9CYN9	Renin receptor	Atp6ap2		0.135261456	-0.148973131	0.901892175	0.732383488	7	7	7	23.7	23.7	23.7	-0.638561249	-0.24587822	-0.62536335	0.046229362	-2.33988595	-0.653495789	-0.527854919	-0.623328209	-0.419091225	-0.834823608
K3W4T3;Q9Z1G4;A2A599;Q920R6	K3W4T3;Q9Z1G4	V-type proton ATPase subunit a;V-type proton ATPase 116 kDa subunit a isoform 1	Atp6v0a1		0.335382751	-0.335277176	0.792631839	0.461973697	30	30	28	37.2	37.2	35.2	0.883281708	2.211736679	1.54521656	1.234505653	1.293275833	2.254455566	1.798286438	0.697846413	1.256985664	2.836828232
P51863	P51863	V-type proton ATPase subunit d 1	Atp6v0d1		0.488832524	-0.388095093	0.764137892	0.324464716	17	17	17	53.8	53.8	53.8	2.202423096	3.276983261	2.177985191	2.407511711	2.176687241	3.29634285	2.696437836	2.0066576	2.463686943	3.718940735
P50516;D3Z1B9;D3YWH3;D3YZ23	P50516	V-type proton ATPase catalytic subunit A	Atp6v1a		0.986821656	-0.654829788	0.635150423	0.103080934	35	35	35	63.2	63.2	63.2	2.320266724	3.421712875	2.926262856	2.972037315	2.626850128	3.794157028	3.55802536	2.671744347	3.070778847	4.446573257
P62814;Q91YH6;A0A0U1RNU9	P62814	V-type proton ATPase subunit B, brain isoform	Atp6v1b2		0.678509331	-0.565398407	0.675768774	0.209647974	26	26	26	64.2	64.2	64.2	2.207082748	3.585090637	3.033377647	2.789643288	2.587781906	3.824703217	3.29022789	2.477087975	2.96773243	4.470216751
Q9Z1G3;A0A2I3BPD0;A0A2I3BQD9;D3Z5W3;Q99L60	Q9Z1G3	V-type proton ATPase subunit C 1	Atp6v1c1		0.811923784	-0.57913475	0.669365106	0.154197104	30	30	30	75.9	75.9	75.9	1.861793518	3.111431122	2.543890953	2.446831703	2.338619232	3.417358398	3.105960846	2.088027	2.692246437	3.894647598
P57746	P57746	V-type proton ATPase subunit D	Atp6v1d	+	1.872360245	-1.079323959	0.473250535	0.013416516	13	13	13	55.5	55.5	55.5	-0.03968811	1.552074432	1.158268929	0.769011497	0.868896484	2.155797958	1.774076462	1.313073158	1.835850716	2.626384735
P50518;A0A0N4SW07;A0A0N4SW34;A0A0N4SWA3;Q9D593	P50518;A0A0N4SW07	V-type proton ATPase subunit E 1	Atp6v1e1		0.875539631	-0.517066574	0.698791239	0.13318655	13	13	13	49.1	49.1	49.1	1.906435013	2.480552673	2.477984428	2.299746513	1.933841705	3.008453369	2.998662949	1.957709312	2.22172451	3.497343063
Q9D1K2;A0A0N4SVE1;F7B2B4	Q9D1K2;A0A0N4SVE1;F7B2B4	V-type proton ATPase subunit F	Atp6v1f		0.765585755	-0.427553558	0.743521539	0.171559292	8	8	8	82.4	82.4	82.4	-0.441110611	-0.019174576	-0.436024666	-0.290356636	-0.851137161	0.233629227	0.101892471	-0.645945549	-0.383625984	0.794013977
Q9CR51	Q9CR51	V-type proton ATPase subunit G 1	Atp6v1g1		0.070754517	0.194965029	1.144696413	0.849660607	5	5	5	47.5	47.5	47.5	-1.397584915	0.52281189	1.203513145	1.078774452	-1.154777527	0.74189949	-3.291376352	0.936238289	1.194096565	-0.302946091
Q9WTT4;B0V2H4;G5E923	Q9WTT4;B0V2H4;G5E923	V-type proton ATPase subunit G 2	Atp6v1g2		0.921145215	-1.115745926	0.461452506	0.119909829	8	8	8	58.5	58.5	58.5	-0.748170853	1.707489014	1.00065136	0.853718758	0.760856628	2.489189148	1.791807175	0.396821022	1.197220802	3.278236389
A0A0A6YX18;Q8BVE3;A0A0A6YWP6;A0A0A6YVU0;A0A0A6YW86	A0A0A6YX18;Q8BVE3;A0A0A6YWP6	V-type proton ATPase subunit H	Atp6v1h		0.65532982	-0.422907639	0.745919766	0.221141464	21	21	21	50.1	50.1	50.1	2.226736069	3.025081635	2.481804848	2.569037437	2.227746964	3.342313766	3.066679001	2.085829735	2.501208305	3.648914337
P70704;A0A0M3HEP7;A0A0J9YV34;Q3U9N5;E9Q4J5;F6Q8P7;A0A494BB33;A2ANX3;Q148W0	P70704;A0A0M3HEP7	Phospholipid-transporting ATPase IA	Atp8a1		0.498807883	-0.32936554	0.795886417	0.317096988	34	34	32	29.6	29.6	27.7	0.592685699	1.704687119	1.507308006	0.957289696	1.105567932	1.684762955	1.748605728	0.706318855	1.282811165	2.091867447
Q8C4G3;Q8C288;A2AQC3;O70228;A2AUZ0;A2AQC9;B2FDH4;A2AUZ1	Q8C4G3;Q8C288;A2AQC3;O70228	Phospholipid-transporting ATPase;Probable phospholipid-transporting ATPase IIA	Atp9a		0.871162039	-0.7033535	0.61414299	0.13453583	11	11	9	10	10	8.3	-1.936031342	-3.2207551	-1.477856636	-3.393566608	-1.996362686	-1.445314407	-1.770278931	-2.324635506	-1.231249809	-1.736326218
A0A0R4J1C5;Q91YY4	A0A0R4J1C5;Q91YY4	ATP synthase mitochondrial F1 complex assembly factor 2	Atpaf2		0.639451973	0.835137701	1.784027311	0.229376027	3	3	3	11.1	11.1	11.1	-1.182012558	-1.884412766	-1.393073082	-4.083276272	-1.225549698	-3.580104113	-1.777446747	-2.271130085	-2.972897291	-3.342434645
E9PV44;O35143	E9PV44;O35143	ATPase inhibitor, mitochondrial	Atpif1		0.922782347	-0.295982361	0.814517522	0.119458664	8	8	8	66.2	66.2	66.2	3.820667267	3.612955093	4.061358452	3.405833244	3.690896988	3.70315361	4.19134903	3.731348991	4.075083733	4.370687485
Q61687;F6RDB7;A0A0G2JED2;Q3UY26;Q8C2S3;A0A0G2JFA5;A0A0G2JFG6;A0A0G2JF42;A6PWK7;A6PWK8;A0A0G2JFR8	Q61687;F6RDB7	Transcriptional regulator ATRX	Atrx		0.063120321	-0.021939468	0.984907766	0.864728312	23	23	23	10.5	10.5	10.5	-1.711547852	-1.747812271	-1.870331764	-1.854952812	-1.693059921	-1.540470123	-2.182701111	-1.645672798	-1.563437462	-1.835725784
P28658	P28658	Ataxin-10	Atxn10		1.165610214	-0.383747482	0.766444121	0.068295138	14	14	14	33.9	33.9	33.9	-0.070829391	0.016357422	0.263175011	0.109200478	-0.233406067	-0.163816452	0.78335762	0.596489906	0.291172981	0.496030807
E9QM77;O70305;F6U2C2;F7B6X4;F6V8M6	E9QM77;O70305;F6U2C2;F7B6X4;F6V8M6	Ataxin-2	Atxn2		1.439991346	1.523414993	2.874707148	0.036308529	12	12	6	10	10	5.4	-0.246841431	0.301290512	-0.180060387	-0.244627953	0.210559845	-1.54916954	-0.941083908	-1.256731987	-3.773993492	-0.255775452
Q3TGG2;E9Q5Q0;A0A0U1RPL0;Q7TQH0;J3QP59	Q3TGG2;E9Q5Q0;A0A0U1RPL0;Q7TQH0	Ataxin-2-like protein	Atxn2l		0.382988258	-0.474360132	0.719785961	0.414010868	13	13	13	15.4	15.4	15.4	-1.394962311	-1.231781006	-1.845030785	-3.966451883	-1.684782028	-1.871492386	-1.292850494	-1.387764931	-2.277310371	-0.921789169
A0A0R4J023;Q9JLZ3;F6RT60;F6R307;A0A0R4J1L8;E9Q6L3;E9QMT1	A0A0R4J023;Q9JLZ3;F6RT60;F6R307	Methylglutaconyl-CoA hydratase, mitochondrial	Auh		0.538796018	-0.193833542	0.874279489	0.289203791	11	11	11	36.6	36.6	36.6	1.048051834	1.573534012	1.781737328	1.348322868	1.341100693	1.613872528	1.759000778	1.194355965	1.594983101	1.899702072
P70295;Q3U3K9;A0A0N4SVA6	P70295;Q3U3K9;A0A0N4SVA6	Ancient ubiquitous protein 1	Aup1	+	2.34105709	0.651160812	1.570431278	0.00455977	5	5	5	16.8	16.8	16.8	1.294569016	1.513442993	1.222865105	1.058114052	1.232461929	0.689983368	0.683692932	0.767504692	0.892191887	0.032276154
Q80U56;A0A0N4SUI4	Q80U56	Late secretory pathway protein AVL9 homolog	Avl9		0.407529394	-0.350099087	0.784530213	0.391264644	5	5	5	7.2	7.2	7.2	-3.008892059	-2.552545547	-2.109309196	-2.609988928	-2.603532314	-1.761732101	-1.7128582	-2.559197426	-3.492624044	-1.60736084
P35455	P35455	Vasopressin-neurophysin 2-copeptin;Arg-vasopressin;Neurophysin 2;Copeptin	Avp		1.188054636	-2.947493887	0.129633106	0.064855284	6	4	4	48.2	20.8	20.8	-2.689410448	2.994504929	3.451935768	-2.99129343	-0.281839371	2.69392395	2.911241531	2.956788063	3.859496117	2.799917221
P01887	P01887	Beta-2-microglobulin	B2m		0.372665784	-0.674771643	0.626431366	0.423969111	3	3	3	22.7	22.7	22.7	0.048948288	-3.035925627	-0.456316948	1.710268974	-0.298315048	-0.271381378	-0.056812286	1.055994987	0.617295265	-0.002578735
Q3UI43;A0A1D5RM60	Q3UI43	BRISC and BRCA1-A complex member 1	Babam1		1.617909854	-0.534319544	0.690484271	0.024104057	3	3	3	10.8	10.8	10.8	-2.595190048	-2.272380829	-2.595739603	-2.377617836	-1.944944382	-1.477521896	-1.872598648	-1.876122475	-2.328967094	-1.559064865
Q91YN9;A0A087WNX9	Q91YN9	BAG family molecular chaperone regulator 2	Bag2		0.846721706	-1.32172451	0.40005645	0.14232405	5	5	5	22.9	22.9	22.9	-0.733570099	-3.605689526	-4.011402607	-0.753775597	-0.234155655	-0.624277115	-0.994541168	-0.46335125	-0.510382652	-0.137418747
Q9JLV1	Q9JLV1	BAG family molecular chaperone regulator 3	Bag3		0.436456718	-0.118123245	0.921385472	0.36605242	21	21	21	45.8	45.8	45.8	-0.372394562	-0.877696991	-0.797465324	-0.48943615	-0.654342651	-0.542984009	-0.44452095	-0.475066185	-0.32912159	-0.809026718
Q8CI32;E0CYW3;E0CX76	Q8CI32	BAG family molecular chaperone regulator 5	Bag5		0.158534917	-0.040031052	0.972634013	0.694168788	12	12	12	29.3	29.3	29.3	-1.150636673	-0.760534286	-1.027012825	-1.078413963	-1.00242424	-0.883729935	-0.808576584	-1.236035347	-0.963152885	-0.927371979
Q3UF95;Q9Z1R2;G3UYQ2;G3UZT6;A0A1B0GX81;G3UXT8;S4R224;G3UYZ0;G3V013;S4R183	Q3UF95;Q9Z1R2;G3UYQ2;G3UZT6;A0A1B0GX81	Large proline-rich protein BAG6	Bag6		0.573331492	0.050061417	1.035308997	0.267096691	13	13	13	15.2	15.2	15.2	-0.776870728	-0.652597427	-0.700505257	-0.70991993	-0.773323059	-0.842067719	-0.829286575	-0.663249016	-0.71958065	-0.809339523
B1AZ46;Q8BKX1	B1AZ46;Q8BKX1	Brain-specific angiogenesis inhibitor 1-associated protein 2	Baiap2		0.948801307	-1.450035095	0.36601252	0.112511961	21	21	21	44.5	44.5	44.5	-3.305860519	-1.275707245	-2.995993614	-2.177243233	-2.235355377	0.454916	-1.604476929	-2.755402565	-1.915705681	1.080684662
S4R1K2;S4R2U8;E9Q350;S4R1E7;Q80TT2	S4R1K2;S4R2U8;E9Q350;S4R1E7;Q80TT2	BAI1-associated protein 3	Baiap3		0.483434446	-0.511383533	0.701549335	0.328522829	15	15	15	15.5	15.5	15.5	-4.073052406	-1.447616577	-1.749539375	-2.530896187	-2.953181744	-2.257389069	-1.857164383	-2.467423439	-1.561741829	-2.053649902
O08734;F7CUQ1;Q91WX5;A0A494BB74	O08734;F7CUQ1;Q91WX5	Bcl-2 homologous antagonist/killer	Bak1		0.198095467	0.093313217	1.066817368	0.633730388	5	5	5	24.9	24.9	24.9	-1.600450516	-1.587360382	-1.136044502	-0.802910805	-1.107341766	-1.366670609	-1.499782562	-0.992186546	-1.221226692	-1.620807648
O54962	O54962	Barrier-to-autointegration factor;Barrier-to-autointegration factor, N-terminally processed	Banf1		1.156061609	0.195750427	1.145319751	0.069813336	5	5	5	42.7	42.7	42.7	0.87260437	0.94609642	0.975167274	1.026535988	1.170995712	0.68860054	0.591268539	1.056918144	0.855511665	0.82034874
Q91XV3	Q91XV3	Brain acid soluble protein 1	Basp1		1.236275209	-1.033534241	0.48851195	0.058039651	24	24	24	94.2	94.2	94.2	3.143411636	4.984210968	4.48448658	4.102742195	3.725103378	5.680200577	5.163692474	4.090098381	4.659556389	6.01407814
Q9Z277	Q9Z277	Tyrosine-protein kinase BAZ1B	Baz1b		0.067727313	0.033084488	1.023197389	0.855603764	28	28	28	19.9	19.9	19.9	-0.565704346	-1.049259186	-0.55461216	-1.011954308	-0.468141556	-0.847841263	-0.990671158	-0.318377495	-0.676491737	-0.981712341
A0A0R4J0B5;Q91W34;D6RDS0	A0A0R4J0B5;Q91W34;D6RDS0	RUS1 family protein C16orf58 homolog	BC017158		0.758470206	0.30202446	1.232873228	0.174393299	11	11	11	30.7	30.7	30.7	-1.453008652	-0.892211914	-1.283102989	-0.839491844	-1.112745285	-1.059104919	-1.76411438	-1.753106117	-0.992238045	-1.522119522
Q3TYS2;A0A0A0MQK0;X1WI15	Q3TYS2;A0A0A0MQK0	Cytochrome b-245 chaperone 1	Cybc1	+	1.944817221	1.215650368	2.322454557	0.011354886	6	6	6	29.4	29.4	29.4	-1.41317749	-0.649532318	-1.12057972	-1.084759712	-1.01723671	-3.224190712	-2.804706573	-1.676545143	-1.31560421	-2.34249115
Q3UNZ8;A0A0A6YWV6;A0A0A6YXW5;A0A0A6YWZ0	Q3UNZ8;A0A0A6YWV6	Quinone oxidoreductase-like protein 2	Cryzl2	+	3.700042256	0.993933105	1.991607158	0.000199507	9	9	9	28.9	28.9	28.9	-0.155609131	-0.321760178	0.193657875	-0.661282539	-0.287494659	-1.272075653	-1.136274338	-1.034338951	-1.354851723	-1.404613495
Q9R069;D3YTK7	Q9R069	Basal cell adhesion molecule	Bcam		1.94060859	0.584964371	1.500001944	0.011465458	18	18	18	40.8	40.8	40.8	4.598154068	4.061027527	4.002814293	3.802517891	4.264299393	3.540307999	3.509580612	3.875376701	3.710377693	3.168348312
Q61361;A0A0A6YW95	Q61361	Brevican core protein	Bcan		0.909042269	-0.958034515	0.514757726	0.123298482	20	20	20	25.3	25.3	25.3	-1.772745132	0.958078384	0.429509163	0.19665432	0.027326584	1.066270828	1.175777435	-0.227330208	0.986422539	1.627855301
Q61334	Q61334	B-cell receptor-associated protein 29	Bcap29		1.426102467	0.44589119	1.362155295	0.037488454	7	7	7	20.4	20.4	20.4	0.31844902	0.161123276	0.814127922	0.26147747	0.803890228	-0.00362587	0.023580551	0.435328484	-0.093741417	-0.231929779
Q61335	Q61335	B-cell receptor-associated protein 31	Bcap31		0.792920264	0.30342598	1.234071496	0.161094137	15	15	15	35.9	35.9	35.9	3.876106262	3.000768661	3.392634392	3.583477974	3.309309006	3.125164032	3.178300858	3.245621681	3.448166847	2.647912979
Q80YN3;F7BNZ5;A2AVX1;E9Q8Q5	Q80YN3;F7BNZ5;A2AVX1;E9Q8Q5	Breast carcinoma-amplified sequence 1 homolog	Bcas1	+	2.329233143	-1.492473984	0.355402569	0.004685618	14	14	14	27.6	27.6	27.6	0.269397736	0.50800705	1.784928322	-0.129101753	1.02942276	2.627841949	2.377723694	2.241328239	2.220492363	1.457637787
Q0VF62;B1AR74;Q8CCN5;F7C0F2;B1AR76;F7CPM1;B1B0B3;Q5SWI1	Q0VF62;B1AR74;Q8CCN5;F7C0F2	Breast carcinoma-amplified sequence 3 homolog	Bcas3		1.320379442	-0.777159452	0.583514555	0.04782121	6	6	6	9.6	9.6	9.6	-1.733909607	-3.15468955	-2.141476631	-1.928235054	-2.660488129	-1.602701187	-1.31212616	-2.109992027	-1.815237999	-0.892944336
Q8CBC8;P24288;E9Q4K3;B2KFA8;B2KFA9;A0A0N4SV61;F6YUH3	Q8CBC8;P24288;E9Q4K3;B2KFA8	Branched-chain-amino-acid aminotransferase;Branched-chain-amino-acid aminotransferase, cytosolic	Bcat1		1.699380609	-1.083207464	0.471978333	0.0199811	8	8	8	21.2	21.2	21.2	-2.533797264	-1.444942474	-1.581856728	-2.86756587	-2.066745758	-0.862867355	-0.498193741	-1.869475365	-1.300402641	-0.547931671
O35855;O88374;A0A1B0GX27;A0A1B0GST1;A0A1B0GQY4	O35855;O88374;A0A1B0GX27	Branched-chain-amino-acid aminotransferase, mitochondrial;Branched-chain-amino-acid aminotransferase	Bcat2		2.106578169	0.543714142	1.457720515	0.007823874	17	17	17	38.7	38.7	38.7	2.636739731	2.076709747	2.5903368	2.156207085	2.211856842	1.676359177	1.954418182	1.810765266	2.042111397	1.469625473
Q3U3J1;P50136;A0A0U1RPK5	Q3U3J1;P50136	2-oxoisovalerate dehydrogenase subunit alpha, mitochondrial	Bckdha		0.079328548	-0.049198532	0.96647309	0.833050735	15	15	15	46.9	46.9	46.9	-0.019262314	-0.368684769	-0.765812874	-0.557990074	-1.094453812	-0.831449509	-0.44282341	-0.689175606	-0.039353371	-0.557409286
A2AHX9;Q9QWX2;Q64373;A2AHX7;A2AHX8	A2AHX9;Q9QWX2;Q64373;A2AHX7;A2AHX8	Bcl-2-like protein 1	Bcl2l1		0.627501497	0.730445004	1.659150783	0.235775407	3	3	3	19.5	19.5	19.5	-0.447219849	-0.903503418	-0.23137188	-0.643662453	-0.087644577	-0.759277344	-0.816755295	-0.433356285	-3.3803792	-0.57585907
P59017;A0A0N4SW24;A0A0N4SW63	P59017	Bcl-2-like protein 13	Bcl2l13		0.934562397	-0.449927521	0.732079626	0.11626195	8	8	8	21.2	21.2	21.2	-1.556715012	-0.855073929	-0.438672066	-0.655526161	-0.4382267	0.108587265	-0.396409988	-0.805308342	-0.41061306	-0.190832138
Q8K019;A0A087WQA0;F8WI22;A0A087WRN1	Q8K019;A0A087WQA0;F8WI22;A0A087WRN1	Bcl-2-associated transcription factor 1	Bclaf1		0.873107204	0.159230804	1.116691598	0.133934603	18	17	17	21.4	20.2	20.2	0.942947388	0.973789215	1.086705208	0.79462719	0.853258133	0.852685928	0.972078323	0.867377281	0.621953011	0.541078568
Q6PAJ1;A0A1W2P6I7;A0A571BEM4	Q6PAJ1	Breakpoint cluster region protein	Bcr		0.201997249	-0.243280792	0.84482194	0.628062337	13	12	12	10.9	10.2	10.2	-2.513429642	-1.266929626	-1.687180519	-3.266594887	-1.814680099	-1.318632126	-1.419513702	-2.099522591	-3.067234993	-1.427507401
Q9CZP5	Q9CZP5	Mitochondrial chaperone BCS1	Bcs1l		0.556519054	-0.762968397	0.589282612	0.277639303	9	9	9	25.8	25.8	25.8	0	-0.276779175	-0.570696831	-0.725710869	-3.584762335	-0.160387039	-0.451946259	-0.079344749	-0.456419945	-0.195009232
Q80XN0;D3Z2Y8	Q80XN0;D3Z2Y8	D-beta-hydroxybutyrate dehydrogenase, mitochondrial	Bdh1		0.588930918	-0.213929749	0.862185528	0.2576731	11	11	11	41.1	41.1	41.1	2.502035141	2.599431992	2.393769264	2.475237846	2.269094467	3.100357056	2.60326767	2.147791862	2.521811485	2.93598938
A0A1B0GT05;O35153;A0A1B0GR53;A0A1B0GQV3;A0A1B0GSF3;A0A1B0GS34;A0A1B0GR52	A0A1B0GT05;O35153;A0A1B0GR53;A0A1B0GQV3	BET1-like protein	Bet1l		0.45410826	0.619785213	1.53664639	0.351472815	3	3	3	29.8	29.8	29.8	-0.400209427	-0.548206329	-0.659964561	-0.825390816	-2.723199129	-1.229957581	-0.687496185	-0.847146034	-2.630797863	-2.860498667
P28653	P28653	Biglycan	Bgn		1.717664779	0.832286835	1.780505429	0.019157341	14	13	13	46.3	44.2	44.2	3.957410812	3.68996048	3.347622871	3.237753868	4.085790634	3.274139404	2.519369125	3.339011192	2.91143322	2.11315155
O08539	O08539	Myc box-dependent-interacting protein 1	Bin1		0.972571893	-0.561619186	0.677541309	0.106519252	21	19	4	38.4	36.9	4.8	-0.617574692	0.366615295	0.003115654	0.007100105	-0.189346313	0.638101578	0.741500854	-0.387787819	0.215594292	1.170597076
S4R270;A0A5F8MQ05;D3Z6Q9;S4R1B8;S4R2J8;S4R171;S4R1Q1	S4R270;A0A5F8MQ05;D3Z6Q9;S4R1B8;S4R2J8	Bridging integrator 2	Bin2	+	3.297091238	2.72532568	6.613095243	0.000504555	13	11	11	31.5	29.7	29.7	-0.844749451	-0.232254028	0.98596859	0.781279564	1.105442047	-1.932735443	-2.341506958	-2.970744133	-3.076797962	-1.509157181
S4R1L5;S4R2P8;O88738;S4R268;S4R1R8;S4R2N7;J3QP64	S4R1L5;S4R2P8;O88738	Baculoviral IAP repeat-containing protein 6	Birc6		1.369323738	-0.401780319	0.756923645	0.042724428	15	15	15	4.5	4.5	4.5	-2.944122314	-2.31124115	-2.3290205	-3.002333641	-2.660776138	-2.116945267	-2.49628067	-2.040230751	-2.254706383	-2.330429077
Q8VD62	Q8VD62	UPF0696 protein C11orf68 homolog	Bles03		1.063101426	-1.369994545	0.386892711	0.086476594	8	8	8	33.2	33.2	33.2	-1.4868927	-3.429572105	-3.774071932	-4.792437553	-2.201356888	-1.403944016	-1.921268463	-1.170536995	-3.210391283	-1.128217697
Q8R016;E9PY26;E9QA53;E9Q6V3;E9PZH4	Q8R016;E9PY26	Bleomycin hydrolase	Blmh		1.321975826	-0.297505569	0.813658002	0.047645751	15	15	15	30.5	30.5	30.5	0.34236145	-0.087854385	-0.078276634	0.087845802	-0.018878937	0.529022217	0.014070511	0.243449211	0.400477409	0.545705795
Q9CY64;A2ASB8;A2ASB7;A2ASB1	Q9CY64	Biliverdin reductase A	Blvra		1.505271752	0.220547104	1.165175365	0.031241239	12	12	12	41	41	41	0.666751862	0.750522614	0.519925117	0.980381966	0.849370956	0.574522018	0.543655396	0.407647133	0.577242851	0.561149597
Q923D2;E9PZC3;E9PZC4;A0A0U1RPU7	Q923D2;E9PZC3;E9PZC4	Flavin reductase (NADPH)	Blvrb		1.161722647	0.51858139	1.432545925	0.068909223	8	8	8	50.5	50.5	50.5	2.233644485	2.089244843	2.636965752	2.850367546	3.325565338	1.985740662	2.099834442	2.513415337	2.074475288	1.869415283
B1AUL6;P97504	B1AUL6;P97504	Non-specific protein-tyrosine kinase;Cytoplasmic tyrosine-protein kinase BMX	Bmx		0.037479709	-0.056149673	0.961827664	0.917318793	6	6	6	9.2	9.2	9.2	-0.30982399	-0.329837799	-2.916939735	-1.387524605	-0.437240601	-1.278305054	-0.940109253	-1.016352654	-1.361485481	-0.504365921
E9Q6J5	E9Q6J5	Biorientation of chromosomes in cell division protein 1-like 1	Bod1l		1.04697145	0.733038998	1.662136652	0.089748779	11	11	11	5.1	5.1	5.1	-2.142036438	-1.139139175	-2.818505764	-3.133917809	-2.228597641	-2.506763458	-2.784119606	-3.361055374	-3.321705818	-3.153747559
Q9D8S9	Q9D8S9	BolA-like protein 1	Bola1		1.36185381	0.777389669	1.714026803	0.043465651	5	5	5	51.8	51.8	51.8	-1.526449203	-1.054943085	-1.276864052	-0.839650154	-1.338640213	-2.685441494	-1.409502029	-1.719910622	-2.733236551	-1.375404358
E9Q705;E9PX89;Q8CEI1	E9Q705;E9PX89;Q8CEI1	BolA-like protein 3	Bola3		0.536796845	0.682239652	1.604628862	0.290538142	3	3	3	28.4	28.4	28.4	-0.467189789	-1.758155823	-0.388215065	-0.486441612	-0.643066406	-1.908023238	-1.22167778	-0.02436924	-0.762661934	-3.237534761
P15327;D3Z223;D3YUE8;D3YYH3	P15327;D3Z223	Bisphosphoglycerate mutase;Phosphoglycerate mutase	Bpgm	+	2.460960395	0.684482193	1.607125054	0.003459709	11	11	11	49.8	49.8	49.8	2.156061172	2.293933868	2.621226311	2.453587532	2.707300186	1.846294403	1.595849991	2.129467964	1.885346413	1.352739334
Q8R164	Q8R164	Valacyclovir hydrolase	Bphl		1.211675204	0.316446686	1.245259732	0.061422119	12	12	12	48.8	48.8	48.8	1.391452789	1.566957474	1.535069466	1.897458076	1.665319443	1.611989975	0.87575531	1.286211967	1.364258766	1.3358078
P97361	P97361	BPI fold-containing family A member 1	Bpifa1		1.230441122	3.01269989	8.07073402	0.058824586	5	5	5	29.5	29.5	29.5	-1.083351135	-1.684013367	4.569073677	1.136410713	-3.134116173	-2.695848227	-2.659569263	-3.689109325	-2.492045641	-3.722923279
A0A1B0GRV0;D3Z5X0	A0A1B0GRV0	3'(2'), 5'-bisphosphate nucleotidase 1	Bpnt1		0.311891097	-0.179309464	0.883125597	0.487650758	13	13	2	51.4	51.4	10.5	0.406003952	0.602016449	0.428265572	-0.091549873	-0.430721283	0.417289734	0.380208969	-0.076767921	0.21734333	0.872488022
Q3UH70;Q9ESU6;A0A494BAK1;B0V2V6;A0A494BBD0;D6RGP2;A0A2R8VHW4	Q3UH70;Q9ESU6;A0A494BAK1;B0V2V6	Bromodomain-containing protein 4	Brd4		1.733520799	0.747315311	1.678666119	0.018470523	8	8	6	5.6	5.6	4.4	-1.468809128	-2.520288467	-1.78243351	-2.003331184	-1.84992218	-2.316965103	-2.738672018	-2.25366044	-2.767070055	-3.28499341
Q8BXV2;A0A0G2JGE0	Q8BXV2	BRI3-binding protein	Bri3bp		0.003126174	0.003854609	1.002675384	0.992827563	3	3	3	16.6	16.6	16.6	-1.878829956	-0.821432114	-1.555953026	-1.987792015	-1.552125931	-2.770682573	-1.307502747	-1.73130703	-1.474864006	-0.531049728
Q91VR8	Q91VR8	Protein BRICK1	Brk1		0.409588529	-0.266899109	0.831103981	0.389413919	7	7	7	76	76	76	1.173240662	1.421085358	1.106163979	1.389420509	0.954872131	1.914291382	1.400119781	0.571406364	1.297438622	2.196022034
Q8K2Q7;A0A0A6YWK4	Q8K2Q7	BRO1 domain-containing protein BROX	Brox		0.102499564	0.154125834	1.112747171	0.789769643	5	5	5	13.6	13.6	13.6	-0.950597763	-1.056203842	-0.770346642	-1.410140038	-2.207067728	-1.16517067	-3.390588284	-1.048018456	-0.942702293	-0.618505478
G3UWV4;Q69Z98;G3UXM5;G3UYN4;G3UZ19;G3UZN4;G3UZ00;G3UXY1	G3UWV4;Q69Z98;G3UXM5;G3UYN4;G3UZ19	Serine/threonine-protein kinase BRSK2	Brsk2	+	2.354519873	-1.261832047	0.417014066	0.004420589	8	7	7	15.4	14.1	14.1	-3.352583885	-2.577183485	-4.022665977	-3.086939573	-2.32252121	-1.662378311	-1.743566513	-2.158052921	-1.99683094	-1.491905212
P18572;K3W4Q8;J3QP71	P18572;K3W4Q8;J3QP71	Basigin	Bsg		0.175664586	-0.054576111	0.962877312	0.667321955	11	11	11	28.5	28.5	28.5	2.395355225	2.371679306	2.678793907	2.782031059	2.98342514	2.642526627	2.786851883	2.771061897	2.590678215	2.69304657
O88737;V9GX98	O88737	Protein bassoon	Bsn		0.568514481	-1.397382355	0.3796173	0.270075706	88	88	85	28.9	28.9	28.1	-4.305503845	0.109090805	-2.378405571	-2.021458626	-2.998071671	0.584096909	-0.639039993	-3.387148857	-2.676405907	1.511060715
Q9DB72	Q9DB72	BTB/POZ domain-containing protein 17	Btbd17		0.750713363	-1.039548349	0.486479747	0.177536084	4	4	4	11.7	11.7	11.7	-3.939148426	-1.352529526	-3.67289257	-4.240542412	-1.575353622	-1.659265518	-2.149274826	-3.108730555	-1.500451088	-1.165002823
A0A0R4J131;Q8CIF4	A0A0R4J131;Q8CIF4	Biotinidase	Btd		0.935581697	0.512867737	1.426883686	0.1159894	8	8	8	18.5	18.5	18.5	-0.427915573	-0.936449051	-0.390532494	-0.813990593	-0.670322418	-0.706781387	-1.500261307	-1.967804909	-0.457510948	-1.171190262
A0A140LHA2;Q9WVA3;A0A140LIM5;A0A140LJ21;A0A140LI47	A0A140LHA2;Q9WVA3;A0A140LIM5	Mitotic checkpoint protein BUB3	Bub3		0.036614137	-0.009532928	0.993414061	0.919148881	10	10	10	31.2	31.2	31.2	-0.960596085	-1.009555817	-1.156876564	-1.071534157	-1.186731339	-1.318170547	-1.011112213	-1.094056129	-1.094986916	-0.819303513
Q6PGH1	Q6PGH1	Protein BUD31 homolog	Bud31		0.151058013	-0.13445015	0.911016981	0.706223212	7	7	7	48.6	48.6	48.6	-2.381063461	-1.36746788	-1.477208138	-2.645859718	-1.527770996	-1.742176056	-1.354906082	-1.32618618	-2.553917885	-1.749933243
A0A087WQS2;Q9CQC6;A0A087WPF9;A0A087WS48	A0A087WQS2;Q9CQC6;A0A087WPF9	Basic leucine zipper and W2 domain-containing protein 1	Bzw1		0.377779555	0.112264633	1.080923657	0.419006196	13	13	12	23.5	23.5	22	2.986341476	2.472135544	2.298268318	2.38613987	2.503013611	2.381475449	2.446157455	2.56620121	2.231518745	2.459222794
P98086	P98086	Complement C1q subcomponent subunit A	C1qa		1.12619343	1.147307301	2.215000924	0.074783635	3	3	3	13.1	13.1	13.1	-1.859889984	-0.944978714	-1.638344765	-3.118370056	-1.432096481	-2.606981039	-3.209945917	-3.758285284	-1.453053474	-3.701950788
P14106	P14106	Complement C1q subcomponent subunit B	C1qb		0.078131307	-0.090660477	0.939092727	0.835350416	4	4	4	16.2	16.2	16.2	-1.557979584	-0.688085556	-1.063357353	-2.048071861	-0.490991592	-0.39175415	-2.224069357	-1.15007329	-0.741654396	-0.88763237
Q8R5L1;O35658	Q8R5L1;O35658	Complement component 1 Q subcomponent-binding protein, mitochondrial	C1qbp		0.032846972	0.013107681	1.009126951	0.927156459	6	6	6	31.9	31.9	31.9	1.356193542	1.496290207	1.19674778	1.257277489	0.999362946	1.5762043	1.357551575	0.977404594	1.309821129	1.019351959
Q02105	Q02105	Complement C1q subcomponent subunit C	C1qc		0.850378307	0.418895721	1.33690386	0.141130764	5	5	5	25.2	25.2	25.2	-1.059980392	-0.944478989	-1.221852303	-0.567980766	-0.636257172	-0.619844437	-1.555252075	-1.790188789	-0.935301781	-1.624441147
Q80X80;Q8CAA2;Q8CFV7;A0A1L1SSP2	Q80X80;Q8CAA2	C2 domain-containing protein 2-like	C2cd2l		0.460535538	-0.375416946	0.770882591	0.346309545	13	13	13	22.4	22.4	22.4	-1.1353302	-0.828966141	-0.629820824	-0.98294735	-1.123041153	-0.142536163	-0.264970779	-1.039961815	-1.714657784	0.339105606
P01027;H3BL60;H3BKW9	P01027	Complement C3;Complement C3 beta chain;C3-beta-c;Complement C3 alpha chain;C3a anaphylatoxin;Acylation stimulating protein;Complement C3b alpha chain;Complement C3c alpha chain fragment 1;Complement C3dg fragment;Complement C3g fragment;Complement C3d fragment;Complement C3f fragment;Complement C3c alpha chain fragment 2	C3	+	3.339543337	1.086483002	2.123557247	0.000457569	72	72	64	44.7	44.7	40.3	2.133411407	3.008680344	2.758677483	2.791443825	2.543773651	1.48698616	1.405786514	1.973456383	1.65956974	1.277772903
P01029;CON__ENSEMBL:ENSBTAP00000007350;CON__P01030	P01029	Complement C4-B;Complement C4 beta chain;Complement C4 alpha chain;C4a anaphylatoxin;Complement C4 gamma chain	C4b	+	2.445872034	1.056988907	2.080584535	0.00358202	23	23	22	14.6	14.6	14.2	0.062753677	1.272071838	0.832383156	0.535025597	0.967403412	-0.512582779	-0.707590103	-0.006731987	0.112250328	-0.500652313
P06684;A0A0J9YUU3;A0A2I3BQE1;A0A2I3BRQ1;A2AS37;CON__Q1A7A4	P06684	Complement C5;Complement C5 beta chain;Complement C5 alpha chain;C5a anaphylatoxin;Complement C5 alpha chain	C5	+	2.120202426	1.949951172	3.863614549	0.007582241	27	27	27	17	17	17	-0.575969696	1.128406525	0.470866203	0.877160072	0.82988739	-0.729629517	-3.134119034	-0.514523506	-1.390048027	-1.251085281
D3YXF5	D3YXF5	Complement component 7	C7		1.147529432	0.450526047	1.366538444	0.071198455	10	10	8	12.9	12.9	10.9	-1.886173248	-2.282548904	-2.158371925	-1.816086769	-1.971300125	-2.525842667	-2.737901688	-1.903143883	-2.17639637	-3.023826599
P06683;A0A0R4J032;H3BKN4	P06683;A0A0R4J032	Complement component C9	C9		1.001475079	1.067327356	2.095547693	0.099660927	5	5	5	10.9	10.9	10.9	-3.053858042	-1.14881134	-0.520161629	-1.373555183	-1.611591339	-1.402862549	-3.698814869	-2.614866734	-3.115135193	-2.212934971
P13634;D3YYQ4	P13634	Carbonic anhydrase 1	Ca1	+	3.626163202	2.260923386	4.792981547	0.000236503	11	11	11	61.3	61.3	61.3	1.874469757	2.018068314	2.897192955	3.181887627	3.588205338	0.213661194	0.608747482	0.737471581	0.661860466	0.033466339
Q9WVT6	Q9WVT6	Carbonic anhydrase 14	Ca14		0.515941982	0.266919708	1.203236059	0.304830219	6	6	6	20.2	20.2	20.2	0.240188599	-0.398174286	-0.356406212	0.171515465	0.058084488	-0.546644211	0.023843765	0.098208427	-0.192839622	-1.001958847
P00920;A0A0A6YX78	P00920;A0A0A6YX78	Carbonic anhydrase 2	Ca2;Car2		1.89075687	0.941585922	1.920638393	0.012860064	12	12	12	65.8	65.8	65.8	5.251661301	6.529693604	6.635876656	6.703465462	6.806987762	5.250421524	5.459777832	5.408621788	5.685053825	5.415880203
Q06138;D3YV52;D3Z704	Q06138	Calcium-binding protein 39	Cab39		1.461724284	-0.31364975	0.804603685	0.034536293	17	17	14	43.7	43.7	36.7	-0.410293579	-0.282150269	-0.341114998	-0.266293526	-0.74435997	-0.106485367	0.135334015	-0.281754494	-0.287667274	0.064609528
Q9DB16;A0A286YE11;A0A286YD53	Q9DB16	Calcium-binding protein 39-like	Cab39l		0.459835471	0.679969406	1.60210578	0.346868234	12	9	9	33.2	26.1	26.1	-3.144580841	-2.774024963	-2.750353813	0.57080555	-1.90348053	-2.660968781	-2.688127518	-2.350783348	-2.833317757	-2.868284225
O08532;E9Q1X8;Q8C6Y3	O08532;E9Q1X8	Voltage-dependent calcium channel subunit alpha-2/delta-1;Voltage-dependent calcium channel subunit alpha-2-1;Voltage-dependent calcium channel subunit delta-1	Cacna2d1		0.101366674	-0.072114563	0.951242736	0.791832506	31	31	29	30.9	30.9	29.2	0.831611633	1.276765823	1.29387188	0.783919334	0.811950684	1.490428925	1.161930084	0.305186272	0.801291466	1.599855423
E9Q683;Q6PHS9	E9Q683;Q6PHS9	Voltage-dependent calcium channel subunit alpha-2/delta-2;Voltage-dependent calcium channel subunit alpha-2-2;Voltage-dependent calcium channel subunit delta-2	Cacna2d2		1.307358156	-0.751098943	0.594150803	0.049276726	11	9	9	10.4	8.7	8.7	-1.791954041	-1.522027969	-0.825119972	-1.079316139	-1.868623376	-0.188058853	-0.193656921	-1.574498177	-0.746596336	-0.628736496
A2A543;Q8R3Z5;A0A0R4J194;A2A545;A2A542	A2A543;Q8R3Z5;A0A0R4J194;A2A545;A2A542	Voltage-dependent L-type calcium channel subunit beta-1	Cacnb1		0.682091661	-0.971410561	0.510007172	0.20792578	8	8	6	14.6	14.6	11.4	-3.595749855	-1.486200333	-1.980372429	-3.700521469	-2.936416626	-1.193552017	-1.704780579	-3.307598114	-2.564116478	-0.072160721
Q9CXW3;A0A0A6YY29	Q9CXW3	Calcyclin-binding protein	Cacybp		1.961302282	-0.580037689	0.668946301	0.010931952	12	12	12	59.4	59.4	59.4	-1.204515457	-0.638662338	-0.897749901	-0.749430656	-1.459026337	-0.651350021	-0.601333618	-0.236550331	-0.330010414	-0.229951859
E9QAI5;G3UWN2;B2RQC6;E9QAT6;F6S3Z3	E9QAI5;G3UWN2;B2RQC6	CAD protein;Glutamine-dependent carbamoyl-phosphate synthase;Aspartate carbamoyltransferase;Dihydroorotase	Cad		2.086277758	0.398579788	1.318209605	0.00819827	20	20	19	10.9	10.9	10.5	-1.548582077	-1.527952194	-1.431874275	-1.595141411	-2.009647369	-1.831035614	-2.102436066	-1.986800194	-2.144177437	-2.041646957
E9PYN1;Q8R5M8;A0A668KLV1;E0CY16	E9PYN1;Q8R5M8;A0A668KLV1;E0CY16	Cell adhesion molecule 1	Cadm1		0.941297403	-0.828151321	0.563250533	0.114472877	7	7	7	18.8	18.8	18.8	-0.626874924	0.777206421	0.908295631	-0.077588081	0.091623306	1.233194351	1.039726257	0.050318718	0.602187157	2.287992477
Q8BLQ9;G3UZM4;D3Z0N3	Q8BLQ9;G3UZM4	Cell adhesion molecule 2	Cadm2		0.996202094	-0.991059875	0.503108031	0.100878335	9	9	9	25.1	25.1	25.1	-0.481292725	0.378725052	0.299706459	0.094943047	-0.253017426	2.198055267	1.265264511	-0.400052071	0.040888786	1.890207291
K4DI58;Q99N28	K4DI58;Q99N28	Cell adhesion molecule 3	Cadm3		1.258770528	-0.872169876	0.546324537	0.055109881	14	14	14	36	36	36	-0.582811356	0.936527252	1.013342857	0.074303627	0.324655533	1.799505234	1.139509201	0.745818138	0.619194984	1.822839737
Q8R464	Q8R464	Cell adhesion molecule 4	Cadm4	+	2.195585283	-1.075980759	0.474348484	0.006374039	7	7	7	20.9	20.9	20.9	-0.243486404	-0.167617798	0.172833443	-0.259249687	0.52712822	1.34485817	1.366193771	1.688838005	0.305825233	0.703796387
Q80TJ1;K4DI76;J3QJW3	Q80TJ1;K4DI76;J3QJW3	Calcium-dependent secretion activator 1	Cadps		0.871639956	-0.908465195	0.532751555	0.134387862	46	46	4	39	39	4.5	-1.150117874	1.125144958	0.658061028	0.128537178	0.160690308	1.546426773	1.406190872	-0.148150444	0.588330269	2.071844101
P12658	P12658	Calbindin	Calb1		1.093746079	-2.121154976	0.229862818	0.080584946	10	9	9	37.9	33.7	33.7	-3.30910778	1.927173615	2.448069572	1.536528587	1.454639435	3.06149292	3.155157089	2.24582386	2.909201622	3.291402817
Q08331;Q8CCS7	Q08331;Q8CCS7	Calretinin	Calb2		1.243247317	-1.01949501	0.493288989	0.057115329	13	13	12	47.6	47.6	43.5	0.354629517	2.151172638	1.990170479	1.137785912	0.99489212	2.514234543	2.843257904	1.42236805	1.823748589	3.122516632
E9QA15;D3Z6I7;REV__B2RXW8;REV__B2RXQ2	E9QA15;D3Z6I7	Caldesmon 1	Cald1		1.100333013	0.314895248	1.243921331	0.079371939	69	69	0	55.3	55.3	0	5.76830864	5.277828217	5.189633369	5.311749458	5.4220047	4.905031204	4.890129089	5.323103905	5.417452812	4.859331131
E9QA16;Q8VCQ8;E9Q0M9;S4R1T7;E9Q9F3	E9QA16;Q8VCQ8;E9Q0M9;S4R1T7	Caldesmon 1	Cald1		1.487653369	0.688451004	1.611552294	0.032534687	57	4	2	61.9	4.7	2.4	2.42572403	1.989355087	2.01265049	2.768645287	2.442815781	1.505361557	1.330848694	2.121008873	2.187926292	1.051790237
P0DP28;P0DP27;P0DP26;A0A3Q4EHJ0;Q9D6P8;G3UX57;G3UZ90	P0DP28;P0DP27;P0DP26;A0A3Q4EHJ0;Q9D6P8	Calmodulin-like protein 3	Calml3		0.710458967	-0.303792953	0.810119729	0.194778507	14	14	8	68.5	68.5	53	5.339273453	6.027797699	5.493378639	5.486374855	5.185806274	5.938119888	5.607074738	5.540457726	5.57763958	6.388303757
P14211	P14211	Calreticulin	Calr		0.203329808	0.048226547	1.033993092	0.626138188	24	24	24	65.9	65.9	65.9	4.217699051	3.719251633	3.894064903	4.040249825	3.991289139	3.913440704	3.864173889	3.976761818	4.073666573	3.79337883
O35887;G3UWR0;G3UWV3;G3V004;G3UXA8;G3UY49;G3UXA3	O35887;G3UWR0;G3UWV3;G3V004;G3UXA8	Calumenin	Calu		0.198860842	0.07429924	1.052849511	0.632614523	12	12	2	39	39	7.3	2.522092819	2.200960159	2.186047554	2.134446144	2.464487076	2.543642044	2.09198761	2.292582512	2.39363575	1.814689636
Q6XLQ8	Q6XLQ8	Calumenin	Calu		1.259957126	1.23431778	2.352700668	0.054959513	12	2	2	38.7	7	7	-0.655345917	-1.017908096	-1.084204674	-0.569695473	0.020519257	-0.790172577	-3.266674757	-2.936439753	-1.578555107	-0.906381607
Q91YS8;D3Z368	Q91YS8	Calcium/calmodulin-dependent protein kinase type 1	Camk1		0.58457662	-0.445462275	0.734348976	0.260269561	6	3	3	20.9	11.5	11.5	-0.810771942	-2.775990725	-1.289549828	-0.970219612	-1.564165115	-0.592412949	-1.05683136	-1.272324562	-1.164307594	-1.097509384
Q8BW96	Q8BW96	Calcium/calmodulin-dependent protein kinase type 1D	Camk1d		0.864089751	-0.869735575	0.547247144	0.13674462	9	9	6	26.2	26.2	17.1	-1.552957535	-1.468362808	-1.346240044	-3.741089106	-2.112863541	-0.675020218	-1.165010452	-2.150858879	-1.311520576	-0.570425034
P11798;F8WIS9;F8WHB5;D3Z7K9;F6WHR9	P11798;F8WIS9	Calcium/calmodulin-dependent protein kinase type II subunit alpha	Camk2a		0.473898191	-0.799876404	0.574398384	0.335816328	21	17	15	44.4	34.1	32.2	0.413499832	2.750608444	0.862952232	0.624079704	0.574544907	2.933095932	1.850151062	-0.09883213	1.017254829	3.523397446
Q5SVJ0;P28652;Q5SVI0;Q5SVI2;Q5SVI3;Q5SVI9;Q5SVJ1;Q68EG2;Q5SVI1	Q5SVJ0;P28652;Q5SVI0;Q5SVI2;Q5SVI3;Q5SVI9;Q5SVJ1;Q68EG2;Q5SVI1	Calcium/calmodulin-dependent protein kinase type II subunit beta	Camk2b		0.967687585	-0.940706635	0.520977642	0.107723986	23	23	14	42.6	42.6	29.1	2.215135574	4.658880234	3.38579464	3.239262581	3.247093201	4.731405258	4.306818008	3.337286949	3.780062675	5.294126511
E9Q1W0;E9Q1T1;A0A0G2JGS4;Q6PHZ2;E9Q1V9;Q8CCM0;E9PXV3;F6RWZ9;E9QAJ4;D6RDQ8	E9Q1W0;E9Q1T1;A0A0G2JGS4;Q6PHZ2;E9Q1V9;Q8CCM0	Calcium/calmodulin-dependent protein kinase type II subunit delta	Camk2d		0.075802932	-0.035498047	0.975694873	0.839840992	17	10	10	37.9	24.8	24.8	0.661144257	0.972024918	0.504652977	0.218306541	0.608201981	0.937444687	0.593280792	0.218400002	0.75713253	0.635562897
Q923T9;A0A2I3BQP6;A0A286YDK9;A0A286YCH4;A0A286YCI7	Q923T9;A0A2I3BQP6	Calcium/calmodulin-dependent protein kinase type II subunit gamma	Camk2g		0.114696242	-0.079590607	0.946326147	0.767898391	18	10	3	40.6	25.7	7.6	-0.475580215	0.276248932	0.241370201	0.456088066	1.099632263	0.148693085	0.374715805	0.481545448	0.457684517	0.533073425
Q3UHL1;A0A0A6YW88;A0A0A6YXI7;A0A0A6YW08	Q3UHL1;A0A0A6YW88	CaM kinase-like vesicle-associated protein	Camkv		0.305617196	-0.64677887	0.63870477	0.494746584	19	19	19	41.4	41.4	41.4	-0.649436951	1.590530396	-0.110072136	0.027495384	-0.180650711	1.931100845	0.956396103	-1.817233086	-0.082942009	2.924438477
P51437	P51437	Cathelin-related antimicrobial peptide	Camp		1.380457375	2.195981407	4.582012541	0.041643059	2	2	2	19.8	19.8	19.8	-1.297702789	-1.018960953	0.669518471	-4.207921982	0.674505234	-2.77038455	-3.108766794	-3.439359188	-3.177842617	-3.664115906
Q6ZQ38;D3YWC5	Q6ZQ38	Cullin-associated NEDD8-dissociated protein 1	Cand1		0.806298096	-0.253082275	0.839101783	0.156207508	48	48	46	43.9	43.9	42.5	1.620162964	2.134969711	1.866940498	1.906125069	1.743696213	2.021165848	2.305683136	1.778021812	1.903639793	2.528795242
P35564	P35564	Calnexin	Canx		0.899403268	0.145763397	1.106315902	0.12606564	43	43	43	52.3	52.3	52.3	3.998912811	3.775197983	3.738106728	3.770407677	4.016542435	3.84113121	3.641454697	3.866671562	3.663884163	3.557209015
P40124;B1ARS0	P40124	Adenylyl cyclase-associated protein 1	Cap1	+	3.063948358	0.482148361	1.396822169	0.000863081	31	31	30	67.7	67.7	66	4.925001144	4.703536987	4.677048683	4.497742653	4.822883606	4.264940262	4.182533264	4.16782093	4.135334969	4.464841843
Q9CYT6;D3YTR7;A0A286YCS6	Q9CYT6;D3YTR7;A0A286YCS6	Adenylyl cyclase-associated protein 2;Adenylyl cyclase-associated protein	Cap2		0.25410416	-0.143529129	0.90530189	0.557052131	19	18	18	40.5	38.9	38.9	-0.119421005	0.027536392	-0.086060524	-0.411868095	-0.101547241	0.345407486	-0.250677109	-0.491896629	-0.276602745	0.700054169
Q99LB4;P24452;D3YTL5;D3YZN3;D3YU77;D3Z014;D3Z4K5	Q99LB4;P24452;D3YTL5	Macrophage-capping protein	Capg		1.260911224	0.476527786	1.391390896	0.054838905	10	10	10	49.3	49.3	49.3	3.410434723	3.147703171	3.136055946	3.517106056	3.279052734	2.450435638	2.58140564	3.561688423	2.895495415	2.618688583
O35350;A0A494BAC4;A0A494BAS0	O35350	Calpain-1 catalytic subunit	Capn1		1.969924368	0.350232697	1.274766222	0.010717059	26	26	26	38.3	38.3	38.3	1.358213425	1.133720398	0.914778709	1.280940056	1.201284409	0.583538055	0.773267746	0.993224144	0.821476936	0.966266632
O08529	O08529	Calpain-2 catalytic subunit	Capn2		0.726179074	0.134386444	1.097625911	0.187854207	26	26	26	41.9	41.9	41.9	2.93365097	2.679937363	2.842957497	2.757899284	2.770843506	2.502725601	2.674806595	2.974543571	2.603611946	2.557668686
O88456;A0A0R4J1C2;Q9D7J7	O88456;A0A0R4J1C2	Calpain small subunit 1	Capns1		0.378484024	0.135124588	1.098187647	0.418327077	8	8	8	38.8	38.8	38.8	0.754777908	0.941194534	1.030714989	1.069563866	1.519367218	0.747001648	0.857505798	1.296013832	0.904561043	0.834913254
Q60865;A2BH47;F6YP03;F6YLI0	Q60865	Caprin-1	Caprin1		0.190735434	-0.146605682	0.903373387	0.644561804	10	10	10	13	13	13	-0.757614136	-0.322843552	-0.817307472	-0.041245461	-0.951478958	-0.990850449	-0.25078392	-0.872300148	-0.476435661	0.432909012
P47753;Q5RKN9;A0A0G2JE27	P47753;Q5RKN9	F-actin-capping protein subunit alpha-1	Capza1		0.124412583	0.074377441	1.052906583	0.750909186	8	6	6	32.5	26.6	26.6	1.075363159	1.498165131	1.356757164	0.637524605	0.58587265	1.196537018	0.952482224	0.470444679	1.182467461	0.97986412
P47754;D6RCW7;A0A0N4SVM0	P47754;D6RCW7;A0A0N4SVM0	F-actin-capping protein subunit alpha-2	Capza2		0.105020548	0.084800339	1.060540958	0.785198483	13	13	11	54.9	54.9	49	2.981405258	3.265724182	3.179240227	2.500552177	2.144266129	2.803236008	2.834154129	2.062066078	2.575955391	3.371774673
P47757;A0A0A0MQI9;F6YHZ8	P47757	F-actin-capping protein subunit beta	Capzb		0.090811917	0.158991528	1.116506405	0.811312342	18	3	3	57.4	11.6	11.6	-0.825366974	-1.510580063	-0.998557091	-1.795277596	-3.019885778	-0.757987976	-1.209497452	-2.958174944	-3.109649658	-0.909315109
A2AMW0;F7CAZ6	A2AMW0;F7CAZ6	F-actin-capping protein subunit beta	Capzb		0.127845996	-0.048230362	0.967121892	0.744996108	19	19	4	57.3	57.3	8.5	2.688268661	2.788139343	2.27858448	2.8642416	2.840246201	2.816747665	2.403022766	2.775145531	2.725615501	2.980100632
Q9CR86	Q9CR86	Calcium-regulated heat stable protein 1	Carhsp1		0.863148411	0.542847443	1.456845052	0.137041338	4	4	4	28.4	28.4	28.4	-0.899242401	-0.579633713	-0.353428841	-0.989327431	-1.375513077	-1.239116669	-0.675905228	-2.366578102	-1.462931633	-1.166851044
J3QMM7;K3W4M4;Q9CZ42;J3QN06;J3QPU6	J3QMM7;K3W4M4;Q9CZ42;J3QN06	ATP-dependent (S)-NAD(P)H-hydrate dehydratase	Carkd		0.324514787	0.11755867	1.084897444	0.473680179	12	12	12	55.7	55.7	55.7	0.705940247	0.789503098	0.64770031	0.286858559	0.703586578	0.819698334	0.494226456	0.332184792	0.134148598	0.765537262
Q9WVG6;D3YUP1;D6RFA7	Q9WVG6;D3YUP1	Histone-arginine methyltransferase CARM1	Carm1		0.178104907	0.159693527	1.117049817	0.663582759	8	8	8	13.5	13.5	13.5	-2.419874191	-1.996868134	-2.423987627	-1.666583061	-2.004341125	-1.393949509	-2.598089218	-3.05917716	-2.653597355	-1.605308533
Q9ER72;A0A140LII7;A0A140LIB6	Q9ER72	Cysteine--tRNA ligase, cytoplasmic	Cars		0.098756893	0.101209116	1.072672087	0.796605144	14	14	14	17.7	17.7	17.7	-1.465301514	-1.09135437	-1.747632027	-1.564318657	-1.650964737	-1.293502808	-0.826120377	-2.899265528	-1.84174633	-1.164981842
Q6P2L7;E9PZJ6;A2AR60	Q6P2L7;E9PZJ6;A2AR60	Protein CASC4	Casc4		0.246676407	0.217052841	1.16235668	0.566661352	7	7	7	14.7	14.7	14.7	-0.298614502	-1.753282547	-0.951785088	-0.271868706	-0.501264572	-1.781429291	-0.75725174	-0.552529335	-1.205719948	-0.565149307
O70589;F6ZQR2;B1AUH5	O70589	Peripheral plasma membrane protein CASK	Cask		0.630632721	-0.202132416	0.869264772	0.234081601	30	30	2	34.9	34.9	3	-0.049152374	0.139451981	0.093482018	-0.291010857	-0.605041504	0.176496506	0.175855637	-0.178631783	-0.059096336	0.183767319
Q6P9K8	Q6P9K8	Caskin-1	Caskin1		0.669552765	-0.783358002	0.581012859	0.214016489	28	28	27	27.7	27.7	27	-3.086374283	-0.720338821	-1.218014717	-1.757426262	-2.117715836	-0.746767044	-0.37925148	-2.415305138	-1.379506111	-0.062250137
P70677;A0A1B0GRX1	P70677	Caspase-3;Caspase-3 subunit p17;Caspase-3 subunit p12	Casp3		1.600866941	0.51337471	1.427385191	0.025068772	3	3	3	11.2	11.2	11.2	-1.374771118	-1.145147324	-1.475834846	-0.721552849	-0.913272858	-2.067939758	-1.423168182	-1.518866539	-1.428570747	-1.758907318
A0A087WQT6;O89110	A0A087WQT6;O89110	Caspase-8;Caspase-8 subunit p18;Caspase-8 subunit p10	Casp8		0.747281183	0.405510187	1.324557237	0.17894469	6	6	6	13	13	13	-2.436954498	-2.330612183	-2.87606144	-3.070057869	-3.490112305	-3.426614761	-3.164270401	-2.656165123	-3.724918604	-3.259380341
P51125;Q8CE80;Q8C281;Q921U7;Q8CE04;A0A338P6J9;A0A1Y7VJN8	P51125;Q8CE80;Q8C281;Q921U7;Q8CE04;A0A338P6J9;A0A1Y7VJN8	Calpastatin	Cast		1.284557138	0.382774353	1.303846789	0.051932934	24	24	24	42.3	42.3	42.3	1.409021378	1.206890106	0.877112389	1.02701664	0.738929749	0.689983368	0.645254135	0.890667915	0.882163048	0.237030029
P24270;A2AL20;Q8BI29	P24270	Catalase	Cat		0.181439863	0.104235458	1.074924594	0.658506608	26	26	26	58.3	58.3	58.3	1.880235672	2.633394241	2.631716728	2.536313057	2.769107819	2.853586197	2.246360779	2.66804409	2.213690758	1.947908401
P49817;H3BKG0;D3Z148	P49817;H3BKG0;D3Z148	Caveolin-1;Caveolin	Cav1		0.034717892	-0.025634003	0.982388786	0.923170903	11	11	7	68	68	53.4	5.909749985	5.229057312	5.260941505	4.576336861	5.333557129	5.490842819	5.245380402	5.623545647	5.314112663	4.763931274
Q9WVC3;Q924U4	Q9WVC3	Caveolin-2	Cav2		0.203452211	0.125233078	1.090683926	0.62596174	4	4	4	37	37	37	0.561273575	0.486539841	-0.305245399	0.016015053	0.419878006	0.400918961	-0.131164551	0.656384468	-0.013979912	-0.359863281
P48758;A0A338P684;A0A1B0GRG8	P48758;A0A338P684	Carbonyl reductase [NADPH] 1	Cbr1		0.080843731	-0.054291534	0.963067261	0.830149421	14	14	13	60.6	60.6	57.8	1.356536865	1.313301086	1.362271309	1.434063911	0.548200607	1.509674072	1.648557663	0.664221764	1.023133278	1.440244675
P08074;F6YNX9	P08074;F6YNX9	Carbonyl reductase [NADPH] 2	Cbr2		0.861081942	0.280692291	1.214777667	0.137694964	12	12	12	59	59	59	2.564395905	2.184780121	2.010849953	2.377039909	2.016429901	1.858154297	1.598178864	2.070876122	2.386389732	1.836435318
Q8K354;A0A338P797	Q8K354	Carbonyl reductase [NADPH] 3	Cbr3		0.076699509	0.034180832	1.023975241	0.838108974	10	9	9	46.2	43.3	43.3	-0.777908325	-0.306333542	-0.700732231	-0.54859066	-0.171804428	-0.669099808	-0.488525391	-0.640631676	-0.762782097	-0.115234375
Q91VT4;D3Z6C4	Q91VT4;D3Z6C4	Carbonyl reductase family member 4	Cbr4		1.303446108	0.543234253	1.457235709	0.049722607	8	8	8	43.6	43.6	43.6	0.910232544	0.730485916	0.945603371	0.283499718	0.418855667	0.234104156	-0.20492363	0.823096275	-0.209086418	-0.070684433
P83917;Q7TPM0;Q9CYJ8	P83917;Q7TPM0;Q9CYJ8	Chromobox protein homolog 1	Cbx1		0.492912845	0.697194242	1.621348521	0.321430552	4	3	3	38.4	29.7	29.7	0.629184723	-0.23802948	0.732611656	0.339489937	1.530345917	0.689754486	0.200054169	0.731547356	-2.437571287	0.323846817
Q9DCC5;P23198;D3Z313;D3Z1A9	Q9DCC5;P23198;D3Z313	Chromobox protein homolog 3	Cbx3		0.149779422	0.078587341	1.055983536	0.708305441	7	7	6	51.4	51.4	42.6	1.477861404	0.859144211	2.019715309	1.257908821	1.43463707	1.327381134	1.490039825	1.172617912	1.149359703	1.516931534
Q61686	Q61686	Chromobox protein homolog 5	Cbx5		0.389867514	-0.501126814	0.706554713	0.407504572	7	7	7	37.7	37.7	37.7	-0.40873909	-0.589963913	-0.502514839	-3.253136396	-0.231908798	-0.645423889	-0.350076675	-0.543219566	-0.254412651	-0.687496185
Q8CH18;A0A1W2P765;A0A1W2P7Q7	Q8CH18	Cell division cycle and apoptosis regulator protein 1	Ccar1		0.002469428	-0.001067352	0.999260441	0.994330067	26	26	26	22.8	22.8	22.8	-0.657699585	-1.255241394	-0.947148323	-1.244460106	-0.764772415	-0.795000076	-1.202478409	-1.007399559	-0.792017937	-1.067089081
Q8VDP4	Q8VDP4	Cell cycle and apoptosis regulator protein 2	Ccar2		0.033457067	0.011330414	1.007884565	0.925854907	29	29	29	38.3	38.3	38.3	0.782001495	0.327438354	0.4223032	0.295874596	0.512075424	0.265432358	0.678184509	0.283921242	0.507809639	0.547693253
Q71RI9;A0A0G2JGE1;D6RJ70	Q71RI9	Kynurenine--oxoglutarate transaminase 3	Ccbl2		1.994976712	0.373180389	1.295204937	0.010116337	12	12	12	30.5	30.5	30.5	0.338891983	-0.022884369	0.148097038	0.011696815	-0.062232971	-0.334991455	-0.127847672	-0.344723701	-0.089976311	-0.554794312
Q3TMW1	Q3TMW1	Coiled-coil domain-containing protein 102A	Ccdc102a		0.507027617	-0.804991865	0.572365308	0.311151847	6	6	6	14	14	14	-1.867279053	-2.338894129	-2.775438547	-1.295676231	-4.616381168	-3.351228952	-1.698860168	-1.890053749	-1.623654366	-0.304912567
Q9D8X2	Q9D8X2	Coiled-coil domain-containing protein 124	Ccdc124		0.044181202	-0.054615426	0.962851073	0.903272519	5	5	5	21.2	21.2	21.2	-1.47341156	-2.013317108	-1.292784691	-1.885069489	-1.469301224	-1.110450745	-0.362638474	-1.857833385	-2.855646133	-1.674238205
Q3TC33;E0CYX9;E0CYP1	Q3TC33;E0CYX9;E0CYP1	Coiled-coil domain-containing protein 127	Ccdc127		0.343475129	-0.190599823	0.876241335	0.453445265	8	8	8	36.2	36.2	36.2	0.163291931	0.00211525	-0.985245705	-0.544171333	-0.620634079	0.203371048	-0.164270401	-0.467808723	-0.409321785	-0.19361496
Q8CI71	Q8CI71	Coiled-coil domain-containing protein 132	Ccdc132		1.135899401	-1.280371284	0.411689545	0.073130846	12	12	12	15.7	15.7	15.7	-2.182705402	-0.688022614	-1.200837135	-1.327834129	-3.916544437	-0.610452652	-0.474822998	-1.227187157	-0.892317772	0.290693283
E9Q8Q6;A2AST1;J3QNK9	E9Q8Q6;A2AST1	Coiled-coil domain containing 141	Ccdc141		0.692594026	0.319491577	1.2478907	0.202957906	18	18	18	12.1	12.1	12.1	-1.864149094	-2.141618729	-1.498486519	-1.606368065	-1.202800751	-1.740406036	-2.063360214	-1.952260017	-1.594712257	-2.560142517
Q9JIG7	Q9JIG7	Coiled-coil domain-containing protein 22	Ccdc22		0.089244342	0.01871109	1.013054009	0.814246046	14	14	14	30.3	30.3	30.3	-1.225820541	-1.084054947	-1.070923805	-1.178572655	-1.212747574	-0.997678757	-1.406234741	-1.140072823	-1.235756874	-1.085931778
Q9D024;F7C265;B1AR93	Q9D024	Coiled-coil domain-containing protein 47	Ccdc47		0.490927937	0.156850433	1.114850634	0.322902987	14	14	14	27.3	27.3	27.3	-0.019262314	0.104625702	-0.002469063	-0.331860542	0.263776779	-0.004278183	-0.491281509	-0.051413536	0.114617348	-0.337085724
Q3URS9	Q3URS9	Coiled-coil domain-containing protein 51	Ccdc51		0.915889152	0.173994446	1.128177794	0.121369859	11	11	11	30.5	30.5	30.5	-0.677158356	-0.792201996	-0.556117058	-1.107182503	-0.707839966	-1.060035706	-0.970935822	-0.824090004	-0.91817379	-0.937236786
Q8R3Q6;F8WJI3;E9Q4B5	Q8R3Q6;F8WJI3	Coiled-coil domain-containing protein 58	Ccdc58		0.775729462	0.698795986	1.623149614	0.167598659	3	3	3	31.9	31.9	31.9	-1.244989395	-1.133302689	-0.643511772	-0.738093376	-0.998744965	-2.432430744	-0.875198364	-3.004951477	-1.023230553	-0.916810989
D3YZP9;F6SXB0;F7B4D5;REV__Q9D2W5;REV__Q6PEM6	D3YZP9	Coiled-coil domain-containing protein 6	Ccdc6		0.361689604	-0.278572083	0.824406576	0.434820886	11	11	11	27.5	27.5	27.5	-2.033100128	-2.028739929	-1.162449837	-2.3729105	-1.742622375	-1.061178207	-1.224344254	-1.72742939	-2.582728386	-1.35128212
Q8C3X2	Q8C3X2	Coiled-coil domain-containing protein 90B, mitochondrial	Ccdc90b		1.053936735	0.462838364	1.378250728	0.088320855	11	11	10	41	41	38.3	0.074947357	0.323215485	0.133490562	0.422026634	0.205751419	0.070169449	0.002719879	0.301581383	-0.591114998	-0.938116074
E9QAD4;Q7TQK5	E9QAD4;Q7TQK5	Coiled-coil domain-containing protein 93	Ccdc93		0.241661315	0.125931549	1.091212102	0.573242901	17	17	17	26.4	26.4	26.4	1.826061249	1.641248703	1.765210152	2.052077293	1.300611496	2.064939499	1.186437607	1.186099052	1.706851006	1.811223984
Q8BGU5;A0A3Q4EBW6;A0A3Q4EIH7;A0A087WPI4	Q8BGU5	Cyclin-Y	Ccny		0.224669756	-0.120956802	0.91957758	0.596115266	6	6	5	22.9	22.9	20.5	-0.142187119	-0.21607399	-0.215289116	-0.780882835	-0.651908875	-0.009973526	0.04794693	-0.919535637	-0.377415657	-0.142580032
P80314;A0A1W2P7B7;A0A1W2P6Q3;A0A1W2P828;A0A1W2P871;A0A1W2P8B6	P80314	T-complex protein 1 subunit beta	Cct2		1.037752618	-0.114635086	0.9236159	0.091674253	33	33	33	73.8	73.8	73.8	2.72303009	2.982505798	2.710568428	2.711247444	2.690332413	2.926879883	2.873516083	2.909970284	2.791144371	2.889348984
P80318;E9Q133;Q3U0I3;F6Q609;F6ZVG8	P80318;E9Q133;Q3U0I3;F6Q609	T-complex protein 1 subunit gamma	Cct3		0.025333898	-0.005385208	0.996274216	0.943335333	36	36	36	66.6	66.6	66.6	2.329153061	2.451196671	2.318993568	2.135519981	2.133163452	2.239582062	2.358455658	2.142941475	2.300812721	2.353160858
P80315;G5E839;G3UYW5;G3UXF3;G3UXG2	P80315;G5E839	T-complex protein 1 subunit delta	Cct4		0.088581772	-0.040780258	0.972129045	0.815489227	28	28	28	52.3	52.3	52.3	2.390298843	2.401317596	2.062439919	1.682181358	1.912935257	2.375078201	2.16318512	1.815209389	2.037364006	2.262237549
P80316;E0CZA1	P80316	T-complex protein 1 subunit epsilon	Cct5		0.286832645	-0.061059952	0.958559604	0.516615409	28	28	28	59.9	59.9	59.9	2.896766663	2.937883377	2.955836296	2.723153114	2.677581787	2.930784225	2.926809311	2.698466301	2.822575569	3.11788559
Q52KG9;P80317;Q61390;B1AT05	Q52KG9;P80317	T-complex protein 1 subunit zeta	Cct6a		0.116020076	-0.024609375	0.983086744	0.765561217	23	23	23	48.6	48.6	48.6	2.083471298	2.213356018	2.254090309	1.948073387	2.015079498	2.213340759	2.007474899	2.156643867	1.992917061	2.266740799
P80313;A0A0N4SV00;A0A0N4SUI8;A0A0N4SV22	P80313;A0A0N4SV00	T-complex protein 1 subunit eta	Cct7		0.829235089	-0.134872437	0.910750359	0.14817158	28	28	28	59.4	59.4	59.4	2.364597321	2.23625946	2.201874733	1.98952961	2.283304214	2.394060135	2.27215004	2.230477333	2.305163383	2.54807663
P42932;H3BL49;H3BJB6;H3BKG2;H3BLL1;H3BKR8	P42932;H3BL49	T-complex protein 1 subunit theta	Cct8		0.01468877	-0.005918503	0.99590601	0.966743432	32	32	32	64.4	64.4	64.4	3.273281097	3.067697525	3.116333961	2.601094246	2.940664291	3.08171463	3.111028671	2.830399513	2.808396339	3.197124481
Q8C1Y8	Q8C1Y8	Vacuolar fusion protein CCZ1 homolog	Ccz1		0.699279574	1.442131615	2.717220445	0.199857489	4	4	4	8.8	8.8	8.8	0.985134125	1.474924088	1.232008934	0.561732292	0.508880615	1.588026047	1.001516342	-2.770886183	0.870324135	-3.136958361
Q8R422	Q8R422	CD109 antigen	Cd109	+	2.349717394	0.892242432	1.85605882	0.004469744	14	14	14	12.8	12.8	12.8	-1.197647095	-1.224208832	-1.509760857	-0.547808647	-0.707452774	-2.08924675	-1.512783051	-1.96432972	-1.738335609	-2.343395233
P10810	P10810	Monocyte differentiation antigen CD14	Cd14		1.783849401	0.866336679	1.823027949	0.01644942	6	6	6	20.5	20.5	20.5	-1.836725235	-1.67852211	-1.036280632	-1.657347679	-1.223571777	-2.468366623	-2.880629778	-1.597781181	-2.013533592	-2.803819656
O35566;A0A1B0GRG3;A0A1B0GSK8;A0A1B0GSP0	O35566;A0A1B0GRG3;A0A1B0GSK8;A0A1B0GSP0	CD151 antigen	Cd151		0.051601801	-0.046157837	0.968512224	0.887969807	6	6	6	20.6	20.6	20.6	2.007642746	0.178056717	1.38579464	1.02115345	1.269151688	1.075998306	1.434453964	1.097802162	1.531989098	0.952344894
Q2VLH6	Q2VLH6	Scavenger receptor cysteine-rich type 1 protein M130;Soluble CD163	Cd163		0.165468223	-0.110443497	0.926303265	0.683174704	16	16	16	16.3	16.3	16.3	0.004776001	0.166704178	0.361002922	0.411898613	0.570688248	0.343650818	0.126617432	1.109250069	0.762454033	-0.274684906
E9QMY1;Q80VX2;O54901;E9PZI9;Q05D16	E9QMY1;Q80VX2;O54901;E9PZI9;Q05D16	OX-2 membrane glycoprotein	Cd200		1.291526457	-0.609949875	0.655219467	0.051106194	5	5	5	19.3	19.3	19.3	0.188955307	0.258827209	0.960412025	-0.521134377	0.113836288	1.026966095	1.016057968	0.591172218	0.435256004	0.981193542
Q9JLQ0;A0A3B2W812	Q9JLQ0;A0A3B2W812	CD2-associated protein	Cd2ap		0.558546249	0.0884655	1.063238684	0.276346361	21	21	21	35.3	35.3	35.3	-0.466650009	-0.525596619	-0.374634743	-0.663254738	-0.720834732	-0.790977478	-0.607709885	-0.539917946	-0.637768745	-0.616924286
Q64314	Q64314	Hematopoietic progenitor cell antigen CD34	Cd34		0.381352429	0.556974125	1.47118036	0.415573237	6	6	6	12.8	12.8	12.8	1.448295593	-1.160160065	0.667233467	0.3988657	0.006267548	0.656488419	-2.103748798	0.4027071	-0.024991035	-0.354824066
P56528	P56528	ADP-ribosyl cyclase/cyclic ADP-ribose hydrolase 1	Cd38		1.671975563	-0.526105499	0.694426785	0.021282588	7	7	7	26.3	26.3	26.3	0.433877945	-0.075130463	0.329197884	0.082476616	0.380275726	0.85736084	1.278526306	0.558730125	0.739674568	0.346933365
Q3U8S1;A2APM5;A2APM3;A2APM4;E9QKM8;Q80X37;A2APM1;A2APM2;P15379	Q3U8S1;A2APM5;A2APM3;A2APM4;E9QKM8;Q80X37;A2APM1;A2APM2;P15379	CD44 antigen	Cd44		0.538545119	-0.645409918	0.639311115	0.289370917	5	5	5	15.3	15.3	15.3	-1.256069183	-1.155525208	-0.688303947	-3.738437414	-0.805437088	-0.624134064	-0.783361435	-0.98693943	-1.121916771	-0.900371552
A0A2R8W6P0;D3Z187	A0A2R8W6P0;D3Z187	Leukocyte surface antigen CD47	Cd47		0.706428226	-0.184392548	0.880019534	0.196594686	7	7	0	21.1	21.1	0	1.457778931	1.473468781	1.305480003	1.668923378	1.188079834	1.583135605	1.691308975	1.371319771	1.425885201	1.944044113
Q9QWK4	Q9QWK4	CD5 antigen-like	Cd5l	+	2.768955876	2.030325961	4.084971353	0.001702331	13	13	12	38.4	38.4	36.4	-0.790872574	-2.027719498	0.091212273	-0.25584507	-0.070716858	-3.107934475	-2.35439539	-2.954100847	-1.955010056	-2.834130764
A0A1W2P8C6;P41731	A0A1W2P8C6;P41731	CD63 antigen	Cd63		0.877963477	2.254452085	4.77153047	0.132445291	2	2	2	11	11	11	1.76222229	0.413738251	0.950186729	-3.311456919	0.902111053	-3.961244345	1.784395218	-3.000509977	-2.293021917	-3.085078001
P35762;A0A140LJL0	P35762;A0A140LJL0	CD81 antigen	Cd81		0.553313865	-0.193861771	0.874262382	0.279695922	4	4	4	30.9	30.9	30.9	4.279727936	4.019752502	3.982933998	3.650406837	3.942205429	4.54834938	4.388776779	3.806593895	4.105164528	3.995450974
P40237;A2AIJ1;A2AIJ2	P40237;A2AIJ1	CD82 antigen;Tetraspanin	Cd82		0.436651907	0.223186874	1.167309295	0.365887938	6	6	6	19.5	19.5	19.5	1.590679169	1.349992752	1.858237267	1.119803429	1.264270782	1.162080765	1.919706345	0.879519463	1.253914833	0.851827621
P40240	P40240	CD9 antigen	Cd9		0.573136116	-0.617295837	0.651891678	0.267216877	6	6	6	31.9	31.9	31.9	2.907346725	2.755460739	2.277798653	2.867049217	2.53553772	4.312282562	3.362695694	4.342112541	2.744059563	1.668521881
O89103	O89103	Complement component C1q receptor	Cd93		0.041703068	0.077827978	1.055427865	0.908441429	5	5	5	8.4	8.4	8.4	-4.219764233	-2.314922333	-1.490721703	-1.193226814	-1.022924423	-2.23513031	-1.66604805	-1.46612072	-2.108122826	-3.155277491
Q8VCN6	Q8VCN6	CD99 antigen	Cd99		0.679887833	0.828380299	1.77569069	0.208983581	1	1	1	13.1	13.1	13.1	0.016500473	-0.136512756	-0.464642525	-0.580964088	-0.45785141	-0.448429108	-0.721540451	-0.675875664	-0.397055626	-3.522470951
G3X8W7;A0A0R4J1W7;Q8BGZ4	G3X8W7;A0A0R4J1W7;Q8BGZ4	Cell division cycle protein 23 homolog	Cdc23		0.388260813	-0.223189545	0.856669396	0.409014954	10	10	10	18.4	18.4	18.4	-1.668613434	-1.632162094	-2.507430077	-2.909628868	-2.514080048	-2.105705261	-1.91375351	-2.074542046	-2.005850792	-2.016115189
Q61081;A0A1L1STC0;REV__O35245	Q61081;A0A1L1STC0	Hsp90 co-chaperone Cdc37;Hsp90 co-chaperone Cdc37, N-terminally processed	Cdc37		1.142758314	-0.342347717	0.788756712	0.071984946	14	14	14	37.2	37.2	37.2	0.614339828	0.653867722	0.545470238	0.090188026	0.555900574	0.818592072	0.476959229	0.877621651	0.723343849	1.274988174
P60766;A0A2R8VH29;G3UZM2;F2Z463;D3YX61	P60766	Cell division control protein 42 homolog	Cdc42		0.002814654	-0.000796127	0.999448319	0.993539975	8	7	7	48.2	42.4	42.4	3.276004791	3.233562469	2.802433968	3.229239464	3.075620651	3.079847336	3.128881454	3.272139549	3.068463326	3.071510315
D3YYN8;E9PVY0;A0A1D5RLQ9;Q3UU96;H7BX44;F6Q5A5;F6S5Z6;F6YZJ7;A0A0A6YXJ5;F6W0C2	D3YYN8;E9PVY0;A0A1D5RLQ9;Q3UU96;H7BX44;F6Q5A5;F6S5Z6	Non-specific serine/threonine protein kinase;Serine/threonine-protein kinase MRCK alpha	Cdc42bpa		0.095936264	0.066934967	1.047488908	0.801795725	28	25	25	17.2	15.8	15.8	2.344900131	2.332529068	1.533526421	2.606583595	2.616094589	2.078353882	1.786567688	2.756676674	2.397295952	2.080064774
Q7TT50;A0A1Y7VM95;A0A1Y7VLI0;A0A1Y7VKD5	Q7TT50	Serine/threonine-protein kinase MRCK beta	Cdc42bpb		1.463681605	0.29435997	1.226340809	0.034380991	40	40	36	23.6	23.6	22.2	-0.292982101	-0.190160751	-0.22755146	0.072781563	-0.296747208	-0.581806183	-0.66440773	-0.561255455	-0.470915794	-0.128074646
Q9JM96;A2A6Q2;A2A6Q3	Q9JM96;A2A6Q2	Cdc42 effector protein 4	Cdc42ep4		0.052340926	-0.01727066	0.988100259	0.886459859	12	12	11	34.1	34.1	32.1	0.036724091	-0.09082222	0.04711628	0.18002224	-0.226997375	-0.19367981	0.024282455	0.356167793	-0.114056587	-0.040317535
Q9Z0X0	Q9Z0X0	Cdc42 effector protein 5	Cdc42ep5		1.16818955	-0.976957035	0.508050202	0.067890726	1	1	1	10	10	10	-5.341705322	-3.61712265	-3.719187737	-2.794478416	-4.090961456	-2.215750217	-3.015407801	-3.384059668	-2.81369853	-3.24975419
Q6A068;A0A1W2P7Z8;A0A1W2P7H4;A0A1W2P855;A0A1W2P6Q8	Q6A068;A0A1W2P7Z8;A0A1W2P7H4;A0A1W2P855;A0A1W2P6Q8	Cell division cycle 5-like protein	Cdc5l		0.752167018	-0.205100632	0.867478176	0.176942835	28	28	5	39.8	39.8	11.2	-0.956232071	-0.73897171	-0.862898827	-0.984072685	-0.606149673	-0.362915039	-0.974822998	-0.660075188	-0.357022285	-0.767986298
Q8JZM7	Q8JZM7	Parafibromin	Cdc73		0.093828096	-0.099722672	0.933212365	0.805697291	11	11	11	19.4	19.4	19.4	-1.734592438	-1.702085495	-1.805609703	-2.250670433	-3.298717499	-1.682455063	-2.040756226	-3.021834373	-1.665745735	-1.882270813
A0A0R4IZW5;P09803	A0A0R4IZW5;P09803	Cadherin-1;E-Cad/CTF1;E-Cad/CTF2;E-Cad/CTF3	Cdh1		0.393697131	0.255118942	1.193434131	0.403926986	15	15	15	18.8	18.8	18.8	0.81949234	0.00643158	0.221308708	0.018036842	0.603956223	0.227771759	0.1264534	0.630190849	0.224013329	-0.814798355
P55288	P55288	Cadherin-11	Cdh11		0.100987532	0.124498034	1.090128371	0.792524082	5	5	5	6.9	6.9	6.9	-2.040992737	-2.06483078	-2.739495277	-2.192513704	-2.524570465	-1.802370071	-3.241162777	-1.566929817	-1.848570824	-3.725859642
Q9WTR5	Q9WTR5	Cadherin-13	Cdh13		0.254259402	0.056907654	1.04023368	0.556853044	11	11	11	19.2	19.2	19.2	1.792804718	1.61510849	1.567246437	1.292790413	1.585903168	1.637712479	1.468732834	1.503157616	1.370898247	1.588813782
D3YYT0;P15116;P39038	D3YYT0;P15116	Cadherin-2	Cdh2		0.453402756	-0.237931061	0.847960483	0.352044241	12	12	12	21.1	21.1	21.1	-0.521087646	0.27466011	0.236638069	-0.408793449	-0.155183792	0.134967804	0.569433212	-0.32448101	-0.222317696	0.458286285
P55284	P55284	Cadherin-5	Cdh5		0.461347411	0.218826294	1.163786402	0.345662757	19	19	19	26.7	26.7	26.7	0.775970459	0.088157654	0.467167854	-0.02821064	0.530786514	0.107379913	0.210037231	0.527539253	0.325343132	-0.430559158
A0A0U1RP13;Q8VDP6;A0A0U1RNI6;A0A0U1RPV3;A0A0U1RQ57;A0A0U1RP60;Q05BY1	A0A0U1RP13;Q8VDP6	CDP-diacylglycerol--inositol 3-phosphatidyltransferase	Cdipt		0.95338021	-0.478507996	0.71771949	0.111331943	5	5	5	31.4	31.4	31.4	1.548147202	1.11416626	0.780816078	0.094693184	0.693771362	1.201595306	1.663137436	1.00804615	1.23760128	1.513753891
P49615;A0A0G2JDL3;D3Z2T9;E9Q9E4;E9PZX7;P11440;P30285	P49615;A0A0G2JDL3	Cyclin-dependent-like kinase 5	Cdk5		0.344376659	-0.206114578	0.866868714	0.452504957	15	15	14	57.5	57.5	54.8	0.671417236	0.980630875	1.094485283	0.952929497	0.39758873	1.17978096	1.218225479	0.365271568	0.683472633	1.680873871
Q99LM2;A2A6D9;B0QZI8;A2A6E1;D6RJ46;F2Z486	Q99LM2	CDK5 regulatory subunit-associated protein 3	Cdk5rap3		0.439491385	-0.130505371	0.913511394	0.363503515	11	11	11	21.3	21.3	21.3	-1.492155075	-1.614822388	-1.0160532	-1.58160305	-1.650993347	-1.206163406	-1.363143921	-1.566077232	-1.379551888	-1.188163757
Q99J95;D6RHP4	Q99J95	Cyclin-dependent kinase 9	Cdk9		0.446945998	0.6228477	1.539911777	0.357317266	5	4	4	14.2	12.1	12.1	-1.278156281	-1.886722565	-1.889208794	-1.49346447	-1.414516449	-3.940606117	-3.455569029	-1.486607552	-0.729300499	-1.464223862
P46414	P46414	Cyclin-dependent kinase inhibitor 1B	Cdkn1b		0.192462759	-0.168464756	0.889789047	0.642003271	6	6	6	33	33	33	-2.001523972	-2.097187042	-2.00026989	-1.609704018	-2.481273651	-2.428462982	-1.861436844	-0.862576485	-1.542624474	-2.652534008
Q8BI72;A0A1I7Q4A1	Q8BI72	CDKN2A-interacting protein	Cdkn2aip		1.250619264	-0.32123642	0.800383638	0.056154005	10	10	10	23.4	23.4	23.4	-0.50437355	-0.855787277	-1.260334969	-0.857401848	-0.773244858	-0.597463608	-0.704534531	-0.495951653	-0.247788429	-0.599222183
Q99L43;A2AMQ5;Q6PBC0;F6S4G2	Q99L43;A2AMQ5;Q6PBC0;F6S4G2	Phosphatidate cytidylyltransferase 2;Phosphatidate cytidylyltransferase	Cds2		0.10496555	-0.032183838	0.97793885	0.785297925	8	8	7	26.4	26.4	23	2.329872131	2.40388298	2.356501579	1.956395149	2.46751976	2.326622009	2.138679504	2.226605415	2.509268761	2.4739151
A0A087WNP6;Q4VAA2;A0A087WRM0;F8WGL9;A0A087WS49	A0A087WNP6;Q4VAA2;A0A087WRM0	Protein CDV3	Cdv3		0.697949754	-0.370259476	0.773643341	0.200470395	10	10	10	54.5	54.5	54.5	0.324386597	0.342918396	0.408272743	0.954216957	-0.440078735	0.809186935	0.912757874	0.328021049	0.359824181	1.031223297
Q91WM2	Q91WM2	Cat eye syndrome critical region protein 5 homolog	Cecr5		0.447336654	-0.230884361	0.852112393	0.356995997	5	5	5	14.1	14.1	14.1	-2.656776428	-2.67728138	-2.498669624	-3.434445143	-3.444892883	-2.991777182	-2.830936432	-2.287789345	-2.722594261	-2.724546432
A0A0R4J0T5;P28659	A0A0R4J0T5;P28659	CUGBP Elav-like family member 1	Celf1		0.395676424	-0.550228667	0.682911878	0.402090281	4	4	4	8.4	8.4	8.4	-2.602287292	-2.512142181	-1.898937583	-3.098670244	-0.926622391	-0.95980072	-2.182985306	-3.369653463	-1.082699776	-0.69237709
V9GX43;A0A0R4J2B0;S4R2U7;S4R1S7;E9QA47;Q9Z0H4;S4R2L5;S4R2J2;A3KGT0;S4R2S7;S4R2U1	V9GX43;A0A0R4J2B0;S4R2U7;S4R1S7;E9QA47;Q9Z0H4;S4R2L5	CUGBP Elav-like family member 2	Celf2		0.442580534	-0.341954422	0.788971766	0.360927078	8	8	8	20.3	20.3	20.3	-0.280241013	-0.09759903	-0.321206093	0.206402779	0.051422119	0.826000214	0.376365662	-0.607689857	-0.435961723	1.109836578
Q9JKC6	Q9JKC6	Cell cycle exit and neuronal differentiation protein 1	Cend1		1.113532574	-0.808886719	0.570822173	0.076995869	8	8	8	63.8	63.8	63.8	1.512525558	3.206306458	2.978926659	2.56932354	2.684822083	3.880012512	3.023118973	2.59873867	3.41401577	4.080451965
Q9CXS4;F6SS03	Q9CXS4	Centromere protein V	Cenpv		1.201489563	0.469199753	1.384341376	0.062879697	12	12	12	62.3	62.3	62.3	2.282320023	2.06293869	2.070307732	1.732045174	1.958881378	1.938098907	1.781360626	0.915160179	1.265278816	1.860595703
H7BX26;Q6A065;A0A0A6YXK7;A0A0A6YX99;A0A0A6YVZ3;A0A0A6YWV9;A0A0A6YXR9;A0A0A6YXT4	H7BX26;Q6A065	Centrosomal protein of 170 kDa	Cep170		0.475901037	-0.572537184	0.672433179	0.334271202	22	22	21	16.5	16.5	16.1	-3.131306171	-2.193742752	-2.2385149	-2.429279804	-2.071100235	-1.082050323	-1.50286293	-3.891854525	-1.630583763	-1.093906403
Q924Z4;D3YTM0;D3Z0Z2;D3Z4M2	Q924Z4;D3YTM0;D3Z0Z2	Ceramide synthase 2	Cers2		1.388761312	-2.12235713	0.22967136	0.040854386	6	6	6	20.3	20.3	20.3	1.208560944	-3.73605442	-2.426292181	-2.76735425	-2.617921591	0.728618622	0.131835938	-0.093981743	-0.039261818	-0.454486847
P23953;A0A1D5RM42;Q8VCC2;D3Z298;E9PYP1	P23953	Carboxylesterase 1C	Ces1c	+	2.857636336	1.301741028	2.465262082	0.001387918	17	14	9	35.2	29.8	21.3	2.316940308	2.616724014	2.915198326	3.315329552	3.08584404	0.964784622	1.672010422	2.231869698	1.534338951	1.338327408
Q8VCT4	Q8VCT4	Carboxylesterase 1D	Ces1d		1.598536876	0.406909561	1.325842644	0.025203632	18	18	15	37.5	37.5	32.2	2.814088821	2.754177094	2.203835487	2.398949623	2.419401169	1.908685684	2.112100601	2.457558632	2.066758156	2.010801315
E9PV38;Q6PDB7;Q91WG0;A0A1D5RLQ1;F6Z9B9;Q8QZR3;Q6AW46	E9PV38	Carboxylic ester hydrolase	Ces2g	+	2.52659795	1.624421215	3.083184481	0.002974418	9	9	7	16.8	16.8	13	-0.944234848	-0.829940796	-0.954037666	-1.995043755	-0.859355927	-2.987672329	-2.249214172	-2.936974764	-3.678013563	-1.852844238
B1AUQ7;Z4YJH1;Q9R1K9;P41209	B1AUQ7;Z4YJH1;Q9R1K9	Centrin-2	Cetn2		0.608362363	0.639998341	1.558327367	0.24639826	5	5	5	41.4	41.4	41.4	-0.440050125	-0.369678497	-0.275759697	-0.331635475	-1.146167755	-0.642534256	-0.534042358	-0.925934792	-3.077073574	-0.583698273
D6RGQ0;E9Q8I0;P06909;E9Q8H9;A0A0A6YVP8;A0A0A6YWP4	D6RGQ0;E9Q8I0;P06909;E9Q8H9;A0A0A6YVP8;A0A0A6YWP4	Complement factor H	Cfh	+	3.255618458	0.97246933	1.962196235	0.000555113	36	36	28	40.1	40.1	30.6	0.519865036	1.08367157	1.456454277	0.974507332	0.891746521	0.013317108	-0.052642822	0.254385948	0.128745079	-0.279907227
Q61129;A0A0G2JF07	Q61129;A0A0G2JF07	Complement factor I;Complement factor I heavy chain;Complement factor I light chain	Cfi		1.392743665	0.808337116	1.751191815	0.040481476	12	12	12	22.4	22.4	22.4	-2.275388718	-1.298810959	-1.227595329	-1.164025307	-1.925100327	-2.960018158	-1.865365982	-1.761748314	-2.844531536	-2.50094223
P18760;F8WGL3;A0A494B9A7	P18760;F8WGL3;A0A494B9A7	Cofilin-1	Cfl1		0.34182531	-0.135836411	0.910142021	0.45517111	18	18	16	80.1	80.1	69.3	4.174829483	4.361213684	4.135155678	4.417120934	4.317596436	4.658128738	4.351377487	4.229063988	3.952921867	4.893606186
P45591;A0A1Y7VJ71	P45591;A0A1Y7VJ71	Cofilin-2	Cfl2		1.68100458	-0.241556168	0.84583246	0.020844689	11	9	9	62.7	51.8	51.8	1.852064133	1.627552032	1.574578285	1.770890236	1.61469841	2.045425415	2.031305313	1.682600975	1.923405647	1.964826584
B2RSU6;Q6AW69;D3Z3H4	B2RSU6;Q6AW69;D3Z3H4	Cingulin-like protein 1	Cgnl1		0.984604873	0.423711777	1.341374217	0.103608438	44	44	44	35.4	35.4	35.4	0.610187531	0.166275024	-0.314593315	0.097439766	0.400764465	-0.370941162	-0.515943527	0.350432396	-0.057715416	-0.564317703
Q9CRB9;F6QFL0	Q9CRB9	MICOS complex subunit Mic19	Chchd3		0.803104654	-0.307908249	0.80781215	0.157360362	9	9	1	38.3	38.3	5.7	3.243904114	2.920835495	2.52452755	3.569607735	2.983194351	3.448070526	3.059421539	3.630217552	3.310265541	3.33363533
Q91VN4;E9Q4M4	Q91VN4;E9Q4M4	MICOS complex subunit Mic25	Chchd6		0.084057651	0.046856689	1.033011768	0.824028722	10	10	10	40.3	40.3	40.3	0.829471588	1.276407242	1.400219917	0.884505272	1.336421967	0.952308655	1.299734116	0.782847404	0.810790062	1.647062302
E9QAS4;E9QAS5;Q6PDQ2;F6WR45	E9QAS4;E9QAS5;Q6PDQ2	Chromodomain-helicase-DNA-binding protein 4	Chd4		1.0156492	0.199582672	1.148366119	0.096460787	36	36	28	21.4	21.4	16.8	0.596372604	0.61375618	0.345921516	0.385987282	0.659538269	0.290334702	0.358594894	0.535925865	0.394980431	0.023826599
Q8BJ64	Q8BJ64	Choline dehydrogenase, mitochondrial	Chdh		0.760416365	-0.873814607	0.545702059	0.173613557	7	7	7	11.2	11.2	11.2	-3.168976307	-1.209762573	-1.919569373	-0.287529945	-3.29709363	-0.92358017	-1.136390686	-0.882155418	-1.493296623	-1.078435898
P26339	P26339	Chromogranin-A;Pancreastatin;Beta-granin;WE-14;Catestatin;GE-25;Serpinin-RRG;Serpinin;p-Glu serpinin precursor	Chga		0.189650807	0.142121887	1.103526968	0.646173575	20	20	20	38.9	38.9	38.9	0.791395187	0.636770248	-0.002375603	0.516112328	0.128320694	-0.274299622	-0.401231766	0.883543968	0.640374184	0.511226654
P16014	P16014	Secretogranin-1;CCB peptide;PE-11	Chgb		0.132607429	0.086459351	1.061761217	0.736872877	20	20	20	35.2	35.2	35.2	0.511123657	0.707164764	0.350455284	0.523371696	-0.240594864	-0.127744675	-0.201227188	0.456908226	0.709904671	0.581382751
A0A0R4J058;A0A0R4J242;Q922Q9;A0A1B0GSH5;D3YWG2;G8JL55	A0A0R4J058;A0A0R4J242;Q922Q9;A0A1B0GSH5;D3YWG2;G8JL55	Chitinase domain-containing protein 1	Chid1		0.000252517	0.000142288	1.000098632	0.999418728	6	6	6	22.6	22.6	22.6	0.03119278	0.151107788	0.130688667	0.048897743	-0.777326584	-0.058389664	-0.297054291	-0.154641151	-0.049191475	0.143125534
O35744;Q91Z98;F6RU51	O35744	Chitinase-like protein 3	Chil3		1.010852896	1.342532778	2.535961385	0.097531994	14	14	14	41	41	41	-2.925016403	-2.291797638	-0.357956886	-3.082062721	0.021417618	-3.387596846	-3.422819853	-1.902394295	-3.240840673	-3.394428253
O55229;F6SKI6;F6RRT7;A0A2R8VJW3	O55229	Choline/ethanolamine kinase	Chkb		1.322180432	1.507347822	2.842869397	0.047623309	5	5	5	12.4	12.4	12.4	-1.054534912	-1.319501877	-1.457364082	-1.400713921	-0.847249985	-3.566081762	-1.324159622	-3.036728859	-4.46601963	-1.223114014
Q921W0	Q921W0	Charged multivesicular body protein 1a	Chmp1a		1.196079193	-0.639513779	0.641929257	0.063667941	7	7	7	29.1	29.1	29.1	-1.039829254	-1.695497513	-0.825549126	-1.523100853	-0.515640259	-0.10918808	-1.15675354	-0.683279991	-0.384894371	-0.067932129
Q9D8B3	Q9D8B3	Charged multivesicular body protein 4b	Chmp4b		2.343636395	-0.331526566	0.794695144	0.004532769	8	8	8	35.3	35.3	35.3	2.36813736	2.406480789	2.401911736	2.285218239	2.031452179	2.539636612	2.637876511	2.588389397	2.57429409	2.81063652
Q9D7S9	Q9D7S9	Charged multivesicular body protein 5	Chmp5		0.460167494	-0.130469131	0.913534341	0.346603151	5	5	5	28.3	28.3	28.3	0.218957901	0.322677612	-0.098664284	0.054820061	0.027950287	0.031608582	-0.074550629	0.459954262	0.380803108	0.380271912
Q9D1P4;A0A1L1STZ1;A0A1L1SU22;A0A1L1STQ1;A0A1L1SSG7	Q9D1P4;A0A1L1STZ1;A0A1L1SU22	Cysteine and histidine-rich domain-containing protein 1	Chordc1		1.737373306	-0.569681168	0.673765673	0.018307401	10	10	10	37.8	37.8	37.8	-1.104207993	-0.281097412	-0.984749794	-1.1969347	-0.79524231	-0.297859192	-0.419130325	-0.521643639	-0.361666679	0.086473465
P61022;B0R091;B0R092	P61022;B0R091	Calcineurin B homologous protein 1	Chp1		0.341804693	-0.121820831	0.919027011	0.45519272	8	8	8	40	40	40	1.560281754	0.89838028	1.168948174	0.824072838	1.311914444	1.288967133	1.393819809	1.29711628	1.408951759	0.983846664
E9PW20;Q9CY57;D3YZA1;D3Z7T7	E9PW20;Q9CY57;D3YZA1;D3Z7T7	Chromatin target of PRMT1 protein	Chtop		0.67718617	-0.156684113	0.897084561	0.21028768	3	3	3	17.7	17.7	17.7	-1.309703827	-1.339933395	-1.345555305	-1.173165321	-0.975572586	-1.024261475	-0.747289658	-1.20348835	-1.266049385	-1.119421005
P60824;K4DI65;D3YU80	P60824;K4DI65;D3YU80	Cold-inducible RNA-binding protein	Cirbp		1.46069153	0.684883499	1.607572161	0.034618518	4	4	4	32	32	32	1.925346375	0.889009476	1.653687477	1.797471046	1.301832199	0.193574905	1.353542328	0.678792	0.879668236	1.037351608
Q91WS0	Q91WS0	CDGSH iron-sulfur domain-containing protein 1	Cisd1		0.557549961	-0.280450058	0.823334133	0.276981038	6	6	6	52.8	52.8	52.8	1.171506882	1.489694595	1.601513863	1.570296288	0.467206955	1.635890961	1.340568542	1.25215435	1.587771416	1.886083603
Q9CQB5;D3Z3X4	Q9CQB5;D3Z3X4	CDGSH iron-sulfur domain-containing protein 2	Cisd2		0.517081532	-0.198720169	0.871323181	0.30403142	8	8	8	56.3	56.3	56.3	-0.232778549	0.056501389	0.653450966	-0.078150749	0.366922379	0.578134537	0.525177002	0.271471977	0.127532005	0.257230759
Z4YKM2;B2RWE3;B1AR13	Z4YKM2;B2RWE3;B1AR13	CDGSH iron-sulfur domain-containing protein 3, mitochondrial	Cisd3		0.385051595	-0.184025955	0.880243177	0.412048564	5	5	5	44.3	44.3	44.3	0.737901688	0.417272568	1.126387596	1.10494709	0.992650986	1.025461197	1.555053711	0.762215614	0.663645744	1.292913437
Q8BMK4	Q8BMK4	Cytoskeleton-associated protein 4	Ckap4		0.0008324	-0.00042305	0.999706807	0.998085164	37	37	37	64.2	64.2	64.2	2.507522583	2.178440094	2.352078438	2.580388069	2.539850235	2.482521057	2.309467316	3.001917839	2.245520592	2.120967865
A0A0R4J0K2;K3W4R5;A2AGT5;Z4YL78	A0A0R4J0K2;K3W4R5;A2AGT5;Z4YL78	Cytoskeleton-associated protein 5	Ckap5		0.821309466	-0.272460556	0.827906324	0.15090045	48	48	48	25	25	25	-0.553386688	-0.212837219	-0.116517067	-0.645468712	-0.191944122	-0.092353821	0.235187531	-0.426304817	-0.300881386	0.226501465
Q04447	Q04447	Creatine kinase B-type	Ckb		1.613309478	-0.202161026	0.869247534	0.024360743	24	24	22	74	74	71.9	6.680578232	6.795135498	6.606945992	6.805462837	6.463306427	6.854310989	6.899589539	6.853003502	6.76734066	6.987989426
P07310;A0A0J9YKD4	P07310;A0A0J9YKD4	Creatine kinase M-type	Ckm		1.321542621	-0.79113121	0.577890793	0.047693301	13	11	11	38.8	36.7	36.7	0.185440063	-1.458574295	-0.794831276	-0.444308281	-0.36346817	0.416036606	0.557844162	0.351183891	-0.580771446	0.33562088
P30275;A2ARP5;B0R0E9;B0R0F0;B0R0E8	P30275;A2ARP5	Creatine kinase U-type, mitochondrial	Ckmt1		0.833771173	-0.778638077	0.582916815	0.146632023	19	19	16	54.8	54.8	47.1	2.828453064	4.44301033	4.056891441	3.460846901	3.464504242	4.628578186	4.68302536	3.351372719	3.822201729	5.661718369
A0A087WRE8;E9QNY9;A0A087WQF1;A0A087WRK0;A0A087WQ31;E9QKH0;E9Q6L0;J3QP81;A0A087WS18;A0A087WP42;A0A087WQ95;A0A087WNW8;Q80TV8;A0A0A6YXZ1;A0A0N4SUT7;A0A0A6YWK1;A0A0N4SVH2;A0A087WRU7	A0A087WRE8;E9QNY9;A0A087WQF1;A0A087WRK0;A0A087WQ31;E9QKH0;E9Q6L0;J3QP81;A0A087WS18;A0A087WP42;A0A087WQ95;A0A087WNW8;Q80TV8;A0A0A6YXZ1	CLIP-associating protein 1	Clasp1		0.88447576	-0.204299927	0.867959766	0.130474079	33	29	29	25.4	22.5	22.5	-1.077777863	-0.754646301	-0.911341667	-1.430260658	-1.118110657	-0.910318375	-0.846780777	-0.833930016	-0.969920158	-0.709688187
E9Q8N5;Q08EB6;Q08EB5;Q8BRT1;F7DCH5;A0A1L1SRY3	E9Q8N5;Q08EB6;Q08EB5;Q8BRT1;F7DCH5	CLIP-associating protein 2	Clasp2		1.512936987	-0.292599869	0.816429451	0.030694673	39	39	28	35.9	35.9	26	0.034532547	0.216154099	0.204846382	0.124545097	0.029022217	0.369480133	0.477024078	0.066487312	0.445282936	0.713825226
Q99LI2;A2AEM2;Z4YMG1	Q99LI2;A2AEM2	Chloride channel CLIC-like protein 1	Clcc1		0.061274437	0.036252975	1.025447033	0.868411493	10	10	10	22.3	22.3	22.3	-0.372772217	-0.990125656	-1.132306099	-0.879345894	-0.686729431	-1.067218781	-0.695896149	-0.267508507	-1.037394524	-1.174526215
A0A338P673;A9C437;Q9R0A1;A0A338P6C2	A0A338P673;A9C437;Q9R0A1	Chloride channel protein;Chloride channel protein 2	Clcn2		0.014773721	-0.030588484	0.979020868	0.966554348	9	9	5	14.6	14.6	8.2	-0.649637222	-0.82134819	-0.842556953	-3.257788658	-0.598960876	-1.101055145	-3.076341867	-0.489811897	-0.321927071	-1.028213501
Q790S0;Q8K4W8;A0A6Q6Q7B9;E9Q2I1;Q9WVD4;P51791	Q790S0;Q8K4W8;A0A6Q6Q7B9;E9Q2I1;Q9WVD4;P51791	Chloride channel protein;H(+)/Cl(-) exchange transporter 5;H(+)/Cl(-) exchange transporter 3	Clcn3;Clcn5		0.429886517	-0.390608454	0.762807824	0.371632325	4	4	3	5.5	5.5	4.6	-2.066133738	-1.754905701	-3.090156078	-1.640162468	-2.999755621	-1.614374161	-1.826658249	-2.973842859	-1.788565636	-1.394630432
Q60771	Q60771	Claudin-11	Cldn11		1.324173615	0.989368057	1.985315174	0.047405244	4	4	4	22.7	22.7	22.7	3.032052994	3.527524948	4.0023489	2.865828514	3.588054657	2.221908569	3.586746216	1.28757	2.641619682	2.331125259
O54942	O54942	Claudin-5	Cldn5		0.894612204	1.303729963	2.468663098	0.127464074	3	3	3	10.6	10.6	10.6	-0.029588699	0.819574356	0.584544182	0.251645088	0.218172073	0.209489822	0.180034637	0.475409508	-2.632846117	-2.906390667
Q9Z1Q5	Q9Z1Q5	Chloride intracellular channel protein 1	Clic1		1.41060845	0.252913666	1.191611264	0.038850047	13	13	13	70.1	70.1	70.1	2.414011002	2.036968231	2.008423805	2.363842964	2.081268311	2.079826355	1.877454758	1.868094444	2.033442497	1.78112793
Q9QYB1	Q9QYB1	Chloride intracellular channel protein 4	Clic4		1.487390374	0.455304337	1.371072002	0.032554395	17	17	17	72.3	72.3	72.3	2.836677551	2.186872482	2.51245594	2.604083061	2.579961777	1.926538467	2.439067841	2.101283073	2.330235481	1.646404266
Q5SUH7;Q5SUH6;Q99KN9	Q5SUH7;Q5SUH6;Q99KN9	Clathrin interactor 1	Clint1		0.053782199	-0.021255875	0.985374557	0.883522881	15	15	15	26.3	26.3	26.3	-0.238294601	-0.318037033	-0.232028008	0.112908363	0.101839066	-0.010627747	-0.37046051	-0.085997581	0.249724388	-0.24997139
D3Z2Z1;F8WIA1;Q922J3;D3Z3M7;F6RCU2;F7CB97;F6RAY2	D3Z2Z1;F8WIA1;Q922J3;D3Z3M7;F6RCU2	CAP-Gly domain-containing linker protein 1	Clip1		0.552205204	-0.235395813	0.849451914	0.280410838	36	36	15	28.3	28.3	11.4	0.792297363	1.182090759	1.179055214	1.389964104	0.651330948	1.301080704	0.869812012	1.462710381	1.026432991	1.711681366
Q9Z0H8	Q9Z0H8	CAP-Gly domain-containing linker protein 2	Clip2		1.782049742	-1.021489334	0.492607557	0.016517726	27	24	24	28	24.8	24.8	-0.526279449	0.098258972	0.166129112	-0.674427986	-1.052343369	0.740121841	1.119449615	0.098942757	0.004982948	1.155286789
Q8C5W0;A0A1Y7VNK2	Q8C5W0	Calmin	Clmn		0.553926102	-0.310518265	0.806352038	0.279301905	9	9	9	9.3	9.3	9.3	-3.813615799	-3.542478561	-3.359986305	-2.648758888	-3.155467987	-2.571166992	-3.07518959	-3.527970314	-3.189391136	-2.603998184
E9PY58;Q8CCN6;Q60649	E9PY58;Q8CCN6;Q60649	Caseinolytic peptidase B protein homolog	Clpb		0.637561855	0.150085831	1.109635486	0.230376483	10	10	10	16.1	16.1	16.1	-0.338670731	-0.514972687	-0.468371391	-0.706881523	-0.823627472	-0.67375946	-0.989963531	-0.777558327	-0.568537712	-0.593133926
O88696	O88696	ATP-dependent Clp protease proteolytic subunit, mitochondrial	Clpp		0.624547679	0.137619019	1.100088064	0.23738448	9	9	9	39.7	39.7	39.7	2.212442398	1.984622955	1.938481331	2.046725273	2.06105423	1.829715729	1.889856339	2.153038979	2.079709053	1.602910995
Q8VBZ3	Q8VBZ3	Cleft lip and palate transmembrane protein 1 homolog	Clptm1		0.894679263	-0.269041824	0.829870527	0.127444394	11	11	11	22	22	22	0.437919617	0.050754547	0.034718513	0.543168068	0.432344437	0.856077194	0.496440887	0.185254097	0.761151314	0.545190811
Q8BXA5	Q8BXA5	Cleft lip and palate transmembrane protein 1-like protein	Clptm1l	+	2.22855313	1.652401114	3.143563952	0.005908087	4	4	4	7.6	7.6	7.6	-0.766571045	-2.548804283	-0.794394493	-1.159346581	-0.799087524	-3.825017691	-2.256689072	-2.883922338	-3.045253754	-2.319326639
Q9JHS4;Q6P8N8;F7BB92	Q9JHS4;Q6P8N8	ATP-dependent Clp protease ATP-binding subunit clpX-like, mitochondrial	Clpx		1.001057408	0.323288727	1.251179454	0.099756819	19	19	19	31.2	31.2	31.2	-1.426971436	-1.558681488	-1.023697853	-1.13257122	-1.192420959	-1.813167572	-1.109041214	-1.418496132	-1.863986015	-1.746095657
Q9EPL2	Q9EPL2	Calsyntenin-1;Soluble Alc-alpha;CTF1-alpha	Clstn1		0.057738107	-0.109647274	0.926814632	0.875511577	8	8	8	7.5	7.5	7.5	-1.282329559	-1.097393036	-0.939576149	-1.574484825	-3.70697999	-1.456489563	-0.636819839	-3.310367346	-1.262421608	-1.386428833
B1AWE0;Q6PFA2	B1AWE0;Q6PFA2	Clathrin light chain	Clta		0.286061541	-0.115771103	0.922888906	0.51753349	9	9	1	35.6	35.6	9.7	3.154636383	3.534931183	3.064534187	3.573424339	3.489929199	3.590372086	3.515522003	2.999629021	3.467061043	3.823726654
Q6IRU5;F7BHJ0	Q6IRU5;F7BHJ0	Clathrin light chain B	Cltb	+	2.801461897	-0.617853546	0.651639722	0.001579567	11	11	11	29.7	29.7	29.7	2.478141785	2.352048874	2.418059349	2.109778404	1.891868591	2.930662155	2.769948959	2.657158852	2.886565208	3.094829559
Q68FD5;Q5SXR6;F6Z1R4	Q68FD5;Q5SXR6	Clathrin heavy chain 1;Clathrin heavy chain	Cltc		0.573872807	-0.233001709	0.850862722	0.266763983	87	87	87	59.9	59.9	59.9	4.738977432	5.245376587	4.86004734	4.576260567	4.622392654	5.231874466	4.936775208	4.681227684	4.818449974	5.539735794
Q06890;E9PUU2;E9PXG5;E9Q8Y5;E9Q9B8;E9Q2G2	Q06890;E9PUU2;E9PXG5;E9Q8Y5	Clusterin;Clusterin beta chain;Clusterin alpha chain	Clu	+	6.464729757	1.158494949	2.232244335	3.42981E-07	18	18	18	40	40	40	2.456518173	2.760580063	2.764853477	2.671998024	2.550596237	1.564725876	1.385135651	1.468586922	1.382533073	1.611089706
A0A0R4J140;Q5SW19;Z4YLI8	A0A0R4J140;Q5SW19;Z4YLI8	Clustered mitochondria protein homolog	Cluh		0.261906201	-0.096269608	0.935448667	0.54713412	15	15	15	14.5	14.5	14.5	1.276548386	0.710638046	0.926285744	1.033984184	0.643075943	0.884433746	1.059677124	0.757475853	1.004630089	1.365663528
Q8R4N0	Q8R4N0	Citrate lyase subunit beta-like protein, mitochondrial	Clybl	+	2.741066016	0.658669281	1.578625853	0.00181524	15	15	15	44.1	44.1	44.1	1.563423157	1.114299774	1.129454613	1.316454887	1.050632477	0.679639816	0.503631592	0.774762154	0.743163109	0.179721832
A0A0R4J0B4;Q99KK2;A0A0N4SW65;A0A0N4SWC3	A0A0R4J0B4;Q99KK2	N-acylneuraminate cytidylyltransferase	Cmas		0.329458022	0.118441391	1.085561447	0.468319216	9	9	9	18.5	18.5	18.5	-0.209564209	-0.164703369	-0.094483376	-0.449645042	-0.502296448	-0.232225418	-0.414485931	-0.809813499	-0.530528069	-0.025846481
Q8R1G2;A0A2I3BPJ4;E0CXT6;E0CXH4	Q8R1G2;A0A2I3BPJ4	Carboxymethylenebutenolidase homolog	Cmbl		0.356667691	-0.253031921	0.83913107	0.439878068	10	10	10	41.2	41.2	41.2	2.465806961	0.883752823	1.301369667	1.879145622	0.964981079	1.447748184	1.740486145	1.986502647	1.740204811	1.845273972
A0A0R4J093;Q9DBP5	A0A0R4J093;Q9DBP5	UMP-CMP kinase	Cmpk1		1.058789572	-0.412594986	0.751270841	0.087339445	11	11	11	48	48	48	-0.284751892	0.394399643	0.461770058	0.1540308	-0.168424606	0.710964203	0.579376221	0.184027672	0.185851097	0.959779739
Q3U5Q7	Q3U5Q7	UMP-CMP kinase 2, mitochondrial	Cmpk2		1.614887765	0.511427689	1.425460131	0.024272373	16	16	16	50.3	50.3	50.3	1.130939484	0.94414711	1.538052559	0.794318199	0.952802658	0.713459015	0.807157516	0.05208683	0.568274498	0.662143707
Q9DBC3	Q9DBC3	Cap-specific mRNA (nucleoside-2-O-)-methyltransferase 1	Cmtr1		0.879128756	0.406618881	1.325575535	0.132090396	7	7	1	8.4	8.4	1.8	-0.362319946	-0.50579071	-0.355809212	-0.8186903	-0.443170547	-1.102430344	-1.272579193	-0.347273827	-0.375695229	-1.42089653
P53996	P53996	Cellular nucleic acid-binding protein	Cnbp		0.134584933	0.05695343	1.040266686	0.733525249	9	9	2	54.5	54.5	16.9	0.382007599	0.299337387	0.9871912	0.728131294	0.442764282	0.647916794	0.146417618	0.725861549	0.507622719	0.526845932
Q9D1A2;A0A494B9S3;A0A494B9U6	Q9D1A2	Cytosolic non-specific dipeptidase	Cndp2		0.624134635	0.178743362	1.131897534	0.237610356	18	18	18	49.5	49.5	49.5	0.736965179	0.916942596	1.083106041	1.418070793	1.120384216	1.058708191	1.016189575	0.700587273	0.6605196	0.945747375
A0A0A6YW87;Q9CX13	A0A0A6YW87;Q9CX13	Protein cornichon homolog 4	Cnih4		0.438989242	0.395823288	1.315693359	0.363924051	1	1	1	25.6	25.6	25.6	-1.215219498	-0.063020706	-0.391875267	0.18543148	-0.141260147	-0.338510513	-1.988882065	-0.07851696	-0.486548424	-0.712602615
Q08091;A0A1L1SRV0;A0A1L1SUB2;A0A1L1SRL1	Q08091;A0A1L1SRV0;A0A1L1SUB2	Calponin-1	Cnn1		1.427475838	0.503951645	1.418092504	0.037370092	15	15	15	54.2	54.2	54.2	5.254247665	4.593523026	4.186823845	4.670706749	4.484407425	4.022525787	4.039323807	3.907355309	4.493849754	4.206895828
Q08093;D3Z7R6	Q08093;D3Z7R6	Calponin-2;Calponin	Cnn2		1.745052386	0.652259827	1.571628055	0.017986539	11	11	11	42	42	42	2.143455505	1.512126923	1.18856144	1.790568352	1.619506836	0.404081345	1.027173996	1.18191433	1.261303902	1.11844635
Q9DAW9;A0A0G2JDV8;A0A0G2JFI6;A0A0G2JFC8;A0A0G2JFG3	Q9DAW9;A0A0G2JDV8	Calponin-3	Cnn3		0.884457194	0.377988815	1.299528988	0.130479657	11	11	11	37.6	37.6	37.6	2.339818954	2.161359787	1.178109169	2.172976494	2.113227844	1.388055801	1.445404053	1.756030083	1.826640129	1.659418106
Q3TWN3	Q3TWN3	Metal transporter CNNM2	Cnnm2		0.25300268	0.30467701	1.235142083	0.558466748	9	9	7	12.7	12.7	10.2	-2.900316238	-1.862417221	-2.12514019	-2.146349907	-3.928958654	-2.325880051	-3.186320782	-4.051445007	-2.579241991	-2.343679428
Q32NY4;Q69ZF7	Q32NY4	Metal transporter CNNM3	Cnnm3		0.495279599	0.147449112	1.10760933	0.319683632	14	14	14	21.9	21.9	21.9	-0.795017242	-0.877820969	-1.044205666	-1.429636955	-1.086698532	-1.090473175	-0.970272064	-1.344389915	-1.436104774	-1.129384995
B7ZWL1;A0A1D5RMJ8;Q6ZQ08;A0A1D5RMD8;A0A1D5RML9;A0A1D5RMB6;A0A1D5RM04	B7ZWL1;A0A1D5RMJ8;Q6ZQ08;A0A1D5RMD8	CCR4-NOT transcription complex subunit 1	Cnot1		0.05856493	0.032823181	1.02301208	0.873846336	26	26	26	12	12	12	2.001390457	1.888618469	1.625727654	1.48205471	1.07261467	1.879695892	1.784860611	1.554131508	1.239920616	1.447681427
Q8BH15;A0A1L1SSE2;A0A1L1SQA7;A0A1L1SS47;A0A1L1SQF2;A0A5F8MPB8	Q8BH15;A0A1L1SSE2;A0A1L1SQA7;A0A1L1SS47;A0A1L1SQF2;A0A5F8MPB8	CCR4-NOT transcription complex subunit 10	Cnot10		1.046003491	0.550241303	1.464330598	0.089949035	6	6	6	11.4	11.4	11.4	-2.907770157	-2.388168335	-2.052796125	-3.055487633	-1.68126595	-3.010704041	-3.322774887	-3.060828209	-2.56793499	-2.874452591
Q8K0V4;F6YBV1;A0A0U1RNN8;F6WUZ2	Q8K0V4;F6YBV1	CCR4-NOT transcription complex subunit 3	Cnot3	+	1.963550345	-1.292522621	0.408236584	0.010875511	5	5	5	7.2	7.2	7.2	-3.365362644	-2.034915924	-2.704026461	-3.74759984	-3.255628586	-1.6211586	-2.388376236	-2.108109474	-0.894581795	-1.632694244
P16330;Q80YT3	P16330	2,3-cyclic-nucleotide 3-phosphodiesterase	Cnp		1.022390236	-0.731867599	0.602123947	0.094975101	34	34	34	73.6	73.6	73.6	4.284194946	4.207452774	5.355759621	4.422192574	5.030982971	4.846017838	6.465015411	4.709342003	5.606444359	5.333101273
Q9QXT0;A0A1W2P729	Q9QXT0;A0A1W2P729	Protein canopy homolog 2	Cnpy2		0.595795235	0.16174202	1.11863705	0.25363242	11	11	11	59.9	59.9	59.9	1.407917023	0.877534866	1.135739326	1.138756752	1.021596909	0.908983231	1.156377792	1.193631172	0.845910072	0.66793251
Q9DAU1;B0V2V1	Q9DAU1	Protein canopy homolog 3	Cnpy3		0.494490372	0.817385817	1.762209949	0.320265109	6	6	6	20.7	20.7	20.7	-0.258005142	-0.644273758	-0.579573631	-2.974209309	-3.161075592	-1.252069473	-3.224394321	-1.504612923	-3.428107977	-2.294881821
Q8BQ47;D3Z0T5	Q8BQ47;D3Z0T5	Protein canopy homolog 4	Cnpy4		0.147566498	-0.293736076	0.815786718	0.711923784	6	6	6	32.2	32.2	32.2	-0.193845749	-0.445074081	-0.508196831	-0.583762169	-4.238873482	-0.716320038	-0.952726364	-0.772988319	-1.134583473	-0.924453735
Q5M8N0;F7C0H6	Q5M8N0;F7C0H6	CB1 cannabinoid receptor-interacting protein 1	Cnrip1		1.151114088	-1.824676752	0.282304347	0.070613203	6	6	6	44.5	44.5	44.5	-3.674218416	0.785266876	0.752915382	0.456866264	0.333425522	1.573055267	1.515630722	1.296193123	1.160586357	2.23217392
P12960	P12960	Contactin-1	Cntn1		0.9588031	-0.815694809	0.568134804	0.109950422	38	38	38	44	44	44	0.572412491	2.415813446	1.947075844	1.832341194	1.730779648	2.918058395	2.670469284	1.483325005	2.085131645	3.419912338
O54991	O54991	Contactin-associated protein 1	Cntnap1		0.721458101	-0.92802906	0.525575868	0.189907405	20	20	20	17.8	17.8	17.8	-2.791481018	-1.976016998	-1.789591789	-1.865321159	-1.292861938	-0.453126907	-0.355318069	-3.348558426	-0.910000801	-0.008123398
E9QNF7;Q9CPW0;A0A140LJB1;A0A0G2JE70	E9QNF7;Q9CPW0	Contactin-associated protein-like 2	Cntnap2		1.021249121	-1.168675804	0.444829446	0.095224978	16	16	16	13.1	13.1	13.1	-1.8034935	-2.949637413	-1.721394539	-3.400650978	-0.94301796	-0.276210785	-0.002721786	-2.290902138	-1.653077126	-0.751903534
Q9D2R6;E9Q6W2	Q9D2R6;E9Q6W2	Cytochrome c oxidase assembly factor 3 homolog, mitochondrial	Coa3		0.169865702	-0.5976336	0.660837014	0.676292074	4	4	4	37	37	37	1.117008209	-2.998535395	1.400855064	1.213097572	-3.218636036	1.441673279	0.867809296	1.059054375	-3.337490559	0.470911026
Q8BGD8	Q8BGD8	Cytochrome c oxidase assembly factor 6 homolog	Coa6		0.044887969	-0.068714714	0.953487074	0.901803738	2	2	2	30.4	30.4	30.4	-3.27903676	-1.205806732	-0.71857357	-1.134444237	-1.364147186	-1.411584854	-2.647203684	-1.019991875	-1.197613716	-1.082040787
Q921H9	Q921H9	Cytochrome c oxidase assembly factor 7	Coa7		0.133202991	-0.176128817	0.885074734	0.735863071	6	6	6	25.5	25.5	25.5	-3.649006844	-1.42282486	-0.833704948	-1.772210121	-1.746709824	-2.099960327	-1.256101608	-1.798054695	-2.05237174	-1.337324142
Q9DBL7	Q9DBL7	Bifunctional coenzyme A synthase;Phosphopantetheine adenylyltransferase;Dephospho-CoA kinase	Coasy		0.455137446	-0.121445847	0.919265915	0.350640885	9	9	8	17.2	17.2	16	0.760725021	0.80301857	0.951247215	0.483901024	0.846740723	1.155006409	0.716310501	0.784417152	0.715779305	1.081348419
B1AZ14;B1AZ15;B1AZ26	B1AZ14;B1AZ15	Cobl-like 1	Cobll1		0.498979506	0.201254654	1.149697766	0.316971704	27	27	1	27.2	27.2	1	-0.119314194	-0.199630737	-0.568762779	0.193156242	-0.369337082	-0.511920929	-0.24876976	0.042971611	-0.637906075	-0.714536667
Q62507	Q62507	Cochlin	Coch		0.344085447	-0.360700607	0.778786291	0.452808482	6	6	6	11.2	11.2	11.2	-1.833520889	-0.947870255	-2.279143333	-2.07863903	-1.264848709	-1.12292099	-0.622739792	-0.576655388	-1.634253502	-2.643949509
Q921L5;H3BJK5;REV__Q6PDS3	Q921L5	Conserved oligomeric Golgi complex subunit 2	Cog2		0.324207189	0.15771575	1.115519513	0.474015792	7	7	7	9.7	9.7	9.7	-2.969438553	-3.000276327	-2.595828056	-2.561522484	-2.239059925	-3.032960892	-2.649778366	-2.561667442	-2.566050529	-3.344246864
G3UWH9;Q8R1U1;Q7TSQ9;G3UWX2;G3UYW8;G3XA67;G3UX78;G3UZ15;G3UWY4	G3UWH9;Q8R1U1;Q7TSQ9	Conserved oligomeric Golgi complex subunit 4	Cog4		0.656606116	0.931150293	1.906795721	0.220492532	10	10	10	12.7	12.7	12.7	-1.291667938	-1.731142044	-0.989546776	-0.668759346	-3.511211157	-3.396633863	-3.69106698	-1.237372398	-2.93742466	-1.585580826
Q8C0L8;A0A1W2P7M6	Q8C0L8	Conserved oligomeric Golgi complex subunit 5	Cog5		0.030932605	0.063459539	1.044968562	0.931252379	6	6	6	9.8	9.8	9.8	-1.152393341	-2.388314724	0.292428017	-3.013353348	-0.702407837	-1.142086029	-3.011235476	-0.75332737	-1.097895622	-1.276794434
Q61245;A0A1D5RMJ0;V9GWX8	Q61245	Collagen alpha-1(XI) chain	Col11a1		0.867097102	-1.449175024	0.366230786	0.135800978	3	3	3	1.7	1.7	1.7	-0.653316498	-1.837175369	-0.793652534	-2.056457758	-2.608556986	0.28371048	0.719402313	1.046185493	0.502581596	-3.255163908
Q60847;E9PX70;F6WIM8	Q60847;E9PX70	Collagen alpha-1(XII) chain	Col12a1		1.924781738	0.792937851	1.732599074	0.011890997	76	76	76	26.6	26.6	26.6	3.008226395	2.922105789	2.361474037	2.503396034	3.067499161	2.1060009	1.896820068	2.354344368	2.2906847	1.250162125
B7ZNH7;K3W4R4;Q80X19;F7D5Y4	B7ZNH7;K3W4R4;Q80X19	Collagen alpha-1(XIV) chain	Col14a1		0.430227881	-0.367845154	0.774939102	0.37134033	32	32	32	19.2	19.2	19.2	0.330686569	-0.364591599	-1.657452583	0.194712639	-0.586328506	0.022491455	-0.022249222	0.200671196	0.21681118	-0.661472321
A2AJY2;O35206;A2AJY7;A2AJY5	A2AJY2;O35206;A2AJY7;A2AJY5	Collagen alpha-1(XV) chain;Restin	Col15a1		0.752038647	-0.929590607	0.525007302	0.176995145	13	13	13	11.6	11.6	11.6	-1.864183426	-1.761413574	-1.644385338	-2.18074894	-2.120721817	-0.189331055	-1.188117981	0.897707939	-1.778468132	-2.665290833
E9QPX1;P39061;A0A1W2P6N8;D3Z556	E9QPX1;P39061	Collagen alpha-1(XVIII) chain;Endostatin	Col18a1		1.681935842	0.540628052	1.454605616	0.020800039	22	22	22	15.4	15.4	15.4	2.636190414	1.699365616	1.931689262	1.747073174	2.008148193	1.368654251	1.473623276	1.725176811	1.538115501	1.213756561
P11087	P11087	Collagen alpha-1(I) chain	Col1a1	+	2.796048682	-1.623731232	0.324495138	0.001599379	11	11	11	9.2	9.2	9.2	3.251407623	2.979093552	3.068310738	3.609881401	2.913007736	5.054773331	4.651428223	5.572817802	5.030455589	3.630882263
Q01149;E0CXI2	Q01149	Collagen alpha-2(I) chain	Col1a2	+	2.581877962	-1.264420319	0.416266592	0.002618919	19	19	19	17.5	17.5	17.5	4.288547516	3.697839737	3.728798866	4.364748955	4.417604446	5.69288063	5.199455261	5.839278221	5.617640495	4.470386505
P02463;A0A1B0GRC0;A0A1B0GSI7	P02463;A0A1B0GRC0;A0A1B0GSI7	Collagen alpha-1(IV) chain;Arresten	Col4a1		0.586235056	0.400779724	1.320221249	0.259277568	4	4	2	3.5	3.5	2.1	0.440727234	0.271314621	0.312430382	1.12164402	-0.390901566	-0.26858139	-0.286569595	0.563401222	0.384530067	-0.641464233
P08122	P08122	Collagen alpha-2(IV) chain;Canstatin	Col4a2		0.64418598	0.388415146	1.308954678	0.226889302	11	11	10	8.9	8.9	8.4	0.770372391	0.896108627	0.973414421	0.862553596	0.041725159	0.440475464	0.27473259	0.728865623	0.743689537	-0.585664749
Q9EQG9	Q9EQG9	Collagen type IV alpha-3-binding protein	Col4a3bp		0.258251309	0.16997261	1.125037126	0.551758067	10	10	10	16.7	16.7	16.7	-1.128120422	-1.925479889	-2.282038689	-1.473362923	-1.534795761	-1.948640823	-2.316007614	-1.171147346	-1.783568382	-1.97429657
O88207;A0A5F8MQ70;A3KGE7	O88207	Collagen alpha-1(V) chain	Col5a1		0.207554868	-0.571651745	0.672846004	0.6200763	4	4	4	2.9	2.9	2.9	0.013990402	-0.381160736	-0.47547245	-2.772466183	-2.825492382	0.055137634	-0.115327835	0.755824089	0.05965519	-4.337631702
Q04857	Q04857	Collagen alpha-1(VI) chain	Col6a1	+	3.418605017	1.224364471	2.336524996	0.000381413	25	25	25	29.9	29.9	29.9	0.939693451	1.198781967	1.017073631	0.659659386	0.675359726	0.021392822	-0.778823853	0.039919853	-0.16662693	-0.747116089
Q02788	Q02788	Collagen alpha-2(VI) chain	Col6a2	+	2.461289195	1.139788818	2.203487662	0.003457091	18	18	7	14	14	3.9	2.062334061	1.380020142	1.485699654	2.005793571	1.855272293	0.700025558	0.16276741	1.040726662	1.215556145	-0.028900146
J3QQ16;A0A087WS16	J3QQ16;A0A087WS16	Collagen, type VI, alpha 3	Col6a3		0.161652699	0.143123245	1.10429318	0.689203224	80	80	2	35.9	35.9	0.4	3.283744812	2.877639771	2.620377541	2.506842613	2.850381851	2.61538887	1.936561584	3.670718193	3.086878777	2.113822937
Q8K4Q8;A0A452J8C7	Q8K4Q8;A0A452J8C7	Collectin-12	Colec12		0.940926144	0.284462738	1.21795661	0.114570776	22	22	22	29.2	29.2	29.2	1.41986084	0.743473053	1.056679726	1.05151844	1.079353333	0.512901306	0.794355392	1.09089756	1.008193016	0.522224426
Q8K297	Q8K297	Procollagen galactosyltransferase 1	Colgalt1		0.781913444	0.507003832	1.421095818	0.165229107	6	6	6	10.9	10.9	10.9	-1.795982361	-1.605600357	-2.181832314	-2.237812996	-1.8072052	-2.102031708	-2.844961405	-1.777392387	-2.000290871	-3.438776016
O88587;D3Z227	O88587	Catechol O-methyltransferase	Comt		0.86216518	0.201222992	1.149672535	0.137351947	8	8	8	34.7	34.7	34.7	0.092082977	0.103193283	-0.371258736	0.068715096	-0.032222748	-0.101493835	-0.558137894	-0.151925087	-0.161381721	-0.17266655
Q8BIG7;H3BJ37	Q8BIG7;H3BJ37	Catechol O-methyltransferase domain-containing protein 1	Comtd1		0.105262132	-0.078461075	0.947067346	0.784761824	4	4	4	17.6	17.6	17.6	1.159145355	1.215864182	2.199080467	0.677182198	1.248914719	1.363824844	1.86964035	1.234097481	1.209074974	1.215854645
Q8CIE6;F8WHL2;F6XJN3	Q8CIE6;F8WHL2	Coatomer subunit alpha;Xenin;Proxenin;Coatomer subunit alpha	Copa		1.874414836	0.345163345	1.2702948	0.013353194	47	47	47	40.4	40.4	40.4	1.218873978	1.487499237	1.273184776	1.642378807	1.358177185	0.958583832	0.802358627	1.254349709	1.108445168	1.130559921
Q9JIF7	Q9JIF7	Coatomer subunit beta	Copb1		0.372930999	0.088382339	1.063177398	0.42371028	32	32	32	35.8	35.8	35.8	0.510986328	0.24127388	0.05215168	0.19595623	0.214252472	0.082504272	-0.094795227	0.328785896	0.230353355	0.225860596
O55029	O55029	Coatomer subunit beta	Copb2		0.403046051	0.141668701	1.103180378	0.395324699	26	26	26	29.4	29.4	29.4	0.925167084	0.184928894	0.114012718	0.563540459	0.429779053	0.32878685	0.193124771	0.214419365	0.529696465	0.243057251
D3Z315;O89079;F6YFR7;E9Q6I5;F6XIG5	D3Z315;O89079	Coatomer subunit epsilon	Cope		0.238566499	0.336652517	1.262823066	0.577342463	7	7	7	44.1	44.1	44.1	-1.440235138	-1.631177902	-1.039969444	-0.838997841	-2.758993387	-1.743015289	-1.504432678	-0.95663929	-1.489670753	-3.698878288
Q9QZE5;Q7TNQ1	Q9QZE5	Coatomer subunit gamma-1	Copg1		1.138217384	0.311906052	1.241346652	0.072741561	26	26	23	40.3	40.3	36	3.696123123	3.571722031	3.007567406	3.549458504	3.601993561	3.23115921	3.143594742	3.230364799	3.402367592	2.859848022
Q9QXK3	Q9QXK3	Coatomer subunit gamma-2	Copg2		0.731875449	0.219332123	1.164194513	0.185406327	12	9	9	16.8	12.5	12.5	-1.537118912	-1.704498291	-1.892003059	-1.598505974	-2.27693367	-1.808832169	-2.041013718	-2.145792961	-1.913142204	-2.196939468
P61202;A2AQE4	P61202;A2AQE4	COP9 signalosome complex subunit 2	Cops2		1.072167356	-0.322418213	0.799728267	0.0846901	17	17	17	42	42	42	0.344438553	0.771186829	0.451869011	0.001244545	0.232423782	0.797260284	0.565097809	0.523964882	0.490309715	1.036621094
O88543;F6YCA7;D3Z036	O88543	COP9 signalosome complex subunit 3	Cops3		0.324399498	-0.098573303	0.933956134	0.473805941	13	13	13	40.7	40.7	40.7	0.920686722	1.132360458	0.615374565	1.090062141	0.806600571	0.910467148	0.71701622	1.055197716	1.14477253	1.23049736
O88544;F6QTS1;D3YV99;D3Z1R9;D6RG47	O88544;F6QTS1;D3YV99;D3Z1R9	COP9 signalosome complex subunit 4	Cops4		1.006532186	-0.321153641	0.800429564	0.098507164	16	16	16	45.6	45.6	45.6	0.939031601	1.266284943	1.167704582	0.58718586	0.601318359	1.239936829	1.522758484	1.010083199	1.023482323	1.371032715
O35864;A0A087WQA8;A0A087WRH6;A0A087WQ60	O35864;A0A087WQA8	COP9 signalosome complex subunit 5	Cops5		0.339308691	-0.163776398	0.892685317	0.457816361	10	10	10	32.6	32.6	32.6	-0.142295837	0.457969666	0.33658886	0.358769417	-0.00419426	0.314964294	0.397853851	-0.235215187	0.504513741	0.843603134
O88545;D3Z0F5;F6QK86	O88545;D3Z0F5;F6QK86	COP9 signalosome complex subunit 6	Cops6		0.288436107	-0.165013885	0.891919935	0.514711525	9	9	9	34.6	34.6	34.6	-0.508394241	-0.49030304	-0.11550808	-0.783820152	-1.128862381	-0.41869545	-0.102916718	-0.993350029	-0.630364418	-0.056491852
Q9CZ04;D3Z440;D3YVI6;D3Z0S0	Q9CZ04;D3Z440;D3YVI6	COP9 signalosome complex subunit 7a	Cops7a		0.445784524	0.10561676	1.075954269	0.358274151	11	11	11	44	44	44	-0.173883438	-0.202726364	-0.194581032	-0.181717873	-0.307638168	-0.159246445	-0.387512207	-0.403279305	-0.623953819	-0.014638901
P61924;A0A2R8VJV3;Q8R3M1	P61924;A0A2R8VJV3;Q8R3M1	Coatomer subunit zeta-1	Copz1		0.026757251	-0.015007019	0.989651842	0.940248716	4	4	4	24.9	24.9	24.9	0.430549622	-0.233158112	-0.446515083	-0.150668144	-0.375938416	0.056745529	-0.576246262	-0.181794167	0.002427101	-0.00182724
Q9JHH9;F2Z4A2	Q9JHH9	Coatomer subunit zeta-2	Copz2		0.137343331	0.182238722	1.134643218	0.728881066	3	3	3	23.9	23.9	23.9	-0.814096451	-2.447957993	-2.3549757	-3.304773569	-2.512260437	-2.530719757	-1.917320251	-2.301314354	-3.608594894	-1.987308502
Q8BMS4	Q8BMS4	Ubiquinone biosynthesis O-methyltransferase, mitochondrial	Coq3		0.519905744	0.497716713	1.411977122	0.302060722	4	4	4	15.4	15.4	15.4	-2.330986023	-1.8729496	-2.027867317	-2.098773003	-2.609701157	-2.492944717	-3.5046556	-2.406579256	-3.715389252	-1.30929184
Q8K1Z0;F6SFF5;A0A1D5RLE9	Q8K1Z0;F6SFF5	Ubiquinone biosynthesis protein COQ9, mitochondrial	Coq9		0.687041532	-0.277481842	0.825029813	0.2055694	8	8	8	32.9	32.9	32.9	-0.397378922	-0.229545593	0.097924232	0.136492729	-0.010417938	-0.296375275	0.471887589	0.138550758	-0.014157295	0.684577942
O89053;G3UYK8;A0A0U1RPY8;D3YW57;G3UX53;D3YXM2	O89053;G3UYK8;A0A0U1RPY8	Coronin-1A;Coronin	Coro1a		0.372312239	0.327239227	1.254610226	0.42431439	18	18	18	39.5	39.5	39.5	2.33808136	3.459281921	3.081677437	3.241145134	3.454156876	3.147037506	2.365501404	2.192715645	2.31327343	3.919618607
Q9WUM3;A0A494B9Y4;D3YUG6;A0A494BAI1	Q9WUM3	Coronin-1B	Coro1b		0.451692115	0.152085876	1.111174869	0.353433641	19	19	19	33.9	33.9	33.9	1.49801445	1.376579285	1.371438026	1.028803825	1.201562881	1.522310257	0.791267395	0.934641838	1.323014259	1.144735336
Q9WUM4;E9PX03;E9PZJ0;E9PVJ1;B9EIZ7;Q920M5	Q9WUM4	Coronin-1C	Coro1c		1.669580256	0.287311935	1.220364345	0.021400294	26	26	26	47.5	47.5	47.5	2.668304443	2.519813538	2.404780388	2.401291847	2.655050278	2.361764908	2.177789688	2.073302269	2.097216606	2.502607346
Q8BH44;G3UW48;G3V005;G3UWZ2	Q8BH44;G3UW48	Coronin-2B;Coronin	Coro2b		0.508236412	-0.739306688	0.599027156	0.310287005	11	11	11	23.8	23.8	23.8	-0.963829041	0.288036346	-0.430996895	-0.607153893	-3.430279016	-0.150455475	-0.598089218	-0.720456123	-0.620146751	0.641458511
Q9D2V7;G3X9L5;E9PYU1	Q9D2V7	Coronin-7	Coro7		0.484731733	0.161023712	1.118080228	0.327542958	20	20	20	28.2	28.2	28.2	-0.116136551	-0.577766418	-0.603417397	-0.425663948	-0.346467972	-0.433046341	-0.627969742	-0.512158394	-1.026484489	-0.27491188
Q9CQI6;A0A1D5RLP1	Q9CQI6	Coactosin-like protein	Cotl1		0.052260842	-0.023730087	0.983686094	0.886623336	12	12	12	75.4	75.4	75.4	2.251836777	2.814496994	2.721194267	3.005328178	2.777099609	2.743177414	2.924345016	2.525752068	2.495425224	2.99990654
P56394	P56394	Cytochrome c oxidase copper chaperone	Cox17		0.552073631	-0.814445782	0.568626885	0.280495804	4	4	4	77.8	77.8	77.8	-2.738902807	-2.30298996	-2.05576992	-3.168993235	-0.794057846	-1.191173553	-3.60613203	-0.497057915	-0.441227913	-1.252893448
Q9D7J4	Q9D7J4	Cytochrome c oxidase protein 20 homolog	Cox20		0.963934161	-1.546952057	0.342232326	0.108659034	3	3	3	31.6	31.6	31.6	-4.453652382	0.172605515	-0.781840324	-3.101093292	-2.313531876	-0.154067993	-1.122825623	-0.921252251	0.184762001	-0.72936821
P19783;M0QWX7;D6RG40	P19783;M0QWX7	Cytochrome c oxidase subunit 4 isoform 1, mitochondrial	Cox4i1		0.991421952	-0.232976532	0.85087757	0.101994804	12	12	12	59.8	59.8	59.8	4.00019455	3.866931915	4.374619484	4.157216072	3.959337234	4.407718658	4.170942307	4.101271629	4.245055199	4.598194122
Q91W29	Q91W29	Cytochrome c oxidase subunit 4 isoform 2, mitochondrial	Cox4i2		1.802824726	-0.857211685	0.552018421	0.015746182	4	4	4	30.2	30.2	30.2	-2.576318741	-2.591268539	-1.922591209	-1.61405468	-1.309690475	-1.001337051	-0.796409607	-1.365319252	-1.414610863	-1.150188446
P12787	P12787	Cytochrome c oxidase subunit 5A, mitochondrial	Cox5a		0.687322357	-0.253945923	0.838599617	0.205436517	10	10	10	59.6	59.6	59.6	4.199056625	4.968471527	4.228934288	4.975861549	4.575126648	4.78134346	4.98399353	4.749331474	4.663081169	5.039430618
Q9D881;P19536;F7C106;A0A0A6YVR0	Q9D881;P19536	Cytochrome c oxidase subunit 5B, mitochondrial	Cox5b		2.24612444	-0.422793961	0.745978543	0.00567382	7	7	7	53.5	53.5	53.5	3.118560791	3.015357971	3.081788063	3.272879601	3.282985687	3.705789566	3.359395981	3.318522453	3.690262794	3.811571121
P56391;A0A140LIU3	P56391	Cytochrome c oxidase subunit 6B1	Cox6b1		1.144412954	-0.304104996	0.809944526	0.071711209	9	9	9	79.1	79.1	79.1	2.279970169	2.853219986	2.500761986	2.285637856	2.451013565	2.862810135	2.630548477	2.560667992	2.699606895	3.137495041
Q9CPQ1;A0A0G2JDA6	Q9CPQ1	Cytochrome c oxidase subunit 6C	Cox6c		0.734276822	-0.212558746	0.863005258	0.184383977	9	9	9	61.8	61.8	61.8	3.443025589	3.352293015	3.780720711	3.628632545	3.778957367	4.026863098	3.926986694	3.379473686	3.741749763	3.971349716
A0A140LIU4;P56392	A0A140LIU4;P56392	Cytochrome c oxidase subunit 7A1, mitochondrial	Cox7a1		0.03045891	-0.025762177	0.982301511	0.93226867	1	1	1	14.6	14.6	14.6	0.556236267	0.417560577	0.696421623	0.235941887	1.49505806	0.697908401	1.269784927	0.457859993	0.132134438	0.972341537
P48771	P48771	Cytochrome c oxidase subunit 7A2, mitochondrial	Cox7a2		0.690971507	-0.463994598	0.724976131	0.203717573	2	2	2	27.7	27.7	27.7	0.707496643	1.244485855	1.77704525	2.08258152	2.168830872	2.218660355	2.048744202	1.965704918	1.441449165	2.625854492
P56393	P56393	Cytochrome c oxidase subunit 7B, mitochondrial	Cox7b		1.144319972	-1.383585358	0.383265128	0.071726564	4	4	4	32.5	32.5	32.5	3.275400162	0.944047928	1.089726448	3.287806511	3.759593964	4.447305679	3.890939713	3.038794518	3.380227089	4.517234802
P17665	P17665	Cytochrome c oxidase subunit 7C, mitochondrial	Cox7c		1.201282579	-0.642941666	0.640405824	0.062909672	2	2	2	28.6	28.6	28.6	1.268993378	0.962133408	2.159268379	2.230965614	1.834054947	2.302570343	2.556631088	2.279129982	1.780846596	2.750946045
E9PZD8;Q61147;G3X9T8;G3X8Q5;G3UXG1;G3UWP5;CON__ENSEMBL:ENSBTAP00000031900;G3UZ53	E9PZD8;Q61147;G3X9T8;G3X8Q5	Ceruloplasmin	Cp		2.287241241	0.634119797	1.551990576	0.005161296	47	47	47	48.2	48.2	48.2	3.931283951	3.608072281	3.667775154	3.565480232	3.73094368	3.152898788	2.864849091	3.463723183	3.262188911	2.589296341
O89001	O89001	Carboxypeptidase D	Cpd		0.485521657	-0.30784874	0.807845472	0.326947742	6	6	6	5.4	5.4	5.4	-2.286727905	-1.900842667	-1.76936245	-2.80625248	-2.369171143	-1.816501617	-2.11652565	-2.596383095	-1.889155388	-1.174547195
Q00493	Q00493	Carboxypeptidase E	Cpe		0.696788952	-0.489177322	0.712431236	0.201006938	14	14	14	38.4	38.4	38.4	0.70606041	1.805194855	1.75688839	0.385306358	0.517238617	1.109233856	1.854328156	1.29761219	1.383751869	1.97164917
P63040;D3YZ72	P63040	Complexin-1	Cplx1	+	1.801178302	-1.605634928	0.328591046	0.01580599	5	3	3	43.3	28.4	28.4	-3.022556305	-0.848077774	-2.88499999	-1.246041298	-3.243263721	-0.39175415	-0.667663574	-1.091320992	-0.914839745	-0.151185989
P84086	P84086	Complexin-2	Cplx2		0.810635359	-1.07159729	0.475791931	0.154655241	8	8	6	55.2	55.2	40.3	-0.445756912	1.193071365	-0.292193413	0.66662693	-0.182819366	2.101266861	1.504261017	-0.672394753	0.579550743	2.784231186
Q9DBB9	Q9DBB9	Carboxypeptidase N subunit 2	Cpn2	+	4.059470728	1.594923401	3.02078478	8.72026E-05	10	10	10	21.4	21.4	21.4	-1.751880646	-1.082771301	-0.659214973	-0.912741661	-1.472455978	-3.068447113	-2.654432297	-2.716122627	-2.498204231	-2.916475296
Q8C166;B7ZCP4;A3KGK7;B7ZCP6;E9Q806;B7ZCP5;B7ZCP7;F6R587;V9GX86;B7ZCP8;V9GWY2;V9GXM6	Q8C166;B7ZCP4;A3KGK7	Copine-1	Cpne1		0.538598351	0.251802826	1.190694105	0.289335451	15	15	14	31.3	31.3	29.7	0.519796371	0.508209229	1.007382393	1.100722313	1.091409683	0.009353638	0.995353699	0.868046761	0.423581123	0.672170639
P59108;A0A0R4J1D0;A0A1D5RLP0	P59108;A0A0R4J1D0	Copine-2	Cpne2		0.200699679	0.197446823	1.14666727	0.629941646	10	9	9	22.1	20.4	20.4	-2.076499939	-0.808351517	-1.288891792	-1.051812172	-1.314300537	-2.13825798	-1.346988678	-1.909783363	-1.849080086	-0.282979965
Q8BT60	Q8BT60	Copine-3	Cpne3		0.287723016	0.228909302	1.171948604	0.515557352	9	7	7	16.9	13.5	13.5	1.5209198	1.209846497	0.584979057	2.000756264	1.527917862	0.216781616	1.174432755	1.399502754	1.625792503	1.283363342
Q9D6C8;Q8BLR2;A0A1L1SSY1;A0A1L1SU07;D3Z5V2;Q8CEQ2	Q9D6C8;Q8BLR2;A0A1L1SSY1	Copine-4	Cpne4		0.40312515	-0.601601553	0.659021961	0.395252704	10	9	9	26.9	25.1	25.1	-2.685546637	-1.110523224	-2.546322823	-2.970187664	-2.42750597	-1.128007889	-1.462060928	-3.356446266	-2.731894493	-0.053668976
Q9Z140;Q3UYN2;E9QA77	Q9Z140;Q3UYN2	Copine-6	Cpne6		0.586830573	-0.945084	0.519399309	0.258922283	22	22	21	44.7	44.7	43.1	0.752809525	2.66375351	1.36632061	0.922553062	0.144554138	2.76493454	2.34132576	0.594296455	0.77226162	4.102592468
P36552	P36552	Oxygen-dependent coproporphyrinogen-III oxidase, mitochondrial	Cpox		1.54491372	0.408840942	1.32761878	0.028515847	11	11	11	26.2	26.2	26.2	-1.03512001	-0.697820663	-0.750416756	-1.343056679	-0.998561859	-1.231636047	-1.298873901	-1.709773064	-1.48476696	-1.144130707
Q9WVJ3;A0A2I3BS14;A0A2I3BPG0	Q9WVJ3;A0A2I3BS14;A0A2I3BPG0	Carboxypeptidase Q	Cpq		0.340217767	0.33408165	1.260574732	0.456859051	8	8	8	21.5	21.5	21.5	1.655887604	0.201002121	1.884642601	1.269766808	0.545583725	0.50683403	1.103927612	1.599198341	0.752421379	-0.075906754
Q9EPU4;A0A2R8VK76;A0A2R8VI46	Q9EPU4;A0A2R8VK76	Cleavage and polyadenylation specificity factor subunit 1	Cpsf1		0.818370847	-0.317295074	0.802573222	0.151924968	14	14	14	11	11	11	-1.865926743	-1.896932602	-2.371258736	-2.556994438	-2.272703171	-1.844617844	-2.404155731	-1.738682747	-1.503603935	-1.88628006
Q9QXK7;A0A1Y7VLY3;A0A1Y7VIZ9;A0A1Y7VJ97;A0A1Y7VNI9	Q9QXK7;A0A1Y7VLY3	Cleavage and polyadenylation specificity factor subunit 3	Cpsf3		0.046466279	0.045794296	1.032251344	0.898532357	7	7	7	13	13	13	-1.848981857	-2.172945023	-1.947758675	-2.319172859	-2.026536942	-1.915706635	-3.278575897	-1.423073769	-1.53646183	-2.390548706
H3BJ30;H3BJW3;Q6NVF9;H3BKW0;H3BLM9	H3BJ30;H3BJW3;Q6NVF9;H3BKW0	Cleavage and polyadenylation specificity factor subunit 6	Cpsf6		0.403682749	0.187157059	1.138517967	0.394745558	9	9	9	21.4	21.4	21.4	0.097204208	0.041437149	0.415200233	-0.069067955	-0.444160461	-0.004558563	0.329925537	-0.501868248	-0.464684486	-0.253986359
Q8BTV2;A0A494B9T0;A0A494BAS7;A0A494BAN3;A0A494BBL0	Q8BTV2	Cleavage and polyadenylation specificity factor subunit 7	Cpsf7		0.008589206	-0.01024189	0.992926002	0.980416911	9	9	9	21	21	21	-1.040109634	-2.98870945	-1.267914772	-2.042490959	-1.248165131	-2.200004578	-1.359409332	-1.231133461	-1.980530739	-1.765102386
P97742;A0A494BAD3;A0A494BAC7;A0A494BBF2	P97742;A0A494BAD3	Carnitine O-palmitoyltransferase 1, liver isoform	Cpt1a		0.5206482	0.136810303	1.099471572	0.30154477	23	23	22	30.4	30.4	29.1	2.337791443	1.967849731	2.168969154	2.144341469	2.053749084	2.031539917	1.933317184	2.211144447	2.191353798	1.621294022
Q924X2;F6QXT4	Q924X2	Carnitine O-palmitoyltransferase 1, muscle isoform	Cpt1b		0.913356491	0.798365784	1.739130007	0.122079716	17	16	16	21.8	20.5	20.5	-0.396221161	-0.848285675	0.140095711	-1.213160515	-1.206829071	-2.809808731	-1.448167801	-0.624403954	-0.885333061	-1.748516083
P52825;A2A8E8;A2A8E7;A2A8E9	P52825	Carnitine O-palmitoyltransferase 2, mitochondrial	Cpt2		2.269052733	0.500997543	1.41519175	0.005382044	27	27	27	44.8	44.8	44.8	1.934186935	1.472913742	1.519925117	1.408650398	1.551496506	1.166599274	1.052856445	1.224572182	1.220910072	0.717247009
Q64735;A0A0A6YVT1;A0A0A6YXN9;A0A0A6YY75;A0A0A6YXR6	Q64735;A0A0A6YVT1;A0A0A6YXN9;A0A0A6YY75;A0A0A6YXR6	Complement component receptor 1-like protein	Cr1l		0.53318807	0.224140167	1.168080876	0.292962431	7	7	7	15.7	15.7	15.7	0.939083099	0.382493973	0.524138451	0.303103447	0.716056824	0.132173538	0.745389938	0.637555122	0.369156837	-0.140100479
P22935	P22935	Cellular retinoic acid-binding protein 2	Crabp2		0.224156681	0.195410919	1.145050256	0.596819932	8	8	7	47.1	47.1	42	1.148880005	-0.428794861	0.032355309	0.962275505	-0.301116943	-0.105485916	0.262142181	0.408961296	0.234038353	-0.363111496
H7BX88;P47934;B7ZDD7;F7BF80;B7ZDD8;A2AWE5;A2AWJ5	H7BX88;P47934	Carnitine O-acetyltransferase	Crat		3.393483353	0.407675171	1.326546429	0.000404126	22	22	22	36.7	36.7	36.7	0.462285995	0.484752655	0.500382423	0.541335106	0.60700798	0.217182159	-0.063882828	0.001395226	0.113148689	0.289545059
Q8C7D2;A0A0N4SUK9	Q8C7D2	Protein cereblon	Crbn		0.203378228	-0.186848068	0.878522982	0.626068383	4	4	4	14.2	14.2	14.2	-2.756031036	-2.349315643	-3.045704842	-2.872145653	-1.973300219	-2.146459579	-2.234235764	-3.580049753	-2.397219658	-1.704292297
Q62347;Q01147;A0A087WRI6	Q62347;Q01147	Cyclic AMP-responsive element-binding protein 1	Creb1		0.030263211	0.043878937	1.030881809	0.932688859	3	3	1	10.5	10.5	4.9	-1.445888519	-0.350908279	-0.136227608	-1.545132637	-0.277860641	-0.24747467	0.093723297	-0.433474541	-1.271754265	-2.11643219
Q91XD7	Q91XD7	Cysteine-rich with EGF-like domain protein 1	Creld1		0.445808696	-0.210376358	0.864311728	0.358254211	13	13	13	33.8	33.8	33.8	-0.742492676	-0.607299805	-0.707238197	-0.927304268	-1.073646545	-0.264110565	-0.367580414	-0.346053123	-1.344202995	-0.684152603
Q9CYA0	Q9CYA0	Cysteine-rich with EGF-like domain protein 2	Creld2		0.16223177	0.090056992	1.06441223	0.688284882	8	8	8	28	28	28	0.32998848	0.467811584	-0.28866291	0.467328072	-0.011976242	0.388624191	0.040332794	0.279471397	0.287993431	-0.482217789
A0A0G2JEK2;P63254	A0A0G2JEK2;P63254	Cysteine-rich protein 1	Crip1		0.179266536	0.092650986	1.066327785	0.661810212	6	6	6	43	43	43	4.355506897	4.770906448	4.176720619	4.044083595	4.353803635	4.26692009	4.487442017	4.501494408	3.618073463	4.363836288
Q9DCT8;A0A0G2JF37	Q9DCT8	Cysteine-rich protein 2	Crip2		0.113980287	-0.030962372	0.978767178	0.769165352	9	9	9	55.8	55.8	55.8	2.428665161	2.541257858	2.561800957	2.668084145	2.451263428	2.639831543	2.70672226	2.195328712	2.637934685	2.626066208
Q64010;Q8JZR2;Q5ND50;F7D232;Q3TQV3	Q64010;Q8JZR2;Q5ND50;F7D232	Adapter molecule crk	Crk		0.239791479	-0.051586151	0.964874927	0.575716294	17	17	17	66.4	66.4	66.4	0.618732452	0.514350891	0.380654335	0.772295952	0.552740097	0.69767952	0.396362305	0.682003975	0.587096214	0.733562469
P47941;A0A338P6Q0;A0A338P675	P47941;A0A338P6Q0;A0A338P675	Crk-like protein	Crkl		0.054101175	0.061066771	1.043236875	0.882874198	8	8	8	33	33	33	-2.553591967	-1.116706848	-1.054030418	-1.321795464	-1.447856903	-1.49124527	-1.475318909	-1.011349678	-2.677083969	-1.144317627
Q9Z2L7;J3QMV5	Q9Z2L7	Cytokine receptor-like factor 3	Crlf3		0.421371483	-0.339624023	0.790247229	0.378990668	6	6	6	15.2	15.2	15.2	-2.990656137	-1.866516113	-1.374804497	-1.750557423	-2.817556143	-1.346544266	-2.130130768	-1.624053001	-2.34966135	-1.651580811
Q6P1J1;Q71H75	Q6P1J1	Collapsin response mediator protein 1	Crmp1		0.79400549	-1.025785828	0.491142704	0.160692094	26	22	2	51.6	45.2	3.6	-0.308132172	2.1052742	1.593455315	0.3393507	0.448448181	2.482936859	2.236116409	0.36188221	1.110123634	3.116266251
P63154	P63154	Crooked neck-like protein 1	Crnkl1		0.292376361	0.476703262	1.391560142	0.510062786	7	7	7	9.9	9.9	9.9	3.432666779	4.038139343	4.316845894	2.470173836	3.005474091	3.999652863	4.288082123	2.318312645	3.298104286	0.975631714
Q8CJ40	Q8CJ40	Rootletin	Crocc		0.034701425	-0.056381989	0.961672795	0.923205908	41	41	41	20.5	20.5	20.5	0.334951401	0.963121414	-0.090811729	-0.180003166	-1.753969193	0.153629303	-0.033983231	-0.292717934	-1.200209618	0.928480148
P23927;A0A1L1SRG5	P23927;A0A1L1SRG5	Alpha-crystallin B chain	Cryab		0.418848903	-0.242076492	0.845527456	0.381198424	7	7	7	42.3	42.3	42.3	0.808832169	0.919488907	0.920395851	0.427859306	1.154363632	1.678594589	1.075510025	1.42828083	0.943570137	0.315366745
Q99KP3	Q99KP3	Lambda-crystallin homolog	Cryl1		1.088711758	0.400471497	1.319939218	0.081524518	12	12	12	38.2	38.2	38.2	0.997655869	0.081172943	0.385294914	0.20053196	0.003000259	-0.254659653	0.003164291	-0.185460091	-0.16326046	0.265514374
O54983	O54983	Ketimine reductase mu-crystallin	Crym		0.284730117	-0.768315506	0.587102577	0.519122536	14	14	14	51.4	51.4	51.4	1.177433014	4.797613144	2.388319969	2.904486656	2.02636528	4.501052856	4.24540329	1.099837303	1.264727592	6.024774551
P47199;A0A0A6YXR4;V9GXY8;A0A0A6YVS7;D3Z2X0;D3YUG9;D3YWU6;D3Z4Q4;A0A0G2JFU5	P47199;A0A0A6YXR4;V9GXY8;A0A0A6YVS7	Quinone oxidoreductase	Cryz		0.296479492	-0.137726212	0.908950597	0.505266504	15	15	15	57.4	57.4	57.4	-0.121437073	-0.013628006	-0.039778709	-0.322817802	-0.555093765	-0.212285995	0.134683609	-0.292077065	-0.471896172	0.477451324
D3Z6I4;Q921W4;D3YU21;D3YZD6;A0A338P785;A0A338P6Y1;F7BGV1;A0A338P7D6	D3Z6I4;Q921W4;D3YU21;D3YZD6	Quinone oxidoreductase-like protein 1	Cryzl1		0.100461806	-0.065498352	0.955615161	0.793484037	7	7	7	19.5	19.5	19.5	-0.634038925	-0.243486404	-0.722455025	-0.547808647	-1.207502365	-0.736408234	-0.861778259	-0.499276161	-0.988482475	0.058145523
Q9CZU6	Q9CZU6	Citrate synthase, mitochondrial	Cs		0.404642742	-0.155157089	0.898034584	0.39387395	20	20	11	49.6	49.6	27.8	4.580104828	4.878425598	4.664475441	4.363020897	4.659034729	4.856473923	4.837245941	4.270739555	4.745211601	5.211175919
Q9DBE0;A0A2R8VHX0;A0A2R8VHJ2;A0A2R8VHN7;A0A2R8VK60;A0A2R8VHW7;A0A2R8VK32;A0A2R8VI19;A0A2R8VI50;A0A2R8VHG5;A0A2R8VI48;A0A2R8VHX6;A0A2R8VHD3;E9QP13;K4DI69;Q80WP8	Q9DBE0;A0A2R8VHX0	Cysteine sulfinic acid decarboxylase	Csad		0.675335473	0.831134987	1.779084441	0.21118571	11	11	11	22.3	22.3	22.3	-0.104858398	-0.679553986	-1.002598763	-0.539509773	-1.662532806	-1.106506348	-0.798053741	-3.753238678	-0.821749687	-1.665180206
Q91W50;Q8JZN2;A0A0G2JF72;A0A0G2JE62;A0A0G2JDJ7	Q91W50;Q8JZN2;A0A0G2JF72	Cold shock domain-containing protein E1	Csde1		1.364583593	-0.340995407	0.7894964	0.043193302	20	20	20	26.4	26.4	26.4	-0.629728317	-1.446252823	-0.916499138	-1.049895287	-1.033527374	-0.798114777	-0.777860641	-0.665875435	-0.627495766	-0.501579285
Q9ERK4;E9Q1T9;F6ZEW4;E9QAX7;F7D1H9	Q9ERK4;E9Q1T9;F6ZEW4	Exportin-2	Cse1l		0.52370058	-0.106063461	0.929119803	0.299432833	29	29	29	30.5	30.5	30.5	6.120527267	6.177276611	6.131417274	6.072705269	6.292751312	6.183843613	5.957939148	6.393260002	6.351759911	6.438192368
P41241;A0A1L1STA1;A0A1L1SR46;A0A1L1SQQ5	P41241	Tyrosine-protein kinase CSK	Csk		0.521083444	0.720083475	1.647277344	0.301242717	11	11	11	26	26	26	0.688903809	0.544080734	0.372553825	-0.096678734	0.429981232	0.197874069	0.190626144	0.929749489	-2.776861429	-0.202964783
E9Q4G7;E9Q3W1;E9PWB2;Q8BK63;H7BXB1;E9Q2U6;F6YBC9	E9Q4G7;E9Q3W1;E9PWB2;Q8BK63;H7BXB1;E9Q2U6	Casein kinase I isoform alpha	Csnk1a1		0.417239155	-0.537841415	0.688800734	0.382613989	9	9	9	30.4	30.4	30.4	-0.916017532	-0.403381348	-1.476586342	-1.354023933	-3.380722046	-1.047058105	-0.735641479	-2.055088997	-0.517193794	-0.486541748
Q60737;A2ANR6;Q6NSS6	Q60737	Casein kinase II subunit alpha	Csnk2a1		0.216318901	0.125538635	1.090914954	0.607688614	10	10	10	31.5	31.5	31.5	0.191350937	0.691465378	0.472409248	0.345524788	0.082193375	0.288129807	0.206329346	0.02585125	-0.320933342	0.955873489
O54833;A0A1D5RM74;A0A1D5RLE4;A0A1D5RM55	O54833;A0A1D5RM74;A0A1D5RLE4	Casein kinase II subunit alpha	Csnk2a2		0.182769137	0.147174358	1.107398412	0.656494153	7	7	7	22.9	22.9	22.9	-1.746500015	-0.656049728	-0.921038628	-1.726239204	-1.650335312	-1.295578003	-1.884901047	-1.945484638	-1.574181557	-0.735889435
P67871;G3UZJ5;G3UXG7;G3UZA4;G3UZX4;G3UWU5	P67871;G3UZJ5;G3UXG7;G3UZA4;G3UZX4	Casein kinase II subunit beta	Csnk2b		0.42798391	-0.26672821	0.831202437	0.373263987	7	7	3	41.4	41.4	17.7	-0.473138809	0.313186646	-0.353428841	-0.603093147	-0.82100296	0.138179779	0.11989975	-0.590643883	-0.645485878	0.374214172
Q8VHY0	Q8VHY0	Chondroitin sulfate proteoglycan 4	Cspg4		1.064925681	0.352111435	1.276427357	0.08611411	38	38	38	23	23	23	1.09948349	0.341096878	0.804034233	0.503865242	0.62021637	-0.017477036	0.266674042	0.690514565	0.496582985	0.171844482
P97315	P97315	Cysteine and glycine-rich protein 1	Csrp1		0.748102423	0.154304886	1.112885283	0.17860663	13	13	13	68.4	68.4	68.4	5.47987175	5.1304245	5.313572884	4.920731544	5.06993866	4.916952133	5.020648956	4.979887962	5.128230095	5.097295761
P97314;A0A1W2P845;A0A1W2P758;A0A1W2P7N8;A0A1W2P6I3;A0A1W2P780	P97314;A0A1W2P845;A0A1W2P758	Cysteine and glycine-rich protein 2	Csrp2		2.055008733	0.722049332	1.6495235	0.008810312	12	12	12	69.9	69.9	69.9	5.186189651	4.394298553	4.580206871	4.469988823	4.634759903	3.591375351	3.727277756	4.189497948	4.409659386	3.737386703
P21460;A2APX3	P21460;A2APX3	Cystatin-C	Cst3		0.367644201	0.115639114	1.08345491	0.428899756	5	5	5	42.1	42.1	42.1	0.974193573	0.768198013	0.943377495	0.71523571	0.733629227	0.447713852	0.898950577	1.073260307	0.724358559	0.412155151
Q62426	Q62426	Cystatin-B	Cstb		0.883014322	-0.526691437	0.694144807	0.130913875	2	2	2	32.7	32.7	32.7	2.095125198	1.391212463	1.038712502	2.097273827	2.699752808	2.021827698	2.371082306	2.706372261	2.359755516	2.496496201
Q99LC2;A2APA3	Q99LC2	Cleavage stimulation factor subunit 1	Cstf1		0.570812785	0.327781987	1.255082315	0.268650229	5	5	5	14.6	14.6	14.6	-2.013851166	-2.189699173	-2.376519203	-2.821139336	-1.886617661	-1.935173631	-2.608536243	-2.43484211	-3.319965601	-2.628218889
H3BL19;H3BJI6;H3BK48;H3BKH2;H3BJ71;E9Q3S2;H3BJS0;A0A1W2P711;Q91ZV0;H3BKL6;H3BK44;E9PY90;H3BJS5;H3BJ35;H3BJ84;H3BJY7	H3BL19;H3BJI6;H3BK48;H3BKH2;H3BJ71;E9Q3S2;H3BJS0;A0A1W2P711;Q91ZV0;H3BKL6;H3BK44;E9PY90;H3BJS5	Melanoma inhibitory activity protein 2	Ctage5;Mia2		0.403961348	-0.100972366	0.932404346	0.39449241	10	10	10	14.6	14.6	14.6	-1.320537567	-1.886651993	-1.822566032	-1.696175575	-1.659135818	-1.507766724	-1.693744659	-1.409197807	-1.58137989	-1.688116074
O88712;A0A0J9YU62;A0A0J9YUM4;A0A0J9YTW3;A0A0J9YUR5;A0A0J9YU66;A0A0J9YVI3;A0A0J9YVC3	O88712;A0A0J9YU62;A0A0J9YUM4	C-terminal-binding protein 1	Ctbp1		0.356163955	-0.191667557	0.875593071	0.440388577	11	11	8	27.9	27.9	21.8	1.481397629	1.49420929	1.64770031	1.194245338	1.318975449	1.87600708	1.501585007	0.868668556	1.63830471	2.210300446
Q8R242	Q8R242	Di-N-acetylchitobiase	Ctbs		1.486012118	1.022035551	2.030782244	0.032657872	6	6	6	15.3	15.3	15.3	-1.340597153	-1.762229919	-1.437890053	-1.65409565	-1.528741837	-3.438834667	-2.489617109	-1.599551201	-1.843203545	-3.462525845
Q7TSG2;A0A494B8Z5;E0CZ13	Q7TSG2	RNA polymerase II subunit A C-terminal domain phosphatase	Ctdp1		1.311252491	0.561890793	1.476202658	0.048836835	9	9	9	10.9	10.9	10.9	-1.903015137	-2.552318573	-2.230322838	-2.270237923	-2.655086517	-2.66173172	-2.8978405	-2.30665493	-3.531523705	-3.022684097
P29268;H3BJW0	P29268;H3BJW0	Connective tissue growth factor	Ctgf	+	2.157987213	2.204170418	4.608094867	0.006950448	7	7	7	20.4	20.4	20.4	-0.797967911	-0.726581573	-3.320491314	-0.404429436	0.195930481	-3.16357851	-3.323557138	-3.28760314	-3.442702055	-2.856950998
E9Q1U6;Q6PEE2	E9Q1U6;Q6PEE2	CBP80/20-dependent translation initiation factor	Ctif		0.669859879	0.364366007	1.287315794	0.213865199	4	4	4	7.5	7.5	7.5	-2.245035172	-2.936508417	-3.085428715	-1.95834446	-1.904298782	-2.726781845	-2.620790482	-2.525004387	-2.969284058	-3.109584808
P26231;A0A494BAD0;A0A494BBB4;A0A494BAM5;A0A494BBA4;A0A494BA24	P26231	Catenin alpha-1	Ctnna1		0.860406424	0.189297485	1.140208361	0.137909307	45	45	34	58.8	58.8	45.5	2.664628983	2.603235245	2.528420448	2.323262215	2.626703262	2.438745499	2.400068283	2.513001442	2.470793724	1.977153778
Q61301;E0CXB9;Q8BS72;A0A0N4SUZ7;REV__Q9JMB1	Q61301;E0CXB9	Catenin alpha-2	Ctnna2		0.929841728	-0.610341644	0.655041563	0.117532581	34	24	24	42.6	31.1	31.1	0.134143829	1.687767029	1.206259727	1.033766747	1.116989136	2.077781677	1.390045166	1.188895226	1.217913628	2.355998993
O88327;B1AZA7	O88327	Alpha-catulin	Ctnnal1		0.142758396	-0.216923332	0.860398353	0.719849328	11	11	11	17.6	17.6	17.6	-2.010700226	-1.845413208	-4.103336334	-0.885035515	-1.515224457	-1.425865173	-2.241220474	-1.251011848	-2.11468792	-2.242307663
Q02248;E9Q6A9;F7BAC9;F7CRC6;F6QZ47;D3YUH4;D3Z7S6;D3Z5Q1;E9PW26	Q02248;E9Q6A9	Catenin beta-1	Ctnnb1		0.230595834	0.045101929	1.031756072	0.58803634	30	30	26	43.3	43.3	40.1	1.787414551	1.805002213	1.550246239	1.459973335	1.582288742	1.738618851	1.48482132	1.566407204	1.610514641	1.559053421
Q9CWL8	Q9CWL8	Beta-catenin-like protein 1	Ctnnbl1		0.314326874	-0.17588582	0.885223821	0.484923382	9	9	9	15.3	15.3	15.3	-2.367650986	-2.030115128	-2.868767738	-2.429541588	-2.983715296	-2.008758545	-2.012228012	-2.651059151	-2.304543495	-2.82377243
G3X9V2;E9Q8Z6;E9Q8Z8;P30999;E9Q8Z4;E9Q8Z9;D3Z2H2;E9Q901;E9Q904;E9Q986;D3Z7H6;E9Q907;E9Q905;D3Z2H7	G3X9V2;E9Q8Z6;E9Q8Z8;P30999;E9Q8Z4;E9Q8Z9;D3Z2H2;E9Q901;E9Q904;E9Q986;D3Z7H6;E9Q907;E9Q905;D3Z2H7	Catenin delta-1	Ctnnd1		0.843085081	0.184813309	1.136669873	0.143520824	29	29	1	35.4	35.4	1.3	0.673929214	0.489351273	0.397643089	0.552601814	0.531480789	0.311300278	0.489341736	0.448750496	0.521042824	-0.049495697
B7ZNF6;E9QKH8;O35927;A0A2I3BQV7;A0A2I3BQV6	B7ZNF6;E9QKH8;O35927	Catenin delta-2	Ctnnd2		0.512158772	-0.491274405	0.711396408	0.307497244	17	13	13	16.5	13.7	13.7	-3.001131535	-2.837518692	-2.366835594	-2.003937721	-1.994874954	-1.901720047	-1.223697662	-2.932722807	-2.761239052	-0.928546906
P70698	P70698	CTP synthase 1	Ctps1		0.176104262	-0.125634193	0.916601027	0.666646706	10	9	9	16.8	14.7	14.7	-1.424007416	-1.577018738	-0.584868431	-1.688612938	-1.921682358	-1.462774277	-1.432336807	-1.359599113	-1.629533768	-0.683774948
P70303;A2AEQ5	P70303	CTP synthase 2	Ctps2		1.003816129	0.441279221	1.357807746	0.099125153	15	15	14	30.5	30.5	28.5	-1.485115051	-0.845794678	-1.73388195	-1.790345192	-1.594774246	-1.593000412	-2.221448898	-2.382229805	-1.555859566	-1.903768539
G3X8T3;P16675;A2A5J9;A2A5J8	G3X8T3;P16675	Carboxypeptidase;Lysosomal protective protein;Lysosomal protective protein 32 kDa chain;Lysosomal protective protein 20 kDa chain	Ctsa		1.018528967	0.354485703	1.278529725	0.09582328	7	7	7	17.3	17.3	17.3	0.165296555	-0.625112534	-0.062249184	-0.103161812	-0.180341721	-0.556583405	-0.03947258	-0.626152992	-0.481730461	-0.87405777
P10605	P10605	Cathepsin B;Cathepsin B light chain;Cathepsin B heavy chain	Ctsb		0.039545695	0.013034058	1.009075455	0.91296537	10	10	10	36.3	36.3	36.3	2.390726089	2.251289368	2.610444069	2.385748863	2.27599144	2.395366669	2.409015656	2.391827583	2.626393318	2.026426315
P97821;D3Z220	P97821;D3Z220	Dipeptidyl peptidase 1;Dipeptidyl peptidase 1 exclusion domain chain;Dipeptidyl peptidase 1 heavy chain;Dipeptidyl peptidase 1 light chain	Ctsc		0.236019508	0.303793287	1.234385729	0.580738331	3	3	3	8.4	8.4	8.4	-0.431335449	-0.532953262	-0.238602638	-0.734505653	0.26445961	0.042654037	-1.288116455	0.549042702	-0.258633614	-2.2368505
P18242;F8WIR1;F6Y6L6;A0A1B0GT66	P18242;F8WIR1;F6Y6L6;A0A1B0GT66	Cathepsin D	Ctsd	+	3.048429104	0.566064453	1.480479438	0.000894481	14	14	14	43.9	43.9	43.9	2.745317459	2.41317749	2.79077816	2.90044117	2.531591415	1.888103485	2.171920776	2.284636497	2.076403618	2.129919052
Q9R013	Q9R013	Cathepsin F	Ctsf		1.660194083	1.272364616	2.4155716	0.021867841	5	5	5	11	11	11	-1.344236374	-1.616886139	-0.570696831	-1.756884575	-1.899332047	-2.123245239	-1.729949951	-2.618889093	-3.873818159	-3.203956604
P49935;A0A087WR20;D3Z437	P49935;A0A087WR20	Pro-cathepsin H;Cathepsin H mini chain;Cathepsin H;Cathepsin H heavy chain;Cathepsin H light chain	Ctsh		0.191703747	0.114080429	1.082284979	0.643126275	5	5	5	17.7	17.7	17.7	-0.214086533	-0.405799866	-0.033667564	-0.439473152	-0.611843109	-0.256546021	0.003253937	-0.288451195	-0.473610878	-1.259918213
F6WR04;O70370	F6WR04;O70370	Cathepsin S	Ctss	+	3.913781249	3.444523406	10.88691585	0.00012196	3	3	3	12.9	12.9	12.9	-0.234958649	-0.102754593	0.669049263	0.818282127	0.69871521	-3.241535425	-3.911417484	-3.892204523	-2.840413094	-1.488713145
Q9WUU7	Q9WUU7	Cathepsin Z	Ctsz		0.607299566	0.233481979	1.175669033	0.24700198	7	7	7	22.9	22.9	22.9	0.73315239	0.741575241	1.086529732	0.917428017	1.036808014	0.46538353	0.751178741	1.21599865	0.736710548	0.178812027
Q60598;Q921L6	Q60598;Q921L6	Src substrate cortactin	Cttn		0.253788238	-0.106699371	0.928710357	0.557457499	27	27	27	54.2	54.2	54.2	1.126743317	1.671129227	1.464673042	1.600449562	1.468589783	1.829742432	1.433860779	1.327847481	1.263365746	2.01026535
Q3TPM3;Q9WTX6;D3Z2H3;A0A0N4SUW1	Q3TPM3;Q9WTX6	Cullin-1	Cul1		1.1131662	-0.587660217	0.665421222	0.077060851	16	16	16	21.6	21.6	21.6	-1.406148911	-1.228485107	-1.297926903	-1.550074577	-2.6322155	-1.097532272	-0.932426453	-1.1785326	-1.375489235	-0.592569351
Q9D4H8;E0CYT5;H7BX52;A0A3Q4EBZ1;A0A3Q4EI83	Q9D4H8;E0CYT5	Cullin-2	Cul2		0.793801401	-0.226798248	0.854529233	0.160767626	15	15	15	21.7	21.7	21.7	-1.293746948	-1.200977325	-1.612980843	-1.280142784	-1.601085663	-0.971502304	-1.352308273	-1.395226479	-1.328124046	-0.807781219
Q9JLV5;E9Q4T8;F6ZZK0;F6UY44;F6R0N8	Q9JLV5;E9Q4T8	Cullin-3	Cul3		0.763615869	-0.314093781	0.804356083	0.172339223	25	25	25	32.3	32.3	32.3	1.868225098	2.057033539	1.951342583	2.087363243	1.691856384	2.538646698	2.387388229	1.519223213	2.165793419	2.61523819
Q3TCH7;E9PXT5;F6UV36	Q3TCH7	Cullin-4A	Cul4a		0.228788213	-0.204979181	0.867551206	0.590488967	19	10	10	26.1	14.4	14.4	-1.646867752	-1.420274734	-1.734097481	-2.097935677	-2.96336937	-1.779130936	-1.14617157	-1.489470482	-2.630880117	-1.791996002
A2A432;E9PXY1;J3QJX0	A2A432;E9PXY1;J3QJX0	Cullin-4B	Cul4b		0.427990305	0.304616928	1.235090646	0.37325849	23	23	14	24.2	24.2	15.1	-0.460861206	-0.14308548	-1.053507805	-0.353295326	-0.327608109	-1.621702194	-0.386463165	-0.781586647	-1.094042778	0.022352219
E9PV12;G3X914;Q9D5V5;E9Q6Z0;F8VQI6	E9PV12;G3X914;Q9D5V5;E9Q6Z0	Cullin-5	Cul5		1.112454178	-0.289455032	0.818211074	0.077187295	27	27	27	31.6	31.6	31.6	-0.513124466	-0.407840729	-0.543715477	-0.678124428	-0.837797165	-0.23758316	-0.281898499	-0.443404198	-0.654355049	0.083913803
Q9JHS9;A0A1L1SVD8	Q9JHS9;A0A1L1SVD8	Spliceosome-associated protein CWC15 homolog	Cwc15		0.379223467	-0.669560432	0.628698213	0.417615427	4	4	4	20.5	20.5	20.5	-1.403873444	-0.949411392	-1.156462669	-3.462279558	-4.020884514	-0.923879623	-1.319297791	-3.30420804	-0.878933907	-1.218790054
P97792;A0A338P6N1	P97792	Coxsackievirus and adenovirus receptor homolog	Cxadr		1.310874208	0.439751434	1.356370615	0.048879392	14	14	14	40.8	40.8	40.8	1.437234879	1.205472946	1.384331703	0.770472527	0.707830429	0.776857376	0.922485352	0.802786827	0.486908913	0.317546844
G5E850;P56395;A0A494B9D8;E0CY88	G5E850;P56395	Cytochrome b5	Cyb5a		0.863772158	0.293282318	1.225425109	0.136844656	5	5	5	65.3	65.3	65.3	2.397060394	1.890047073	2.401734352	2.080353737	2.14352417	2.197589874	1.529417038	2.214232445	1.939799309	1.56526947
Q9CQX2	Q9CQX2	Cytochrome b5 type B	Cyb5b		0.956753571	0.379381561	1.30078413	0.110470528	8	8	8	67.8	67.8	67.8	2.044412613	1.403701782	1.001908302	1.240580559	1.252969742	0.98440361	1.044576645	0.611811638	1.342339516	1.063533783
Q9DB73;G3UZG6;G3UXV8;G3UZ57	Q9DB73;G3UZG6	NADH-cytochrome b5 reductase 1	Cyb5r1		0.378182601	0.137744904	1.100184058	0.418617518	12	12	12	46.9	46.9	46.9	0.914329529	0.936023712	0.815926552	0.253512383	0.585992813	0.639055252	0.696741104	0.247202873	0.436432838	0.797628403
Q9DCN2;F2Z456	Q9DCN2;F2Z456	NADH-cytochrome b5 reductase 3;NADH-cytochrome b5 reductase 3 membrane-bound form;NADH-cytochrome b5 reductase 3 soluble form;NADH-cytochrome b5 reductase	Cyb5r3	+	2.974082139	0.534931183	1.448873041	0.001061495	22	22	22	73.8	73.8	73.8	4.594158173	4.331468582	4.219071388	4.213931084	4.34056282	3.836975098	3.886663437	3.857794762	3.955998421	3.487104416
Q61462	Q61462	Cytochrome b-245 light chain	Cyba		1.044536803	0.94949007	1.931189946	0.090253322	3	3	3	15.1	15.1	15.1	-1.542995453	-3.881210804	-1.65299511	-2.107144356	-1.515380859	-3.674579859	-2.751133204	-2.630926847	-2.917994499	-3.472542524
Q61093;E9Q7S3;E9Q802;Q8CIZ9	Q61093	Cytochrome b-245 heavy chain	Cybb		1.502209902	1.477136707	2.783956574	0.031462273	7	7	7	12.5	12.5	12.5	-0.908777237	-0.846883774	-1.622294426	-0.959071159	-1.909830093	-1.584506989	-4.497340679	-1.730032921	-2.882192135	-2.938467503
Q9D0M3;A0A2R8VHK1	Q9D0M3;A0A2R8VHK1	Cytochrome c1, heme protein, mitochondrial	Cyc1		0.092847486	-0.044424438	0.969676591	0.807518561	13	13	12	44.9	44.9	39.7	2.035175323	1.92578125	2.097880363	1.71583271	2.091985703	1.838911057	2.273294449	1.642285347	1.822550774	2.511735916
P62897;CON__P62894;P00015	P62897	Cytochrome c, somatic	Cycs		1.554335664	-0.306197357	0.808770703	0.027903863	8	8	8	61.9	61.9	61.9	4.052434921	4.387651443	4.067700386	4.06491375	4.075027466	4.543539047	4.355173111	4.270468712	4.257300377	4.752233505
Q7TMB8;A0A0R4J119;A0A0U1RQ05;G3UZI5	Q7TMB8;A0A0R4J119;A0A0U1RQ05	Cytoplasmic FMR1-interacting protein 1	Cyfip1		0.569149561	0.198053741	1.147149756	0.269681055	39	39	22	33.8	33.8	20	1.883123398	2.324541092	1.855666161	1.861159325	1.970869064	1.989675522	1.797952652	1.492531776	1.444340706	2.180589676
Q5SQX6;F6QD74	Q5SQX6;F6QD74	Cytoplasmic FMR1-interacting protein 2	Cyfip2		0.172624146	-0.249727631	0.841055185	0.672010183	38	21	21	31.9	18	18	-1.244342804	-0.193237305	-1.054301262	-1.230383873	-1.025905609	0.188285828	-0.750707626	-2.260949135	-1.39067173	0.714509964
Q9CX80	Q9CX80	Cytoglobin	Cygb		1.213696805	0.573296547	1.487919574	0.061136869	8	8	8	29.5	29.5	29.5	-2.376400471	-1.188734055	-1.839688301	-1.47040081	-1.488153458	-1.832590103	-2.203054428	-2.85443306	-2.173563957	-2.166218281
Q8BKE6	Q8BKE6	Cytochrome P450 20A1	Cyp20a1		0.135159064	-0.09637413	0.935380897	0.73255618	11	11	11	24.2	24.2	24.2	0.352796555	-0.672945023	-0.174481392	-0.703444481	-0.07579422	0.206352234	-0.361492157	0.243891716	-0.1208601	-0.759889603
Q9DBG1	Q9DBG1	Sterol 26-hydroxylase, mitochondrial	Cyp27a1		0.023143385	0.034116983	1.023929924	0.948105388	5	5	5	11.6	11.6	11.6	-0.462608337	-2.750400543	-0.975457191	-1.406880379	-1.306533813	-1.100616455	-1.325790405	-0.877274513	-1.037104607	-2.731679201
Q9JKY7;A0A2R8VKC7;A0A0R4IZY2;Q8CIM7;P24457;A0A2R8VHY1;Q6P8N9;A0A2R8VKK3;B7ZP10;L7N463;Q8BVD2;P24456	Q9JKY7	Cytochrome P450	Cyp2d22	+	2.853980394	0.615351486	1.531931179	0.001399651	15	15	15	38.8	38.8	38.8	1.028562546	0.991847992	0.668463707	0.968245506	0.641267776	0.189832687	0.508153915	-0.029255867	0.418963432	0.133935928
P33267;A0A0U1RPL9	P33267;A0A0U1RPL9	Cytochrome P450 2F2	Cyp2f2		0.601123286	1.101241636	2.145392534	0.250539793	11	11	11	26.3	26.3	26.3	-1.59982872	0.442903519	-4.189539909	-3.976052284	-1.91988945	-3.10313797	-3.096248388	-2.934546471	-3.275963783	-4.338718414
Q8BHG2;A2A8E2;B7ZC72;B7ZC71;A2A8E4;D6REH4	Q8BHG2;A2A8E2;B7ZC72;B7ZC71	UPF0587 protein C1orf123 homolog	Czib		0.309071796	-0.128918457	0.914516778	0.490826728	5	5	5	34.4	34.4	34.4	-2.38615799	-2.048978806	-1.657921791	-1.46275425	-1.884901047	-1.507688522	-1.675136566	-1.908833504	-1.951439857	-1.753023148
Q9D172;A0A1W2P7B6;A0A1W2P870	Q9D172;A0A1W2P7B6	ES1 protein homolog, mitochondrial	D10Jhu81e		0.834329374	0.199400711	1.14822129	0.146443677	10	10	10	56	56	56	3.922361374	3.827091217	3.541079521	4.133231163	4.019577026	3.853715897	3.649013519	3.618332863	3.849236488	3.476037979
Q8BPM0	Q8BPM0	Disheveled-associated activator of morphogenesis 1	Daam1		0.450706249	0.152309036	1.111346762	0.354236861	20	20	18	18.1	18.1	16.6	-0.291189194	-0.217973709	-0.221461296	-0.001957893	0.047376633	-0.003347397	0.045009613	-0.600794792	-0.604750633	-0.282867432
Q80U19	Q80U19	Disheveled-associated activator of morphogenesis 2	Daam2		0.218855627	0.114789963	1.08281739	0.604149434	12	10	10	9.7	8.3	8.3	-0.570899963	-1.406387329	-1.308077812	-1.65062809	-0.837211609	-1.562580109	-1.123468399	-1.142285347	-1.200331688	-1.318489075
E9QL31;A0A0R4J104;P98078;E9PX84;Q3TRE6;F6TQN9;Q9DCE6;E0CXT5;E0CZ53;E0CYJ2	E9QL31;A0A0R4J104;P98078;E9PX84;Q3TRE6;F6TQN9;Q9DCE6;E0CXT5	Disabled homolog 2	Dab2		0.025096175	-0.022873306	0.984270454	0.943851836	14	14	14	23	23	23	0.111642838	-0.295547485	-0.647006035	-0.029391289	-0.65577507	-0.238239288	-0.494041443	0.415516853	0.09886837	-1.183815002
P61804	P61804	Dolichyl-diphosphooligosaccharide--protein glycosyltransferase subunit DAD1	Dad1		0.185912173	0.123313904	1.089233987	0.651760185	4	4	4	35.4	35.4	35.4	2.442720413	2.235607147	2.933224678	2.007189751	2.192447662	1.850961685	1.910837173	2.422808647	2.032168388	2.977844238
Q62165	Q62165	Dystroglycan;Alpha-dystroglycan;Beta-dystroglycan	Dag1		0.263575851	0.091460037	1.065447892	0.545034696	16	16	16	17.9	17.9	17.9	1.53537178	1.462409973	1.224896431	1.500159264	1.621164322	1.645483017	1.325910568	1.702036858	1.152382851	1.06088829
Q9ER88;A0A0R4J1B9;G3X9M0;G3UWJ4;G3UZC0;G3UWM7;G3UWZ6;G3UWR5;G3UYM6	Q9ER88;A0A0R4J1B9;G3X9M0;G3UWJ4;G3UZC0;G3UWM7;G3UWZ6	28S ribosomal protein S29, mitochondrial	Dap3		0.806617887	0.436620331	1.353430055	0.156092527	6	6	6	17.1	17.1	17.1	-1.650449753	-1.624252319	-1.783234596	-1.780959129	-2.232870102	-1.989631653	-1.959371567	-3.275826454	-2.029673576	-2.000364304
Q922B2;Q8BJY7	Q922B2	Aspartate--tRNA ligase, cytoplasmic	Dars		0.545198947	0.1504673	1.109928929	0.284971254	24	24	24	50.7	50.7	50.7	2.466709137	2.564048767	2.634898186	2.368914604	2.291118622	2.273679733	2.562971115	2.014517784	2.127654076	2.594530106
Q9JII5;Q3UGB5;D3Z4J1	Q9JII5;Q3UGB5;D3Z4J1	DAZ-associated protein 1	Dazap1		0.456394006	-0.677226162	0.625366498	0.34962783	8	8	8	25.6	25.6	25.6	-0.291069031	-3.373748302	-0.200558662	-0.297446251	0.168811798	-0.863542557	0.405820847	0.046355247	-0.052485466	-0.14402771
P31786;Q4VWZ5;D3Z563;M0QWU8	P31786;Q4VWZ5;D3Z563	Acyl-CoA-binding protein	Dbi		0.427775044	-0.295382309	0.81485637	0.373443544	7	7	7	66.7	66.7	66.7	2.713878632	3.368032455	2.980578423	3.738699913	2.157264709	2.83808136	3.651002884	3.02471447	3.343976021	3.577590942
Q9QXS6;A0A0R4J1E3;F7CPL2	Q9QXS6;A0A0R4J1E3	Drebrin	Dbn1		0.944568893	-0.755420685	0.592373626	0.113613806	29	29	29	39.2	39.2	39.2	-0.252761841	1.153617859	0.321993828	0.332442284	0.224575043	1.541872025	1.106456757	0.26095295	0.431330681	2.216358185
Q62418	Q62418	Drebrin-like protein	Dbnl		1.057112019	-0.240950775	0.846187468	0.087677464	16	16	16	48.4	48.4	48.4	-0.079879761	0.031871796	-0.029006004	0.005772591	-0.361595154	0.192436218	0.144321442	0.05158329	-0.116831779	0.500408173
P53395;A0A0G2JGU0	P53395	Lipoamide acyltransferase component of branched-chain alpha-keto acid dehydrogenase complex, mitochondrial	Dbt		1.556068097	0.252811813	1.19152714	0.027792774	19	19	19	39.2	39.2	39.2	1.352758408	1.251047134	1.289345741	1.397480965	1.574209213	1.168418884	1.094182968	1.310858727	1.175131798	0.852190018
Q8BHC4;B0QZX9	Q8BHC4;B0QZX9	Dephospho-CoA kinase domain-containing protein	Dcakd		0.140917182	0.351353788	1.275757204	0.722907645	6	6	6	22.5	22.5	22.5	-0.12686348	0.040409088	-0.171647072	-2.874132872	-0.869417191	-0.463594437	-0.44950676	-0.669894218	-4.265686512	0.090261459
Q9JLM8;A0A0G2JGQ6;Q8CCN4;A0A0G2JE54;A0A0G2JGH1;Q1EDH1;H7BX36;A0A0G2JEN4	Q9JLM8;A0A0G2JGQ6	Serine/threonine-protein kinase DCLK1	Dclk1		0.794112629	-0.692298126	0.618867246	0.160652457	21	21	8	32.4	32.4	16	-1.473247528	0.118249893	-0.732504845	-0.457076073	-0.296972275	0.763895035	-0.252801895	-0.504712105	-0.585669518	1.199228287
Q6PGN3;A0A0A6YWI6;A0A0A6YX71;A0A0A6YX33	Q6PGN3;A0A0A6YWI6;A0A0A6YX71;A0A0A6YX33	Serine/threonine-protein kinase DCLK2	Dclk2		1.087065372	-1.575013208	0.335640053	0.08183416	17	17	16	27.2	27.2	25	-4.364866734	-1.275032043	-2.401458502	-3.031817436	-3.190944672	-0.519224167	-1.623729706	-3.121638298	-1.632199287	0.507738113
P28654	P28654	Decorin	Dcn		0.048203002	-0.071464539	0.951671427	0.894946344	17	17	16	46.9	46.9	44.6	3.840156555	3.545269012	3.229628563	3.2595644	4.511245728	4.488651276	3.385580063	4.944037437	3.683129311	2.241788864
Q9DAR7;Q3TBW9;D6RFQ0	Q9DAR7;Q3TBW9	m7GpppX diphosphatase	Dcps		0.238247258	-0.076613617	0.9482809	0.577767012	15	15	15	50.9	50.9	50.9	0.209955215	-0.150112152	-0.205916405	-0.035944939	-0.192983627	-0.208522797	-0.208320618	0.370612144	-0.015496254	0.069793701
E9Q3M3;O08788;D3Z2M9;D3YYG9	E9Q3M3;O08788	Dynactin subunit 1	Dctn1		1.236818896	-0.186642075	0.878648429	0.057967037	43	43	2	38.9	38.9	3.1	1.200725555	1.487499237	1.288470268	1.128293037	1.127111435	1.455728531	1.503160477	1.271544456	1.371411324	1.563465118
Q99KJ8	Q99KJ8	Dynactin subunit 2	Dctn2		1.161241237	-0.303608322	0.810223412	0.06898565	15	15	15	48.8	48.8	48.8	0.732976913	1.159917831	1.156348228	0.713555336	1.021865845	1.373752594	1.506052017	0.906205177	1.146569252	1.370126724
Q9Z0Y1;E9Q919	Q9Z0Y1;E9Q919	Dynactin subunit 3	Dctn3		0.733745042	-0.37340889	0.771956314	0.184609888	6	6	6	32.8	32.8	32.8	-0.739164352	-0.181625366	0.05681324	0.555329323	-0.247711182	0.343358994	0.59705925	0.47616291	-0.239317894	0.133422852
Q8CBY8;Q3TRR2	Q8CBY8	Dynactin subunit 4	Dctn4		0.510741953	-0.209831238	0.864638368	0.308502045	10	10	10	28.3	28.3	28.3	-0.075553894	0.298555374	0.089726448	-0.263300896	-0.265003204	0.473367691	-0.070798874	-0.125039101	-0.076313972	0.632364273
Q9QZB9;H3BJ75	Q9QZB9	Dynactin subunit 5	Dctn5		0.779745552	-0.18878479	0.877344414	0.166055953	4	4	4	20.9	20.9	20.9	-1.217622757	-0.758741379	-1.13083744	-1.288117409	-0.99969101	-0.702859879	-1.151571274	-0.994791985	-0.767842293	-0.834020615
Q9QZ73;A0A140T8R8;A0A0G2JGV7;Q3UT23;A0A1Y7VP24;A0A0G2JDM0;A0A0G2JEA2;A0A0G2JDN9;A0A1B0GXL7;G5E8Q5;G5E8Q6;A0A0N4SW97;Q8BZJ7	Q9QZ73;A0A140T8R8;A0A0G2JGV7;Q3UT23;A0A1Y7VP24;A0A0G2JDM0;A0A0G2JEA2;A0A0G2JDN9;A0A1B0GXL7	DCN1-like protein 1;DCN1-like protein	Dcun1d1		0.197603724	0.152362061	1.111387609	0.634448355	8	8	8	35.5	35.5	35.5	-1.915777206	-1.05830574	-1.089146614	-0.946259499	-0.781171799	-1.454603195	-1.581575394	-1.119418144	-1.894631386	-0.502243042
Q9CWS0	Q9CWS0	N(G),N(G)-dimethylarginine dimethylaminohydrolase 1	Ddah1		1.581971355	-1.02305069	0.492074721	0.026183557	15	15	4	63.2	63.2	14.4	-0.673059464	0.796941757	0.974362373	0.370171547	0.651273727	1.900373459	1.64764595	0.945870399	0.814963341	1.92609024
Q99LD8;O08972;G3UZR0	Q99LD8;O08972;G3UZR0	N(G),N(G)-dimethylarginine dimethylaminohydrolase 2	Ddah2		1.37080384	-0.358985901	0.779712463	0.042579069	14	13	13	59.3	56.5	56.5	1.707077026	1.83089447	2.049298286	1.848071098	2.263227463	2.203229904	2.459793091	2.656605721	2.07520771	2.098661423
Q3U1J4;A0A494BAF6;A0A494B987;A0A494BBJ6	Q3U1J4	DNA damage-binding protein 1	Ddb1		0.066919646	-0.023028183	0.984164796	0.857196431	33	33	33	28.1	28.1	28.1	0.697055817	0.784597397	0.718708992	0.478419304	0.491306305	0.904623032	0.590497971	0.359232903	0.531775475	0.89909935
A0A1B0GSA5;Q80Y98;A0A1B0GS27;A0A1B0GT91;A0A1B0GSV3	A0A1B0GSA5;Q80Y98;A0A1B0GS27	Phospholipase DDHD2	Ddhd2		0.315964213	-0.391769981	0.762193927	0.483098609	5	5	5	8.7	8.7	8.7	-1.663410187	-2.708997726	-1.654870033	-2.054081917	-2.117955685	-3.341448307	-2.07349968	-1.094969749	-1.284888268	-0.445659637
A2ADY9	A2ADY9	Protein DDI1 homolog 2	Ddi2		0.752984703	-1.021857452	0.492481879	0.176610003	8	8	8	26.6	26.6	26.6	0.14151001	-0.48141098	-0.708241463	-2.99649024	-3.145182848	-0.468341827	-0.051071167	-0.638321877	-0.589251518	-0.33354187
O54734	O54734	Dolichyl-diphosphooligosaccharide--protein glycosyltransferase 48 kDa subunit	Ddost		0.042397365	0.015132141	1.010544001	0.906990285	12	12	12	35.1	35.1	35.1	2.59793663	2.389211655	2.331086159	2.23596096	2.429813385	2.750650406	2.259908676	2.372162819	2.084174156	2.441452026
Q80WW9;B0R015	Q80WW9	DDRGK domain-containing protein 1	Ddrgk1		0.053702391	-0.030617142	0.979001421	0.883685257	4	4	4	14.6	14.6	14.6	-0.025907516	-0.10503006	-0.142071724	-0.46466732	0.265369415	0.25254631	-0.593236923	-0.110463142	0.322873116	-0.190940857
O35215;G3UZN1	O35215;G3UZN1	D-dopachrome decarboxylase	Ddt		0.288266507	-0.125407028	0.916745365	0.514912569	8	4	4	71.2	37.3	37.3	0.46207428	0.65612793	1.197154045	0.713717461	0.116191864	0.689178467	0.751708984	0.849720955	0.595305443	0.886386871
Q91VR5;A0A1Y7VM48	Q91VR5	ATP-dependent RNA helicase DDX1	Ddx1		0.048506982	-0.021018982	0.98553637	0.894320155	28	28	28	47	47	47	2.190324783	1.900211334	2.044905663	1.461525917	1.645406723	1.929931641	1.664600372	1.966710091	1.713356972	2.072870255
Q501J6;Q3U741;Q3TU25	Q501J6;Q3U741;Q3TU25	Probable ATP-dependent RNA helicase DDX17	Ddx17		1.157376272	-0.217228699	0.860216257	0.069602322	28	19	19	42	28.8	28.8	-0.18139267	0.142068863	-0.187884331	-0.184041023	-0.281728745	0.028425217	-0.132240295	0.091183662	0.077094078	0.328702927
Q61655;Q8BZY3;Q8R3C7	Q61655;Q8BZY3;Q8R3C7	ATP-dependent RNA helicase DDX19A	Ddx19a;Ddx19b		0.242370101	0.088875198	1.063540666	0.572308109	10	10	10	21.8	21.8	21.8	-0.364580154	-0.765808105	-0.604550362	-0.594603539	-0.5682621	-0.310707092	-1.052532196	-0.742733955	-0.408499718	-0.827707291
Q9JIK5	Q9JIK5	Nucleolar RNA helicase 2	Ddx21		1.203332775	0.242114258	1.182724665	0.062613391	22	22	22	26.4	26.4	26.4	-0.803050995	-0.879289627	-0.855839729	-0.825013161	-0.673976898	-0.875371933	-1.336585999	-0.824847221	-0.938515663	-1.272420883
D3Z0M9	D3Z0M9	RNA helicase	Ddx23		0.29235513	0.110897064	1.079899507	0.510087722	17	17	17	20.3	20.3	20.3	-1.09629631	-0.802869797	-0.787549019	-1.258738518	-0.514080048	-0.911699295	-1.033908844	-1.146605492	-0.690535545	-1.231269836
Q9Z1N5;G3UXI6	Q9Z1N5	Spliceosome RNA helicase Ddx39b	Ddx39b		0.018612013	-0.006167984	0.995733805	0.958049584	19	19	9	43.9	43.9	19.9	1.951656342	2.277004242	2.044049263	1.747364998	1.72902298	2.086643219	1.771753311	1.956608772	1.993426323	1.971506119
Q62167;P16381	Q62167;P16381	ATP-dependent RNA helicase DDX3X;Putative ATP-dependent RNA helicase Pl10	Ddx3x;D1Pas1		0.242035764	-0.101691055	0.931939977	0.572748863	30	29	7	47.3	45.6	12.2	1.816530228	1.418136597	0.947245598	0.948281288	1.059831619	1.309764862	1.344085693	1.221394539	1.358895302	1.46434021
Q62095	Q62095	ATP-dependent RNA helicase DDX3Y	Ddx3y	+	1.78694334	1.193788958	2.287527295	0.01633265	29	6	6	45.1	9.9	9.9	-1.326278687	-2.017713547	-2.120963097	-2.284775734	-2.020982742	-3.121839046	-3.199913502	-1.939991951	-4.189226151	-3.288687944
Q810A7	Q810A7	ATP-dependent RNA helicase DDX42	Ddx42		1.017982548	0.64753952	1.5664943	0.095943918	15	15	15	20.1	20.1	20.1	-1.396554947	-1.285476685	-1.404313087	-1.474375725	-1.40447998	-1.668243408	-1.773996353	-3.405982018	-1.68345356	-1.671222687
Q569Z5;F8WHR6;A0A2R8VHK2	Q569Z5;F8WHR6	Probable ATP-dependent RNA helicase DDX46	Ddx46		0.141668527	-0.056986237	0.961270099	0.721658071	24	24	24	24.1	24.1	24.1	-0.282138824	-0.640266418	-0.723530769	-0.861535072	-0.446268082	-0.589473724	-0.795604706	-0.103510857	-0.635844231	-0.544374466
Q8BTS0;Q61656;S4R1I6;B1ARB9;B1ARC0;S4R1E3	Q8BTS0;Q61656;S4R1I6	Probable ATP-dependent RNA helicase DDX5	Ddx5		0.429229185	0.086862946	1.062058287	0.37219524	33	33	24	53.8	53.8	39.8	2.0691185	2.29832077	2.230542183	2.162938118	2.235269547	1.866127014	2.063993454	2.335558891	2.040394783	2.255800247
Q6Q899;A2AP29	Q6Q899;A2AP29	Probable ATP-dependent RNA helicase DDX58	Ddx58	+	1.735614594	1.541342545	2.910652372	0.018381689	21	21	21	24	24	24	-0.090028763	0.049081802	-0.361779213	-0.037495613	-0.199136734	-3.376163483	-2.012947083	-0.503474236	-0.692389488	-1.761096954
P54823	P54823	Probable ATP-dependent RNA helicase DDX6	Ddx6		0.002316529	-0.001477814	0.998976182	0.994680194	11	11	11	30	30	30	0.122175217	0.326595306	-0.128983498	-0.392233849	-0.538864136	-0.004184723	-0.11272049	-0.570034981	-0.229861259	0.312879562
Q9CQ62	Q9CQ62	2,4-dienoyl-CoA reductase, mitochondrial	Decr1		1.834755309	0.646843719	1.565738974	0.014630012	13	13	13	40.6	40.6	40.6	3.881082535	3.415506363	3.365254402	3.050059319	3.07551384	2.641410828	2.311876297	2.878523827	3.161730766	2.559656143
Q7TNV0;E9Q8Y1;D3YVJ6	Q7TNV0;E9Q8Y1;D3YVJ6	Protein DEK	Dek		0.463344297	0.165197754	1.12131977	0.344077047	13	13	13	33.2	33.2	33.2	0.815338135	0.673723221	0.285189629	0.292971611	0.414489746	0.276212692	0.117435455	0.024907112	0.674368858	0.562799454
E9Q449;A6H8H2	E9Q449;A6H8H2	DENN domain-containing protein 4C	Dennd4c		0.095634547	-0.236848402	0.848597067	0.802352949	10	10	10	7.7	7.7	7.7	-0.973400116	-0.823064804	-3.363610506	0.236924171	-0.949649811	-0.167673111	-3.63122797	0.18325901	-0.129820824	-0.943096161
Q9CQJ6;E9Q0G1	Q9CQJ6;E9Q0G1	Density-regulated protein	Denr		0.255240504	-0.151517868	0.90030275	0.555596494	6	6	6	32.3	32.3	32.3	0.536787033	-0.036138535	0.218111992	0.648919106	-0.240917206	0.301534653	0.725402832	-0.290156364	0.604048729	0.543521881
Q99J56	Q99J56	Derlin-1	Derl1		0.271993255	0.662029123	1.582306544	0.534572662	3	3	3	10.8	10.8	10.8	0.054128647	-3.5776999	0.181889534	0.371891975	0.790950775	0.120172501	-0.722232819	-0.523774147	-3.571331501	-0.791818619
P31001	P31001	Desmin	Des		0.007793031	-0.005699539	0.996057174	0.98221592	34	27	27	68.4	61.2	61.2	3.335918427	3.024017334	2.650547981	2.704848289	3.542367935	3.153942108	3.120803833	3.324456215	3.317194939	2.369800568
Q6NS52;Q3TSN3;A0A1Y7VLG5	Q6NS52	Diacylglycerol kinase beta	Dgkb		0.187412258	-0.482034779	0.715967111	0.649512842	15	15	15	23.8	23.8	23.8	-3.473439217	-1.138460159	-3.163535118	-3.68275094	-2.575713873	-1.195806503	-3.192861557	-4.171608448	-3.766037941	0.702589035
Q6P5E8;D6RI30;D6RFT1	Q6P5E8	Diacylglycerol kinase theta	Dgkq		0.714900503	-0.627375984	0.647352769	0.192796656	7	7	7	8.7	8.7	8.7	-3.689782143	-1.918954849	-2.135247231	-3.026177883	-2.90874052	-2.619615555	-2.609912872	-2.291287422	-2.04880619	-0.972400665
A0A0U1RPX3;Q504N4;Q9QX60	A0A0U1RPX3;Q504N4;Q9QX60	Deoxyguanosine kinase, mitochondrial	Dguok		0.431434147	0.560245657	1.474520272	0.370310352	3	3	3	23.4	23.4	23.4	0.422559738	-0.06684494	-0.020388603	-0.340847969	-0.789077759	0.083469391	-0.551063538	-0.139092445	-0.087439537	-2.901701689
Q9DBB8	Q9DBB8	Trans-1,2-dihydrobenzene-1,2-diol dehydrogenase	Dhdh		0.722322893	1.310481787	2.480243537	0.189529627	8	8	4	26.4	26.4	12.6	-0.72328186	-2.658385754	-0.005455971	0.710894585	0.067064285	-2.339249849	-0.983844757	0.127970695	-4.101238251	-1.865211487
O35435;E9Q1V3;F6TCT7;D3YZY5;F6ZQJ5	O35435;E9Q1V3	Dihydroorotate dehydrogenase (quinone), mitochondrial	Dhodh		0.664182252	0.201432419	1.149839438	0.216679462	12	12	12	36.2	36.2	36.2	3.305038452	3.747461319	3.318806648	3.09864521	3.035322189	2.933948517	2.962724686	3.05158329	3.152522087	3.397333145
Q99L04	Q99L04	Dehydrogenase/reductase SDR family member 1	Dhrs1		0.271429841	-0.132215118	0.912429427	0.535266618	14	14	14	53	53	53	1.629343033	1.542001724	1.663359642	0.894972801	1.132520676	1.671730042	1.589015961	0.964810371	1.658452034	1.63926506
Q99LB2;A0A2I3BRG8;Q9D2U3;A0A2I3BRQ8;A0A2I3BPY3;A0A2I3BQ25	Q99LB2;A0A2I3BRG8	Dehydrogenase/reductase SDR family member 4	Dhrs4		0.669010065	-0.102497864	0.931418948	0.214284094	8	8	8	26.9	26.9	26.9	-0.082462311	0.005376816	0.147593498	-0.142985344	-0.083202362	0.153963089	0.176408768	0.053517342	-0.139517784	0.112438202
Q9CXR1;A0A1Y7VN19;A0A1Y7VLS1;A0A1Y7VJD4;A0A140LIS8	Q9CXR1;A0A1Y7VN19	Dehydrogenase/reductase SDR family member 7	Dhrs7		2.00528416	0.44911232	1.3652	0.009879065	12	12	12	39.6	39.6	39.6	2.387277603	2.222288132	2.023634911	1.826107979	2.382459641	1.894113541	1.440383911	1.832728386	1.730946541	1.698034286
Z4YKT6;Q99J47	Z4YKT6;Q99J47	Dehydrogenase/reductase SDR family member 7B	Dhrs7b		0.003196468	-0.007677269	0.994692657	0.992666879	9	9	9	30.5	30.5	30.5	-0.984348297	-2.272947788	-1.574851036	-3.376948357	-1.026092529	-0.15893364	-2.39179039	-1.338135719	-1.172429085	-4.135512829
O35286;Q497W9;A0A0G2JG10;A0A0G2JGQ5	O35286;Q497W9;A0A0G2JG10	Pre-mRNA-splicing factor ATP-dependent RNA helicase DHX15	Dhx15		0.406597496	0.085161972	1.060806832	0.392105112	19	19	18	25.7	25.7	24.5	0.822256088	0.733787537	0.376215935	0.614754677	0.57698822	0.463497162	0.467184067	0.643597603	0.42166996	0.702243805
Q6PGC1;Q8BN72	Q6PGC1	ATP-dependent RNA helicase Dhx29	Dhx29		0.334411316	0.198745728	1.147700116	0.463008201	13	13	13	10.5	10.5	10.5	-1.64503479	-0.481277466	-0.876864433	-0.458786964	-0.580055237	-0.712995529	-1.27756691	-0.667399406	-1.225434303	-1.152351379
A0A0G2JGL8;Q99PU8;A0A0G2JE53;A0A0G2JGY7;A0A0G2JGD9;A0A0G2JGL1	A0A0G2JGL8;Q99PU8	Putative ATP-dependent RNA helicase DHX30	Dhx30		0.812250546	0.299505615	1.230722595	0.15408113	14	14	14	12.7	12.7	12.7	-1.594955444	-1.703903198	-2.354071617	-2.515145302	-2.038082123	-2.31252861	-2.30701828	-2.580485344	-2.170300484	-2.333353043
E9QNN1;A0A087WPL5;O70133;Q3UR42;A0A0R4J2C3;A0A087WRT3	E9QNN1;A0A087WPL5;O70133;Q3UR42	ATP-dependent RNA helicase A	Dhx9		0.202776342	-0.054157639	0.963156647	0.626936649	44	44	44	36.1	36.1	36.1	2.268323898	2.02340126	1.781628609	1.782471657	2.204746246	2.079475403	1.992845535	2.054188728	2.022938728	2.181911469
E9PV41;E9PXV7;O08808;F6XC54;D3Z074	E9PV41;E9PXV7;O08808;F6XC54;D3Z074	Protein diaphanous homolog 1	Diap1;Diaph1		0.570654077	0.217890167	1.163031496	0.268748422	24	24	24	19.5	19.5	19.5	-0.981954575	-0.324167252	-0.299048424	-0.436219215	-0.439214706	-0.75500679	-1.124401093	-0.291222572	-0.776455879	-0.622968674
E9Q4U7;Q6W4W7;O70566	E9Q4U7;Q6W4W7;O70566	Protein diaphanous homolog 2	Diap2;Diaph2		0.03654067	-0.035951591	0.97538819	0.919304382	9	9	9	7.2	7.2	7.2	-1.542795181	-0.487064362	-2.222220421	-1.576022148	-1.210933685	-1.269073486	-1.96208775	-1.533490181	-1.341223717	-0.75340271
D3Z7D3;F8WI56;Q8BWT5	D3Z7D3;F8WI56;Q8BWT5	Disco-interacting protein 2 homolog A	Dip2a		0.305751523	0.295116568	1.226984112	0.494593582	14	14	9	11.5	11.5	8.5	-0.959114075	-1.234018326	-1.703276634	-1.501225471	-1.556940079	-1.707326889	-1.475294113	-3.052865744	-1.570084572	-0.624586105
Q3UH60;B2RQC7	Q3UH60;B2RQC7	Disco-interacting protein 2 homolog B	Dip2b		1.208868217	-0.4395504	0.737364364	0.061820396	13	10	10	10.4	8.6	8.6	-2.587249756	-2.11507988	-1.728041649	-2.184910774	-2.478429794	-1.705022812	-1.60439682	-2.104990959	-2.07209301	-1.409456253
B2RQ71;E9PWR4;B7ZMZ7;A0A1Y7VMZ0	B2RQ71;E9PWR4;B7ZMZ7	Dip2c protein	Dip2c		1.121191025	-0.384321594	0.766139179	0.075650007	14	11	10	9.4	7.5	6.7	-2.286775589	-2.338180542	-2.010022163	-2.220170021	-1.898345947	-1.541389465	-2.026985168	-1.846768379	-2.175278664	-1.241464615
Q9ESX5;B7ZCL7;F6YUI5;A2AN81;F6S1S5	Q9ESX5;B7ZCL7	H/ACA ribonucleoprotein complex subunit 4	Dkc1		0.747837114	0.184911346	1.136747118	0.178715774	17	17	17	41.5	41.5	41.5	-1.034599304	-1.057104111	-1.209679604	-1.008387566	-1.021982193	-1.416511536	-1.632637024	-0.974509239	-1.084458351	-1.148193359
Q8BMF4	Q8BMF4	Dihydrolipoyllysine-residue acetyltransferase component of pyruvate dehydrogenase complex, mitochondrial	Dlat		0.930316171	-0.220567703	0.858227656	0.117404253	19	19	19	39.1	39.1	39.1	3.720619202	3.738479614	3.373721123	3.444348335	3.531385422	3.892513275	3.774324417	3.427372932	3.768183708	4.048997879
O08749	O08749	Dihydrolipoyl dehydrogenase, mitochondrial	Dld		1.367476246	0.198360062	1.14739335	0.042906566	24	24	24	54.8	54.8	54.8	4.281738281	4.061489105	3.912543297	3.971924782	4.061948776	3.976528168	3.85840416	3.692944527	3.799035072	3.970932007
H7BWY4;Q811D0;E9Q9H0;F6UDT8;S4R2T8	H7BWY4;Q811D0;E9Q9H0	Disks large homolog 1	Dlg1		0.033057007	0.006978989	1.004849186	0.926708174	34	34	4	39.1	39.1	6.1	1.435249329	1.543289185	1.517424583	1.384999275	1.535568237	1.538263321	1.384315491	1.522416115	1.275858879	1.66078186
E9Q2L2	E9Q2L2	Discs large MAGUK scaffold protein 2	Dlg2		1.078072439	-1.548663902	0.341826487	0.083546365	25	18	1	28.7	24.3	1.4	-3.705190897	-1.323516846	-2.641587257	-3.556978941	-3.174739838	0.232286453	-1.168334961	-3.389057159	-2.120129585	-0.213459015
A0A338P6E5;A0A338P6I6;Q62108;G3UZL5;A0A338P7H1;B1AR31;A0A338P6L4;A0A338P6H5;A0A338P713;E9Q3Z8;J3QMR8;J3KMS4;F6TPQ6;A0A338P746	A0A338P6E5;A0A338P6I6;Q62108;G3UZL5	Disks large homolog 4	Dlg4		0.52516534	-0.653273773	0.635835832	0.298424627	23	19	19	29.5	25.3	25.3	-1.904951096	0.421516418	-0.67406559	-0.535634041	-0.507463455	0.470554352	0.078598022	-1.185004234	-0.714222908	1.415845871
B7ZNS2;B1AZP2;I1E4X0;F6YMR0;E9PUF2;H3BJW9;H3BL90;H3BKJ0;H3BJD4	B7ZNS2;B1AZP2;I1E4X0;F6YMR0;E9PUF2	Disks large-associated protein 4	Dlgap4		0.053200033	-0.03671608	0.974871465	0.884708025	11	11	11	12	12	12	-1.705486298	-1.072093964	-0.99976635	-0.987120628	-0.743658066	-1.014696121	-1.732110977	-1.075921059	-0.894055367	-0.607761383
Q9D2G2	Q9D2G2	Dihydrolipoyllysine-residue succinyltransferase component of 2-oxoglutarate dehydrogenase complex, mitochondrial	Dlst		0.018095777	-0.006894684	0.995232371	0.959189073	13	13	13	31.3	31.3	31.3	4.073173523	4.28055191	4.164366722	4.06118679	4.308113098	4.267837524	3.719848633	4.215838432	4.314621925	4.403718948
Q9JI44	Q9JI44	DNA methyltransferase 1-associated protein 1	Dmap1		0.240154054	-0.216642952	0.860565583	0.575235852	4	4	4	10.5	10.5	10.5	-3.636113644	-3.321057558	-2.441676855	-3.656142235	-3.704378128	-3.33959198	-3.005405426	-3.014483452	-2.278039455	-4.038633347
P11531;A0A668KLA2	P11531;A0A668KLA2	Dystrophin	Dmd		0.296444905	0.144661713	1.105471409	0.505306745	52	49	36	16.9	16.2	11.7	0.776769638	0.105520248	0.343356133	0.152350426	0.886585236	0.056388855	0.447694778	0.696017265	0.36216259	-0.020990372
Q9WV69;A0A2I3BS01	Q9WV69	Dematin	Dmtn		0.102703003	-0.165381432	0.891692735	0.789399772	11	11	11	31.1	31.1	31.1	-1.256326675	-1.599727631	-1.538163185	-1.223240852	-0.608922958	-1.212522507	-0.216485977	-3.249847412	-0.51290226	-0.207715988
Q8BPN8;B0V2P5;F6RYL8;B0V2P6	Q8BPN8;B0V2P5;F6RYL8	DmX-like protein 2	Dmxl2		0.483941193	-1.379756927	0.384283536	0.328139723	70	70	68	27.9	27.9	27.4	-4.443470001	0.982091904	-0.203127861	-1.367941856	-1.395374298	1.150493622	0.711797714	-3.37460804	-0.361554146	2.344833374
P63037;B1AXY1;B1AXY0;B1AXX9	P63037;B1AXY1;B1AXY0	DnaJ homolog subfamily A member 1	Dnaja1		0.937036027	-0.464979553	0.724481345	0.115601634	11	11	11	42.3	42.3	42.3	-0.488397598	0.260112762	-0.19138813	-0.245577812	-0.730184555	0.689350128	-0.046274185	0.42236805	-0.485930443	0.349948883
Q9QYJ0	Q9QYJ0	DnaJ homolog subfamily A member 2	Dnaja2		0.558096265	-0.184741211	0.879806881	0.276632839	16	16	16	42.2	42.2	42.2	0.908723831	0.956394196	0.602189064	0.61783123	0.464834213	0.590341568	1.249778748	0.626578331	0.94829464	1.058685303
Q99M87	Q99M87	DnaJ homolog subfamily A member 3, mitochondrial	Dnaja3		0.416431756	0.21336174	1.159386619	0.383325971	6	6	6	15.6	15.6	15.6	-0.101608276	-0.477924347	-0.620633125	-0.058838844	0.129983902	-0.299573898	-0.888563156	-0.723622322	-0.459816933	0.175746918
Q9JMC3;D3Z1U5	Q9JMC3	DnaJ homolog subfamily A member 4	Dnaja4		1.004204012	-0.326966095	0.797211212	0.09903666	9	9	9	23.2	23.2	23.2	-0.43462944	-1.263185501	-0.721686363	-1.049801826	-0.764511108	-0.712812424	-0.307062149	-0.238812447	-0.652966499	-0.687330246
Q9QYJ3;Q3TYL7	Q9QYJ3;Q3TYL7	DnaJ homolog subfamily B member 1	Dnajb1		0.189977332	-0.120947266	0.919583659	0.64568793	11	10	10	35	31.5	31.5	-0.877717972	-0.69515419	-1.191069603	-1.911770821	-1.351129532	-1.116260529	-1.400665283	-0.64703846	-1.3504076	-0.907733917
Q99KV1;A0A338P778	Q99KV1	DnaJ homolog subfamily B member 11	Dnajb11		1.740964781	0.548375702	1.462438242	0.018156629	12	12	12	33.5	33.5	33.5	1.771974564	1.166704178	1.032217979	1.21009922	1.337251663	0.74650383	0.339193344	1.031281471	1.058299065	0.601091385
Q9QYI4;Q8C4C9;D6RHR9	Q9QYI4;Q8C4C9	DnaJ homolog subfamily B member 12	Dnajb12		0.293741324	-0.160845804	0.894500501	0.508462204	9	9	9	24.2	24.2	24.2	-2.741006851	-2.823127508	-3.581326485	-2.820203543	-2.48585701	-2.491689682	-3.287823915	-2.675597191	-2.578185081	-2.613996506
Q149L6;A0A0G2JFJ4	Q149L6	DnaJ homolog subfamily B member 14	Dnajb14		0.719056923	-0.718882656	0.607567811	0.190960295	4	4	4	11.6	11.6	11.6	-2.734019995	-2.099990606	-3.352862358	-1.134306908	-0.91330719	-0.89217186	-0.947212219	-1.684149742	-1.872725487	-1.243814468
Q9D832	Q9D832	DnaJ homolog subfamily B member 4	Dnajb4		1.225142912	0.412960815	1.331415451	0.059546616	14	14	12	44.5	44.5	38.9	0.708272934	1.068752289	0.783036232	0.757058144	1.281900406	0.562871933	-0.07803154	0.742850304	0.756976128	0.549549103
O54946;A0A0G2JER9;G3X8S5;F6YRQ2;A0A0G2JEI3;A0A0G2JGN9;Q9QYI8;Q5RL26;O35723	O54946;A0A0G2JER9;G3X8S5	DnaJ homolog subfamily B member 6	Dnajb6		0.072861958	0.043625641	1.030700832	0.845547563	11	11	10	26.6	26.6	23.8	-0.729564667	-0.557378769	-0.667012215	-1.289248466	-0.677410126	-0.480991364	-1.133356094	-1.339791298	-0.689110756	-0.495492935
Q9DC23	Q9DC23	DnaJ homolog subfamily C member 10	Dnajc10		0.555254194	0.083427048	1.059531917	0.278449092	18	18	18	24.3	24.3	24.3	0.826280594	0.706693649	0.63606739	0.592860222	0.72902298	0.632299423	0.546833038	0.839081764	0.538054466	0.517520905
Q5U458;E9Q8B3;A2A8D1	Q5U458;E9Q8B3	DnaJ homolog subfamily C member 11	Dnajc11		0.258177778	0.101987457	1.073250956	0.551851493	18	18	18	32	32	32	-0.043405533	0.093307495	-0.236515999	-0.700968742	-0.227743149	-0.115314484	-0.379367828	-0.565768242	-0.469325066	-0.095487595
G3X922;D4AFX7;A0A087WS25;A0A087WRC9;A0A1L1STR9	G3X922;D4AFX7	DnaJ heat shock protein family (Hsp40) member C13	Dnajc13		0.834648103	0.337025452	1.263149546	0.146336242	33	33	33	17.4	17.4	17.4	-2.128826141	-0.955816269	-1.777989388	-1.516341209	-1.423500061	-2.029392242	-1.908887863	-1.612725258	-1.88938427	-2.047210693
Q91YW3	Q91YW3	DnaJ homolog subfamily C member 3	Dnajc3		0.201870703	0.124567413	1.090180797	0.628245371	21	21	21	48.2	48.2	48.2	1.277112961	0.332414627	0.407921791	0.794575691	0.988069534	0.61608696	0.512289047	1.124054909	0.838618279	0.086208344
P60904;A2AUE1;G5E8T0	P60904;A2AUE1;G5E8T0	DnaJ homolog subfamily C member 5	Dnajc5		0.200866953	-0.152571869	0.899645249	0.629699063	6	6	6	41.9	41.9	41.9	1.004776001	1.473468781	1.132897377	0.802147865	0.792686462	1.761295319	1.340709686	0.637722969	0.45420742	1.774900436
Q80TZ3;B1B0B7	Q80TZ3;B1B0B7	Putative tyrosine-protein phosphatase auxilin	Dnajc6		0.569831447	-0.327463913	0.796936173	0.269257961	21	19	11	27.4	25.3	16.7	0.028514862	0.884534836	0.143975258	-0.011523247	0.306072235	0.420347214	0.815698624	0.008696556	0.417574883	1.326576233
A2A5E1;A0A6I8MX00;A0A6I8MWX8;Q9QYI3;A0A6I8MWZ1;A0A6I8MWZ9;A0A6I8MWY7;F7BTP8;A0A6I8MWW2;A0A6I8MX31;A0A6I8MWZ5;A0A6I8MWW0	A2A5E1;A0A6I8MX00;A0A6I8MWX8;Q9QYI3;A0A6I8MWZ1;A0A6I8MWZ9;A0A6I8MWY7;F7BTP8	DnaJ homolog subfamily C member 7	Dnajc7		0.364309905	-0.505318451	0.704504853	0.432205307	12	12	12	25.9	25.9	25.9	-2.183076859	-0.637239456	-0.851935387	-3.851338387	-0.938526154	-1.505971909	-1.235790253	-1.034501076	-1.194941521	-0.964319229
Q6NZB0;A2ALF0;A2ALF3;F6TQL3;F7CXJ2;F6QIL6;D3Z4I5	Q6NZB0;A2ALF0;A2ALF3;F6TQL3	DnaJ homolog subfamily C member 8	Dnajc8		0.52864002	0.156010818	1.114202006	0.296046534	9	9	9	35.2	35.2	35.2	-0.49045372	0.104982376	-0.030051231	-0.513493538	0.076246262	-0.24438858	-0.385763168	-0.297106743	-0.337021828	-0.368543625
Q91WN1	Q91WN1	DnaJ homolog subfamily C member 9	Dnajc9		0.014890086	0.02414732	1.016878506	0.966295405	5	5	5	24.3	24.3	24.3	-2.469986439	-1.267023087	-1.04297924	-1.184201241	-0.899772644	-0.474910736	-1.602336884	-0.495459557	-3.083140373	-1.3288517
A0A0J9YUE9;F6TH70;F6RRH9;F6W8Z8;D6RH60	A0A0J9YUE9	dynamin GTPase	Dnm1		0.900483094	-0.897175217	0.53693702	0.125752581	52	52	1	61.7	61.7	0.8	1.196641922	2.94477272	2.394122124	1.955111504	1.931480408	3.53430748	3.188611984	1.6648283	2.363572121	4.156684875
P39053	P39053	Dynamin-1	Dnm1		0.516623839	-0.64983511	0.637353155	0.304352	51	3	3	58	4.2	4.2	-3.206846237	-0.830863953	-1.73760128	-2.350283384	-1.805898666	-0.976758957	-0.653982162	-3.013142824	-1.43892765	-0.599506378
Q8K1M6;A0A2U3TZ67	Q8K1M6;A0A2U3TZ67	Dynamin-1-like protein	Dnm1l		1.007020823	-0.430388641	0.742061858	0.098396393	40	40	3	60.8	60.8	7.1	1.900510788	2.741863251	2.219630241	2.104905128	2.074022293	2.936256409	2.579719543	2.223227501	2.296198845	3.15747261
E9PUD2	E9PUD2	Dynamin 1-like	Dnm1l		0.852063136	-0.84664259	0.556077323	0.140584313	39	2	2	58.8	2.9	2.9	-2.025485992	-3.912151337	-2.344559193	-3.02086997	-2.452897549	-1.790945053	-1.42868042	-2.382229805	-3.118956804	-0.801939011
Q3TCR7;G3X9G4;G3UXX2;G3UY64	Q3TCR7;G3X9G4	dynamin GTPase	Dnm2		1.184066138	0.197602463	1.14679098	0.065453649	33	18	1	39.1	22.9	0.8	2.418584824	2.169101715	2.098338127	2.220808983	1.975252151	1.891838074	1.999799728	1.887911797	2.191023827	1.923500061
E9QLL2;Q8BZ98;F2Z460;E0CXZ8	E9QLL2;Q8BZ98	Dynamin-3	Dnm3		0.42543236	-0.220904541	0.858027302	0.375463427	35	29	22	41.8	35.5	26.7	0.817609787	1.205430984	0.964043617	0.191832542	0.605154037	1.120771408	1.116941452	0.520806313	0.708554268	1.421520233
Q3TVK3;Q9Z2W0;Q8BPW9;A0A087WS31;A0A087WSE6;A0A087WRC1;A0A087WNX3;A0A087WSD3;A0A087WSU0	Q3TVK3;Q9Z2W0;Q8BPW9;A0A087WS31;A0A087WSE6	Aspartyl aminopeptidase	Dnpep		0.883177078	0.205365372	1.152978309	0.130864823	19	19	19	50.3	50.3	50.3	2.795928955	2.592828751	2.321528435	2.724768639	2.717302322	2.451251984	2.322937012	2.639206886	2.143214226	2.568920135
Q8BUR4;A0A1B0GSI1	Q8BUR4	Dedicator of cytokinesis protein 1	Dock1		0.293223892	0.194482422	1.144313556	0.509068363	11	10	10	6.1	5.6	5.6	-2.203390121	-2.803876877	-2.011334419	-2.973464012	-2.674602509	-2.760440826	-2.504812241	-2.339304924	-2.49456501	-3.539957047
A0A1L1SQR4;Q8VDR9;A0A1L1ST98;A0A1L1STJ1	A0A1L1SQR4;Q8VDR9	Dedicator of cytokinesis protein 6	Dock6		0.557816264	0.189953995	1.140727339	0.27681125	46	46	41	27.8	27.8	25.6	0.080036163	-0.382915497	-0.605540276	-0.505261421	-0.175912857	-0.575563431	-0.702791214	-0.475308418	-0.110714912	-0.674985886
E9PX48;A2A9M4;Q8R1A4;A0A0U1RNK7;A2A9M5;A0A0U1RNY4;A2AW79;F6ZJ55;A0A0U1RPH6;A0A0U1RP53	E9PX48;A2A9M4;Q8R1A4;A0A0U1RNK7;A2A9M5	Dedicator of cytokinesis protein 7	Dock7		0.007558914	-0.002092743	0.998550473	0.98274555	35	31	30	19.1	17.3	17	-0.985198975	-1.124570847	-1.356883049	-1.265053749	-1.325872421	-1.314468384	-1.158164978	-0.989222527	-1.247368813	-1.337890625
E9QMR2;A0A1D5RMM1;F8VPN7;A0A1D5RLE0;A0A5F8MPL9;Q8BIK4;A0A1D5RLB8;A0A571BG77	E9QMR2;A0A1D5RMM1;F8VPN7;A0A1D5RLE0;A0A5F8MPL9;Q8BIK4	Dedicator of cytokinesis protein 9	Dock9		1.191677226	0.33614502	1.26237892	0.064316555	28	28	27	15.6	15.6	15.3	-1.369338989	-0.980981827	-0.675520897	-1.149819374	-1.369571686	-1.621845245	-1.42309761	-1.405751228	-1.621994972	-1.153268814
D3Z5N6;Q61103;A0A494BBF7;F8WIP7;F6YKQ9;F7CPB1;D3YYG6;D3YY44;G3X940;A0A5F8MQ39;P58269;Q9QX66;Q8BRB7;Q8BZ21	D3Z5N6;Q61103;A0A494BBF7;F8WIP7	Zinc finger protein ubi-d4	Dpf2		0.278127775	0.34425292	1.269493423	0.527074767	7	7	6	21.7	21.7	20	-3.786300421	-1.895107269	-2.300812721	-3.029028893	-2.190196991	-2.825726986	-3.774063826	-3.99117589	-1.963515282	-2.368228912
O70152;A2BDX2;F8WII3	O70152;A2BDX2	Dolichol-phosphate mannosyltransferase subunit 1	Dpm1		0.035528942	0.027861023	1.019499468	0.92144848	10	10	10	48.1	48.1	48.1	0.510299683	0.485509872	0.351986885	-0.196221352	-0.688444138	0.523733139	0.101726532	-0.358189583	0.117632866	-0.061077118
E9QN98;Q6NXK7	E9QN98;Q6NXK7	Inactive dipeptidyl peptidase 10	Dpp10		0.966334889	-1.37092247	0.386643946	0.108060037	18	17	1	22.6	21.5	2.4	-3.617544174	-1.299545288	-2.64983654	-1.900265694	-2.392692566	0.104187012	-0.839130402	-3.101355553	-1.697768211	0.528795242
Q99KK7;A0A494BBC1;A0A494BA16;A0A494B918;A0A494BBB3	Q99KK7;A0A494BBC1	Dipeptidyl peptidase 3	Dpp3		0.533442498	0.188651276	1.139697755	0.292790851	16	16	16	26	26	26	0.340820313	0.869501114	0.75908947	0.720320702	0.368333817	0.375722885	0.727075577	0.492190361	-0.03681469	0.556634903
P28843	P28843	Dipeptidyl peptidase 4;Dipeptidyl peptidase 4 membrane form;Dipeptidyl peptidase 4 soluble form	Dpp4		0.352179162	0.257336807	1.195270216	0.444447879	29	29	29	37.9	37.9	37.9	3.192932129	3.135385513	3.382674217	2.446211815	3.212053299	2.951587677	2.568620682	3.510172844	3.15510273	1.897089005
Q80VM5;Q5U4C2;E9PWX1;Q9Z218	Q80VM5;Q5U4C2;E9PWX1;Q9Z218	Dipeptidyl aminopeptidase-like protein 6	Dpp6		1.125722757	-0.899334717	0.536133907	0.074864727	18	18	17	25.4	25.4	24.3	-0.866834641	0.645650864	0.339093208	-0.434054375	-0.268836975	1.334838867	0.828464508	-0.331818581	0.446967125	1.633239746
Q9ET22	Q9ET22	Dipeptidyl peptidase 2	Dpp7		0.149500008	-0.100319672	0.932826273	0.708761294	10	10	10	20	20	20	0.903463364	0.270837784	0.7744627	1.263701439	0.914867401	0.81045723	1.086683273	1.609669685	0.725108147	0.397012711
O08553	O08553	Dihydropyrimidinase-related protein 2	Dpysl2		0.948930545	-0.595053864	0.662019738	0.112478484	30	30	25	71.2	71.2	60	4.631187439	5.779090881	5.678956032	4.902733803	4.806808472	5.820466995	5.981426239	5.086997032	5.426371574	6.458784103
E9PWE8;Q3TT92;Q62188	E9PWE8;Q3TT92;Q62188	Dihydropyrimidinase-related protein 3	Dpysl3		0.259870185	-0.07936821	0.946472038	0.549705161	29	25	23	54.3	48	46	3.483825684	3.436893463	2.90554142	3.016257286	3.245269775	3.34752655	3.166030884	3.376790047	3.156886101	3.437395096
Q3TMU8;A0A0R4J1N0;O35098;D3Z360	Q3TMU8;A0A0R4J1N0;O35098	Dihydropyrimidinase-related protein 4	Dpysl4		0.963123466	-1.068648529	0.476765409	0.108862056	18	16	16	40.6	36.5	36.5	-1.684467316	0.424314499	-0.314013481	-0.848034859	-1.351243973	0.614570618	0.577285767	-1.062977791	-0.232867241	1.673786163
Q9EQF6;Q3SYJ1	Q9EQF6	Dihydropyrimidinase-related protein 5	Dpysl5		1.527135902	-1.704450607	0.306838069	0.029707363	20	20	20	45.7	45.7	45.7	-1.809606552	1.412256241	0.926285744	-0.688555717	-0.082237244	1.762937546	2.073816299	0.622958183	1.487885475	2.332798004
P32233	P32233	Developmentally-regulated GTP-binding protein 1	Drg1		0.246040728	0.117653275	1.084968588	0.567491384	10	9	9	34.9	33	33	-1.356832504	-0.71157074	-1.639678001	-1.22490406	-0.78780365	-1.486890793	-1.417629242	-1.028775215	-1.304347038	-1.07141304
Q9QXB9	Q9QXB9	Developmentally-regulated GTP-binding protein 2	Drg2		0.83342602	1.120046377	2.173539595	0.146748604	12	12	11	38.2	38.2	36.3	0.252779007	0.322523117	-0.021901131	0.5095644	0.32043457	-3.499317884	-0.199176788	-0.725064278	-0.279709816	0.486436844
B1AV35;Q05AA6	B1AV35;Q05AA6	Dystrophin-related protein 2	Drp2		1.353145	-1.252044249	0.419852869	0.044346056	16	15	15	19.8	18.9	18.9	-3.340003967	-3.00475049	-2.156514645	-2.670312881	-3.74162221	-0.906970978	-1.676647186	-0.58920002	-2.653048515	-2.827116251
O35075;A0A338P6T5	O35075	Down syndrome critical region protein 3 homolog	Dscr3		0.034242063	0.034924603	1.024503279	0.924182917	7	7	7	29.3	29.3	29.3	-0.971523285	-1.041931152	-1.143202782	-1.043168068	-2.69033289	-1.161634445	-1.032394409	-1.509547234	-1.65758419	-1.703620911
S4R1P5;Q91ZU6;E9Q9X1;A0A087WSP0;S4R1Y6;A0A1D5RLZ3;A0A087WRB8;A0A087WPR7;A0A571BGG5;A0A0A6YX28;A0A0A6YXR1;A0A5F8MPU9;F6XWC2;Q14DJ8;E9QMJ8;O35625	S4R1P5;Q91ZU6;E9Q9X1;A0A087WSP0	Dystonin	Dst		0.668850406	-0.188018036	0.877810824	0.214362885	69	61	59	9.4	8.5	8.2	-1.662574768	-0.900196075	-0.995863914	-1.377549171	-1.163541794	-0.975259781	-1.049741745	-1.084700584	-1.079167366	-0.970766068
Q9R0P5	Q9R0P5	Destrin	Dstn	+	3.563609189	0.488173294	1.402667727	0.000273143	18	17	17	80	75.8	75.8	4.161636353	3.921977997	3.936451912	3.980122566	4.009607315	3.433958054	3.387542725	3.726679802	3.6141119	3.406637192
Q9DD18	Q9DD18	D-tyrosyl-tRNA(Tyr) deacylase 1	Dtd1		0.462914315	-0.683383846	0.622703008	0.344417877	5	5	5	18.7	18.7	18.7	0.150243759	0.690452576	0.497681618	-0.379446983	-3.020003796	0.320775986	0.081550598	0.149445534	0.369292259	0.434782028
Q8CFR5;A0A1Y7VL34;Q9D2N4;A0A1Y7VJN9;A0A1Y7VK79;A0A1Y7VLZ6	Q8CFR5;A0A1Y7VL34;Q9D2N4;A0A1Y7VJN9	Dystrobrevin;Dystrobrevin alpha	Dtna		0.727296533	0.210565948	1.157142025	0.187371471	21	21	18	35.8	35.8	32.3	1.593366623	1.787498474	1.59512043	1.193972588	1.417560577	1.416002274	1.551832199	0.913725853	1.321000099	1.332128525
G3UYM7;G3UZ87;G3UXK0;G3UY34;G3UYD1;G3UXI3;G3UZ85;G3UX96;G3UYN2;G3UXH9	G3UYM7;G3UZ87;G3UXK0;G3UY34	Dystrobrevin	Dtnb		0.820205051	0.68649025	1.609363535	0.151284679	16	13	2	28.8	24.9	4.3	-0.919427872	-1.048542023	-0.493052483	-1.234982491	-0.652194977	-0.508611679	-2.373044968	-0.762413979	-1.584370613	-2.552209854
P97930;D3Z3R3	P97930;D3Z3R3	Thymidylate kinase	Dtymk		1.187277399	0.376459122	1.298151824	0.064971456	9	9	9	34.9	34.9	34.9	-1.002246857	-0.555963516	-0.248299599	-0.985852242	-0.426921844	-0.893379211	-0.944461823	-0.801898003	-1.281447411	-1.180393219
Q9D7B1	Q9D7B1	tRNA-dihydrouridine(20) synthase [NAD(P)+]-like	Dus2		0.040894677	-0.101279259	0.932206024	0.910133966	2	2	2	4.9	4.9	4.9	-1.1590271	-1.703095436	-1.648901939	0.564322472	0.73494339	0.063339233	-1.26930809	-2.66190815	1.431658745	-0.269144058
B1AQF4;Q9D7X3;Q3V2Y9;H3BKD1;H3BKL8	B1AQF4;Q9D7X3;Q3V2Y9;H3BKD1;H3BKL8	Dual specificity protein phosphatase 3	Dusp3		0.772585002	0.297752762	1.229228193	0.168816541	5	5	5	31.9	31.9	31.9	0.780809402	0.703388214	1.284119606	1.136410713	0.501760483	0.338150024	0.915550232	0.51336956	0.270157814	0.880496979
Q9CQ43	Q9CQ43	Deoxyuridine 5'-triphosphate nucleotidohydrolase	Dut		0.125458832	-0.133325672	0.91172733	0.749102365	4	4	4	30.2	30.2	30.2	-1.786218643	-2.251205444	-2.132182121	-3.841706753	-2.225996017	-2.306035995	-1.770126343	-2.896893501	-2.439286232	-2.158338547
Q60838;E9Q150;E9Q967;Q61062	Q60838;E9Q150;E9Q967;Q61062	Segment polarity protein dishevelled homolog DVL-2;Segment polarity protein dishevelled homolog DVL-3	Dvl2;Dvl3	+	1.842951525	1.522453356	2.872791632	0.014356497	4	4	3	6.1	6.1	4.5	-1.19834137	-3.417473078	-1.724961281	-1.320750237	-1.507671356	-3.259438515	-3.26076293	-3.6762712	-2.468471527	-4.116519928
Q9JHU4;F6ZX84	Q9JHU4	Cytoplasmic dynein 1 heavy chain 1	Dync1h1		1.240734595	-0.264953613	0.832225493	0.057446742	208	208	208	49.5	49.5	49.5	2.959859848	3.176610947	3.097424507	2.799645424	2.803030014	3.286855698	3.335115433	2.950821877	3.108138084	3.480407715
D3Z0M6;O88485;Q3TYJ3;A0A0N4SVS1	D3Z0M6;O88485;Q3TYJ3	Cytoplasmic dynein 1 intermediate chain 1	Dync1i1		1.757687151	-0.783938599	0.580779084	0.017470802	8	8	8	11.2	11.2	11.2	-1.472084045	-0.589950562	-0.937737465	-1.631590843	-1.137529373	-0.273626328	-0.301115036	-0.853941917	-0.649497032	0.228981018
A2BFF8;Q3TPJ8;A2BFF5;A2BFF9;O88487	A2BFF8;Q3TPJ8;A2BFF5;A2BFF9;O88487	Cytoplasmic dynein 1 intermediate chain 2	Dync1i2		0.011208011	-0.005436325	0.996238917	0.974522765	11	11	11	21.6	21.6	21.6	1.245840073	0.62502861	0.868266106	0.906884193	1.022672653	0.522956848	1.303100586	0.827231407	1.081025124	0.961559296
Q8R1Q8	Q8R1Q8	Cytoplasmic dynein 1 light intermediate chain 1	Dync1li1		0.172496544	-0.075123215	0.949261045	0.672207659	19	19	19	42.4	42.4	42.4	0.194425583	0.550071716	0.472208977	-0.002314568	0.100311279	0.547063828	0.342222214	-0.154351234	0.350224495	0.60515976
Q6PDL0;A0A1D5RMC1;A0A1D5RM94	Q6PDL0;A0A1D5RMC1;A0A1D5RM94	Cytoplasmic dynein 1 light intermediate chain 2	Dync1li2		0.827263571	-0.176793289	0.884667182	0.148845747	14	14	14	39	39	39	0.042137146	0.001537323	-0.140839577	-0.171961784	-0.037540436	0.046707153	0.503253937	0.129567146	-0.065182686	-0.037046432
P63168;Q80ZS7	P63168;Q80ZS7	Dynein light chain 1, cytoplasmic	Dynll1;BC048507		0.040684087	-0.008849335	0.993884882	0.9105754	4	2	2	57.3	32.6	32.6	0.896976471	0.680883408	0.632828712	0.646248817	0.78266716	0.522956848	0.739151001	0.747742653	0.860724449	0.813276291
Q9D0M5;D6RIN4	Q9D0M5;D6RIN4	Dynein light chain 2, cytoplasmic	Dynll2		0.969399429	-0.445851898	0.734150679	0.10730021	4	4	2	57.3	57.3	32.6	0.949382782	1.04889679	1.236123085	1.310799599	1.697593689	1.953004837	2.043323517	1.298747063	1.085442543	2.091537476
P62627;A2AVR9	P62627;A2AVR9	Dynein light chain roadblock-type 1	Dynlrb1		0.293904269	0.111730194	1.080523309	0.508271468	3	3	3	43.8	43.8	43.8	0.387241364	0.403446198	0.993376732	0.755160332	0.330171585	0.348913193	0.769138336	0.361746788	0.598692894	0.232254028
E9QL12;E9PXU9;A0A0N4SUJ2;E9Q423;A0A0N4SWH3;A0A0N4SWG7;A0A0N4SUN3;A0A0N4SVX9;A0A0N4SV63;Q9ESD7	E9QL12;E9PXU9;A0A0N4SUJ2;E9Q423;A0A0N4SWH3;A0A0N4SWG7;A0A0N4SUN3;A0A0N4SVX9;A0A0N4SV63;Q9ESD7	Dysferlin	Dysf		2.604783736	0.536584473	1.450534362	0.00248437	10	8	8	5.4	4.4	4.4	-1.218782425	-1.761838913	-1.861273766	-1.811114311	-1.560588837	-2.228803635	-2.177728653	-2.27540493	-2.047564507	-2.16701889
P70245;A2AC29	P70245;A2AC29	3-beta-hydroxysteroid-Delta(8),Delta(7)-isomerase	Ebp		0.583322997	-1.331200409	0.397437412	0.261021934	3	3	3	15.2	15.2	15.2	-1.162759781	-2.610447645	-2.673682928	-3.796563148	0.424564362	1.359956741	-0.885560989	0.705838203	-0.93858242	-3.404538631
O35459;F7B227	O35459;F7B227	Delta(3,5)-Delta(2,4)-dienoyl-CoA isomerase, mitochondrial	Ech1		0.036118624	0.02987709	1.020925145	0.920198193	8	8	8	26.3	26.3	26.3	0.791790009	-0.313966751	-0.15610981	0.150107384	-0.575298309	0.580373764	-0.189176559	-0.345387459	0.000927925	-0.299600601
Q9D9V3;E0CXS3	Q9D9V3	Ethylmalonyl-CoA decarboxylase	Echdc1		0.323268801	0.147109604	1.107348708	0.475041114	7	7	7	26.7	26.7	26.7	-0.744535446	-0.855997086	-0.720505714	-0.565476418	-0.618955612	-0.798776627	-0.297821045	-1.489174843	-0.860260963	-0.794984818
Q9D7J9	Q9D7J9	Enoyl-CoA hydratase domain-containing protein 3, mitochondrial	Echdc3		0.942137983	0.384352112	1.305273481	0.114251528	8	8	8	33	33	33	-0.102027893	-0.565469742	0.14136219	-0.764813423	-0.07579422	-0.819923401	-0.535722733	-0.297963142	-0.542185783	-1.092708588
Q8BH95	Q8BH95	Enoyl-CoA hydratase, mitochondrial	Echs1		2.00330258	0.407137299	1.326051952	0.009924244	13	13	13	44.5	44.5	44.5	4.233924866	4.12169075	4.229578972	3.742959023	3.745475769	3.675138474	3.633138657	3.477025032	3.722741127	3.529899597
P42125;A0A3Q4EC00;A0A452J8A5;A0A3Q4EC76	P42125;A0A3Q4EC00;A0A452J8A5	Enoyl-CoA delta isomerase 1, mitochondrial	Eci1		2.315223015	0.341062546	1.266689168	0.004839238	11	11	11	39.1	39.1	39.1	3.660898209	3.515714645	3.653939247	3.625536919	3.584188461	3.063383102	3.26084137	3.371657372	3.524762154	3.114320755
Q3TCD4;Q9WUR2;E9PYC6;E9Q858;E9PUY9;E9PYA9;E9PVM6;E9Q7A8;E9PY42;Q78JN3	Q3TCD4;Q9WUR2;E9PYC6;E9Q858;E9PUY9;E9PYA9;E9PVM6;E9Q7A8	Enoyl-CoA delta isomerase 2, mitochondrial	Eci2		2.691909217	0.478020859	1.392831618	0.002032782	12	12	12	36.2	36.2	36.2	1.360267639	0.956443787	1.232642174	1.476309776	1.501245499	0.841842651	0.8730793	0.935509682	0.720450401	0.765922546
Q6PDI5;A2ALV7;A2ALV6;A2ALV8;A2ALW1;A2ALV9	Q6PDI5;A2ALV7	Proteasome-associated protein ECM29 homolog	Ecm29;AI314180		0.432285697	-0.07558403	0.948957887	0.369584972	29	29	29	19.4	19.4	19.4	-0.308252335	-0.449796677	-0.330306053	-0.230570793	-0.383518219	-0.523891449	-0.308055878	-0.16262722	-0.168114662	-0.161834717
Q9QZH6;A0A0R4J174;J3KMM6	Q9QZH6;A0A0R4J174;J3KMM6	Evolutionarily conserved signaling intermediate in Toll pathway, mitochondrial	Ecsit		0.722100201	0.37168541	1.293863487	0.189626836	6	6	6	17.7	17.7	17.7	-1.910997391	-1.229026794	-2.084658623	-1.892020226	-1.632555008	-1.836301804	-1.980268478	-2.932946205	-2.112891197	-1.745277405
G5E896;A0A0R4J1Q0;Q3UJB9;D6RE33;F6ZJ27;F6V5I7	G5E896;A0A0R4J1Q0;Q3UJB9;D6RE33	Enhancer of mRNA-decapping protein 4	Edc4		0.525200463	0.103551102	1.074414814	0.298400493	18	18	18	18.1	18.1	18.1	-1.162630081	-0.854568481	-0.979636192	-0.628176689	-0.917272568	-1.048864365	-1.035610199	-0.916584969	-0.956812859	-1.10216713
Q9JMG1	Q9JMG1	Endothelial differentiation-related factor 1	Edf1		0.64975303	-0.339049149	0.790562184	0.223999459	6	6	6	37.8	37.8	37.8	-2.808820724	-1.755491257	-1.635941505	-2.303803444	-2.204057693	-1.334264755	-1.87197876	-2.117354393	-2.086127281	-1.603143692
Q8BL66;A0A1W2P7A6;A0A1W2P7K1;Q8CHD8	Q8BL66	Early endosome antigen 1	Eea1		0.195080776	0.027983093	1.019585735	0.638144785	55	55	55	42.1	42.1	42.1	1.04526329	0.953516006	1.106682777	1.159855843	0.900747299	1.004684448	1.045009613	1.029273033	0.884366035	1.06281662
P10126;D3YZ68;D3Z3I8	P10126;D3YZ68	Elongation factor 1-alpha 1	Eef1a1		0.089298584	0.034935379	1.024510932	0.814144355	26	26	17	53	53	35.9	5.991781235	6.159351349	5.803334236	5.719899178	5.363033295	5.594839096	5.734752655	5.866656303	5.858309746	5.808164597
P62631	P62631	Elongation factor 1-alpha 2	Eef1a2		1.020020347	-0.908698273	0.532665492	0.095494785	22	13	13	52.7	33.9	33.9	0.262334824	2.073377609	1.861596107	1.315310478	1.517238617	2.319566727	2.697950363	1.015099525	2.327157021	3.213575363
O70251;A0A087WS46;G3UX43;G3UZ47;M0QWK5;M0QWH8	O70251;A0A087WS46	Elongation factor 1-beta	Eef1b;Eef1b2		0.548848121	-0.184297943	0.880077243	0.282586805	7	6	6	51.6	46.7	46.7	1.773345947	1.604581833	1.725085258	1.78482151	1.336025238	1.470453262	2.146678925	1.596692085	1.805291176	2.126234055
Q9D1M4	Q9D1M4	Eukaryotic translation elongation factor 1 epsilon-1	Eef1e1		0.059888683	-0.199331903	0.870953799	0.871186861	4	4	4	21.3	21.3	21.3	-0.082979202	-0.593515396	-0.246531487	-3.334763527	2.263683319	-0.199642181	0.209728241	2.043013573	-2.897590399	-0.152956009
Q9D8N0	Q9D8N0	Elongation factor 1-gamma	Eef1g		0.79696393	-0.136457443	0.909750319	0.15960117	22	22	22	44.9	44.9	44.9	1.702255249	1.882526398	1.816060066	1.73536396	1.450681686	1.768701553	2.033550262	1.772849083	1.845000267	1.84907341
P58252	P58252	Elongation factor 2	Eef2		0.031024391	0.011619568	1.008086592	0.931055583	49	49	48	58.9	58.9	57.7	4.093215942	3.7368927	3.50562191	3.973114967	3.631971359	3.705932617	3.538812637	3.930710793	3.792355537	3.914907455
Q9JHW4;A0A0N4SUV6;A0A0N4SWD9;A0A0N4SUU3;A0A0N4SWB3;A0A0N4SVA4	Q9JHW4;A0A0N4SUV6	Selenocysteine-specific elongation factor	Eefsec		0.053012609	0.052254653	1.036884107	0.885089913	9	9	9	16.1	16.1	16.1	-2.510255814	-1.671733856	-1.933571815	-3.374754906	-2.86679244	-2.551864624	-1.907530904	-2.664824486	-2.906021595	-2.588140488
Q8BPB5;F6ZFS0	Q8BPB5	EGF-containing fibulin-like extracellular matrix protein 1	Efemp1		0.075276105	-0.075513458	0.949004308	0.84086039	7	7	7	18.1	18.1	18.1	0.79009819	-0.636297226	-0.695975304	-0.092497826	-0.361011505	-0.630159378	-0.432552338	0.553805351	0.379038811	-0.488248825
A0A494BBF0;G5E8D6;Q9WVJ9;E9Q3N9;E9Q3F3;A0A494BAR1;F6Z1C2;E9Q2T8;E9Q2A0;F7AYH6;E9Q1U0	A0A494BBF0;G5E8D6;Q9WVJ9;E9Q3N9;E9Q3F3;A0A494BAR1;F6Z1C2	EGF-containing fibulin-like extracellular matrix protein 2	Efemp2		0.375747649	0.195549393	1.145160166	0.420971167	8	8	8	20.7	20.7	20.7	-0.675100327	-1.208473206	-1.338568687	-0.890172005	-1.181394577	-0.942129135	-1.236188889	-0.713574409	-1.656748772	-1.72281456
Q9D4J1	Q9D4J1	EF-hand domain-containing protein D1	Efhd1		1.028800506	0.560398865	1.474676868	0.093583545	11	9	9	54.2	45.4	45.4	1.338197708	0.362804413	0.289460182	-0.199690819	-0.05729866	-0.412870407	-0.105792999	-0.501498222	0.176657677	-0.225017548
Q8C845;Q9D8Y0	Q8C845;Q9D8Y0	EF-hand domain-containing protein D2	Efhd2		0.006146779	0.003696442	1.002565463	0.985946207	11	11	9	42.5	42.5	33.8	1.154548645	1.49489212	1.290070534	0.812722206	0.939239502	1.223201752	1.428567886	0.575802803	0.988871574	1.456546783
P52795	P52795	Ephrin-B1	Efnb1		0.079237804	0.076483154	1.054444495	0.833224816	7	7	7	28.7	28.7	28.7	-1.562643051	-1.339519501	-1.84965229	-1.794846535	-1.421010971	-1.29006958	-2.699903488	-2.079031944	-1.551373482	-0.729709625
P52800;F6RSU6	P52800	Ephrin-B2	Efnb2		0.156990895	-0.261492157	0.834224648	0.69664112	5	5	5	17.3	17.3	17.3	-0.8897686	-0.640174866	-0.383107185	-0.260313988	-2.938089371	-0.382762909	-0.745121002	-2.232764244	-0.794175148	0.350830078
A0A1D5RLL3;Q8BG67;Q8BWC5;A0A2I3BR57	A0A1D5RLL3;Q8BG67	Protein EFR3 homolog A	Efr3a		0.946955845	-1.443005514	0.367800281	0.112991079	9	8	8	12.1	10.5	10.5	-2.583117247	-3.54097414	-2.667206764	-3.04992485	-0.980701447	-0.022090912	-3.392529964	0.272843361	-0.489645958	-1.975473404
Q6ZQ18;A0A1W2P7T9	Q6ZQ18;A0A1W2P7T9	Protein EFR3 homolog B	Efr3b		0.707363828	-0.650751901	0.636948264	0.196171617	13	13	12	20.2	20.2	18.6	-2.813458681	-2.096652985	-1.947997212	-3.269004345	-3.987889051	-1.72177887	-2.135803223	-2.991614819	-2.495511055	-1.516534805
A2AH85;O08810;G3UZ34;G3UXK8;G3UZ25	A2AH85;O08810;G3UZ34	116 kDa U5 small nuclear ribonucleoprotein component	Eftud2		0.725889118	-0.190359116	0.876387544	0.18797967	24	23	23	26.9	25.8	25.8	1.655391693	1.095785141	1.38226223	0.961819649	1.364980698	1.582235336	1.608543396	1.486100197	1.320328712	1.414827347
Q01279;Q9WVF5;Q5SVE7	Q01279;Q9WVF5	Epidermal growth factor receptor	Egfr		0.452730241	0.237029648	1.178563627	0.352589812	22	22	21	20.6	20.6	19.6	0.251304626	0.142593384	-0.231480598	-0.145247459	-0.215429306	0.040216446	0.108858109	-0.041684151	-0.418854713	-1.071943283
E9QP49;A0A494BBL8;Q99MS7;A0A494BA91;A0A494B9G7;G5E8Y6	E9QP49;A0A494BBL8;Q99MS7;A0A494BA91;A0A494B9G7;G5E8Y6	EH domain-binding protein 1-like protein 1	Ehbp1l1		0.680388333	0.744258833	1.675113479	0.208742878	13	13	13	10.4	10.4	10.4	-3.920457602	-2.980148315	-2.533925056	-2.195303917	-2.07270813	-4.733355045	-3.744890928	-2.362155199	-3.895776033	-2.687659979
Q9WVK4	Q9WVK4	EH domain-containing protein 1	Ehd1		1.079431051	0.222127914	1.166452787	0.083285414	33	32	22	62.5	60.9	42.9	1.972129822	1.673845291	1.42393589	1.620148659	1.555437088	1.538965225	1.268156052	1.524691582	1.539908409	1.26313591
Q8BH64;D3Z7U7	Q8BH64	EH domain-containing protein 2	Ehd2		0.178431529	0.073637772	1.052366896	0.663083882	33	33	30	70	70	65.2	3.570194244	3.092157364	2.839058876	3.092400551	3.201107025	2.933584213	3.07950592	3.424530983	3.210736275	2.778371811
Q9QXY6	Q9QXY6	EH domain-containing protein 3	Ehd3		0.043781505	0.017139816	1.011951268	0.904104218	27	15	15	57.2	35.7	35.7	1.137832642	1.055761337	0.918822289	0.873328209	0.845830917	1.287940979	0.928825378	0.620293617	0.737929344	1.170886993
Q9EQP2	Q9EQP2	EH domain-containing protein 4	Ehd4		2.318369315	0.43419838	1.351159865	0.004804306	28	23	21	58.4	50.3	46.8	1.814783096	1.794586182	1.871779442	1.990963936	2.032363892	1.377010345	1.134521484	1.703242302	1.650200844	1.468509674
P48024;A0A1L1SSA3;J3QPZ8;Q9CXU9;J3QN87	P48024;A0A1L1SSA3;J3QPZ8;Q9CXU9;J3QN87	Eukaryotic translation initiation factor 1;Eukaryotic translation initiation factor 1b	Eif1;Eif1b		0.302162687	0.169726563	1.12484527	0.49869764	4	4	4	42.5	42.5	42.5	0.179590225	-0.203834534	0.399336815	0.138998985	-0.321905136	-0.146232605	0.400627136	-0.824290276	-0.142537117	0.055986404
Q8BMJ3;Q8BX20;Q3UTA4;Q3UT53;Q3TQZ4;J3QQ02;J3QPI8;J3QP87;J3QNT6;J3QMW5;A0A1Y7VNG9;A0A1Y7VLT7;A0A1Y7VK80;A0A1Y7VJE9;A0A494BB95;Q60872;F6YNI8	Q8BMJ3;Q8BX20;Q3UTA4;Q3UT53;Q3TQZ4;J3QQ02;J3QPI8;J3QP87;J3QNT6;J3QMW5;A0A1Y7VNG9;A0A1Y7VLT7;A0A1Y7VK80;A0A1Y7VJE9;A0A494BB95;Q60872	Eukaryotic translation initiation factor 1A, X-chromosomal;Eukaryotic translation initiation factor 1A	Eif1ax;Gm5662;Gm8300;Gm4027;Gm2016;Gm2056;Gm6803;Gm2035;Gm5039;Gm2075;Eif1a		0.188977524	-0.353410578	0.782731506	0.647176108	3	3	3	20.8	20.8	20.8	-0.151807785	-0.320558548	0.553484917	-3.582378626	-1.158979416	-0.853738785	-0.771846771	0.040089607	-1.026646614	-0.281044006
Q8BJW6;D3YZZ6;D6RFN2;D6RGA6	Q8BJW6	Eukaryotic translation initiation factor 2A;Eukaryotic translation initiation factor 2A, N-terminally processed	Eif2a		0.599387677	0.292136765	1.224452462	0.251543051	16	16	16	34.6	34.6	34.6	-0.243139267	-0.766559601	-0.926831245	-0.385708809	-0.944225311	-0.713132858	-0.806999207	-0.898974419	-0.632966042	-1.675075531
Q99LD9;D3Z487;D3Z7J6	Q99LD9;D3Z487;D3Z7J6	Translation initiation factor eIF-2B subunit beta	Eif2b2		1.416032061	-0.706095219	0.612976972	0.038367892	6	6	6	21.4	21.4	21.4	-2.996819258	-1.625823975	-3.078810453	-2.137749672	-2.56524086	-1.853923798	-2.070798874	-1.611311913	-1.623135567	-1.714797974
B1AUN3;Q3UKV0;B1AUN2	B1AUN3;Q3UKV0;B1AUN2	Eukaryotic translation initiation factor 2B, subunit 3	Eif2b3		0.629358858	0.127008438	1.092026933	0.234769212	9	9	9	21.9	21.9	21.9	-1.887399673	-2.11141777	-2.123070717	-1.647669792	-1.769126892	-2.031555176	-2.091522217	-2.102929115	-1.923893929	-2.023826599
Q6ZWX6	Q6ZWX6	Eukaryotic translation initiation factor 2 subunit 1	Eif2s1		0.476497542	0.12240715	1.088549603	0.333812394	16	16	16	55.6	55.6	55.6	1.794298172	1.335618973	1.549292564	1.374709129	1.245462418	1.53486824	1.195814133	1.25603199	1.470332146	1.230298996
Q99L45;E0CXJ3	Q99L45	Eukaryotic translation initiation factor 2 subunit 2	Eif2s2		1.621514195	0.269924927	1.205745083	0.023904838	16	16	16	49.2	49.2	49.2	1.128128052	1.052194595	1.247185707	1.194828987	1.473678589	0.871952057	0.971624374	1.047959328	1.113148689	0.741706848
Q9Z0N1;A2AAW9;Q9Z0N2	Q9Z0N1;A2AAW9;Q9Z0N2	Eukaryotic translation initiation factor 2 subunit 3, X-linked;Eukaryotic translation initiation factor 2 subunit 3, Y-linked	Eif2s3x;Eif2s3y		0.628661146	0.081358719	1.058014001	0.235146681	18	18	18	43.4	43.4	43.4	0.15253067	0.416912079	0.296980858	0.260437965	0.33212471	0.22784996	0.093053818	0.323636055	0.115351677	0.292301178
P23116;A0A494B9I0	P23116	Eukaryotic translation initiation factor 3 subunit A	Eif3a		1.030326213	0.143136597	1.104303399	0.093255357	71	71	71	46.9	46.9	46.9	1.026695251	1.289886475	1.256098747	1.117098808	1.335519791	1.062450409	0.949991226	1.18014431	0.95846653	1.158563614
Q8JZQ9;A0A0G2JG48	Q8JZQ9	Eukaryotic translation initiation factor 3 subunit B	Eif3b		0.26198126	0.083079529	1.059276726	0.547039567	23	23	23	32.1	32.1	32.1	0.072256088	0.034786224	-0.153000832	0.056189537	-0.383638382	0.14239502	-0.083881378	-0.095099449	-0.343956947	-0.408262253
Q8R1B4;M0QWV3;A0A0U1RPR0	Q8R1B4	Eukaryotic translation initiation factor 3 subunit C	Eif3c		0.090465918	-0.046751785	0.968113576	0.811958966	27	27	27	30.7	30.7	30.7	1.044931412	0.237688065	0.545916557	0.954768181	0.466943741	0.268598557	0.820049286	0.770882607	0.93292141	0.691555023
O70194;A0A2R8VK20	O70194	Eukaryotic translation initiation factor 3 subunit D	Eif3d		0.163664236	-0.196334457	0.872765236	0.6860184	7	7	7	18.4	18.4	18.4	1.121368408	-0.430738449	-0.347258568	-1.242163658	-0.797773361	0.285388947	0.458122253	-0.243659019	-0.947293282	-0.26745224
P60229	P60229	Eukaryotic translation initiation factor 3 subunit E	Eif3e		0.968327863	-0.308140182	0.807682294	0.107565286	16	16	16	37.8	37.8	37.8	0.480453491	0.258184433	0.377434731	-0.071497917	-0.049739838	0.749546051	0.556873322	0.426203728	0.056006432	0.746906281
Q9DCH4	Q9DCH4	Eukaryotic translation initiation factor 3 subunit F	Eif3f		1.112562851	-0.179354095	0.883098277	0.077167983	11	11	11	35.7	35.7	35.7	0.482131958	0.517715454	0.479905128	0.274922371	0.329446793	0.386777878	0.486351013	0.631428719	0.658003807	0.818330765
Q9Z1D1	Q9Z1D1	Eukaryotic translation initiation factor 3 subunit G	Eif3g		0.174092569	0.058643341	1.041485924	0.66974184	16	16	16	53.8	53.8	53.8	0.550981522	0.338665009	0.196583748	0.506686211	0.316928864	0.153295517	0.332408905	0.565112114	0.579314232	-0.013502121
Q91WK2	Q91WK2	Eukaryotic translation initiation factor 3 subunit H	Eif3h		0.530666359	0.207527161	1.15470727	0.294668452	9	9	9	28.1	28.1	28.1	0.41283989	0.270198822	0.602189064	0.557265282	0.817129135	0.412759781	0.436466217	0.824130058	-0.01576519	-0.035604477
Q9QZD9;A2AE03	Q9QZD9;A2AE03	Eukaryotic translation initiation factor 3 subunit I	Eif3i		0.196723549	0.09926033	1.071224105	0.635735482	10	10	10	34.2	34.2	34.2	0.164773941	-0.018686295	0.020472527	-0.886006355	-0.422035217	-0.341451645	-0.094795227	-0.413235664	-0.471772194	-0.31652832
Q3UGC7;Q66JS6	Q3UGC7;Q66JS6	Eukaryotic translation initiation factor 3 subunit J-A;Eukaryotic translation initiation factor 3 subunit J-B	Eif3j1;Eif3j2		0.181352477	0.062139893	1.044013156	0.658639121	7	7	7	23.4	23.4	23.4	0.568664551	0.401845932	0.489682198	0.103995323	0.433490753	0.539030075	0.376916885	0.580126762	-0.013087273	0.203992844
Q9DBZ5;A0A140LJ59;Q3TY56	Q9DBZ5;A0A140LJ59;Q3TY56	Eukaryotic translation initiation factor 3 subunit K	Eif3k		0.338906703	0.219344711	1.164204671	0.458240317	4	4	4	24.3	24.3	24.3	1.037437439	-0.249992371	0.707238197	0.714531898	0.723409653	0.596191406	-0.24136734	0.383307457	0.281830788	0.81593895
Q8QZY1;A0A2R8VH97	Q8QZY1	Eukaryotic translation initiation factor 3 subunit L	Eif3l		1.120237748	0.162120056	1.118930211	0.075816242	21	21	21	40.1	40.1	40.1	0.858081818	0.932197571	0.805258751	0.548409462	0.752882004	0.460597992	0.600358963	0.723116875	0.607068062	0.695087433
Q99JX4;A2A702;A2A701	Q99JX4;A2A702	Eukaryotic translation initiation factor 3 subunit M	Eif3m		0.532450414	0.228092194	1.171285028	0.293460454	12	12	12	41.2	41.2	41.2	-0.856245041	-0.017421722	-0.397625923	-0.583628654	-0.414613724	-1.083860397	-0.715742111	-0.397637367	-0.917990685	-0.294765472
P60843	P60843	Eukaryotic initiation factor 4A-I	Eif4a1		1.317179493	0.212138748	1.158404208	0.048174865	23	23	12	56.7	56.7	31.3	2.866031647	3.020345688	2.648650169	2.715994835	2.564052582	2.539045334	2.444486618	2.662955284	2.482996941	2.624897003
Q8BTU6;P10630;A0A338P6X5;E9Q561;D6RJ60;D6RJ11	Q8BTU6;P10630;A0A338P6X5;E9Q561	Eukaryotic initiation factor 4A-II;Eukaryotic initiation factor 4A-II, N-terminally processed	Eif4a2		0.109363578	0.072964859	1.051876157	0.777385475	19	8	8	55.8	27.3	27.3	1.193145752	1.588069916	1.129752159	0.890803337	1.158367157	1.494918823	0.831474304	1.406495094	0.376591682	1.485834122
Q91VC3;A2AFK7;A0A0N4SVP8;E9PV04;A0A0N4SVM5	Q91VC3;A2AFK7;A0A0N4SVP8;E9PV04;A0A0N4SVM5	Eukaryotic initiation factor 4A-III;Eukaryotic initiation factor 4A-III, N-terminally processed	Eif4a3;Gm8994		0.976710235	0.237705612	1.179115964	0.105509063	20	16	16	43.6	37.7	37.7	1.144073486	0.837343216	0.857312202	0.848589897	0.557634354	0.69355011	0.43290329	0.409880638	0.611929893	0.908161163
Q8BGD9;B2RWE8;REV__B2RWE8	Q8BGD9;B2RWE8	Eukaryotic translation initiation factor 4B	Eif4b		1.055141602	-0.32780838	0.796745914	0.088076165	24	24	23	36	36	34.9	0.966119766	1.309774399	1.441760063	1.388503075	1.233779907	1.939577103	1.272075653	1.616484642	1.253804207	1.897037506
A0A0G2JGT5;A0A0G2JH04;P63073;A0A0G2JFB4;A0A0G2JG98	A0A0G2JGT5;A0A0G2JH04;P63073;A0A0G2JFB4	Eukaryotic translation initiation factor 4E	Eif4e		0.319775375	0.143967438	1.104939546	0.478877712	6	6	6	32.2	32.2	32.2	0.573789597	0.49256897	0.952593803	1.431822777	0.915157318	0.751037598	0.618078232	1.103211403	0.544732094	0.62903595
E9PVC6;E9Q9E1;Q6NZJ6;A0A0J9YUS5;A0A0J9YVC1;A0A0J9YUC1	E9PVC6;E9Q9E1;Q6NZJ6;A0A0J9YUS5	Eukaryotic translation initiation factor 4 gamma 1	Eif4g1		0.017813523	-0.006719971	0.995352903	0.959812668	46	46	1	28.5	28.5	0.5	0.381931305	0.561590195	0.197234154	0.446064949	0.301277161	0.541330338	-0.012317657	0.549401283	0.271256447	0.572027206
F7CBP1;G3XA17;F6TW20;F7DAB1;F7CHS2;F6UU81	F7CBP1;G3XA17	Eukaryotic translation initiation factor 4, gamm	Eif4g2		0.979626902	-0.16791153	0.890130317	0.104802851	23	23	1	28.6	28.6	1.5	-0.185382843	-0.551586151	-0.437537193	-0.590712547	-0.557369232	-0.196018219	-0.409738541	-0.14757061	-0.405806541	-0.323896408
Z4YKC4;A0A0R4J112;A2AMI2;A0A0N4SVL0;Q80XI3;A2AMI7;A2AMI6	Z4YKC4;A0A0R4J112;A2AMI2;A0A0N4SVL0;Q80XI3;A2AMI7	Eukaryotic translation initiation factor 4 gamma 3	Eif4g3		1.608383669	-0.271686172	0.828350832	0.024638617	25	22	22	16	14.1	14.1	-0.888647079	-1.224208832	-0.925469398	-0.804556847	-1.160547256	-0.886751175	-0.67861557	-0.555603981	-0.792002678	-0.732025146
Q9WUK2	Q9WUK2	Eukaryotic translation initiation factor 4H	Eif4h		0.261495556	-0.111538315	0.925600587	0.547651705	10	10	10	39.1	39.1	39.1	1.794353485	1.546224594	1.375462532	1.685864449	1.022447586	1.378120422	1.340427399	1.535506248	1.811444283	1.916545868
P59325;Q8BVV6;A0A1Y7VJG2;A0A1Y7VNP4;A0A1Y7VKT5	P59325;Q8BVV6	Eukaryotic translation initiation factor 5	Eif5		0.117017477	0.060995483	1.043185328	0.763805045	13	13	13	34	34	34	-0.005084991	0.064987183	0.565360069	0.564682961	0.017734528	0.332775116	0.323738098	0.068984032	-0.326905251	0.504110336
P63242;A0A0A0MQM0;J3QPS8	P63242;A0A0A0MQM0	Eukaryotic translation initiation factor 5A-1;Eukaryotic translation initiation factor 5A	Eif5a		2.452887307	0.3433918	1.26873591	0.003524623	10	10	4	55.8	55.8	26	1.518262863	1.686004639	1.649214745	1.494107246	1.554073334	1.181173325	1.127147675	1.486067772	1.066842079	1.323472977
Q05D44;REV__D3YVK9;REV__F6W8R9;REV__Q6DFZ2	Q05D44	Eukaryotic translation initiation factor 5B	Eif5b		0.267434378	-0.074428558	0.949718223	0.540213735	28	28	27	24.6	24.6	24	-0.131668091	-0.338569641	-0.572911263	-0.636450768	-0.246631622	-0.343336105	-0.512374878	-0.215937614	-0.126538277	-0.355901718
O55135;A6PWZ2;D6RG53;D6RJJ3;B1AZQ4	O55135	Eukaryotic translation initiation factor 6	Eif6		1.046201003	0.756221437	1.689061007	0.089908137	6	6	6	34.7	34.7	34.7	-0.854955673	-0.829069138	-0.816683769	-0.47563839	-0.775409698	-1.187425613	-3.029510736	-0.939539909	-1.314196587	-1.06219101
Q80Y81;B1ATP7;B1ATP9	Q80Y81;B1ATP7	Zinc phosphodiesterase ELAC protein 2	Elac2		0.067773736	-0.051990509	0.96460453	0.855512312	7	7	7	9.5	9.5	9.5	-3.464761734	-2.003370285	-3.118374825	-2.921242714	-2.581579208	-2.683588028	-2.717866898	-2.381957054	-2.998560905	-3.047403336
P70372	P70372	ELAV-like protein 1	Elavl1		0.295997103	-0.084440994	0.94314991	0.505828036	12	12	12	47.2	47.2	47.2	1.654958725	1.727846146	1.785630226	1.576931953	1.285005569	1.642749786	1.466377258	1.938652992	1.816794395	1.588003159
Q61701;Q3UR02;Q80Y51;B1AXZ4;B1AXZ5;Q60899;B1AXZ0;Q80UJ0;B1AXZ6;A2A9R4;A2A9R5;H3BLG7	Q61701;Q3UR02;Q80Y51;B1AXZ4;B1AXZ5;Q60899;B1AXZ0;Q80UJ0;B1AXZ6	ELAV-like protein 4;ELAV-like protein;ELAV-like protein 2	Elavl4;Elavl2		0.510991668	-0.613086128	0.653796642	0.30832471	8	8	5	26.5	26.5	18.7	-2.500396729	-1.809261322	-1.604493141	-2.948827028	-3.858450651	-2.410572052	-1.404981613	-3.130351067	-1.817166328	-0.89292717
Q8BPU7;A0A1Y7VIX9	Q8BPU7	Engulfment and cell motility protein 1	Elmo1		0.14034237	-0.051644516	0.964835894	0.723865086	12	10	10	19	16.5	16.5	-1.829143524	-1.383995056	-1.221201897	-1.619566917	-1.198009491	-1.4532547	-1.452726364	-1.120556831	-1.420840263	-1.546316147
Q8BHL5;F6YXR3;A2A5A7;D6RHT3;Q5GMG0;F6XD63	Q8BHL5;F6YXR3	Engulfment and cell motility protein 2	Elmo2		0.585154218	-0.721974611	0.606267079	0.259923641	14	14	12	21.7	21.7	19.3	-1.064546585	-0.956396103	-2.468989372	-3.118574142	-1.788118362	-0.639232635	-2.827831984	-1.008416176	-0.878691673	-0.432579041
Q9JLJ5;Q4V9V3	Q9JLJ5;Q4V9V3	Elongation of very long chain fatty acids protein 1;Elongation of very long chain fatty acids protein	Elovl1		0.149776143	0.524579287	1.438514025	0.708310789	3	3	3	14	14	14	1.792438507	0.889579773	0.4801054	0.776976585	-3.446150303	-3.484526634	0.971031189	1.244221687	1.278920174	-2.139592886
Q91WG4	Q91WG4	Elongator complex protein 2	Elp2		0.686722564	-0.944993258	0.519431979	0.205720436	4	4	4	5.1	5.1	5.1	-4.05998373	-1.382488251	-1.313204765	-1.509688377	-3.054537296	-1.409683228	-2.866437674	-0.869921684	-0.685128212	-0.763765335
Q9CZX0;A0A286YDB8	Q9CZX0;A0A286YDB8	Elongator complex protein 3	Elp3		0.011025142	-0.007912064	0.994530786	0.974933195	9	9	9	16.6	16.6	16.6	-2.737876892	-2.087425232	-2.092577934	-2.9821558	-2.833280563	-2.253574371	-2.236589432	-3.031500816	-2.737715721	-2.434375763
P21995	P21995	Embigin	Emb		1.044325125	0.388967896	1.309456283	0.090297323	6	6	6	17	17	17	-0.34498024	-0.139902115	-0.284121513	-0.429133415	-0.140457153	-0.374429703	-0.236419678	-0.433356285	-1.029456139	-1.20977211
Q8C7X2;Z4YJW0;A0A1Y7VP81	Q8C7X2;Z4YJW0	ER membrane protein complex subunit 1	Emc1		0.194092182	-0.06313324	0.957183054	0.639599062	28	28	28	32.4	32.4	32.4	0.503774643	0.05103302	0.441212654	0.058754921	0.523078918	0.129968643	0.405281067	0.55570507	0.477297783	0.325267792
Q9CRD2	Q9CRD2	ER membrane protein complex subunit 2	Emc2		0.310249011	-0.088588715	0.940442267	0.489498076	10	10	10	38.7	38.7	38.7	-0.290113449	-0.697149277	-0.258730888	-0.304791451	-0.075218201	-0.27306366	-0.156892776	-0.170458794	-0.483952522	-0.09869194
Q99KI3	Q99KI3	ER membrane protein complex subunit 3	Emc3		0.58549159	-0.270304871	0.829144312	0.259721804	5	5	5	26.4	26.4	26.4	-0.976816177	-1.128330231	-1.045628548	-1.325135231	-1.612258911	-0.358381271	-0.798782349	-1.450800896	-0.863728523	-1.264951706
Q9CZX9	Q9CZX9	ER membrane protein complex subunit 4	Emc4		1.509198621	0.536639786	1.450589977	0.03096003	4	4	4	26.2	26.2	26.2	-0.350072861	-1.191829681	-1.314360619	-1.032208443	-0.857110977	-1.687892914	-1.57526207	-1.453951836	-1.045157433	-1.666517258
Q9EP72	Q9EP72	ER membrane protein complex subunit 7	Emc7		0.450623337	-0.290740585	0.817482309	0.354304496	4	4	4	18.3	18.3	18.3	-1.151657104	-0.829172134	-0.36645031	-1.565608025	-1.728946686	-0.462184906	-0.604043961	-1.369866371	-1.025460243	-0.726575851
M0QWY0;O70378;M0QWP2	M0QWY0;O70378;M0QWP2	ER membrane protein complex subunit 8	Emc8		0.181271095	0.342767143	1.268186692	0.658762554	5	5	5	36.7	36.7	36.7	-0.278581619	-1.127153397	-1.174544334	-0.320816994	-0.623998642	-3.925585747	-0.083219528	-0.435006142	-0.459452629	-0.335666656
Q9R0H2	Q9R0H2	Endomucin	Emcn		1.02283	-0.799595642	0.574510178	0.094878978	1	1	1	5.4	5.4	5.4	-1.439678192	-0.581935883	-1.380293846	-0.016915321	-1.666688919	-0.120960236	-1.197929382	0.222067833	-0.43178463	0.441072464
O08579;Q3THM8;I7HJS1;B7FAU5;D6RFS0	O08579;Q3THM8;I7HJS1;B7FAU5	Emerin	Emd	+	2.313780421	0.671621323	1.592862045	0.004855339	12	12	12	52.1	52.1	52.1	1.649211884	1.606573105	2.031853676	2.053256035	2.081377029	1.124866486	0.789358139	1.616087914	1.390473366	1.143379211
Q99K41	Q99K41	EMILIN-1	Emilin1		0.19787864	0.090542984	1.064770853	0.634046866	17	17	17	21	21	21	-0.441640854	-1.066904068	-0.654738426	-0.265759468	-0.452110291	-0.817581177	-0.609886169	-0.324700356	-0.546824455	-1.03487587
Q05BC3;D3Z4J9;D6RII3	Q05BC3;D3Z4J9;D6RII3	Echinoderm microtubule-associated protein-like 1	Eml1		0.377741286	0.148897934	1.108722202	0.41904312	19	19	18	23.2	23.2	22.2	-0.188051224	-1.021263123	-0.586684227	-0.700968742	-0.760848999	-1.092096329	-0.674764633	-0.500632286	-0.723935127	-1.010877609
Q7TNG5;D6RGM3	Q7TNG5;D6RGM3	Echinoderm microtubule-associated protein-like 2	Eml2		2.036024378	0.483354187	1.397990142	0.009203979	18	18	13	32.8	32.8	22	2.468137741	1.916229248	2.151705742	2.076773643	2.106012344	1.239463806	1.809373856	1.844847679	1.729722023	1.67868042
F8WJ93;Q3UMY5;A0A3Q4EHV9;A7ISP9;A0A0R4J0H0;A0A0R4J1G7	F8WJ93;Q3UMY5;A0A3Q4EHV9;A7ISP9;A0A0R4J0H0;A0A0R4J1G7	Echinoderm microtubule-associated protein-like 4	Eml4		0.248095633	0.303777361	1.234372102	0.564812588	14	13	13	14.3	13.5	13.5	-1.545671463	-1.205076218	-1.606844902	-1.207560539	-1.909454346	-1.689928055	-3.707809687	-1.074082375	-1.310730934	-1.210943222
O88662	O88662	Epithelial membrane protein 2	Emp2		0.839248248	1.485432434	2.800010882	0.144794395	1	1	1	5.2	5.2	5.2	0.868225098	1.401809692	0.33289814	0.347764015	0.599515915	-2.574212313	-2.873154402	0.774914742	-0.8907938	1.686296463
E9QLZ9;Q03173	E9QLZ9;Q03173	Protein enabled homolog	Enah	+	2.313691504	0.740860367	1.671172163	0.004856333	25	25	1	27.9	27.9	1.4	1.327033997	0.664163589	0.413455009	0.709588051	0.913080215	-0.007076263	-0.15480423	0.2959795	0.381142616	-0.192222595
Q8C522;A0A1L1SSA0	Q8C522	Endonuclease domain-containing 1 protein	Endod1		0.086327786	0.03873558	1.027213153	0.819732614	13	13	13	31.9	31.9	31.9	1.663181305	1.603157043	1.297398567	1.038020134	1.667470932	1.127801895	1.549091339	1.75282383	1.336613655	1.30921936
O08600	O08600	Endonuclease G, mitochondrial	Endog		0.244224991	0.494642401	1.408971472	0.569868969	4	4	4	16.3	16.3	16.3	-0.144235611	-3.895446777	-1.644909859	-1.740677834	-1.870780945	-3.351022005	-3.927464962	-2.299895287	-0.8214674	-1.369413376
F7A1B4;Q3UAM9;Q63961;F7BZW0	F7A1B4;Q3UAM9;Q63961	Endoglin	Eng		0.05398208	0.028713608	1.020102137	0.883116339	7	7	7	14.8	14.8	14.8	-0.599903107	-1.408836365	-1.442183495	-0.927506447	-0.757289886	-0.776359558	-1.137117386	-1.204291344	-0.970023155	-1.191495895
P17182;Q6PHC1;B0QZL1;B1ARR7;A0A0N4SUI6;B1ARR6;A0A0N4SUW8;Q5SX61	P17182;Q6PHC1	Alpha-enolase	Eno1		0.918821083	-0.351700211	0.783660013	0.120553248	27	27	22	75.6	75.6	56.7	5.434247971	5.818881989	5.537316322	4.892762184	5.275905609	5.90124321	5.724899292	5.368388176	5.58040905	6.1426754
P17183;D3Z6E4;A0A0N4SUX5;D3Z2S4;D3YVD3	P17183;D3Z6E4;A0A0N4SUX5	Gamma-enolase;Enolase	Eno2		1.227060916	-1.016304398	0.494381137	0.059284216	20	16	15	65.4	49.8	47.9	1.752086639	3.656021118	3.259194374	2.887152672	2.610858917	4.249149323	4.220973969	2.740580559	3.462901115	4.573230743
P21550;Q5SX59;J3QPZ9;Q5SX60	P21550;Q5SX59	Beta-enolase;Enolase	Eno3		0.505679876	-0.976837015	0.508092469	0.312118941	11	6	6	30.2	12.4	12.4	-0.759248734	-3.933547735	-3.81406641	-1.448988914	-1.007156372	-0.923597336	-0.438465118	-0.28759861	-3.47522068	-0.953941345
Q8BGB7	Q8BGB7	Enolase-phosphatase E1	Enoph1		1.265739003	-0.643494415	0.640160508	0.054232671	4	4	4	19.1	19.1	19.1	-1.613296509	-1.127552032	-1.783265114	-1.969765663	-1.878259659	-1.057636261	-1.246713638	-1.505999565	-1.245022774	-0.099294662
P16406;F7B9G4;F6YHW2	P16406	Glutamyl aminopeptidase	Enpep		1.101629324	0.39883728	1.3184449	0.079135377	24	24	24	28.3	28.3	28.3	0.288467407	-0.315761566	-0.334174156	-0.154328346	-0.218286514	-0.27542305	-0.248662949	-0.757214546	-0.363598824	-1.083370209
G3X9S2;A0A0R4J1Q7;P06802;E9QQ26	G3X9S2;A0A0R4J1Q7;P06802	Ectonucleotide pyrophosphatase/phosphodiesterase family member 1;Alkaline phosphodiesterase I;Nucleotide pyrophosphatase	Enpp1		0.058740879	-0.042945862	0.970670894	0.873492381	27	27	27	36	36	36	1.374269485	0.713748932	0.671916008	0.698885918	1.372982025	0.942577362	1.05380249	1.622673988	1.069832802	0.357645035
Q6DYE8;Q91VZ7;A0A1W2P763;A0A1W2P7F5;A0A1W2P751;A0A1W2P6R0;A0A1W2P8G4	Q6DYE8	Ectonucleotide pyrophosphatase/phosphodiesterase family member 3;Alkaline phosphodiesterase I;Nucleotide pyrophosphatase	Enpp3		0.3200051	0.197242355	1.146504769	0.478624472	11	11	11	15.4	15.4	15.4	-1.702337265	-1.430402756	-1.560475349	-1.609160423	-0.81671524	-1.341403961	-1.88826561	-0.927975655	-2.097687721	-1.849969864
Q8BTJ4;Q3TIW9;A0A6I8MWV7	Q8BTJ4	Bis(5-adenosyl)-triphosphatase enpp4	Enpp4		0.970893898	0.513840246	1.427845861	0.106931609	6	6	6	13.8	13.8	13.8	-1.336128235	-2.147317886	-1.520401955	-1.318039894	-2.539049149	-2.18522644	-1.981641769	-2.236283302	-2.193991661	-2.832995176
Q8BGN3;D3YU63;A0A1B0GS66	Q8BGN3;D3YU63;A0A1B0GS66	Ectonucleotide pyrophosphatase/phosphodiesterase family member 6	Enpp6	+	1.801117932	-2.242128229	0.211374284	0.015808187	13	13	13	31.1	31.1	31.1	-1.195901871	-3.081846237	-2.105017662	-4.559812546	-3.143276453	-1.340108871	0.94777298	-1.749699593	-0.161084175	-0.572093964
P60840	P60840	Alpha-endosulfine	Ensa		1.800342114	-0.56661377	0.675199729	0.015836452	10	10	9	66.9	66.9	57.9	-0.511175156	0.18721199	0.080334663	0.01425457	-0.388515472	0.47857666	0.463695526	0.228039742	0.167170525	0.877696991
P55772;Q8CDV7;F7B9M9;D6RHQ2;D6RFA9	P55772;Q8CDV7;F7B9M9;D6RHQ2	Ectonucleoside triphosphate diphosphohydrolase 1	Entpd1		0.922829196	0.246016312	1.185927908	0.119445778	10	10	10	18.8	18.8	18.8	1.016260147	0.801364899	0.990145683	0.697623253	0.915109634	0.760335922	0.596469879	1.010127068	0.598109245	0.225379944
O55026	O55026	Ectonucleoside triphosphate diphosphohydrolase 2	Entpd2		0.732791827	-0.382565308	0.767072418	0.185015525	8	8	8	18.2	18.2	18.2	0.141332626	-0.134822845	0.798584938	0.279913902	0.844207764	0.576889038	0.767986298	1.472992897	0.464613914	0.559560776
Q8BYW9;D3Z459;D3YWW8;A0A0N4SVY8	Q8BYW9	EGF domain-specific O-linked N-acetylglucosamine transferase	Eogt		0.722750347	0.486027765	1.400583275	0.189343174	12	12	12	21.8	21.8	21.8	-0.581525803	-1.308832169	-1.033839226	-1.297074318	-1.125244141	-1.313451767	-1.547433853	-1.39098835	-0.820843697	-2.703936815
A2A841;P48193;A2A839;A2A838;A2AD32;A2A842;A0A571BEG4;A0A1D5RLV1;F7BUB8;F6S4K9;F7CR30	A2A841;P48193;A2A839;A2A838;A2AD32;A2A842;A0A571BEG4;A0A1D5RLV1	Protein 4.1	Epb4.1;Epb41	+	2.670093051	0.828270721	1.775555826	0.002137504	26	21	21	30.8	25.5	25.5	0.643066406	0.699483871	1.237980843	1.142832756	1.295688629	0.507553101	0.311283112	0.14353466	0.16496563	-0.249637604
E9PV14	E9PV14	Erythrocyte membrane protein band 4.1 like 1	Epb4.1l1		0.585048314	-0.392366409	0.761878892	0.259987032	48	47	5	31.6	30.8	5.3	-0.139604568	0.798158646	0.061102867	-0.337244987	-0.211839676	0.756216049	0.345104218	-0.231829643	0.061688423	1.201225281
Q80UE5;Q80UE4	Q80UE5;Q80UE4	Epb4.1l2 protein	Epb4.1l2		0.086071579	0.091261673	1.065301408	0.820216347	60	1	0	61.3	1.3	0	0.366037369	-0.893390656	-0.817767143	-0.178996086	-0.238658905	-0.702270508	-0.579975128	0.402377129	0.054306984	-1.393522263
D0VYV6;A0A5F8MPR1;Q9WV92;A0A286YDY4	D0VYV6;A0A5F8MPR1;Q9WV92;A0A286YDY4	Band 4.1-like protein 3;Band 4.1-like protein 3, N-terminally processed	Epb4.1l3;Epb41l3		0.432211109	-0.750848198	0.594254077	0.369648451	47	3	0	52	5	0	-2.99979043	-0.65603447	-1.130898476	-3.283125401	-1.059194565	-0.206272125	-0.338638306	-0.592089653	-0.929821968	-3.307980299
O70318;Q8C928;A0A1W2P6I5;A0A1W2P7I4;A0A1W2P7H7;A0A1W2P896;A0A1W2P6H2	O70318;Q8C928;A0A1W2P6I5	Band 4.1-like protein 2	Epb41l2;Epb4.1l2		0.466343886	-0.181272888	0.881924532	0.341708761	66	66	1	60.6	60.6	1	3.73535347	3.534599304	3.46674633	3.435082436	3.740444183	4.06293869	3.762475967	4.052687645	3.795985222	3.14450264
A0A571BGD8	A0A571BGD8	Erythrocyte membrane protein band 4.1 like 3	Epb41l3		0.412139949	0.816361809	1.760959597	0.387132873	12	2	2	50	8.6	8.6	0.665397644	-0.306926727	0.080952644	-0.004010201	-0.196109772	0.253871918	0.315015793	-0.612883568	0.398871422	-4.19738102
P49222;Q3UV95	P49222;Q3UV95	Erythrocyte membrane protein band 4.2	Epb42;Epb4.2	+	2.230515234	1.665993881	3.173321914	0.005881455	17	16	16	27.5	26.5	26.5	-1.322978973	-0.786979675	0.080599785	-0.690564156	0.52066803	-1.589334488	-2.727052689	-1.407948494	-1.882105827	-2.922782898
Q99M71;A0A1Y7VKS9	Q99M71	Mammalian ependymin-related protein 1	Epdr1		1.008389285	-0.632854462	0.644899179	0.098086834	7	7	7	34.4	34.4	34.4	1.561471939	0.599161148	1.890254021	1.292935371	0.666553497	1.631340027	1.891132355	2.685099602	1.553515434	1.413560867
E9PWK1;Q9D379;F6YTS6;D3Z4M3	E9PWK1;Q9D379	Epoxide hydrolase 1	Ephx1		1.585637831	0.366493225	1.289215309	0.025963436	31	31	31	70.3	70.3	70.3	3.860933304	3.671279907	3.716317177	3.404236794	3.711824417	3.441246033	3.208917618	3.574706078	3.381583214	2.925672531
P34914;A8JYK8	P34914;A8JYK8	Bifunctional epoxide hydrolase 2;Cytosolic epoxide hydrolase 2;Lipid-phosphate phosphatase	Ephx2		0.265043356	0.07060585	1.050157598	0.543196101	17	17	17	45.8	45.8	45.8	-0.010484695	-0.132923126	-0.400326729	-0.523690224	-0.384706497	-0.197296143	-0.519136429	-0.313923836	-0.469080925	-0.30572319
Q80VP1;D3Z4V3;D3Z550	Q80VP1	Epsin-1	Epn1		0.481707041	-0.275651932	0.826076942	0.32983213	7	6	5	10.6	9.4	7.3	-0.669265747	-0.168699265	-0.300652504	-0.684689522	-1.139955521	-0.241201401	-0.130285263	-0.694108009	-0.826926231	0.307518005
Q5NCM6;Q8CHU3;Q5NCM5;J3QNT7;A8Y5D4;F7CUV7;F7CD65	Q5NCM6;Q8CHU3;Q5NCM5;J3QNT7	Epsin-2	Epn2		0.298411029	-0.092295837	0.938028826	0.503024306	10	10	8	16.3	16.3	13.9	-1.461370468	-1.557096481	-1.440995216	-1.655526161	-1.462209702	-1.175771713	-1.399158478	-1.125306129	-1.733420372	-1.682062149
Q8CGC7;A0A0A6YWH3;A0A0A6YWA4	Q8CGC7	Bifunctional glutamate/proline--tRNA ligase;Glutamate--tRNA ligase;Proline--tRNA ligase	Eprs		0.443344755	-0.096211243	0.935486512	0.360292519	45	45	44	37	37	37	0.960161209	0.834703445	0.695445061	0.645737648	0.573322296	1.027284622	0.651172638	0.789120674	0.746693611	0.976154327
H3BK65;P42567;Q5JC28;F6W2Q5;A0A0R4J0A0;H3BJB8;H3BLE4	H3BK65;P42567;Q5JC28;F6W2Q5;A0A0R4J0A0	Epidermal growth factor receptor substrate 15	Eps15		0.339302356	0.074154282	1.052743729	0.457823039	18	18	18	26.8	26.8	26.8	-1.003147125	-0.98425293	-0.900076866	-0.643523216	-0.743078232	-1.09592247	-0.817792892	-0.758158684	-0.928240776	-1.044734955
Q60902;A0A1D5RLS1	Q60902;A0A1D5RLS1	Epidermal growth factor receptor substrate 15-like 1	Eps15l1		0.471473022	-0.148482895	0.902198695	0.337696826	33	33	33	44.8	44.8	44.8	-0.33164978	-0.289421082	-0.020861626	0.237753868	0.151702881	-0.031270981	0.26600647	0.151331902	-0.183680534	0.28755188
Q99K30;D3YWI5	Q99K30	Epidermal growth factor receptor kinase substrate 8-like protein 2	Eps8l2		1.110205907	1.496895742	2.82234772	0.077587917	6	6	6	12.8	12.8	12.8	-0.699037552	-0.411930084	0.026516914	0.704684258	-0.168424606	-0.563430786	-0.984233856	-3.268537045	0.061942101	-3.278410196
Q9EQH2;A0A1Y7VMT6;A0A1Y7VNY4	Q9EQH2	Endoplasmic reticulum aminopeptidase 1	Erap1		1.56430042	0.494181061	1.408520988	0.027270907	23	23	23	26.8	26.8	26.8	0.621273041	0.255205154	0.226727486	0.26295948	0.55056572	-0.085338593	-0.046733856	0.392642021	-0.185790062	-0.628953934
Q80TH2;B7ZNX6;B2RUJ2	Q80TH2;B7ZNX6;B2RUJ2	Protein LAP2	Erbb2ip	+	2.753961961	0.608299255	1.524461013	0.00176213	21	21	20	17.8	17.8	16.5	-1.740615845	-1.773498535	-1.667469978	-1.710953712	-1.33039856	-1.988599777	-2.314188004	-2.586445808	-2.304455757	-2.070743561
F8VPM7;Q99MI1;V9GXH3;V9GXP8;V9GXF0;V9GWT6;V9GX53;V9GXL1;A0A1B0GSU7	F8VPM7;Q99MI1;V9GXH3;V9GXP8;V9GXF0;V9GWT6;V9GX53	ELKS/Rab6-interacting/CAST family member 1	Erc1		0.428657238	-0.201258087	0.86979174	0.372685728	33	33	27	30.7	30.7	25.7	-0.366340637	-0.605424881	-0.374876976	-0.782427788	-0.710012436	-0.093046188	-0.551454544	-0.227330208	-1.03218174	0.071220398
Q6PH08;Q3UHT7;A0A1B0GS69;A0A1B0GSQ8	Q6PH08;Q3UHT7	ERC protein 2	Erc2		0.423542475	-1.165012169	0.445960498	0.377100862	27	21	21	28.2	22.4	22.4	-4.719949722	-1.534208298	-3.073330879	-2.50996685	-3.992909431	0.181993484	-2.443647385	-3.929751396	-4.748124123	0.934225082
F6SLP4;A0A494BAW5;A0A494BAK4;Q9DC16;A0A494BAX4;A0A494B9M5;F6Z6A5	F6SLP4;A0A494BAW5;A0A494BAK4;Q9DC16;A0A494BAX4	Endoplasmic reticulum-Golgi intermediate compartment protein 1	Ergic1		0.734837575	-0.145140457	0.904291334	0.184146057	10	10	10	59.7	59.7	59.7	0.902366638	0.910356522	1.033902168	0.688157082	0.950166702	1.044998169	1.105834961	1.187592506	1.143855095	0.728370667
Q9CQE7;F6UIS1;F6RK81	Q9CQE7;F6UIS1;F6RK81	Endoplasmic reticulum-Golgi intermediate compartment protein 3	Ergic3		0.018499788	-0.020801449	0.985684983	0.958297185	7	7	7	18.8	18.8	18.8	-1.063526154	-1.600952148	-2.608843327	-1.336796761	-1.785730362	-2.312235117	-1.375543594	-1.146798134	-1.089863777	-2.367400885
P84089;A0A1W2P7H9;A0A1W2P7T3;G3UW85	P84089;A0A1W2P7H9;A0A1W2P7T3;G3UW85	Enhancer of rudimentary homolog	Erh		0.534207273	-0.209949875	0.864567269	0.292275712	6	6	6	50	50	50	0.560546875	0.758050919	1.601975441	0.772349358	0.836835861	1.23359108	1.096855164	1.068110466	0.972939491	1.208011627
Q8VEH8;F6Z458;F7AQQ2	Q8VEH8;F6Z458	Endoplasmic reticulum lectin 1	Erlec1		0.050947734	0.02568779	1.017964881	0.889308138	7	7	7	19.7	19.7	19.7	-1.471189499	-1.286437988	-0.98819828	-1.357666969	-0.892656326	-1.157047272	-1.769365311	-1.129593849	-0.959076881	-1.1095047
Q8BFZ9;A0A1B0GT70;A0A1B0GSD8;A0A1B0GQZ0;A0A1B0GT43;A0A1B0GRQ1;A0A1B0GRG7;E9PUH5	Q8BFZ9;A0A1B0GT70	Erlin-2	Erlin2		0.084104104	-0.02032547	0.986010237	0.823940585	18	18	14	55	55	42.9	3.099552155	2.731254578	2.790509224	2.684924126	2.739967346	2.87223053	2.915504456	2.71530056	2.929633141	2.715166092
Q5EBJ4	Q5EBJ4	Ermin	Ermn		0.058211878	-0.093362808	0.937335346	0.874557003	12	12	12	54.8	54.8	54.8	-0.543109894	-0.464056015	0.313405037	-1.491311073	-1.684167862	-2.037836075	0.615692139	-1.040141106	-0.199925423	-0.740215302
Q3UVK0;G8JL46;F6TQS9	Q3UVK0	Endoplasmic reticulum metallopeptidase 1	Ermp1		0.158558395	-0.14065094	0.907109778	0.694131262	14	14	14	15	15	15	-1.640522003	-0.508115768	-0.151139259	-1.084589958	-0.01307869	-1.016931534	0.014690399	-0.53713131	-0.601262093	-0.553556442
Q8R180;A0A2I3BPM1;A0A1Y7VJM4;A0A1Y7VNF4;Q8R2E9	Q8R180	ERO1-like protein alpha	Ero1l		0.325190457	0.148575592	1.108474508	0.472943807	16	16	16	44.2	44.2	44.2	0.566820145	-0.352996826	0.099402428	0.295222282	0.070102692	-0.253108978	0.27215004	0.320286751	-0.226653099	-0.177001953
P57759;F8WJI4;F8WIM7;D6RG87	P57759	Endoplasmic reticulum resident protein 29	Erp29	+	3.136404625	-0.493367386	0.710365102	0.000730458	11	11	11	55	55	55	1.116962433	1.297851563	1.302313805	1.657263756	1.280288696	1.889808655	1.759765625	1.897450447	1.778428078	1.796064377
Q9D1Q6	Q9D1Q6	Endoplasmic reticulum resident protein 44	Erp44		0.111460476	0.022852325	1.015966143	0.773641082	14	14	14	38.7	38.7	38.7	1.284585953	1.003507614	1.317593575	1.16212368	1.239612579	1.072645187	1.185731888	1.266077995	1.319268227	1.049438477
Q925F2;D3Z5Y0;D3YV70;D3Z5S5	Q925F2;D3Z5Y0	Endothelial cell-selective adhesion molecule	Esam		0.53079145	-0.209503174	0.864835006	0.294583589	10	10	10	31.5	31.5	31.5	-0.605699539	-0.933486938	-0.463871956	-0.417323112	-0.653196335	0.175920486	-0.535850525	-0.542456627	-0.327015877	-0.79665947
H3BLJ9;H3BJL6;H3BKH6;Q9R0P3;H3BJP2;H3BK43;H3BJC6	H3BLJ9;H3BJL6;H3BKH6;Q9R0P3;H3BJP2;H3BK43	S-formylglutathione hydrolase	Esd		0.120579383	0.03097496	1.02170235	0.757566247	11	11	11	54.8	54.8	54.8	1.22615242	1.541934967	1.189255714	1.371100426	1.415855408	1.205104828	1.245985031	1.218661308	1.323437691	1.596235275
Q3U7R1	Q3U7R1	Extended synaptotagmin-1	Esyt1		2.398984848	0.546647644	1.460687585	0.003990388	45	45	25	49.7	49.7	29.1	3.807689667	3.294149399	3.492695808	3.304472923	3.531858444	2.801370621	3.063480377	3.194890022	3.007050514	2.630836487
Q3TZZ7;A0A1Y7VM39;A0A1Y7VNA1	Q3TZZ7	Extended synaptotagmin-2	Esyt2		1.083260569	0.319809723	1.248165917	0.082554249	29	29	29	45.3	45.3	45.3	1.61590004	1.187042236	1.092915535	0.814696312	1.179262161	1.083995819	0.850547791	0.877480507	0.972849846	0.505893707
Q8BWY3	Q8BWY3	Eukaryotic peptide chain release factor subunit 1	Etf1		0.107400444	0.049285126	1.034752064	0.780907432	10	10	10	23.1	23.1	23.1	0.341823578	0.003074646	0.380654335	0.058499336	-0.275102615	0.221889496	0.137849808	-0.276883125	-0.184685707	0.36435318
Q99LC5	Q99LC5	Electron transfer flavoprotein subunit alpha, mitochondrial	Etfa		0.657711662	0.170650482	1.125565865	0.219931957	15	15	15	53.2	53.2	53.2	4.159944534	3.80255127	3.920248985	4.008538246	3.997800827	3.563594818	3.915800095	4.146010399	3.868897438	3.541528702
Q9DCW4;A0A0U1RNP5;A0A0N4SVE0;A0A0U1RNR3;A0A0N4SWE9;A0A0U1RNK9;A0A0U1RQB4	Q9DCW4;A0A0U1RNP5;A0A0N4SVE0;A0A0U1RNR3;A0A0N4SWE9;A0A0U1RNK9	Electron transfer flavoprotein subunit beta	Etfb		0.988059298	0.215781784	1.16133306	0.102787594	15	15	15	58.4	58.4	58.4	4.112478256	3.694128036	3.891997337	4.227864265	3.945871353	3.781917572	3.729162216	3.887982368	3.896445274	3.497922897
Q921G7;Q6PF96	Q921G7;Q6PF96	Electron transfer flavoprotein-ubiquinone oxidoreductase, mitochondrial	Etfdh		1.709696977	0.273432159	1.208679849	0.019512056	26	26	26	51.8	51.8	51.8	2.691883087	2.410068512	2.561202049	2.562937737	2.299983978	2.249893188	2.140096664	2.422123909	2.299899101	2.046901703
Q9DCM0	Q9DCM0	Persulfide dioxygenase ETHE1, mitochondrial	Ethe1		0.195337348	0.11000061	1.079228693	0.637767893	9	9	9	34.3	34.3	34.3	0.84330368	0.468784332	1.244084358	0.413369179	0.7188797	0.476108551	1.263370514	0.273854256	0.61077404	0.514310837
E9QAU4;A2AQ25;D3Z781;Q8BHR1;B1AY49;A0A5F8MPV1	E9QAU4;A2AQ25;D3Z781	Sickle tail protein	Etl4;Skt		0.584404411	0.380557251	1.301844605	0.260372785	33	33	33	19.6	19.6	19.6	-0.541971207	-0.877733231	-1.391093254	-0.561793327	-1.060426712	-1.097671509	-2.200632095	-0.620375633	-0.944010735	-1.473114014
Q8K2Y3	Q8K2Y3	Protein eva-1 homolog B	Eva1b		0.563160756	0.73602643	1.665582055	0.273425644	2	2	2	25.6	25.6	25.6	-0.673976898	-1.816999912	-0.482089043	-0.547289848	-1.133308411	-0.847206116	-0.803834915	-2.913855791	-0.556275368	-3.212624073
A0A384DV69;P58659;A0A338P750;D3Z1H0	A0A384DV69;P58659;A0A338P750;D3Z1H0	Protein eva-1 homolog C	Eva1c		1.578650888	1.30178566	2.46533835	0.026384515	9	9	9	24.9	24.9	24.9	-0.786504745	-1.085790634	-0.855854988	-0.584029198	-1.209690094	-3.393651724	-1.789577484	-0.748366356	-2.998280764	-2.100921631
P70429;F8WJB9;E9PVP4;A0A1Y7VJA2	P70429;F8WJB9;E9PVP4;A0A1Y7VJA2	Ena/VASP-like protein	Evl		0.712253064	-0.273637009	0.827231479	0.193975525	7	6	6	23.9	21.7	21.7	-1.908943176	-1.72795105	-2.294222832	-2.109944344	-2.057733536	-1.978899002	-2.251209259	-1.718905449	-1.389328957	-1.392267227
Q5SUT0;Q5SUS9;Q61545	Q5SUT0;Q5SUS9;Q61545	RNA-binding protein EWS	Ewsr1		0.136811582	-0.371380663	0.773042339	0.729774053	4	4	4	9.2	9.2	9.2	0.040241241	-0.135879517	-2.259219646	0.924944878	-2.655050039	-0.267126083	-0.057462692	0.876767159	-3.408062935	0.627824783
Q5PPR2;Q6P1Y9;Q8R3S6	Q5PPR2;Q6P1Y9;Q8R3S6	Exocyst complex component 1	Exoc1		0.296884634	-0.228636551	0.853441073	0.504795373	14	14	14	15.4	15.4	15.4	-0.68573761	-0.51786232	-0.599463463	-1.972765923	-0.489200592	-0.506500244	-0.659467697	-0.342066765	-1.249615669	-0.364196777
Q9D4H1	Q9D4H1	Exocyst complex component 2	Exoc2		0.011946049	0.006940079	1.004822085	0.972868073	16	16	16	20.1	20.1	20.1	-1.778963089	-1.466766357	-2.090434074	-2.178772926	-1.952043533	-1.722667694	-1.877637863	-2.161513329	-2.295018196	-1.444843292
Q6KAR6;A0A1Y7VKY4;A0A1Y7VP30	Q6KAR6	Exocyst complex component 3	Exoc3		0.340485812	-0.256945419	0.836857902	0.456577166	11	11	11	15.6	15.6	15.6	-2.013063431	-1.366128922	-2.096831322	-2.262917519	-2.411121368	-1.364444733	-1.817762375	-2.705498695	-1.884222984	-1.093406677
O35382;Q8C391;Q9CXE1	O35382;Q8C391;Q9CXE1	Exocyst complex component 4	Exoc4		0.144572279	-0.048003006	0.967274314	0.716849062	22	22	22	24.4	24.4	24.4	0.107841492	0.083717346	-0.27260685	-0.211695671	-0.131952286	0.348110199	-0.050239563	-0.161942482	-0.240153313	-0.08045578
Q3TPX4;E9PZ92;E0CYX2	Q3TPX4;E9PZ92	Exocyst complex component 5	Exoc5		0.355116694	0.283307695	1.216981887	0.441451814	19	19	19	27.3	27.3	27.3	-1.653671265	-1.424554825	-1.83569622	-2.711594582	-1.837276459	-1.554918289	-2.22845459	-2.856016874	-2.684432507	-1.555509567
A6H5Z3;E0CY34	A6H5Z3	Exocyst complex component 6B	Exoc6b		0.081842272	-0.072412062	0.9510466	0.828242912	11	11	9	15.1	15.1	13.2	-2.609954834	-2.083627701	-1.977435112	-2.549996376	-3.487330914	-2.970865011	-2.455684662	-1.899201393	-2.709708214	-2.310825348
O35250;A2AAN0	O35250;A2AAN0	Exocyst complex component 7	Exoc7		1.011049296	-0.84590559	0.556361467	0.097487897	15	15	10	25.3	25.3	16.6	-1.125265121	-1.675262451	-1.194750786	-2.039708138	-3.403373241	-0.979631424	-1.229166031	-1.088833809	-1.495461464	-0.415739059
Q6PGF7	Q6PGF7	Exocyst complex component 8	Exoc8		0.184298859	-0.086779022	0.941622682	0.654185842	19	19	19	25.6	25.6	25.6	-0.109802246	0.39717865	0.147509575	-0.503241539	-0.2423172	0.09072876	0.026561737	-0.256419182	-0.09865284	0.361003876
Q8C163;A0A1L1SS05	Q8C163	Nuclease EXOG, mitochondrial	Exog		0.962234393	-1.160880566	0.447239474	0.109085143	11	11	11	30.4	30.4	30.4	-1.630876541	-1.175636292	-0.914269447	-4.147450924	-2.986393929	-0.719619751	-1.27743721	-1.404686928	-1.313757896	-0.334722519
Q8VBV3;A2AV19;A0A0A6YW57	Q8VBV3;A2AV19	Exosome complex component RRP4	Exosc2		1.164510105	-0.727699137	0.603866214	0.068468355	6	6	6	27.3	27.3	27.3	-2.746171951	-3.647212267	-3.382719994	-3.270108223	-3.669206619	-2.138889551	-2.3538661	-2.151597738	-3.7625494	-2.67002058
Q9JHI7;A0A0G2JFV9;D6RGB5	Q9JHI7;A0A0G2JFV9	Exosome complex component RRP45	Exosc9		0.521345626	0.42364614	1.341313191	0.301060913	4	4	4	10	10	10	-1.912540436	-2.856483459	-2.139014244	-2.76103878	-2.316830397	-3.002582788	-3.653793335	-1.663874984	-2.567883492	-3.216003418
P26040	P26040	Ezrin	Ezr		1.032619006	0.554489136	1.468648487	0.092764326	37	25	24	51.2	37.2	35.7	2.084623337	2.192314148	1.893990517	3.281414986	1.682439804	1.48579216	1.494731903	1.93856144	1.668322563	1.774929047
O88792	O88792	Junctional adhesion molecule A	F11r		1.177627245	1.158700609	2.23256257	0.066431301	4	4	4	20	20	20	-0.067653656	-0.417959213	-0.19810009	-0.684689522	-0.988645554	-0.911489487	-2.466713905	-0.664216042	-0.851819038	-3.256312609
Q8BH61	Q8BH61	Coagulation factor XIII A chain	F13a1		0.972715604	0.366308212	1.289049989	0.10648401	22	22	21	31	31	30.1	2.234827042	1.37112236	2.27562809	1.949179649	2.169763565	1.766956329	1.542705536	1.683144569	1.920351982	1.255821228
P19221;H7BX99;CON__P00735	P19221;H7BX99	Prothrombin;Activation peptide fragment 1;Activation peptide fragment 2;Thrombin light chain;Thrombin heavy chain;Prothrombin	F2	+	4.768502375	1.796233368	3.473122671	1.70411E-05	19	19	19	33.7	33.7	33.7	-0.541261673	0.180095673	-0.437788963	0.202155113	-0.50487709	-2.146295547	-2.15983963	-2.006295204	-1.62381649	-2.146596909
P20352;A0A0R4J088;A0A0G2JGS5	P20352;A0A0R4J088	Tissue factor	F3		0.190991589	-0.250820827	0.84041812	0.644181742	7	7	7	28.6	28.6	28.6	-0.307889938	-0.717094421	-0.964880943	0.034462929	-2.651248455	-0.591293335	0.027612686	-1.427336693	-0.491259575	-0.870269775
O88783	O88783	Coagulation factor V;Coagulation factor V heavy chain;Coagulation factor V light chain	F5		1.555931177	1.213147974	2.318429688	0.027801538	15	15	11	7.3	7.3	5.2	-2.90017128	-2.364097595	-1.952254295	-1.094321251	-1.101293564	-2.536625147	-2.762548923	-2.885881424	-3.140822411	-4.15199995
P11404	P11404	Fatty acid-binding protein, heart	Fabp3		1.283153693	-2.147124815	0.225762095	0.05210103	8	8	8	60.2	60.2	60.2	-3.201096058	0.558393478	-2.5695014	0.359045982	-3.744663954	0.771316528	-0.243690491	0.34137249	0.10873127	1.160072327
Q05816	Q05816	Fatty acid-binding protein, epidermal	Fabp5		0.978667249	-1.592814541	0.331524055	0.105034688	6	6	6	41.5	41.5	41.5	-3.467099667	0.983650208	0.939208031	0.174830437	0.577293396	1.569021225	1.606464386	0.785834312	1.077553749	2.133081436
E9Q0H6;P51880	E9Q0H6;P51880	Fatty acid-binding protein, brain	Fabp7		1.205405688	-1.284557676	0.410496642	0.062315246	3	3	3	20.7	20.7	20.7	-2.554025888	-0.315999985	-0.782769203	-3.259701252	-1.488996506	-0.011751175	-0.466539383	-0.955760002	-0.812581062	0.26792717
P54731	P54731	FAS-associated factor 1	Faf1		0.324809753	-0.1135849	0.924288476	0.473358572	11	11	11	16.2	16.2	16.2	-0.582315445	-1.220056534	-0.742732048	-1.090413094	-0.979623795	-1.138011932	-0.895881653	-0.573277473	-0.7034235	-0.736621857
Q3TDN2;D3Z2H4;D3YUP4;D6RE51;D3Z4G9	Q3TDN2;D3Z2H4	FAS-associated factor 2	Faf2		0.054915782	0.023069382	1.016119009	0.881219743	14	14	14	39.6	39.6	39.6	1.321146011	0.924921036	1.180699348	0.589020729	1.200176239	0.779457092	1.057579041	1.058217049	1.228732109	0.976631165
P35505;D3Z2R9	P35505	Fumarylacetoacetase	Fah		0.432974866	0.263055038	1.200017162	0.368998953	11	11	11	34.6	34.6	34.6	1.599338531	1.286026001	0.806004524	1.568648338	0.679515839	0.892213821	0.723243713	1.361983299	1.345747948	0.30106926
Q8R0F8	Q8R0F8	Acylpyruvase FAHD1, mitochondrial	Fahd1		0.209903275	0.200006866	1.148703822	0.616732344	7	7	7	36.6	36.6	36.6	-0.487987518	-0.554973602	-1.215979576	-0.209019661	0.257087708	0.099079132	-0.12288475	-0.965266228	-1.575629234	-0.646205902
A0A0R4J094;Q3TC72	A0A0R4J094;Q3TC72	Fumarylacetoacetate hydrolase domain-containing protein 2A	Fahd2		0.193949378	0.114878464	1.082883817	0.639809409	10	10	10	41.9	41.9	41.9	1.390855789	1.197021484	1.187785149	0.793189049	0.492795944	0.871900558	1.119407654	0.243006706	1.185423851	1.067516327
Q3TGF2;H9H9T1;A0A2I3BR29;H3BLM7;H3BLE6	Q3TGF2;H9H9T1;A0A2I3BR29;H3BLM7	Protein FAM107B	Fam107b		0.278418907	0.489774656	1.404225524	0.526721557	4	4	4	38.9	38.9	38.9	-1.473276138	-1.219205856	-3.643504858	-1.338864326	-1.433006287	-3.30079174	-1.137765884	-1.193556786	-4.038023472	-1.886592865
Q9D281;D3Z2J2	Q9D281	Protein Noxp20	Fam114a1		0.789674271	0.802271271	1.743844344	0.162302694	10	10	10	24.4	24.4	24.4	-1.157806396	-1.106147766	-1.145012856	-0.940680504	-1.654428482	-3.02272439	-0.994239807	-0.740386009	-2.03311944	-3.224962711
Q6A0A9	Q6A0A9	Constitutive coactivator of PPAR-gamma-like protein 1	FAM120A		0.1334541	0.05043602	1.035577855	0.735437718	32	32	31	34.6	34.6	33.4	-0.012058258	-0.230787277	-0.815995216	-0.610816002	-0.56193161	-0.537851334	-0.461004257	-0.478707314	-0.506613731	-0.499591827
Q8C3F2	Q8C3F2	Constitutive coactivator of PPAR-gamma-like protein 2	Fam120c		0.366873709	-0.187583923	0.878075	0.429661352	12	11	11	13.8	12.6	12.6	-1.766189575	-1.703119278	-1.493523598	-2.155200005	-1.954334259	-1.766242981	-1.347873688	-2.192280769	-1.771967888	-1.056081772
Q6P9N1;A0A0G2JH12	Q6P9N1;A0A0G2JH12	Hyccin	Fam126a		1.38981025	0.590106297	1.505357657	0.040755831	3	2	2	8.3	6.1	6.1	-2.385801315	-1.922815323	-1.90690136	-2.94411087	-2.022092819	-2.416957855	-2.723061323	-3.250917435	-2.739826918	-3.001489639
Q3UW53;E9PYV4;D3Z233;D3YYZ9	Q3UW53;E9PYV4	Protein Niban	Fam129a		0.466723776	0.172781754	1.127229875	0.34140999	21	21	21	23.5	23.5	23.5	0.386196136	-0.344665527	-0.425860405	-0.208300591	-0.44119072	-0.578611374	-0.398054123	-0.174588203	-0.254939079	-0.491537094
Q8R1F1;A2ARS6	Q8R1F1	Niban-like protein 1	Fam129b		0.119472402	0.03686409	1.025881497	0.759499685	23	23	23	34.8	34.8	34.8	1.413827896	0.976774216	1.230381966	1.547862053	0.988298416	1.172998428	1.149396896	1.296086311	1.173918724	1.180423737
Q6NS82;A0A087WPR9;A0A087WNS5;A0A087WNV4	Q6NS82;A0A087WPR9	Protein FAM134A	Fam134a		1.059460892	-0.405118179	0.75517443	0.087204543	5	5	5	11.8	11.8	11.8	-1.790906906	-2.547306061	-1.93741703	-1.508471489	-1.782846451	-1.068309784	-1.511867523	-1.725756645	-1.591620445	-1.643802643
Q9CR98;A0A0N4SWI4	Q9CR98;A0A0N4SWI4	Protein FAM136A	Fam136a		1.971340595	-0.463967133	0.724989933	0.010682168	7	7	7	42.8	42.8	42.8	0.942745209	0.268363953	0.712985039	0.311516762	0.349451065	0.933607101	0.983312607	0.895224571	1.153098106	0.939655304
Q9D6U8;A0A338P6X2	Q9D6U8;A0A338P6X2	Protein FAM162A	Fam162a		0.170386915	-0.093375015	0.937327415	0.675480918	6	6	6	32.9	32.9	32.9	0.07975769	-0.014795303	0.503407478	0.459713936	-0.15558815	0.682767868	0.618774414	0.186022758	0.075837135	-0.224031448
Z4YJY0;Q3TCJ1;D3Z4D8;D6RJ39	Z4YJY0;Q3TCJ1;D3Z4D8	BRISC complex subunit Abro1	Fam175b		0.233884439	0.152152634	1.111226288	0.583600373	9	9	9	21.5	21.5	21.5	-1.451217651	-1.116060257	-1.215807915	-2.014935493	-2.364709854	-1.574981689	-2.061609268	-1.77577877	-2.021508217	-1.489616394
Q8BR63	Q8BR63	Protein FAM177A1	Fam177a1		0.074272997	0.067501068	1.047900014	0.842804805	4	4	4	15.5	15.5	15.5	0.40098381	-0.74389267	0.135951042	-1.320305824	-0.274002075	-0.313129425	-0.766874313	-0.258296013	-0.164446831	-0.636024475
Q3U125;Q9CYH2;D3Z252;D3YYG8;D3Z398;D3Z0A8;D3YWL4;D3Z143	Q3U125;Q9CYH2;D3Z252;D3YYG8;D3Z398	Redox-regulatory protein FAM213A	Fam213a		1.788112575	0.330482864	1.257434162	0.016288738	16	16	16	57.6	57.6	57.6	2.019874573	2.152557373	1.949223518	2.187092781	1.853458405	1.836753845	1.79010582	1.380194664	1.865338326	1.637399673
Q9DB60;B1AS14	Q9DB60	Prostamide/prostaglandin F synthase	Fam213b		0.10045575	0.102978897	1.073988762	0.793495102	8	8	8	36.3	36.3	36.3	-0.718439102	0.334779739	0.158560753	-0.759503365	-0.460353851	-0.925537109	-0.209661484	-1.143036842	-0.27713871	0.595523834
Q8R100	Q8R100	Protein FAM26E	Fam26e		0.13947676	0.114761639	1.082796132	0.72530929	9	9	9	24.9	24.9	24.9	-2.14427948	-2.498434067	-3.25404954	-2.548798561	-2.140737534	-2.680887461	-3.071943521	-2.048686028	-3.237213135	-2.12137723
Q8BHZ0	Q8BHZ0	Protein FAM49A	Fam49a		0.53089875	-0.530038071	0.692536459	0.294510817	10	8	8	42.1	35.3	35.3	-1.462770462	-0.508935928	-1.396033287	-2.503848076	-1.472000122	-0.005304337	-1.489625931	-1.46508503	-1.575629234	-0.157752991
Q921M7;A0A2I3BRN5;A0A2I3BPH9;A0A2I3BQK1	Q921M7;A0A2I3BRN5	Protein FAM49B	Fam49b		0.88154887	-0.451416397	0.731324502	0.131356368	13	13	11	57.1	57.1	50.3	0.475126266	1.059089661	1.273106575	0.756531715	0.963113785	1.663543701	1.714653015	0.832629204	0.754254341	1.818969727
A0A1L1STF0;Q6PDI6	A0A1L1STF0;Q6PDI6	Protein FAM63B	Fam63b		1.414488245	0.30487709	1.235313391	0.038504524	8	8	7	16.7	16.7	15.2	-1.936031342	-1.78694725	-1.945139885	-1.744160652	-1.684663773	-2.396905899	-2.303930283	-1.750227928	-2.086915016	-2.083349228
Q05DI7;Q9QUI1	Q05DI7;Q9QUI1	Protein FAM89B	Fam89b		0.317792751	-0.182757521	0.881017438	0.481068864	1	1	1	10.1	10.1	10.1	-2.607572556	-3.305900335	-2.721760988	-2.104615211	-1.988611221	-2.581861496	-2.218996048	-2.19847393	-2.462935686	-2.352405548
Q80VD1	Q80VD1	Protein FAM98B	Fam98b		0.853686259	-0.355639267	0.781523269	0.140059877	7	7	6	23.5	23.5	19.1	0.02199173	0.023283005	-0.783009529	-0.248322487	0.282461166	0.202159882	-0.143232346	0.139103889	0.276589394	0.599979401
F8VPU2;E9Q805	F8VPU2	FERM, RhoGEF and pleckstrin domain-containing protein 1	Farp1		0.462727527	-0.175663757	0.885360088	0.344566041	20	20	20	23.5	23.5	23.5	1.41481781	1.057657242	1.078574181	0.406134605	1.009483337	1.275560379	1.250753403	0.929703712	1.172509193	1.216459274
Q8C0C7;E9PWY9;D6RIJ2	Q8C0C7;E9PWY9	Phenylalanine--tRNA ligase alpha subunit	Farsa		2.260361536	0.228003311	1.171212869	0.005490836	15	15	15	31.3	31.3	31.3	0.549449921	0.282985687	0.375353813	0.362856865	0.285676956	0.18567276	0.167062759	0.176791191	-0.001103401	0.187883377
Q9WUA2;A0A087WS80;A0A087WPV4;A0A087WQ15	Q9WUA2	Phenylalanine--tRNA ligase beta subunit	Farsb		0.28600494	0.131801224	1.095660795	0.517600944	20	20	20	36.7	36.7	36.7	0.214168549	0.277439117	0.224658012	-0.098296165	-0.524650574	0.018737793	-0.019714355	-0.459387779	-0.32524395	0.219921112
A0A0U1RNJ1;P19096	A0A0U1RNJ1;P19096	Fatty acid synthase;[Acyl-carrier-protein] S-acetyltransferase;[Acyl-carrier-protein] S-malonyltransferase;3-oxoacyl-[acyl-carrier-protein] synthase;3-oxoacyl-[acyl-carrier-protein] reductase;3-hydroxyacyl-[acyl-carrier-protein] dehydratase;Enoyl-[acyl-carrier-protein] reductase;Oleoyl-[acyl-carrier-protein] hydrolase	Fasn	+	2.583410999	-0.650065613	0.637251331	0.00260969	65	65	65	34.1	34.1	34.1	1.96279335	2.416893005	2.29796505	1.818459511	1.739366531	2.672939301	2.861415863	2.574118614	2.515292168	2.862039566
P35550;A0A140LIR6	P35550	rRNA 2-O-methyltransferase fibrillarin	Fbl		0.119108138	-0.192267466	0.875229053	0.760136982	8	8	6	21.4	21.4	13.8	-0.580986023	-1.12109375	-1.161950111	-3.632709742	-0.761558533	-1.388101578	-0.380180359	-1.136136055	-1.830550194	-1.561992645
Q71FD7;A2ADE7;A2ADE5;A2ADE6;A2ADF3;A2ADF2;A2ADF1;A2ADE8;A2ADE9;A2ADF4	Q71FD7	Filamin-binding LIM protein 1	Fblim1	+	2.972969813	0.624570084	1.541751322	0.001064217	15	15	15	52	52	52	2.208581924	1.994264603	1.963471413	1.728102684	1.853132248	1.21005249	1.43085289	1.605462074	1.340071678	1.038263321
Q08879;CON__ENSEMBL:ENSBTAP00000016046	Q08879	Fibulin-1	Fbln1		1.008692785	0.362554932	1.285700786	0.098018311	11	11	11	19.3	19.3	19.3	-1.836969376	-2.536550522	-1.728102684	-1.683030128	-1.887155533	-2.483146667	-2.628328323	-1.978457451	-2.153185844	-2.241464615
P37889	P37889	Fibulin-2	Fbln2		1.283403958	0.553077316	1.467211972	0.052071015	16	16	16	16.5	16.5	16.5	0.60178566	0.203678131	-0.099661827	-0.321816444	0.24738121	-0.312898636	-1.107233047	-0.40062809	0.010167122	-0.3234272
A0A1Y7VJW9;Q9WVH9	A0A1Y7VJW9;Q9WVH9	Fibulin-5	Fbln5	+	4.347680829	-2.182585907	0.220280561	4.49075E-05	13	13	13	34.1	34.1	34.1	2.939897537	1.714365005	2.194491386	1.961659431	2.199146271	3.791072845	4.225559235	4.729708672	4.788939476	4.387208939
Q61554	Q61554	Fibrillin-1	Fbn1		0.505310079	0.241073227	1.181871534	0.31238482	52	52	49	20.8	20.8	19.8	0.657745361	-0.049118042	0.265112877	0.17538166	0.118793488	-0.031839371	-0.094413757	0.610726357	0.058129311	-0.580053329
Q9CZV8;A2A536;A2A533;Q8BH16;A2A550	Q9CZV8	F-box/LRR-repeat protein 20	Fbxl20		0.344863279	-0.257118988	0.836757227	0.451998216	7	7	7	16.5	16.5	16.5	-0.315523148	-1.684261322	-0.875224113	-0.516036034	-0.526353836	-0.775167465	-0.576112747	-0.282284737	0.138728142	-1.136966705
Q80UW2	Q80UW2	F-box only protein 2	Fbxo2		0.070482667	0.052790833	1.037269538	0.850192625	8	8	8	36	36	36	-0.368103027	0.673664093	0.811955452	0.483645439	0.458620071	0.264814377	0.942537308	0.552676201	0.036501884	-0.000701904
Q9QZN4;A2A7H3;A2A7G9;A2A7H1;Z4YN00	Q9QZN4;A2A7H3;A2A7G9;A2A7H1;Z4YN00	F-box only protein 6	Fbxo6		0.630311326	0.575027084	1.48970543	0.234254895	2	2	2	7.1	7.1	7.1	-2.805950165	-1.530784607	-1.472704887	-2.03139019	-3.360622644	-2.914492846	-3.600920439	-2.006258965	-2.778351784	-2.776563883
Q61559;Q6PKB0;A0A1B0GSK0	Q61559;Q6PKB0	IgG receptor FcRn large subunit p51	Fcgrt		1.95923954	0.337114334	1.263227369	0.010983998	5	5	5	8.5	8.5	8.5	-0.394424438	-0.35742569	-0.410931587	-0.450131416	-0.205631256	-0.507026672	-0.97170639	-0.483456612	-0.716195107	-0.825731277
Q920E5;A0A0G2JEA5;A0A0G2JDJ5;A0A0G2JEB3;A0A0G2JE82	Q920E5;A0A0G2JEA5;A0A0G2JDJ5;A0A0G2JEB3	Farnesyl pyrophosphate synthase	Fdps		0.411405415	-0.156403351	0.897259159	0.387788196	13	13	13	38	38	38	0.104759216	0.567768097	-0.01154232	0.691851616	0.493894577	0.790025711	0.382265091	0.364254951	0.327877998	0.764324188
P46656;A0A1L1STP5	P46656	Adrenodoxin, mitochondrial	Fdx1		0.354874547	1.24270916	2.366424936	0.44169802	4	4	4	19.1	19.1	19.1	1.48705101	1.106725693	1.282971382	1.289591789	-3.396524429	1.376653671	0.888870239	0.996767998	-4.041596889	-3.664425373
Q61578	Q61578	NADPH:adrenodoxin oxidoreductase, mitochondrial	Fdxr		2.391738362	0.568643951	1.483128861	0.004057529	20	20	20	50.4	50.4	50.4	0.359508514	0.496120453	0.020289421	-0.088519096	0.31202507	-0.154998779	-0.197029114	-0.379706383	-0.335907936	-0.676153183
A0A494BAI5;P22315;F6T2S0;Q91W09;A0A494B9Y8;A0A494BBL4;A0A494BA61;A0A494BAR8	A0A494BAI5;P22315;F6T2S0;Q91W09;A0A494B9Y8	Ferrochelatase, mitochondrial;Ferrochelatase	Fech		0.590628035	0.198129654	1.147210119	0.256668141	17	17	17	47.7	47.7	47.7	1.535776138	1.293109894	1.376465797	0.962002754	0.85058403	0.788574219	1.170951843	0.742224693	1.133181572	1.192358017
Q91Z50;P39749	Q91Z50;P39749	Flap endonuclease 1	Fen1		0.192441023	-0.154292631	0.898572845	0.642035403	4	4	4	13.2	13.2	13.2	-2.706377029	-3.611891747	-2.516669273	-1.833041191	-2.442765713	-2.312067747	-3.01640892	-2.364645958	-2.395451546	-2.250707626
Q8CIB5;A6X941	Q8CIB5	Fermitin family homolog 2	Fermt2		0.707223585	0.194330597	1.144193138	0.196234975	30	30	25	51.8	51.8	45.7	4.371112823	3.883518219	3.737059593	3.847155571	4.049356461	3.662061691	3.645025253	4.053631783	3.898875237	3.656955719
Q8K1B8;A0A494B9W3;A0A494BBJ8;A0A494B9F7	Q8K1B8;A0A494B9W3;A0A494BBJ8	Fermitin family homolog 3	Fermt3	+	3.425498393	1.906079102	3.747891275	0.000375406	26	26	26	45.4	45.4	45.4	1.117368698	1.661094666	2.360005379	2.415888786	2.914215088	0.253091812	0.018392563	-0.013232231	0.302462578	0.377462387
Q9QXC1;Q6YJU1;A0A338P7B8	Q9QXC1;Q6YJU1;A0A338P7B8	Fetuin-B	Fetub	+	1.980221288	1.869640398	3.654414799	0.010465951	7	7	7	24.5	24.5	24.5	-2.314131737	0.216981888	-0.472111702	-0.145640373	-1.055196762	-1.867418289	-2.588775635	-2.327325344	-3.927404404	-2.407377005
E9PV24	E9PV24	Fibrinogen alpha chain;Fibrinopeptide A;Fibrinogen alpha chain	Fga	+	3.280873336	2.204124069	4.607946828	0.000523753	38	38	36	51.3	51.3	50.2	2.813812256	4.138065338	4.850880623	4.577231407	4.573062897	2.318450928	1.579586029	1.707762718	1.966851234	2.359781265
Q8K0E8	Q8K0E8	Fibrinogen beta chain;Fibrinopeptide B;Fibrinogen beta chain	Fgb	+	4.456798224	1.806189728	3.497174362	3.49303E-05	35	35	31	68.4	68.4	62.8	2.993835449	3.870290756	4.054820061	4.032605171	3.858627319	2.038295746	1.609975815	2.011944771	1.923195839	2.195817947
P61148;D3Z6H1;D6RCX9;D3Z6E2;A0A494BBG9;D3Z192	P61148	Fibroblast growth factor 1	Fgf1		0.795472531	-0.583978271	0.667121632	0.160150194	5	5	5	32.9	32.9	32.9	-1.160205841	-0.839859009	-0.553792	-1.504982948	-0.759292603	-1.254304886	0.282527924	0.496710777	-0.931506157	-0.491668701
Q9CRA9;F8WGG1	Q9CRA9	FGFR1 oncogene partner 2 homolog	Fgfr1op2		1.812909122	0.990222645	1.986491534	0.015384765	3	3	3	13.4	13.4	13.4	-1.912870407	-2.1163311	-2.678507805	-1.27292347	-1.811992645	-2.175750732	-3.040853024	-3.425125837	-3.36096406	-2.741044998
Q3UER8;Q8VCM7	Q3UER8;Q8VCM7	Fibrinogen gamma chain	Fgg	+	3.865469205	1.95305481	3.871935204	0.000136311	25	25	25	55.1	55.1	55.1	3.164794922	4.474637985	4.464428902	4.146805763	3.978061676	2.339673996	1.491277695	2.072224617	2.303517342	2.256761551
P12804	P12804	Fibroleukin	Fgl2		0.287309199	0.59165554	1.506975059	0.516048833	8	8	8	20.6	20.6	20.6	1.082250595	0.072690964	0.019186974	-0.479353905	-0.164745331	0.531400681	0.707214355	-1.217234612	0.977925301	-3.427554131
P97807;H3BKG7	P97807	Fumarate hydratase, mitochondrial	Fh		0.244572422	-0.044704437	0.969488414	0.569413262	22	22	22	62.1	62.1	62.1	2.917718887	2.979093552	2.653954506	2.801560402	3.06880188	3.00151062	2.905895233	2.921759605	2.870469093	2.945016861
A2AEX8;A2AEX6;P97447;A2AEX7;A2AEY1;A2AEY2;A2AEY0;A2AEX9;Q8CDC8	A2AEX8;A2AEX6;P97447;A2AEX7;A2AEY1;A2AEY2	Four and a half LIM domains protein 1	Fhl1		0.516034309	0.160093307	1.117359402	0.304765422	15	15	15	44.3	44.3	44.3	3.070213318	2.378227234	2.593686104	2.595776558	2.520843506	2.358598709	2.451303482	2.628808022	2.701237679	2.218332291
O70433	O70433	Four and a half LIM domains protein 2	Fhl2		0.705768357	0.265309525	1.201893883	0.19689362	13	13	13	52.7	52.7	52.7	-1.131946564	-1.951885223	-1.332837105	-1.044177055	-1.492578506	-1.688970566	-1.81823349	-1.479290962	-1.385954857	-1.907522202
Q9R059;F2Z455;D6RJ68	Q9R059;F2Z455	Four and a half LIM domains protein 3	Fhl3	+	3.790071232	1.086957169	2.124255306	0.000162154	10	10	10	37.4	37.4	37.4	0.958303452	0.60068512	0.789782524	0.805409431	0.874071121	-0.464363098	-0.130970001	0.198998451	-0.307097435	-0.703102112
Q9WTX7	Q9WTX7	Four and a half LIM domains protein 5	Fhl5		1.050721858	0.477568054	1.392394533	0.088977078	11	11	11	40.1	40.1	40.1	-0.309099197	-1.007349014	-1.03681469	-0.707028389	-0.711294174	-1.44506073	-1.223176956	-1.041090965	-0.596713066	-1.853384018
Q6P9Q4	Q6P9Q4	FH1/FH2 domain-containing protein 1	Fhod1		1.664069713	0.809892273	1.753080534	0.021673562	14	14	14	17.7	17.7	17.7	-2.086706161	-2.791635513	-1.684304237	-1.39867115	-1.270196915	-2.648797989	-2.721099854	-2.45354557	-2.561558723	-2.895973206
E0CYM1;E0CYH7;Q6P6L0	E0CYM1;E0CYH7;Q6P6L0	Filamin A-interacting protein 1-like	Filip1l		0.805035275	0.43579216	1.352653349	0.156662382	17	17	16	20.3	20.3	19.5	-1.067428589	-1.762752533	-1.515044212	-1.937815666	-1.59579277	-2.406675339	-2.192739487	-1.389889717	-1.510004997	-2.558485031
Q9D824;D3Z3F1	Q9D824;D3Z3F1	Pre-mRNA 3-end-processing factor FIP1	Fip1l1	+	2.722984435	-1.417715073	0.374304663	0.001892411	5	5	5	10.3	10.3	10.3	-3.17029953	-3.012129307	-2.214402676	-2.905843019	-3.371370792	-1.470733643	-2.303992987	-1.362265587	-0.800423622	-1.648054123
Q9CQ92;G3X9U9;D3YZ32	Q9CQ92;G3X9U9	Mitochondrial fission 1 protein	Fis1		0.042241856	0.022975159	1.016052648	0.907315112	7	7	7	46.7	46.7	46.7	1.70240593	1.760324478	1.94907856	0.989775658	1.70933342	1.621078491	1.572494507	1.270857811	1.881323814	1.650287628
Q61576;A2A4H9;F6W360	Q61576;A2A4H9	Peptidyl-prolyl cis-trans isomerase FKBP10	Fkbp10		0.043829029	-0.025156021	0.982714317	0.904005288	12	12	11	22.7	22.7	21.5	-0.728221893	-1.101268768	-0.693173409	-0.934189796	-0.430967331	-0.724891663	-1.181022644	-0.208256721	-0.640933037	-1.006937027
Q6P9Q6;Q80YW9;Q80YW6;Q80YW7	Q6P9Q6;Q80YW9	FK506-binding protein 15;Peptidyl-prolyl cis-trans isomerase	Fkbp15		0.091361503	-0.043164063	0.970524096	0.810286302	13	13	2	13.9	13.9	2.7	-1.382488251	-1.244852066	-1.111802101	-1.161633492	-1.646766663	-1.157337189	-1.534507751	-0.865639687	-1.115548134	-1.658689499
P26883;F6X9I3	P26883;F6X9I3	Peptidyl-prolyl cis-trans isomerase FKBP1A;Peptidyl-prolyl cis-trans isomerase	Fkbp1a		0.047610275	-0.150906563	0.900684311	0.896168604	2	2	2	25	25	25	1.09692955	2.2569561	1.961632729	0.254109383	1.713254929	2.407499313	-2.540623665	2.322312355	2.317194939	3.531032562
P45878	P45878	Peptidyl-prolyl cis-trans isomerase FKBP2	Fkbp2		0.552236204	0.153017044	1.111892293	0.280390823	8	8	8	48.6	48.6	48.6	1.9806633	2.01559639	2.173577309	2.469788551	2.27141571	1.871063232	2.171882629	1.741965294	2.08932972	2.271715164
Q62446;A0A1Y7VLK0;A0A1Y7VP01;A0A1Y7VMJ9;A0A1Y7VJ86	Q62446;A0A1Y7VLK0;A0A1Y7VP01	Peptidyl-prolyl cis-trans isomerase FKBP3	Fkbp3		1.376633949	-0.244262314	0.844247371	0.042011293	10	10	10	46.9	46.9	46.9	1.261520386	1.394546509	1.608216286	1.27808094	1.333967209	1.808204651	1.712966919	1.548417091	1.350016594	1.678037643
P30416;F6S2D5;F7CAT1	P30416;F6S2D5	Peptidyl-prolyl cis-trans isomerase FKBP4;Peptidyl-prolyl cis-trans isomerase FKBP4, N-terminally processed;Peptidyl-prolyl cis-trans isomerase	Fkbp4		1.763529147	-0.339901352	0.790095335	0.017237364	20	20	20	46.5	46.5	46.5	0.868652344	0.751152039	0.745661736	0.654355049	0.256937027	0.920415878	1.100521088	1.008263588	1.069622993	0.877441406
Q64378;A0A3B2WBD2;B8JJC2;A0A3B2WCL4	Q64378;A0A3B2WBD2	Peptidyl-prolyl cis-trans isomerase FKBP5;Peptidyl-prolyl cis-trans isomerase FKBP5, N-terminally processed	Fkbp5		0.176353016	0.097092819	1.069615902	0.666264977	15	15	15	34.9	34.9	34.9	1.095193863	0.514217377	0.75131321	-0.151854515	0.406133652	0.500543594	0.554021835	0.344605446	0.197682381	0.532686234
O54998;H3BJI5	O54998;H3BJI5	Peptidyl-prolyl cis-trans isomerase FKBP7;Peptidyl-prolyl cis-trans isomerase	Fkbp7		0.87551729	0.601333714	1.517118433	0.133193402	4	4	4	19.7	19.7	19.7	-1.973802567	-2.156381607	-2.223742485	-2.101634026	-1.639089584	-2.39617157	-2.121641159	-1.735220909	-3.411149502	-3.437135696
O35465;F6WP10;D3Z597	O35465	Peptidyl-prolyl cis-trans isomerase FKBP8	Fkbp8		0.169713988	0.051496124	1.036339086	0.676528367	9	9	9	27.4	27.4	27.4	0.301042557	0.513544083	0.578696251	0.582083702	0.717386246	0.185264587	0.79142189	0.421912193	0.501271248	0.535402298
Q9Z247	Q9Z247	Peptidyl-prolyl cis-trans isomerase FKBP9	Fkbp9		0.114812058	-0.074430084	0.949717219	0.767693638	10	9	9	17	15.8	15.8	-0.790367126	-1.411315918	-1.431750298	-0.564291954	-1.158512115	-0.604791641	-1.176094055	-0.573277473	-1.193648338	-1.436275482
Q8R123;F8WGX4	Q8R123	FAD synthase;Molybdenum cofactor biosynthesis protein-like region;FAD synthase region	Flad1		0.112799255	-0.10303688	0.931071018	0.771259888	11	11	11	24.4	24.4	24.4	-1.582708359	-0.660497665	-1.606503487	-1.760527611	-0.66661644	-1.660234451	-1.120477676	-1.236981392	-1.479338646	-0.264636993
Q9JJ28	Q9JJ28	Protein flightless-1 homolog	Flii		0.055831837	0.020946503	1.014624922	0.87936295	17	17	17	15.5	15.5	15.5	-0.539983749	-0.939340591	-1.159598351	-0.833485603	-0.910104752	-0.844869614	-0.676618576	-1.20795536	-0.814040184	-0.943761826
B7FAU9;Q8BTM8;B7FAV1;F6XC15;J3JS91;F6Z2C0;A0A668KLG7;F7AVL7	B7FAU9;Q8BTM8;B7FAV1	Filamin-A	Flna		1.850096303	0.520108032	1.43406263	0.014122244	136	136	124	66	66	62.4	5.823671341	5.314815521	5.220345497	5.096489906	5.611633301	4.938074112	4.786075592	5.009547234	5.15834713	4.574371338
Q80X90	Q80X90	Filamin-B	Flnb		1.331137655	0.342773819	1.268192561	0.046651149	116	107	104	58.1	55.8	54.1	2.619939804	2.308940887	2.194735527	2.353816032	2.459381104	2.06595993	1.868028641	2.35822773	2.264653206	1.666074753
Q8VHX6	Q8VHX6	Filamin-C	Flnc		0.694076658	0.229152298	1.172146015	0.202266213	92	77	77	42.1	37	37	1.512559891	0.819847107	1.0036726	0.803523064	1.004953384	0.813156128	0.852624893	1.081198692	0.815716743	0.436098099
O08917;G3UYU4;G3UZZ5;G3UWW8;G3XA73	O08917;G3UYU4	Flotillin-1	Flot1		0.218271396	-0.092451477	0.937927635	0.604962708	18	18	18	51.2	51.2	51.2	0.416646957	0.93265152	0.410796165	0.427727699	0.615411758	0.360681534	0.60329628	0.855277061	0.370387077	1.075849533
Q60634;Q5SS83	Q60634;Q5SS83	Flotillin-2	Flot2		0.94110595	0.295121765	1.226988532	0.114523352	17	17	17	41.6	41.6	41.6	0.114891052	0.150848389	0.191050529	0.462170601	-0.370630264	-0.082876205	-0.057369232	-0.346495628	-0.481852531	0.041315079
A0A0R4J0A4;P35969	A0A0R4J0A4;P35969	Vascular endothelial growth factor receptor 1	Flt1		1.212231446	0.786736345	1.725167383	0.0613435	8	8	1	5.6	5.6	0.8	-2.127674103	-2.298929214	-1.733262062	-2.318772316	-3.705307722	-3.426189184	-3.3326056	-2.984960079	-2.81830287	-3.55556941
Q9JL04;A0A0A6YY57	Q9JL04	Formin-2	Fmn2		0.207990163	-0.232972431	0.850879989	0.619455106	8	8	8	8.6	8.6	8.6	-3.32175684	-2.043100357	-2.142256737	-3.635799646	-1.903957367	-2.114368439	-2.377256393	-2.634388924	-3.195272684	-1.560722351
Q9JL26;A0A1W2P6X3;A2AB60	Q9JL26;A0A1W2P6X3;A2AB60	Formin-like protein 1	Fmnl1		0.034123507	0.041994238	1.029535971	0.924435241	11	9	9	10.7	9.2	9.2	-2.510258675	-3.077402115	-2.11918354	-2.240122795	-1.73175621	-1.349761963	-2.024006844	-3.290024519	-3.139604568	-2.085296631
F8VPR2;A2APV2;E9PXE6;A2AQW2	F8VPR2;A2APV2;E9PXE6;A2AQW2	Formin-like protein 2	Fmnl2		0.063644159	0.023525238	1.016440128	0.863685922	27	27	21	24	24	18.2	-0.449617386	-0.559928894	-0.613636971	-0.656647682	-0.349365234	-0.373826981	-0.735864639	-0.184269905	-0.608922005	-0.843938828
P50285;Q3UNX7;D3Z0T2;A0A0A6YVP9;Q8C9C1	P50285;Q3UNX7	Dimethylaniline monooxygenase [N-oxide-forming] 1	Fmo1		1.841942498	0.321076584	1.24926244	0.014389891	17	17	17	32.7	32.7	32.7	1.040193558	0.826969147	0.83942318	0.967791557	1.112405777	0.713911057	0.838275909	0.36912632	0.757760048	0.502326965
Q8K2I3;D3YVR1	Q8K2I3	Dimethylaniline monooxygenase [N-oxide-forming] 2	Fmo2	+	2.66535235	1.50225029	2.832842297	0.002160965	12	12	12	24.1	24.1	24.1	0.396169662	-0.123878479	-0.755829811	-0.734017372	-0.340000153	-1.524265289	-1.065393448	-1.678664207	-2.290127754	-2.510356903
P97872	P97872	Dimethylaniline monooxygenase [N-oxide-forming] 5	Fmo5		1.89174337	0.317539978	1.246203763	0.012830886	9	9	8	19.1	19.1	17.8	2.047744751	1.985958099	2.129647255	2.276429176	2.110004425	1.979110718	2.025444031	1.607209206	1.680031776	1.670288086
P50608	P50608	Fibromodulin	Fmod		1.279667024	0.688011551	1.611061481	0.052520999	12	12	11	35.1	35.1	35.1	3.789800644	4.210676193	3.78983593	3.752165794	4.37181282	3.410821915	3.301942825	4.052212715	3.366675377	2.342580795
E9QAT0;Q6AXB7;P35922;D3Z6U8;E9QNF5;E9QAS8;E9QAS9	E9QAT0;Q6AXB7;P35922;D3Z6U8;E9QNF5;E9QAS8;E9QAS9	Fragile X mental retardation protein 1 homolog	Fmr1		1.528484945	0.62830925	1.545752405	0.029615226	8	7	7	16.1	14.8	14.8	-0.730033875	-1.170949936	-1.780480385	-0.569167137	-0.620214462	-1.723373413	-1.7389431	-1.546401024	-1.366557121	-1.637117386
A0A087WSN6;B9EHT6;B7ZNJ1	A0A087WSN6;B9EHT6;B7ZNJ1	Fibronectin	Fn1	+	3.900881113	0.821884155	1.767713114	0.000125637	66	66	1	37.8	37.8	1	2.051328659	2.093736649	2.115473747	1.869973183	1.969568253	1.23264122	1.101434708	1.515475273	1.294272423	0.84683609
A2AQ43;A2AQ44;A2AQ42;A2AQ45;A2AQ41;Q80TY0;A0A0A6YWT1;F6VVN1;A2AQ39;A2AQ47	A2AQ43;A2AQ44;A2AQ42;A2AQ45;A2AQ41;Q80TY0	Formin-binding protein 1	Fnbp1		0.898828056	-0.534394741	0.690448282	0.126232721	11	11	10	19.9	19.9	18.6	-2.255765915	-3.417230129	-1.680869102	-2.382849455	-1.960132599	-2.024341345	-1.630977631	-1.492167473	-1.951405525	-1.925981522
Q8BX90;F6TLV3;E0CXY0	Q8BX90;F6TLV3	Fibronectin type-III domain-containing protein 3A	Fndc3a		0.420590774	0.165009832	1.121173719	0.379672574	13	13	13	14	14	14	-1.885089874	-2.38233757	-2.166749001	-2.548798561	-2.663565874	-2.4108181	-2.496732712	-2.440133095	-2.227025032	-2.896881104
Q61239	Q61239	Protein farnesyltransferase/geranylgeranyltransferase type-1 subunit alpha	Fnta		0.444392888	0.206685638	1.154033927	0.359424032	9	9	9	27.6	27.6	27.6	-0.339780807	0.331497192	0.145913124	0.190430641	0.140594482	-0.406946182	-0.102436066	0.479857445	-0.549925804	0.014677048
Q8K2I1;D3YWJ4	Q8K2I1;D3YWJ4	Protein farnesyltransferase subunit beta	Fntb		0.055592411	0.138472366	1.100738954	0.879847874	6	6	6	14	14	14	-3.892138004	-0.907270432	-1.134858131	-1.389550209	-0.547489166	-0.95891571	-1.029314041	-0.748379707	-4.291398525	-1.53565979
Q0VDM6;O35409	Q0VDM6;O35409	Glutamate carboxypeptidase 2	Folh1		0.879173562	0.749768114	1.681522536	0.132076769	9	7	7	15.4	12.8	12.8	-2.092065811	-1.77277565	-1.772126198	-1.512909889	-1.38451767	-3.159144402	-1.445493698	-2.320576668	-3.695423365	-1.662597656
Q3UFK8;D3Z5B2	Q3UFK8;D3Z5B2	FERM domain-containing protein 8	Frmd8		0.590298033	0.537845707	1.451803004	0.256863246	7	7	7	16.5	16.5	16.5	-1.79388237	-2.793035507	-2.368708611	-2.809732914	-1.583515167	-3.636265516	-2.273550034	-1.98984623	-2.424653053	-3.713788271
A0A5F8MPN1;E9Q8I9;A0A0J9YVH0;A0A0J9YTT8	A0A5F8MPN1;E9Q8I9	Protein furry homolog	Fry		0.305484002	-0.265483785	0.831919717	0.494898341	14	11	11	5.1	4.3	4.3	-3.351399899	-1.944692731	-2.777159691	-3.014504433	-3.90615654	-2.228542328	-2.889158249	-2.607132912	-3.317826271	-2.62383461
F8VQ05;A0A0J9YUH4;A0A0J9YTS1;F6Q1V8;A0A0J9YUJ6;A0A0J9YU33	F8VQ05	FRY like transcription coactivator	Fryl		0.92748108	0.754341602	1.686861589	0.118173179	22	22	19	8	8	7.2	-0.701368332	-1.531618118	-1.236933708	-1.980750084	-1.928596497	-1.676532745	-2.278821945	-1.995957375	-3.589215755	-1.61044693
Q61553;A0A0G2JDU7;F7BDR1	Q61553;A0A0G2JDU7	Fascin	Fscn1		0.877674315	-0.891665649	0.538991472	0.132533505	25	25	25	54.2	54.2	54.2	0.280853271	1.545135498	1.065556526	0.455243111	0.191152573	2.380512238	1.989480972	0.202187538	0.820977211	2.603111267
Q7TPM6	Q7TPM6	Fibronectin type III and SPRY domain-containing protein 1	Fsd1	+	2.009380688	-1.75819211	0.295618383	0.009786318	6	6	6	14.9	14.9	14.9	-3.552642822	-1.892961502	-4.588278294	-3.290143728	-2.76052475	-1.236925125	-0.850828171	-1.653611183	-2.418736458	-1.133489609
P09528;A0A494BA92;A0A494B9D4;A0A494BAP3	P09528;A0A494BA92	Ferritin heavy chain;Ferritin heavy chain, N-terminally processed	Fth1	+	2.13018806	0.838171005	1.787782221	0.007409893	10	10	10	53.3	53.3	53.3	1.601560593	1.96395874	2.464488029	1.770445824	1.394405365	0.541904449	1.384145737	0.870911598	0.948477745	1.258563995
Q9CPX4;P29391;A0A1B0GR60;P49945;A0A1B0GRH4;A0A1Y7VNT9	Q9CPX4;P29391;A0A1B0GR60;P49945	Ferritin;Ferritin light chain 1;Ferritin light chain 2	Ftl1;Ftl2	+	2.233495699	1.377988052	2.599056601	0.00584123	17	17	17	77	77	77	0.680095673	2.305051804	2.480605125	1.178528786	1.227649689	0.071407318	0.593931198	0.183489799	0.289872169	-0.156709671
Q3TUE1;A0A0G2JGW9;A0A0G2JFY5;Q3UUU2;Q91WJ8;A0A0G2JG00;A0A0G2JFK2;A0A0G2JG96	Q3TUE1;A0A0G2JGW9;A0A0G2JFY5;Q3UUU2;Q91WJ8;A0A0G2JG00;A0A0G2JFK2	Far upstream element-binding protein 1	Fubp1		0.134027211	-0.067087936	0.954562829	0.734467848	15	13	13	24.8	22.3	22.3	-1.623456955	-0.519239426	-1.04194355	-0.914013863	-1.058567047	-1.147796631	-1.032850266	-0.896941185	-1.017354012	-0.726839066
Q9D6K8	Q9D6K8	FUN14 domain-containing protein 2	Fundc2		0.499719314	-0.624898148	0.648465557	0.316432211	7	7	7	33.8	33.8	33.8	1.106119156	2.17965126	0.747992516	0.858143806	-0.599098206	2.268541336	0.884672165	2.355538368	1.502175331	0.40637207
D3YWS7;F6SJM7;Q8R2K1;F6X9P4;A0A1B0GTA0	D3YWS7;F6SJM7;Q8R2K1;F6X9P4	Fucose mutarotase	Fuom		0.966617205	0.400250626	1.319737156	0.107989814	5	5	5	44	44	44	-0.328582764	0.01102066	0.125407219	0.296164513	-0.186649323	-0.804185867	-0.015199661	0.105280876	-0.630228996	-0.739559174
G3UXT7;Q8CFQ9;P56959;G3UZD2;Q91VQ2	G3UXT7;Q8CFQ9;P56959	RNA-binding protein FUS	Fus		0.072972052	0.058892059	1.04166549	0.845333242	8	8	6	64.6	64.6	57.7	0.486249924	0.895591736	1.06150341	0.260956764	0.398485184	-0.167568207	0.995801926	0.997292519	0.090346336	0.892454147
Q8BHC9	Q8BHC9	Alpha-(1,3)-fucosyltransferase 11	Fut11		0.252427654	-0.248654628	0.841680951	0.559206675	5	5	5	11.7	11.7	11.7	-1.974378586	-1.971331	-3.94030261	-2.102360725	-1.917409897	-2.090789795	-2.514947653	-1.930649757	-1.869429588	-2.256692886
Q9WTS2	Q9WTS2	Alpha-(1,6)-fucosyltransferase	Fut8		0.089042968	-0.115776062	0.922885734	0.814623684	15	15	15	27.7	27.7	27.7	0.835063934	-0.478727341	-1.226397514	-0.260527611	-0.949438095	-0.119949341	0.085927963	-0.366488457	0.37693119	-1.477567673
Q61584;A0A0G2JEP0;A0A0H2UH27;A0A0G2JGL6	Q61584;A0A0G2JEP0;A0A0H2UH27	Fragile X mental retardation syndrome-related protein 1	Fxr1		0.644786113	-0.181674576	0.881679013	0.226575991	12	10	10	15.7	13.3	13.3	-0.035779953	0.322061539	0.090163231	-0.131634712	-0.08281517	0.570398331	-0.007108688	0.385380745	0.04620266	0.075494766
Q6P5B5;Q9WVR4	Q6P5B5;Q9WVR4	Fragile X mental retardation syndrome-related protein 2	Fxr2		0.071379531	0.026780701	1.01873633	0.848438699	13	13	11	19.1	19.1	16.8	-0.376443863	-0.300870895	-0.510317802	-0.607966423	-0.446640015	-0.146232605	-0.541423798	-0.448037148	-0.899928093	-0.340520859
Q9D164	Q9D164	FXYD domain-containing ion transport regulator 6	Fxyd6		1.00017009	-1.995312023	0.250813686	0.099960843	4	4	4	45.7	45.7	45.7	-3.135423183	1.427036285	1.62409687	0.810896873	-2.835191727	1.279966354	1.577375412	1.181721687	1.570328712	2.258583069
Q8VDC1;A0A140T8V9	Q8VDC1;A0A140T8V9	FYVE and coiled-coil domain-containing protein 1	Fyco1		0.826542764	0.964165878	1.950935225	0.149092994	19	19	19	15	15	15	3.540046692	1.121437073	2.93663311	2.106600761	2.153299332	0.553724289	1.78014183	2.211031914	2.333725929	0.158563614
Q61090	Q61090	Frizzled-7	Fzd7	+	1.785216562	1.589107513	3.008631706	0.016397719	6	6	4	8.9	8.9	6.1	-0.200111389	-0.652793884	-0.876950264	-1.322039604	-1.118032455	-2.55322814	-3.24916482	-1.537764549	-1.108389854	-3.666917801
P97855	P97855	Ras GTPase-activating protein-binding protein 1	G3bp1		0.546863858	0.26014595	1.197599854	0.283880879	13	13	11	34.6	34.6	32	-0.820083618	-0.049417496	-0.208926201	-0.362303734	-0.165153503	-0.364229202	-0.392421722	-0.126181602	-1.054959297	-0.968822479
P97379;A0A0J9YTQ8;A0A0J9YUY8	P97379	Ras GTPase-activating protein-binding protein 2	G3bp2		1.377119097	-0.376768494	0.77016075	0.041964389	11	9	9	23.7	21.2	21.2	0.361484528	1.002979279	0.545788765	0.431294441	0.766647339	0.971242905	0.614526749	1.103211403	1.110327721	1.192728043
Q00612;A3KG36;G3UWD6;P97324;REV__P46662	Q00612;A3KG36	Glucose-6-phosphate 1-dehydrogenase X;Glucose-6-phosphate 1-dehydrogenase	G6pdx		2.258245483	0.519377518	1.43333667	0.005517655	25	25	25	48.7	48.7	48.7	1.049419403	0.858190536	1.030760765	1.248951912	1.081892014	0.094648361	0.493528366	0.814539909	0.70389843	0.565711975
P70699;A2AFL3;F6R5R5;A2AFL5;F6VEG4	P70699	Lysosomal alpha-glucosidase	Gaa		0.054878689	-0.025338745	0.982589859	0.881295009	22	22	22	28	28	28	1.037151337	1.524753571	1.660918236	1.2125597	1.012779236	1.155382156	1.619907379	1.456208229	1.274947166	1.068410873
P60521;B1AR50;Q9DCD6	P60521	Gamma-aminobutyric acid receptor-associated protein-like 2	Gabarapl2		0.694064838	-0.448599243	0.732753956	0.202271717	7	7	6	48.7	48.7	42.7	-0.828899384	0.493934631	0.497681618	-0.424349785	-0.038194656	0.530050278	0.49593544	-0.015435219	-0.051844597	0.984462738
Q00422	Q00422	GA-binding protein alpha chain	Gabpa		0.635876236	0.559046888	1.473295568	0.231272377	4	4	4	8.8	8.8	8.8	-1.732515335	-3.406224728	-1.711880684	-1.770783424	-1.826612473	-2.988119602	-3.097683907	-2.301142693	-1.715788841	-3.140516043
P62812;A0A0U1RPE4;A0A140LJE7;Q8BHJ7;E9Q2L8;A0A0H2UKB5;A0A0G2JGP5	P62812;A0A0U1RPE4;A0A140LJE7	Gamma-aminobutyric acid receptor subunit alpha-1	Gabra1		0.959774786	-1.210923958	0.431991863	0.109704695	8	8	5	16.7	16.7	10.5	-2.870758057	-0.742265701	-3.108158112	-3.881574631	-1.097547531	-0.639144897	-1.194351196	-1.060482979	-2.195947647	-0.555757523
P50571;A0A0G2JGS8	P50571;A0A0G2JGS8	Gamma-aminobutyric acid receptor subunit beta-1	Gabrb1		0.358981255	-0.483771467	0.715105762	0.43754099	6	6	2	13.9	13.9	5.9	-2.598932028	-1.467351913	-2.029841423	-3.117313385	-1.874681473	-0.931442261	-1.490829468	-3.581254959	-2.004857063	-0.660879135
P48318;D3Z5S3;D3Z1L8	P48318	Glutamate decarboxylase 1	Gad1		1.030228775	-1.378810501	0.384535714	0.093276282	13	12	12	25.3	23.6	23.6	-1.186872482	1.489385605	0.484236717	-1.195977211	-0.211523056	1.985200882	1.212924957	-0.413119316	0.900355339	2.587940216
P48320	P48320	Glutamate decarboxylase 2	Gad2		1.478636066	-1.21256218	0.431501602	0.03321727	13	13	12	30.6	30.6	28.9	-0.54709816	1.215946198	0.913147926	0.522257805	-0.028224945	2.178262711	1.570783615	0.601845741	1.210450172	2.577497482
A0A0R4J0F6;Q99KY4;F6SLK1;D6RHK5;A0A0G2JGP6;A0A0G2JEW6;A0A0G2JFZ0;F7BG02	A0A0R4J0F6;Q99KY4	Cyclin-G-associated kinase	Gak		0.78824737	-0.380679703	0.768075639	0.162836827	26	26	24	21.8	21.8	20.2	-1.463199615	-0.434505463	-0.523503304	-0.558646202	-0.641929626	-0.579860687	-0.069675446	-0.429944038	-0.756962776	0.118057251
Q9R0N0	Q9R0N0	Galactokinase	Galk1		0.331838227	0.115122604	1.083067084	0.465759555	12	12	12	27.8	27.8	27.8	0.384851456	0.387355804	-0.10135746	-0.137005806	0.031072617	0.181173325	-0.104257584	0.088150978	0.15777874	-0.33354187
Q68FH4;Q8BUU7;B7ZCT4;D6RJ57;B7ZCT3	Q68FH4;Q8BUU7	N-acetylgalactosamine kinase	Galk2		0.18242177	0.276498461	1.211251507	0.657019455	13	13	13	31	31	31	-2.132545471	-2.454902649	-2.349556923	-4.272578716	-1.737937927	-2.702504873	-2.191843033	-2.326952934	-4.457250595	-2.651462555
O08912;Q8CF93	O08912	Polypeptide N-acetylgalactosaminyltransferase 1;Polypeptide N-acetylgalactosaminyltransferase 1 soluble form	Galnt1		1.58973084	0.637868404	1.556028413	0.025719893	7	7	7	14.5	14.5	14.5	-1.722042084	-1.91463089	-2.06645298	-2.308114052	-1.704170227	-2.778110504	-2.345310211	-1.964430809	-3.177815676	-2.639085054
Q8BHN3	Q8BHN3	Neutral alpha-glucosidase AB	Ganab		1.608116036	0.336978912	1.263108799	0.024653805	41	41	41	43.6	43.6	43.6	2.824048996	2.514064789	2.29100132	2.394404411	2.481460571	2.379476547	2.156578064	2.206711769	2.208827019	1.868492126
P06837	P06837	Neuromodulin	Gap43		1.483091855	-1.177444839	0.442133869	0.032878208	24	24	24	83.3	83.3	83.3	2.37097168	4.425031662	4.573420525	3.625319481	3.729160309	5.447156906	4.6882267	4.168110847	4.904135704	5.403497696
P16858;A0A0A0MQF6;A0A1D5RLD8;S4R1W1;S4R257;S4R1W8;S4R1N5;A0A0R4J0X7;S4R2G5;Q64467	P16858;A0A0A0MQF6;A0A1D5RLD8;S4R1W1;S4R257	Glyceraldehyde-3-phosphate dehydrogenase	Gapdh;Gm3839		0.581319979	-0.2052845	0.867367625	0.262228578	21	21	21	61.6	61.6	61.6	6.761358261	6.951377869	6.706028938	6.924431801	6.352245331	7.080835342	6.780002594	6.590632439	6.905932426	7.364461899
Q9CZD3	Q9CZD3	Glycine--tRNA ligase	Gars		0.295764261	0.072377396	1.051447922	0.506099303	24	24	24	34.4	34.4	34.4	1.263555527	1.366876602	1.038123131	1.322089195	1.249450684	1.034288406	0.92521286	1.204346657	1.319161415	1.395198822
Q64737;D6RCG1;A0A338P6X4;A0A338P676;A0A338P6W0	Q64737	Trifunctional purine biosynthetic protein adenosine-3;Phosphoribosylamine--glycine ligase;Phosphoribosylformylglycinamidine cyclo-ligase;Phosphoribosylglycinamide formyltransferase	Gart		0.187879547	0.059318542	1.041973468	0.648814359	24	24	24	29.7	29.7	29.7	0.585418701	0.409326553	0.302426338	0.225096703	0.203699112	0.166763306	0.603826523	0.292992592	0.382702827	-0.016910553
Q61592	Q61592	Growth arrest-specific protein 6	Gas6	+	2.303904136	1.08241477	2.117577499	0.004967019	6	6	6	9.9	9.9	9.9	-1.375379562	-1.514202118	-1.721119881	-1.821076393	-1.516187668	-2.35115242	-3.18880415	-2.381182671	-2.010754585	-3.428145647
Q8VHR5;A1L3S7;A0A0U1RNM2	Q8VHR5;A1L3S7;A0A0U1RNM2	Transcriptional repressor p66-beta	Gatad2b		0.476009262	-0.204020309	0.868128006	0.334187913	7	7	6	16.5	16.5	14.3	-0.97923851	-1.966472626	-1.482010841	-1.655720711	-1.751514435	-1.577419281	-1.585077286	-1.144925117	-1.0701437	-1.437290192
Q9D964	Q9D964	Glycine amidinotransferase, mitochondrial	Gatm		1.656729259	0.723583984	1.651279098	0.022043002	10	10	10	34.3	34.3	34.3	-0.513402939	-0.084688187	-0.037961006	-0.796143532	-0.060426712	-1.236049652	-0.743656158	-0.36952877	-1.249909401	-1.511398315
Q69ZF3;B1AWI3	Q69ZF3	Non-lysosomal glucosylceramidase	Gba2		0.042774498	0.028963518	1.020278859	0.906203014	10	10	10	14.3	14.3	14.3	-2.054393768	-2.430583954	-2.413086891	-2.691569328	-2.475996017	-1.906204224	-2.053884506	-2.579631329	-3.116231918	-2.554495573
O55126;Q7TMG8;A0A0G2JEV1	O55126;Q7TMG8	Protein NipSnap homolog 2	Gbas		1.902913195	0.35630722	1.28014499	0.01250509	11	11	11	34.2	34.2	34.2	2.224378586	2.16462326	2.26898098	2.21092701	2.051181793	1.867401123	1.773345947	1.460873604	1.956782341	2.080152512
Q9D6Y9;F6ZHD8;G3UW30	Q9D6Y9;F6ZHD8;G3UW30	1,4-alpha-glucan-branching enzyme	Gbe1		0.006024689	0.005174255	1.00359296	0.986223419	12	12	12	18.4	18.4	18.4	-0.905097961	-1.193807602	-1.277878761	-1.240670204	-2.189781189	-1.091184616	-0.928245544	-2.055632591	-1.388266563	-1.369777679
Q6DFZ1;H3BLN1;H3BIX5;A0A668KLD0	Q6DFZ1	Golgi-specific brefeldin A-resistance factor 1	Gbf1		0.006088411	0.002088928	1.001448983	0.986078726	15	15	15	9.6	9.6	9.6	-1.250413895	-1.57532692	-1.276345253	-1.791607857	-1.646881104	-1.428487778	-1.576005936	-1.524352074	-1.381001472	-1.641172409
Q9Z0E6;E9Q2N7	Q9Z0E6	Interferon-induced guanylate-binding protein 2	Gbp2		0.256683481	0.1527668	1.111699446	0.553753544	11	11	10	20.2	20.2	17.1	0.860126495	0.229261398	-0.094185829	0.477589607	-0.307638168	-0.025018692	-0.122398376	0.543009758	0.216582298	-0.210855484
Q91Z40	Q91Z40	Guanylate-binding protein 7	Gbp7		1.004738431	-0.312102222	0.805467217	0.098914866	7	6	6	12.7	10.8	10.8	-2.799795628	-2.48873806	-2.513688087	-3.270087957	-2.665880442	-2.545503616	-2.544750214	-2.112215996	-2.590102196	-2.38510704
Q8BTS3;Q2V6D6;A4UUI3;A0A0G2JGT4;A0A0G2JEJ5	Q8BTS3	Guanylate-binding protein 9	Gbp9		0.834449608	0.27178688	1.207302232	0.14640314	14	14	8	21.3	21.3	14.7	-0.845504761	-0.974937439	-1.254303932	-0.472300529	-0.921302795	-1.402420044	-0.92216301	-1.022330284	-1.009152412	-1.471218109
P21614;A0A0G2JGM6	P21614	Vitamin D-binding protein	Gc	+	1.987882802	0.984447098	1.978554901	0.010282938	19	19	19	50	50	50	2.425815582	4.041181564	3.230124474	3.579464912	3.264060974	1.825529099	2.326374054	2.577776909	2.473324776	2.415407181
O88986;E9PWY6;A0A2R8VHE4	O88986;E9PWY6;A0A2R8VHE4	2-amino-3-ketobutyrate coenzyme A ligase, mitochondrial	Gcat		1.246615162	0.600417709	1.516155482	0.056674127	7	7	7	26	26	26	0.026023865	-0.091129303	0.04043293	-0.586030006	-0.106832504	-1.132949829	-0.586925507	-0.936465263	0.135354042	-1.198637009
Q60759;A0A0A0MQ68;D3Z4I2	Q60759;A0A0A0MQ68	Glutaryl-CoA dehydrogenase, mitochondrial	Gcdh		2.240113572	0.404538727	1.323665627	0.005752895	7	7	7	21	21	21	0.31240654	0.281482697	0.354100227	-0.088425636	0.118625641	-0.358024597	-0.023880005	-0.391560555	-0.161776543	-0.109262466
P97494	P97494	Glutamate--cysteine ligase catalytic subunit	Gclc		0.607251224	0.184962463	1.136787395	0.247029476	16	16	16	31.9	31.9	31.9	-0.365083694	-0.781248093	-0.356167793	-0.635897636	-0.719724655	-0.556583405	-0.839004517	-1.096796989	-0.860116005	-0.430433273
O09172;H3BJA3;A0A0G2JDI4;F6VNW5	O09172;H3BJA3;A0A0G2JDI4	Glutamate--cysteine ligase regulatory subunit	Gclm		1.76608702	0.663843918	1.584298211	0.017136139	9	9	9	40.9	40.9	40.9	-0.500915527	0.31643486	0.190968513	-0.014666557	0.780653	-0.695739746	-0.629486084	-0.296034813	-0.507994652	-0.417490005
E9PVA8	E9PVA8	eIF-2-alpha kinase activator GCN1	Gcn1l1		0.598333487	-0.106463242	0.928862374	0.252154378	56	56	56	25.2	25.2	25.2	0.935258865	0.726829529	0.771248817	0.950078011	0.762359619	0.755334854	0.807157516	1.058175087	1.136641502	0.920782089
Q9R111;A0A494B982;D3YU09	Q9R111;A0A494B982;D3YU09	Guanine deaminase	Gda		0.587746878	-0.732110596	0.602022538	0.258376566	18	18	18	44.3	44.3	44.3	-0.574560165	1.47253418	1.009001732	0.169222832	0.396688461	1.988107681	0.980060577	0.005137444	0.489491463	2.670642853
O88741	O88741	Ganglioside-induced differentiation-associated protein 1	Gdap1		0.507634713	-0.56736412	0.674848647	0.310717194	10	10	10	26.5	26.5	26.5	-1.477563858	0.373908997	-0.442587852	-0.451468468	-1.181993484	0.604829788	0.171346664	-1.388884544	-0.594044685	0.863868713
Q8VE33;Q3USC7;A2A5H8	Q8VE33;Q3USC7;A2A5H8	Ganglioside-induced differentiation-associated protein 1-like 1	Gdap1l1		0.366738585	-0.625399923	0.648240057	0.429795055	8	8	8	24.6	24.6	24.6	-1.166852951	-0.92628479	-1.560776711	-2.505186319	-1.684431076	-0.702783585	-0.557088852	-3.582343578	-0.508370399	0.634054184
Q9JL56;D3Z3E2;A0A140LJJ4;A0A140LJK8	Q9JL56;D3Z3E2	Glycerophosphodiester phosphodiesterase 1	Gde1		0.157756321	0.135545206	1.09850787	0.695414399	10	10	10	26.9	26.9	26.9	-1.142683029	-1.858563185	-0.954236031	-0.05772686	-0.581144333	-1.558908463	-0.849542618	-1.11919117	-1.062706947	-0.68173027
P50396;B7FAU8;D6RI86	P50396	Rab GDP dissociation inhibitor alpha	Gdi1		1.278613522	-0.543305969	0.68619667	0.052648558	26	19	19	67.3	51.9	51.9	1.96928978	2.829462051	2.628544807	2.421627998	2.321163177	3.089374542	3.238142014	2.41523838	2.681271553	3.462591171
Q61598;A0A1Y7VL99;A0A1Y7VLG4	Q61598;A0A1Y7VL99	Rab GDP dissociation inhibitor beta	Gdi2		0.729040791	-0.200859451	0.870032108	0.18662044	30	30	23	77.1	77.1	61.6	4.404132843	4.535636902	4.490254402	4.22210598	4.09812355	4.712926865	4.490381241	4.226595879	4.450228691	4.874418259
Q9D1H7;D3Z7S0;D3Z4J5	Q9D1H7;D3Z7S0;D3Z4J5	Golgi to ER traffic protein 4 homolog	Get4		1.474927675	-1.058723927	0.480056485	0.033502123	5	5	5	17.1	17.1	17.1	-1.839796066	-3.288159132	-3.962051153	-2.201738358	-2.380126953	-1.93646431	-1.933994293	-1.172837257	-1.633896828	-1.701059341
P03995	P03995	Glial fibrillary acidic protein	Gfap		1.661774393	-0.608256912	0.6559888	0.021788413	48	45	43	81.6	80	77.9	5.714365005	6.113960266	5.78929615	6.240605354	6.377651215	6.28273201	7.001895905	6.452929497	7.132086754	6.407518387
P56213;A0A3Q4EGL6;A0A3Q4EII8	P56213;A0A3Q4EGL6	FAD-linked sulfhydryl oxidase ALR	Gfer		1.06665929	-0.420797348	0.747011652	0.085771047	7	7	7	31.8	31.8	31.8	-1.769113541	-1.537694931	-1.052079201	-1.364500999	-1.243566513	-0.807985306	-0.748548508	-1.63162899	-1.028086662	-0.646718979
Q8K0D5	Q8K0D5	Elongation factor G, mitochondrial	Gfm1		0.0324192	0.015542221	1.010831285	0.92807014	14	14	14	19.7	19.7	19.7	-0.927446365	-1.258872986	-0.949536324	-1.049674034	-1.140817642	-0.692733765	-0.910110474	-1.554602623	-0.932179451	-1.314432144
E9Q7N5;Q8R2Q4;Q8C1C2;E0CY79	E9Q7N5;Q8R2Q4;Q8C1C2	Ribosome-releasing factor 2, mitochondrial	Gfm2		0.627425634	-0.824940586	0.56450545	0.235816596	12	12	12	21.5	21.5	21.5	-1.207487106	-4.155458927	-3.948657036	-1.927828789	-1.375583649	-1.956624985	-1.551925659	-1.442242622	-1.873179436	-1.666339874
Q9D7X8;A0A0N4SVX8;A0A0N4SWE8	Q9D7X8	Gamma-glutamylcyclotransferase	Ggct		0.518428809	-0.863621283	0.549571356	0.303089709	6	6	6	33	33	33	-2.240495443	-1.891925812	-1.531176567	-4.28660202	-2.611352444	-1.313035965	-0.674764633	-3.97287035	-1.756993294	-0.525781631
Q9Z0L8	Q9Z0L8	Gamma-glutamyl hydrolase	Ggh		0.072387732	-0.145667839	0.903960828	0.846471359	4	4	4	16.1	16.1	16.1	-0.029987335	-2.814896584	-0.453125954	0.298481941	0.160526276	-0.73260498	-0.608118057	0.59568119	0.473484993	-1.839105606
Q9WTN0;Q9CZZ6;A0A1Y7VJZ1;A0A1Y7VM16;A0A1Y7VNV0;A0A1Y7VMJ4;A0A1Y7VNC9;A0A1Y7VLQ5;A0A1Y7VLK7	Q9WTN0;Q9CZZ6;A0A1Y7VJZ1	Geranylgeranyl pyrophosphate synthase	Ggps1		1.29261621	-0.518502808	0.698095924	0.050978117	8	8	8	23.3	23.3	23.3	-0.672966003	-1.775211334	-0.969758034	-1.487339973	-1.54929924	-0.639188766	-0.6264534	-0.866721153	-1.121935844	-0.607761383
Q9Z2A9;A0A087WSM3;Q80WV0;A0A087WNR3	Q9Z2A9	Gamma-glutamyltransferase 5;Gamma-glutamyltransferase 5 heavy chain;Gamma-glutamyltransferase 5 light chain	Ggt5		0.41070557	0.302622604	1.233384486	0.388413602	9	9	9	17.6	17.6	17.6	-0.230028152	-0.53937149	0.199587822	0.060633659	-0.247711182	0.074234009	-0.631973267	0.344054222	-0.666922569	-1.38939476
Q99JP7;H3BKA5;A2AQN2	Q99JP7	Gamma-glutamyltransferase 7;Gamma-glutamyltransferase 7 heavy chain;Gamma-glutamyltransferase 7 light chain	Ggt7		1.413380228	-1.836346817	0.280029978	0.038602886	10	10	10	19.9	19.9	19.9	-0.481157303	-0.001541138	-0.349272728	-3.270559788	-3.180254459	0.451862335	0.328292847	0.528082848	-0.172787666	0.763498306
P06880	P06880	Somatotropin	Gh1		1.06179552	-3.762914324	0.073663087	0.086737017	12	12	12	55.6	55.6	55.6	1.415916443	0.422306061	-4.613232613	-3.58752346	-2.02312851	3.413440704	3.806430817	-3.276262999	0.812249184	5.673051834
Q91VC9;A0A286YDK2	Q91VC9	Growth hormone-inducible transmembrane protein	Ghitm		0.117672103	0.092522812	1.066233054	0.762654605	4	4	4	9.5	9.5	9.5	0.522314072	-0.492465973	-0.95629406	0.007897377	0.519462585	-0.258544922	-0.223134995	0.072722435	-0.157631874	-0.295110703
P16043	P16043	Somatoliberin	Ghrh		0.18279811	-0.205741668	0.867092813	0.656450359	4	4	4	37.9	37.9	37.9	-1.932239413	-1.120758057	-0.599604607	-2.438825369	-2.9211905	-1.922557831	-1.707866669	-1.214943886	-1.327149391	-1.81139183
Q99MR1;A0A0G2JGR7	Q99MR1	PERQ amino acid-rich with GYF domain-containing protein 1	Gigyf1		0.028707732	0.07025032	1.049898835	0.936035387	5	5	5	5.7	5.7	5.7	-2.075265884	-2.075860977	-2.225561619	-1.154942513	0.678264618	-1.374477386	-1.747844696	-1.458355904	0.72409153	-3.348031521
Q99JY3;D6RGS2;D3YWB5	Q99JY3	GTPase IMAP family member 4	Gimap4		1.885340589	0.774083042	1.710102787	0.013021452	5	5	5	18.3	18.3	18.3	-2.190320969	-1.81108284	-1.588726997	-1.341073036	-1.328681946	-1.975204468	-2.142011642	-2.403626442	-3.022046089	-2.587412357
Q9Z0G0;A0A1D5RML2;Q8R5M0	Q9Z0G0	PDZ domain-containing protein GIPC1	Gipc1		0.23221745	0.335493994	1.261809392	0.58584476	7	7	7	22.8	22.8	22.8	-1.845434189	-1.820735931	-0.995324135	-2.042380333	-0.70132637	-1.537984848	-3.901110411	-1.426938057	-1.086146355	-1.130491257
Q5F258;Q68FF6	Q5F258;Q68FF6	ARF GTPase-activating protein GIT1	Git1		0.973742325	-0.405970764	0.754728278	0.106232567	21	21	17	29.6	29.6	24.6	-0.594055176	-0.242347717	-0.386023521	-0.604851723	-1.021131516	0.21269989	-0.142148972	-0.533211708	-0.607708931	0.251813889
P23242;A0A1W2P8A3;A0A1W2P793	P23242	Gap junction alpha-1 protein	Gja1		0.342534698	-0.078436661	0.947083373	0.454428229	16	16	16	54.5	54.5	54.5	2.916168213	2.701482773	2.836325645	2.652035713	2.705905914	2.823062897	3.097333908	2.69617939	2.621378899	2.966146469
Q00977	Q00977	Gap junction beta-2 protein	Gjb2		0.475420759	1.288905382	2.443425948	0.33464107	5	5	5	23	23	23	1.404565811	-1.317150116	0.934979439	0.542984962	-3.300477982	0.127929688	-3.277626753	-1.195673943	0.341118813	-4.175372601
P70689;E0CX48	P70689;E0CX48	Gap junction beta-6 protein;Gap junction protein	Gjb6		0.873874182	0.246470642	1.186301437	0.133698279	4	4	4	19.5	19.5	19.5	1.598371506	1.515058517	1.346360207	1.350697517	1.312646866	0.806692123	1.228427887	1.564639091	1.347659111	0.94336319
Q921C1	Q921C1	Gap junction gamma-3 protein	Gjc3	+	1.996092345	-2.153329134	0.224793288	0.010090383	6	6	6	17.5	17.5	17.5	-2.63627243	-3.279561043	-1.610705376	-3.995289087	-1.264083862	-0.262216568	0.207180023	0.453536034	-0.626677513	-1.791088104
P23780;A0A1L1SSJ7	P23780	Beta-galactosidase	Glb1		0.01318518	-0.004117966	0.997149713	0.970096236	10	10	10	17.3	17.3	17.3	0.032720566	0.339502335	-0.144230843	0.113154411	-0.169960022	0.122564316	0.122198105	0.122532845	-0.107094765	-0.068424225
F8WHM5;Q61543;F6RSH1;E9PWD8	F8WHM5;Q61543	Golgi apparatus protein 1	Glg1		0.723446712	0.174445724	1.128530746	0.189039817	49	49	49	42	42	42	1.703306198	1.159832001	1.342694283	1.241370201	1.332197189	1.28858757	0.98579216	1.255301476	1.371787071	1.005702972
Q9CYL5;B1AWD6	Q9CYL5	Golgi-associated plant pathogenesis-related protein 1	Glipr2		0.608444288	0.542259216	1.456251178	0.246351784	6	6	6	53.2	53.2	53.2	0.694223404	0.984476089	-0.007605553	0.034895897	-0.662820816	-0.366382599	-0.522462845	-0.664216042	0.887568474	-1.002634048
Q9CPU0;A0A494BAF7;A0A494BBE7;A0A494B970	Q9CPU0;A0A494BAF7;A0A494BBE7	Lactoylglutathione lyase	Glo1		0.255758153	-0.106504822	0.928835603	0.554934656	9	9	9	46.2	46.2	46.2	1.690750122	2.175802231	2.322178841	2.591073036	2.021484375	2.225826263	2.25916481	2.245934486	2.03564167	2.567245483
Q9CPV4;E9Q197;F6ZTG3;E9Q055;E9Q2R6;F7BB55	Q9CPV4;E9Q197;F6ZTG3	Glyoxalase domain-containing protein 4	Glod4		1.113236773	0.227416229	1.17073636	0.077048329	21	21	21	67.4	67.4	67.4	2.063011169	2.338056564	2.000721931	1.67331028	1.990545273	1.922058105	1.716257095	1.724516869	1.77984333	1.785888672
Q9CQM9;A0A1B0GS58;A0A1B0GT04;A0A1B0GSD3	Q9CQM9;A0A1B0GS58	Glutaredoxin-3	Glrx3		1.232000661	-0.318323517	0.802001302	0.058613727	8	8	8	26.4	26.4	26.4	0.201658249	0.266925812	0.466897011	0.801125526	0.21918869	0.675573349	0.837627411	0.57732296	0.476788521	0.980100632
Q80Y14;A0A1Y7VN70	Q80Y14;A0A1Y7VN70	Glutaredoxin-related protein 5, mitochondrial	Glrx5		1.688687233	-0.294132996	0.815562307	0.02047919	3	3	3	29.6	29.6	29.6	0.362016678	0.556301117	0.37391758	0.613999367	0.304597855	1.062494278	0.619472504	0.63884449	0.686987877	0.673698425
D3Z7P3;D3Z7P4;F6U529;F7B327	D3Z7P3;D3Z7P4	Glutaminase kidney isoform, mitochondrial	Gls		0.255389611	-0.18702507	0.878415204	0.555405773	20	20	20	45.4	45.4	45.4	0.412546158	1.421731949	0.933030128	0.411362648	0.941232681	1.110137939	1.014160156	0.456843376	0.642865181	1.831022263
Q6NSU3	Q6NSU3	Glycosyltransferase 8 domain-containing protein 1	Glt8d1		1.630429661	0.895690298	1.860499881	0.023419107	2	2	2	6.7	6.7	6.7	-2.041154861	-2.279568195	-2.084669113	-1.774430275	-3.283422947	-3.06603241	-2.867967606	-3.616069555	-2.749667168	-3.641960144
D3Z1H8;D3Z1H9;Q9JL62	D3Z1H8;D3Z1H9;Q9JL62	Glycolipid transfer protein	Gltp		0.032743378	-0.034144974	0.976610386	0.927377643	9	9	9	55.3	55.3	55.3	0.165645599	0.419719696	0.973792076	0.111014366	0.371082306	0.033334732	1.642827988	0.094046593	0.632817268	-0.191047668
P26443;F7CFA5	P26443	Glutamate dehydrogenase 1, mitochondrial	Glud1		0.781043077	0.192166901	1.142478409	0.165560574	31	31	31	62	62	62	4.761899948	4.699766159	4.681117058	4.670287132	4.780845642	4.465583801	4.584962845	4.087124825	4.679375648	4.816034317
P15105;D3YVK1	P15105	Glutamine synthetase	Glul		0.39286173	-0.303094101	0.810512252	0.404704721	18	18	18	49.9	49.9	49.9	5.0164814	5.364883423	5.398274422	4.858548164	4.560346603	5.419378281	5.574554443	4.307374001	5.215903282	6.19679451
D3YYT1;Q922P9	D3YYT1;Q922P9	Putative oxidoreductase GLYR1	Glyr1		0.398388622	0.224131012	1.168073463	0.399587025	13	13	13	24.1	24.1	24.1	0.00019455	-0.266906738	-0.825745583	-1.055968285	-1.047704697	-0.403133392	-0.878803253	-1.003283501	-0.830927849	-1.200637817
E9Q317;O55128;D3YY73;D3Z2N9;D3YY55	E9Q317;O55128;D3YY73;D3Z2N9	Histone deacetylase complex subunit SAP18	Gm10094;Sap18		1.170857804	0.437739182	1.354480085	0.067474892	9	9	9	39.5	39.5	39.5	-0.382921219	0.604169846	-0.278241158	-0.333317757	-0.251607895	-0.482290268	-0.327848434	-0.804181099	-0.445914268	-0.77038002
E9Q2E4;Q6GQX8;A0A0J9YUS1	E9Q2E4	HECT domain E3 ubiquitin protein ligase 4	Gm15800		0.272571801	0.445651722	1.361929214	0.533861004	12	12	12	3.3	3.3	3.3	0.250074387	0.724967957	0.279601097	0.179787636	0.084428787	0.353210449	0.626596451	0.39244175	-2.832120419	0.750473022
E9PZF0;Q01768;Q5NC79	E9PZF0;Q01768	Nucleoside diphosphate kinase;Nucleoside diphosphate kinase B	Gm20390;Nme2		1.143663586	-0.190260315	0.876447564	0.071835053	15	15	6	67.4	67.4	22.1	3.95281601	3.793628693	3.999033928	4.083558083	3.756093979	4.066436768	4.099157333	4.238844872	3.880160332	4.251832962
E9PY39;B7ZBY7;Q9CZY3;B7ZBY6;Q99LQ7	E9PY39;B7ZBY7;Q9CZY3	Ubiquitin-conjugating enzyme E2 variant 1	Gm20431;Ube2v1		1.587592034	-0.373745728	0.7717761	0.02584687	8	8	4	25.3	25.3	15.6	2.39091301	2.593132019	2.694264412	2.976452827	2.643135071	2.976234436	2.977298737	2.779852867	3.045538902	3.387701035
G3UYJ7;G3UX05;G3UX71;G3UYL6;A0A1W2P6L1	G3UYJ7;G3UX05	Predicted gene 20441	Gm20441;Gstt3		0.270895627	-0.122032928	0.91889191	0.535925439	9	9	0	38.1	38.1	0	0.655887604	0.175504684	0.683264732	0.393185616	0.446779251	0.537366867	0.645595551	0.308571815	0.283354759	1.189897537
B8JJN0;B8JJM5;P04186;F6VQX8;F6XQ00;B8JJM6;H3BK95;F6W2T4;B8JJM3;F6ZCY7;B8JJM9;CON__Q3KUS7	B8JJN0;B8JJM5;P04186;F6VQX8;F6XQ00;B8JJM6;H3BK95	Complement factor B;Complement factor B Ba fragment;Complement factor B Bb fragment	Gm20547;Cfb	+	2.893405743	2.073173857	4.208114199	0.001278187	22	22	21	16.9	16.9	16	-1.466892242	0.214828491	0.373270988	-0.228484154	-1.495862961	-2.461282492	-3.014028549	-2.168398857	-2.706879616	-2.618419647
A2A4P4;A2A4P3;Q3THG9	A2A4P4;A2A4P3;Q3THG9	Alanyl-tRNA editing protein Aarsd1	Gm27029;Aarsd1		1.432106704	-0.408507919	0.753402163	0.036973733	10	10	10	21	21	21	-0.199550629	-0.71314621	-0.467986107	-1.080462456	-0.846544266	-0.295578003	-0.288965225	-0.419754982	-0.201142311	-0.059709549
Q60648	Q60648	Ganglioside GM2 activator	Gm2a		0.982164997	0.682905674	1.605369812	0.104192151	3	3	3	20.2	20.2	20.2	0.066581726	-0.460611343	-0.162241936	-0.534087181	-0.445400238	-0.460266113	-0.821855545	-0.250906944	-1.145661354	-2.271597385
Q3V460	Q3V460	Gene model 561, (NCBI)	Gm561		0.149516734	0.069868088	1.049620708	0.708733997	2	2	2	22.4	22.4	22.4	-1.090402603	-1.50210762	-1.259331703	-1.068751335	-1.176612854	-1.063234329	-1.62361908	-1.74434185	-1.014479637	-1.000871658
Q8K0C9	Q8K0C9	GDP-mannose 4,6 dehydratase	Gmds		1.090124213	1.091070509	2.13032052	0.081259807	8	8	8	25.5	25.5	25.5	-0.055631638	-0.575183868	-0.784356117	-0.481339455	-1.511144638	-3.520034552	-0.905122757	-1.497303963	-2.095194817	-0.845352173
Q9CQI3;A0A2I3BR94;A0A2I3BPS1	Q9CQI3;A0A2I3BR94;A0A2I3BPS1	Glia maturation factor beta	Gmfb		1.708184635	-0.525565338	0.694686835	0.019580121	8	8	7	55.6	55.6	49.3	-0.496362686	-0.19565773	0.108496666	-0.031935692	-0.322246552	0.576328278	0.468538284	0.169983864	-0.152615547	0.627885818
Q922H4;D3Z0T7;D3Z2L8;D3YVK2;D3Z2T0;D3Z5Z5;D3Z3L0;D3Z3M0;A0A087WPV7	Q922H4	Mannose-1-phosphate guanyltransferase alpha	Gmppa		0.13301977	-0.092085648	0.938165499	0.736173585	7	7	7	23.6	23.6	23.6	-1.196012497	-1.31552124	-1.838324547	-1.803174019	-1.496145248	-1.013326645	-2.273939133	-1.175988197	-1.592684746	-1.132810593
Q8BTZ7	Q8BTZ7	Mannose-1-phosphate guanyltransferase beta	Gmppb		0.118672442	-0.083524323	0.943749367	0.760899954	8	8	8	28.3	28.3	28.3	-0.595027924	-0.175201416	-0.550652504	-1.269850731	-1.197570801	-0.334522247	-0.751008987	-0.891510963	-1.128777504	-0.264862061
Q99L27;A0A2I3BQX8;A0A2I3BRT9	Q99L27	GMP reductase 2	Gmpr2		0.270560353	0.256738281	1.194774442	0.536339332	11	11	10	33.3	33.3	30.5	-0.67040062	-1.510799408	-0.756175041	-1.004509926	-2.341481209	-2.402779579	-1.02756691	-1.66159153	-1.408148766	-1.066970825
Q3THK7	Q3THK7	GMP synthase [glutamine-hydrolyzing]	Gmps		0.062342691	-0.034483337	0.976381363	0.866278048	22	22	22	39.8	39.8	39.8	-0.739505768	-0.031511307	-0.300995827	-0.282652855	-0.661956787	-0.722530365	-0.369653702	-0.381297112	-0.539488792	0.168764114
P21278	P21278	Guanine nucleotide-binding protein subunit alpha-11	Gna11		0.650250611	0.276126862	1.210939562	0.223742965	17	11	10	51.8	34.5	29.2	2.829828262	2.655761719	2.335169792	1.918534279	2.014831543	2.079694748	2.258363724	1.640019417	2.171235085	2.224178314
P27600;A0A0G2JG40	P27600;A0A0G2JG40	Guanine nucleotide-binding protein subunit alpha-12	Gna12		0.146771442	0.173220062	1.127572394	0.713228286	7	6	6	15.6	13.5	13.5	-1.912355423	-1.842512131	-2.435219765	-2.363677025	-1.283988953	-1.214935303	-1.508512497	-3.456458092	-1.902535439	-2.621412277
P27601;Q9D034	P27601	Guanine nucleotide-binding protein subunit alpha-13	Gna13		0.321545681	-0.082817841	0.944211631	0.476929646	20	20	19	56.8	56.8	54.6	1.384439468	1.731384277	1.942893028	1.55044651	1.747468948	1.834802628	1.907489777	1.600667	1.782824516	1.644937515
B2RSH2	B2RSH2	Guanine nucleotide-binding protein G(i) subunit alpha-1	Gnai1		1.147149895	-0.807897949	0.571213527	0.071260703	13	5	5	41.2	17.8	17.8	-0.440711975	0.597064972	0.625184059	-0.261487007	0.142576218	1.1208992	1.204008102	0.166489601	0.291966438	1.91875267
P08752;A0A0A6YWA9	P08752	Guanine nucleotide-binding protein G(i) subunit alpha-2	Gnai2		0.061992514	0.020814133	1.014531833	0.866976819	17	17	9	58.3	58.3	34.9	4.726457596	4.997097015	4.921723366	4.504500389	4.858531952	4.720769882	4.985683441	4.497174263	4.895792961	4.804819107
Q9DC51;P50149;A2AE32;P20612;Q3V3I2;A0A0A6YXN0;A0A0A6YXC2;F6QPU5	Q9DC51	Guanine nucleotide-binding protein G(k) subunit alpha	Gnai3		0.2330452	-0.219863892	0.85864644	0.584729225	13	6	6	41.2	21.5	21.5	0.424888611	0.051961899	-0.94186306	0.801739693	0.316492081	0.725925446	0.790802002	0.332047462	-0.596446037	0.500209808
P18872;D3Z2M7;F7BLT7;F6WC15;A2AE31;Q8C040	P18872;D3Z2M7;F7BLT7	Guanine nucleotide-binding protein G(o) subunit alpha	Gnao1		0.505159793	-0.418470383	0.748217501	0.312492938	17	15	15	53.7	47.2	47.2	2.978683472	4.285493851	3.998276711	3.513215065	3.578102112	4.414573669	4.309610367	3.005290031	3.837481499	4.879167557
P21279	P21279	Guanine nucleotide-binding protein G(q) subunit alpha	Gnaq		0.838921189	-0.251955414	0.839757445	0.144903478	19	18	13	56	53.8	38.7	3.565584183	4.026321411	3.819743156	3.200007439	3.793212891	3.793218613	4.050941467	3.768311501	3.945715904	4.106458664
Q6R0H7;P63094;A0A571BEI3;Z4YKV1;A0A571BEM2;A0A571BE25;A0A571BEG2;A2A610;A0A571BGH5	Q6R0H7;P63094;A0A571BEI3;Z4YKV1;A0A571BEM2	Guanine nucleotide-binding protein G(s) subunit alpha isoforms XLas;Guanine nucleotide-binding protein G(s) subunit alpha isoforms short	Gnas		0.331847017	0.09996376	1.071746541	0.465750129	16	15	13	16.3	15.4	13.7	2.702674866	2.588949203	2.777127266	2.170409203	2.372945786	2.539684296	2.367542267	2.354395866	2.6141119	2.236553192
O70443	O70443	Guanine nucleotide-binding protein G(z) subunit alpha	Gnaz		0.658774982	-0.581748962	0.668153292	0.219394137	12	11	11	41.1	38.9	38.9	-0.902376175	0.911226273	0.595612526	0.112002373	0.088459015	1.19499588	0.891708374	-0.039530754	0.10290432	1.563591003
P62874;H3BKR2;H3BLF7	P62874;H3BKR2;H3BLF7	Guanine nucleotide-binding protein G(I)/G(S)/G(T) subunit beta-1	Gnb1		0.092643553	-0.064921188	0.95599754	0.807897839	16	16	10	61.5	61.5	40.3	3.794101715	4.637048721	4.436585426	3.867537498	4.035654068	4.36164856	4.408781052	3.553687096	4.038460732	4.732955933
P62880;E9QKR0;D3Z1M1;D3YZX3;D3Z1T4;E9PWM7;V9GWY1	P62880;E9QKR0;D3Z1M1;D3YZX3;D3Z1T4	Guanine nucleotide-binding protein G(I)/G(S)/G(T) subunit beta-2	Gnb2		0.473492257	-0.130105972	0.913764328	0.336130362	16	10	6	60.3	39.1	31.2	3.853725433	3.693161011	3.681334496	3.946526527	3.670448303	4.055751801	3.985431671	3.484837532	3.837914467	4.131790161
P68040	P68040	Guanine nucleotide-binding protein subunit beta-2-like 1;Guanine nucleotide-binding protein subunit beta-2-like 1, N-terminally processed	Gnb2l1		0.274523173	-0.092505264	0.937892668	0.531467641	18	18	18	58.4	58.4	58.4	3.355506897	3.098686218	2.880604744	2.577736855	3.002523422	3.162889481	3.031545639	2.879117012	3.071200371	3.232831955
P29387;A0A0A6YVN9	P29387	Guanine nucleotide-binding protein subunit beta-4	Gnb4		0.836948813	-0.540725327	0.687425214	0.145563063	10	4	4	28.2	14.1	14.1	-0.156478882	0.179077148	-1.565094948	-0.611767769	-0.383995056	-0.412004471	0.364498138	-0.092400551	-0.128468513	0.433742523
P62881	P62881	Guanine nucleotide-binding protein subunit beta-5	Gnb5	+	1.838967045	-1.373887539	0.38585012	0.014488818	8	8	8	21.3	21.3	21.3	-3.210279942	-2.430258512	-3.130910873	-3.482953548	-2.814532042	-1.837064743	-1.218269348	-2.419989586	-2.428832054	-0.295341492
P61953;Q61012	P61953	Guanine nucleotide-binding protein G(I)/G(S)/G(O) subunit gamma-11	Gng11		1.352128069	-1.704741383	0.306776232	0.044450017	3	3	3	35.6	35.6	35.6	-3.097858667	-2.643997669	-2.312641859	0.1521101	-0.685001373	0.235839844	0.446908951	0.8537817	-1.191205025	-0.409008026
A0A0N4SVT3;A0A0N4SW28;Q9DAS9	A0A0N4SVT3;A0A0N4SW28;Q9DAS9	Guanine nucleotide-binding protein G(I)/G(S)/G(O) subunit gamma-12	Gng12		1.660989325	-0.394268417	0.760875114	0.021827836	5	5	5	84.6	84.6	84.6	2.796772003	2.763557434	2.895192146	2.986592293	3.136936188	3.318302155	3.723567963	2.995369911	3.351696968	3.161455154
P63213	P63213	Guanine nucleotide-binding protein G(I)/G(S)/G(O) subunit gamma-2	Gng2	+	2.170059035	-1.03728981	0.487241928	0.006759911	4	4	4	59.2	59.2	59.2	0.035581589	1.601762772	0.994311333	0.863825798	1.352876663	2.034151077	1.969507217	1.93651104	1.73190403	2.362733841
Q80SZ7;A0A3B2WD42;D3Z7Q3	Q80SZ7	Guanine nucleotide-binding protein G(I)/G(S)/G(O) subunit gamma-5	Gng5		0.086030764	0.102809143	1.073862399	0.820293436	6	6	6	88.2	88.2	88.2	2.740505219	2.911916733	1.088194847	2.88390255	2.885427475	3.0064888	2.494558334	2.37712574	2.654303551	1.463424683
Q61016;G3X9Q2;D3Z483	Q61016;G3X9Q2;D3Z483	Guanine nucleotide-binding protein G(I)/G(S)/G(O) subunit gamma-7;Guanine nucleotide-binding protein subunit gamma	Gng7		1.288322206	-1.740190411	0.299330167	0.051484654	4	4	4	64.7	64.7	64.7	0.030618668	0.618715286	-0.063803673	0.458096504	-2.799878597	2.36665535	1.02318573	0.307091713	0.791323662	2.456443787
P36916	P36916	Guanine nucleotide-binding protein-like 1	Gnl1		1.156224586	-0.443393326	0.735402851	0.069787142	18	18	18	30.1	30.1	30.1	-0.926610947	-0.255147934	-1.057997704	-1.013390541	-1.210090637	-0.321346283	-0.715112686	-0.466843605	-0.724066734	-0.018901825
O88958;A0A494B9X2;D3Z0R5;A0A494BB68	O88958;A0A494B9X2;D3Z0R5;A0A494BB68	Glucosamine-6-phosphate isomerase 1	Gnpda1		0.229379502	-0.20119369	0.869830565	0.589685566	6	6	5	23.9	23.9	19.7	-1.307575226	-0.351276398	-0.31899929	-1.288052559	-1.807693839	-0.347112656	-1.547277451	-0.819941521	-0.505232811	-0.848064423
Q9CRC9;D3YWR1	Q9CRC9;D3YWR1	Glucosamine-6-phosphate isomerase 2;Glucosamine-6-phosphate isomerase	Gnpda2		0.333345664	0.49188962	1.406285601	0.464145705	6	5	5	31.9	27.5	27.5	-1.632236481	-0.979122162	-0.885849953	-1.068938255	-3.359706163	-2.492758751	-1.195453644	-3.620379925	-1.502078056	-1.574630737
Q8BFR4;A0A1W2P8D3	Q8BFR4	N-acetylglucosamine-6-sulfatase	Gns		0.811546427	0.630632448	1.548243563	0.154331143	9	9	9	17.1	17.1	17.1	-1.296262741	-1.090576172	-0.494362831	-1.226777077	-1.278522491	-1.277673721	-3.149975061	-1.080967903	-1.641015053	-1.390031815
Z4YJU8;A0A6I8MWY5;E9PUQ5;A0A6I8MX07;Q921M4;A2AN45;A2AN48;A2AN46	Z4YJU8;A0A6I8MWY5;E9PUQ5;A0A6I8MX07;Q921M4	Golgin subfamily A member 2	Golga2		0.187885914	-0.131803417	0.912689844	0.648804848	12	12	12	15.9	15.9	15.9	-1.579000473	-2.554072857	-1.697709084	-1.192475319	-1.309846878	-1.501939774	-1.428272247	-1.289004326	-1.368859291	-2.086011887
A0A0R4J1H6;E9QP99;P55937;D3Z0Q8	A0A0R4J1H6;E9QP99;P55937	Golgin subfamily A member 3	Golga3		0.124781953	0.040928268	1.028775555	0.750270805	21	21	21	18.4	18.4	18.4	-1.685094833	-2.231237411	-2.003512383	-1.834342003	-1.618228912	-1.863796234	-1.734958649	-1.921366692	-2.048039436	-2.008895874
Q91VW5;A0A1D5RLV4;A0A1D5RME8;A0A1D5RLC6;A0A1D5RM19;A0A1D5RL95;A0A1D5RLH4	Q91VW5;A0A1D5RLV4	Golgin subfamily A member 4	Golga4		0.829358196	1.095249557	2.136500356	0.148129584	21	21	21	10.7	10.7	10.7	-0.554389954	-1.039239883	-2.859339237	-0.812239647	-1.458776474	-0.991718292	-3.553591251	-1.278130531	-3.540636539	-2.836156368
Q9QYE6;A0A1Y7VMD3	Q9QYE6	Golgin subfamily A member 5	Golga5		0.506927264	-0.589001846	0.664802703	0.311223753	17	17	17	26.9	26.9	26.9	-1.228540421	-1.478191376	-1.488211632	-4.04282093	-1.4783535	-1.318424225	-1.852003098	-1.120158195	-1.082417488	-1.398105621
Q91W53	Q91W53	Golgin subfamily A member 7	Golga7		0.180353118	0.681242371	1.603520025	0.660156467	5	5	5	38.7	38.7	38.7	1.424123764	1.137353897	1.551865578	-3.433632851	1.594068527	-2.942908764	-2.990015507	1.168704033	2.135655403	1.496131897
E9PVZ8;E9QAH1;Q9CTU9	E9PVZ8;E9QAH1	Golgi autoantigen, golgin subfamily b, macrogolgin 1	Golgb1		1.300640858	0.311779404	1.241237685	0.050044821	72	72	72	23.7	23.7	23.7	-0.480884552	-0.918954849	-0.763394356	-0.248005867	-0.635408401	-0.965141296	-0.909574509	-0.660487175	-1.070014	-1.000328064
D3YVW2;Q8BXA1;F6RUD1	D3YVW2;Q8BXA1	Golgi integral membrane protein 4	Golim4		0.233086908	0.205664063	1.153217042	0.584673071	15	15	15	22.4	22.4	22.4	-0.801195145	-0.757001877	-0.939023018	-1.235947609	-0.606842041	-1.402273178	-1.810703278	-0.328091621	-0.163655281	-1.663606644
Q9CRA5;Q05BZ0	Q9CRA5	Golgi phosphoprotein 3	Golph3		0.136295371	-0.278247833	0.824591884	0.730641993	7	7	6	28.5	28.5	24.2	0.396244049	-0.910539627	-0.029292107	-3.10362649	-0.186857224	-2.106383562	-0.819288254	0.474844933	0.40708828	-0.399093628
H3BJ82;H3BJ07;Q8R088;H3BJ12;K3W4Q3;H3BJN5;K3W4N3;H3BKI7;H3BJI3	H3BJ82;H3BJ07;Q8R088;H3BJ12;K3W4Q3;H3BJN5;K3W4N3;H3BKI7	Golgi phosphoprotein 3-like	Golph3l		0.479901261	0.507560921	1.421644672	0.331206414	6	5	5	18.4	14	14	-3.806758404	-1.833158493	-1.962193489	-1.894862175	-1.64733696	-2.901512146	-2.682332993	-1.972624779	-3.703769207	-2.421875
A2ATI9;Q99JX3;A2ATI8;A2ATI6	A2ATI9;Q99JX3;A2ATI8;A2ATI6	Golgi reassembly-stacking protein 2	Gorasp2		0.809481635	0.819936132	1.76532784	0.155066636	7	7	7	17.6	17.6	17.6	-0.648488998	-0.518825531	-0.997088432	-1.069329262	-1.522346497	-2.548539877	-3.297272682	-1.153981209	-1.149672508	-0.706293106
O88630	O88630	Golgi SNAP receptor complex member 1	Gosr1		0.718270644	-0.51271677	0.700901312	0.191306337	5	5	5	20	20	20	-1.180263519	-2.059326172	-1.157355309	-2.808297634	-1.329093933	-1.528547287	-0.839992523	-1.569518089	-1.215901375	-0.816793442
P05201;F7ALS6	P05201	Aspartate aminotransferase, cytoplasmic	Got1		0.809368989	-0.523595047	0.695636218	0.155106862	25	25	25	65.4	65.4	65.4	2.520391464	3.605861664	2.94064045	2.892794609	2.619342804	3.602582932	3.766479492	2.644938469	3.003088951	4.179916382
P05202	P05202	Aspartate aminotransferase, mitochondrial	Got2		0.137467487	-0.064983368	0.955956338	0.728672723	29	29	29	64.4	64.4	64.4	4.679609299	4.67448616	4.589091301	4.389029503	4.281208038	4.904039383	4.499322891	4.038371086	4.568379402	4.928228378
O35930	O35930	Platelet glycoprotein Ib alpha chain	Gp1ba	+	2.421247745	3.778658152	13.72427612	0.003790987	9	9	9	14.7	14.7	14.7	0.547246933	1.752893448	2.434908867	3.316937447	2.454025269	-3.147134542	-2.688153267	-0.162138939	-3.117770672	0.727918625
B2RR03;P56400	B2RR03;P56400	Platelet glycoprotein Ib beta chain	Gp1bb	+	2.917914405	2.883904505	7.38145133	0.001208052	5	5	5	25.7	25.7	25.7	0.015727997	-0.185447693	0.732163429	0.723557472	1.14166832	-0.824094772	-3.912914991	-2.174827814	-3.200815439	-1.879199982
Q9QZU3;O08742	Q9QZU3;O08742	Platelet glycoprotein V	Gp5	+	1.712882857	1.76974411	3.409934696	0.019369444	7	7	7	13.6	13.6	13.6	-3.374346733	-0.919900894	-0.268565178	-0.451954842	-0.686494827	-2.282279015	-3.522729158	-2.648031712	-3.094383478	-3.002559662
Q9QZF2	Q9QZF2	Glypican-1;Secreted glypican-1	Gpc1		0.072246581	0.127325249	1.092266764	0.846746517	13	13	13	31.8	31.8	31.8	-2.564027786	-1.356121063	-2.495463371	-2.039963722	-1.829294205	-1.087804794	-1.456834793	-3.240353823	-3.982673407	-1.153829575
P51655	P51655	Glypican-4;Secreted glypican-4	Gpc4		0.277877079	-0.223826218	0.856291424	0.527379108	8	6	6	18	13.5	13.5	-0.943691254	-2.168136597	-1.350270271	-0.824650764	-1.600809097	-0.924407959	-0.938501358	-1.231051445	-2.027762413	-0.64670372
Q8R3X6;Q9R087	Q8R3X6;Q9R087	Glypican-6;Secreted glypican-6	Gpc6		0.923785649	-0.37101593	0.773237799	0.11918301	13	13	11	30.1	30.1	25.7	-0.378091812	-0.769393921	-0.77695179	-1.233391762	-0.729066849	-0.307828903	-1.005783081	-0.11253643	-0.472876549	-0.132791519
B0R058;Q8C0L9	B0R058;Q8C0L9	Glycerophosphocholine phosphodiesterase GPCPD1	Gpcpd1		0.351926078	-0.258711004	0.835834374	0.444706955	6	6	6	14.9	14.9	14.9	-3.0858953	-2.891033173	-3.243353844	-3.510930061	-3.51212883	-2.490280151	-2.901836395	-2.807703972	-2.603032112	-4.146933556
E0CXN5;P13707	E0CXN5;P13707	Glycerol-3-phosphate dehydrogenase [NAD(+)];Glycerol-3-phosphate dehydrogenase [NAD(+)], cytoplasmic	Gpd1		0.373929328	-0.850159311	0.554723477	0.4227374	15	14	14	38.7	36.5	36.5	-3.48888588	0.231801987	0.47468853	-0.729865074	-0.906770706	0.400285721	0.904203415	-2.764755011	-0.024991035	1.317022324
Q3ULJ0;D3Z0L6;Q6NXY9	Q3ULJ0	Glycerol-3-phosphate dehydrogenase 1-like protein	Gpd1l		0.798170404	-0.267421341	0.830803189	0.159158411	17	17	16	43.9	43.9	43.9	0.904401779	1.35187912	1.390807152	1.183749199	0.816198349	1.548843384	1.527839661	1.100001335	1.091094017	1.716363907
Q64521;A2AQR0	Q64521;A2AQR0	Glycerol-3-phosphate dehydrogenase, mitochondrial;Glycerol-3-phosphate dehydrogenase	Gpd2		1.557490969	0.323342514	1.251226102	0.027701866	47	47	47	69.9	69.9	69.9	2.586149216	2.81162262	2.618182182	2.252411842	2.607814789	2.259237289	2.105628967	2.187516212	2.152760506	2.554325104
A0JNY3;Q8BUV3	A0JNY3;Q8BUV3	Gephyrin;Molybdopterin adenylyltransferase;Molybdopterin molybdenumtransferase	Gphn		0.873940662	-0.731204987	0.602400559	0.133677815	23	23	23	35.2	35.2	35.2	-1.079282761	0.06397438	-0.390776634	-0.895888329	-0.579374313	0.348110199	0.194684982	-1.135521889	0.060757637	1.306646347
P06745;A0A0U1RP97;A0A0U1RQ18;CON__Q3ZBD7;A0A0U1RQ72	P06745	Glucose-6-phosphate isomerase	Gpi		0.049652257	0.025534439	1.017856682	0.891964856	25	25	25	53.6	53.6	53.6	4.476608276	4.873607635	4.53510952	4.643874168	4.10008812	4.328094482	4.470319748	4.296627998	4.39482975	5.011743546
Q8VCU2;O70362	Q8VCU2;O70362	Phosphatidylinositol-glycan-specific phospholipase D	Gpld1		0.450470687	0.431304646	1.348452447	0.354429052	8	8	8	9.4	9.4	9.4	-1.994853973	-1.97813797	-1.836627007	-0.851128578	-2.028800964	-1.618560791	-3.659065723	-1.757229805	-1.991448402	-1.819766998
P35802	P35802	Neuronal membrane glycoprotein M6-a	Gpm6a		0.3858347	-0.521904755	0.696451718	0.411306242	9	9	9	22.7	22.7	22.7	1.616792679	3.435560226	2.808293343	3.107653618	2.260322571	3.692342758	3.775562286	1.524722099	2.499211311	4.346307755
P35803;A2AEG6;H3BIV8	P35803;A2AEG6	Neuronal membrane glycoprotein M6-b	Gpm6b		0.588680275	-0.658024979	0.633745288	0.257821853	11	11	4	30.5	30.5	9.1	1.033102036	1.921672821	1.362740517	1.71252346	1.57194519	2.793889999	2.38250351	0.579369545	1.545790672	3.590555191
Q91WD0	Q91WD0	Protein GPR108	Gpr108		0.305469552	-0.485161591	0.714417046	0.494914807	3	3	3	8.1	8.1	8.1	-0.873401642	-2.789744139	-3.286512136	-0.969870567	-1.530477524	-1.035797119	-1.205581665	-0.549717903	-0.994505882	-3.238595486
Q8C419	Q8C419	Probable G-protein coupled receptor 158	Gpr158		1.006362343	-1.509589338	0.351211177	0.098545695	18	18	18	17.2	17.2	17.2	-3.858932495	-2.033851624	-2.802132607	-2.826369286	-3.37515831	0	-1.565275192	-3.526551485	-2.634062767	0.377391815
[truncated: 2,515 more rows]
