# Supplementary material for: Changes in the Proteome of the Circle of Willis during Aging Reveal Signatures of Vascular Disease
Source: Oxid Med Cell Longev. 2024 Jun 26;2024:4887877. doi: 10.1155/2024/4887877 (PMC11221951; doi:10.1155/2024/4887877)
Supplement: Supplementary 4 — List of all significantly dysregulated proteins in the aged cerebral arteries of the circle of Willis. [file 4887877.f4.txt]

List of all significantly dysregulated proteins in the aged cerebral arteries of circle of Willis
Upregulated proteins are in red and down regulated proteins are in blue color
				Aged vs Young	Aged vs Young	Aged vs Young	Aged vs Young	Aged vs Young							Aged LFQ Intensity					Young LFQ Intensity
Protein IDs	Majority protein IDs	Protein names	Gene names	Significant	Adj p-value (-log10)	Fold change (log2)	Fold change	Adj p-value	Peptides	Razor + unique peptides	Unique peptides	Sequence coverage [%]	Unique + razor sequence coverage [%]	Unique sequence coverage [%]	LFQ (log2) intensity aged-1	LFQ (log2) intensity aged-2	LFQ (log2) intensity aged-3	LFQ (log2) intensity aged-4	LFQ (log2) intensity aged-5	LFQ (log2) young-1	LFQ (log2) young-2	LFQ (log2) young-3	LFQ (log2) young-4	LFQ (log2) young-5
A0A075B5P3;A0A0A6YVP0;P01867;P01863;P01865	A0A075B5P3;A0A0A6YVP0;P01867	Ig gamma-2B chain C region	Ighg2b	+	4.324941338	6.058868837	66.66551828	4.73215E-05	12	12	11	52.7	52.7	47.9	3.526216507	-0.222007751	2.890681267	3.574543953	1.671049118	-3.974664688	-3.372623444	-3.732020617	-4.684140205	-3.09041214
Q61646	Q61646	Haptoglobin;Haptoglobin alpha chain;Haptoglobin beta chain	Hp	+	2.396856601	5.124847841	34.89256719	0.004009991	18	18	18	46.7	46.7	46.7	-3.058362246	3.555614471	3.875603676	0.937310219	1.496961594	-4.262319565	-4.073313713	-2.740785122	-3.267537117	-4.473155975
F6TQW2;A0A0A6YY53;P01864	F6TQW2;A0A0A6YY53;P01864	Ig gamma-2A chain C region secreted form	Ighg2c	+	4.240232228	4.606372499	24.35882266	5.75132E-05	7	6	6	29.5	25.5	25.5	2.342149734	-0.442457199	1.771357536	1.795960426	2.279314041	-3.438654423	-2.564406395	-4.098488808	-2.681433439	-2.502554893
P01837;A0A5H1ZRK8	P01837;A0A5H1ZRK8	Ig kappa chain C region	Igkc	+	3.604955707	4.22949791	18.75882956	0.000248339	6	6	6	76.6	76.6	76.6	2.693347931	2.27910614	3.231017113	3.375891685	3.044509888	-1.376550674	-3.78465271	-0.423144341	-0.27136898	-0.667900085
A0A075B6A0;A0A075B5P6;P01872	A0A075B6A0;A0A075B5P6;P01872	Ig mu chain C region	Ighm	+	4.875404758	4.028623581	16.32061572	1.33228E-05	19	19	19	39.3	39.3	39.3	3.027509689	3.816068649	4.570054054	4.519358635	4.832885742	1.088720322	-0.605535507	0.114819527	0.126156807	-0.101402283
Q9EQI5	Q9EQI5	Chemokine subfamily B Cys-X-Cys	Ppbp	+	2.05571064	3.918814802	15.12449222	0.008796084	4	4	4	50.4	50.4	50.4	1.509683609	2.291067123	2.622254372	2.737233162	3.095676422	-2.130672693	0.661869049	-3.240089893	-4.171339989	1.542074203
O35930	O35930	Platelet glycoprotein Ib alpha chain	Gp1ba	+	2.421247745	3.778658152	13.72427612	0.003790987	9	9	9	14.7	14.7	14.7	0.547246933	1.752893448	2.434908867	3.316937447	2.454025269	-3.147134542	-2.688153267	-0.162138939	-3.117770672	0.727918625
Q9ESB3;A0A0R4J039;A0A338P6H8	Q9ESB3;A0A0R4J039;A0A338P6H8	Histidine-rich glycoprotein	Hrg	+	4.959880167	3.511880493	11.40726077	1.09678E-05	12	12	12	23	23	23	1.519557953	1.599225998	2.090752602	2.36884594	2.59876442	-2.017457962	-1.852712631	-0.644717216	-1.992571831	-0.874795914
F6WR04;O70370	F6WR04;O70370	Cathepsin S	Ctss	+	3.913781249	3.444523406	10.88691585	0.00012196	3	3	3	12.9	12.9	12.9	-0.234958649	-0.102754593	0.669049263	0.818282127	0.69871521	-3.241535425	-3.911417484	-3.892204523	-2.840413094	-1.488713145
E9Q5L2;E9PVD2;A6X935;A0A2K6EDJ7;CON__Q3T052	E9Q5L2;E9PVD2;A6X935;A0A2K6EDJ7	Inter alpha-trypsin inhibitor, heavy chain 4	Itih4	+	4.198709677	3.395691681	10.52458675	6.32835E-05	23	23	23	27.2	27.2	27.2	-0.638683319	1.302890778	1.156558037	1.221514702	0.111057281	-3.026058197	-3.34998703	-2.585503578	-1.999726295	-2.863845825
P39655;Q8C587	P39655;Q8C587	Arachidonate 12-lipoxygenase, 12S-type	Alox12	+	4.411668344	3.387156296	10.46250419	3.87553E-05	23	23	23	42.7	42.7	42.7	-0.037181854	0.255205154	1.072655678	1.10155201	1.680055618	-2.413835526	-3.348258972	-3.013073921	-2.320515633	-1.767810822
A0A075B5M7;A0A0G2JDV4;A0A0B4J1J2;A0A0B4J1J1	A0A075B5M7;A0A0G2JDV4	Immunoglobulin kappa variable 5-39	Igkv5-39	+	1.725558774	3.164633846	8.967052512	0.018812271	3	3	3	47.4	47.4	47.4	-0.437667847	-3.715078831	2.090752602	1.218880653	1.007535934	-2.273345709	-3.36309576	-3.2917099	-4.21512413	-2.51547122
Q64288	Q64288	Olfactory marker protein	Omp	+	1.52427525	3.068127489	8.386840906	0.029903688	8	8	8	55.2	55.2	55.2	-3.412291527	2.172903061	2.008793831	-2.230446815	0.403244019	-3.514825106	-3.741852045	-2.1422472	-3.748179197	-3.251331329
P40936	P40936	Indolethylamine N-methyltransferase	Inmt	+	2.698954659	3.031095743	8.174303124	0.002000071	6	6	6	25	25	25	0.76417923	0.969718933	0.707465172	0.825631142	0.531040192	-2.647589207	-4.001636505	0.129487038	-2.529679775	-2.308025599
Q9Z126;A0A0J9YTR7	Q9Z126;A0A0J9YTR7	Platelet factor 4	Pf4	+	2.392086447	3.005554056	8.030857586	0.004054278	3	3	3	28.6	28.6	28.6	0.662563324	2.035137177	3.006756783	1.930628777	2.352092743	0.101243973	0.021911621	-3.35803628	-1.464003563	-0.34170723
F8VQE2;E9Q0A4;Q9QXL1	F8VQE2;E9Q0A4;Q9QXL1	Kinesin-like protein;Kinesin-like protein KIF21B	Kif21b	+	6.275054592	2.987857962	7.932952781	5.30818E-07	5	3	3	3.4	1.9	1.9	0.102851868	0.751781464	0.777886391	0.539071083	0.108695984	-2.693741322	-2.094590187	-2.867923737	-2.293477058	-2.709270716
B2RR03;P56400	B2RR03;P56400	Platelet glycoprotein Ib beta chain	Gp1bb	+	2.917914405	2.883904505	7.38145133	0.001208052	5	5	5	25.7	25.7	25.7	0.015727997	-0.185447693	0.732163429	0.723557472	1.14166832	-0.824094772	-3.912914991	-2.174827814	-3.200815439	-1.879199982
Q3V0K9;D3Z6J7	Q3V0K9	Plastin-1	Pls1	+	2.704345363	2.784445047	6.889718542	0.001975398	14	11	11	25.7	20.2	20.2	-0.418621063	-0.464719772	0.478367805	0.257908821	0.905809402	-2.68960309	-3.808627367	-3.507313728	-2.543164968	-0.614770889
S4R270;A0A5F8MQ05;D3Z6Q9;S4R1B8;S4R2J8;S4R171;S4R1Q1	S4R270;A0A5F8MQ05;D3Z6Q9;S4R1B8;S4R2J8	Bridging integrator 2	Bin2	+	3.297091238	2.72532568	6.613095243	0.000504555	13	11	11	31.5	29.7	29.7	-0.844749451	-0.232254028	0.98596859	0.781279564	1.105442047	-1.932735443	-2.341506958	-2.970744133	-3.076797962	-1.509157181
P21956	P21956	Lactadherin	Mfge8	+	6.303047606	2.725296783	6.612962788	4.97683E-07	25	25	25	52.9	52.9	52.9	4.697364807	4.281541824	4.331624031	3.806210518	4.542602539	1.434232712	1.460199356	1.941971779	1.804001808	1.392454147
P01898;O19441;E9PX63	P01898	H-2 class I histocompatibility antigen, Q10 alpha chain	H2-Q10	+	4.127144243	2.706319237	6.526543968	7.46201E-05	10	5	5	27.7	14.5	14.5	-0.381267548	0.018922806	-0.788739204	0.286494255	0.091365814	-3.35888505	-3.806768894	-2.431474686	-2.552989006	-2.154702425
G3X8X6;Q62230;H9KUZ3;H9KUZ2	G3X8X6;Q62230;H9KUZ3	Sialoadhesin	Siglec1	+	3.628919399	2.655596161	6.301067047	0.000235007	40	40	40	28.2	28.2	28.2	0.821317673	-0.29177475	0.832070351	0.65441227	0.926841736	-1.573709488	-1.81076622	-1.940693855	-1.543782234	-3.466161728
Q80YQ1;P35441;CON__Q28194;E9PWF0;Q05895	Q80YQ1;P35441	Thrombospondin-1	Thbs1	+	4.476593534	2.580854416	5.982939257	3.33739E-05	48	48	47	45.9	45.9	45.3	2.445285797	2.840919495	3.621029854	3.638812065	4.021203995	0.944702148	0.485204697	0.61773777	1.055836678	0.559497833
A0A075B5P4;A0A0A6YWR2;P01868;P01869	A0A075B5P4;A0A0A6YWR2;P01868;P01869	Ig gamma-1 chain C region secreted form;Ig gamma-1 chain C region, membrane-bound form	Ighg1	+	4.255276	2.574095821	5.954976527	5.55551E-05	5	5	5	18.2	18.2	18.2	-0.172674179	-0.820396423	-0.418997765	-0.764224052	-0.742424011	-3.796391964	-2.727268934	-3.414866209	-3.679378271	-2.171290159
Q07456	Q07456	Protein AMBP;Alpha-1-microglobulin;Inter-alpha-trypsin inhibitor light chain;Trypstatin	Ambp	+	2.55013084	2.535147476	5.796361108	0.002817534	6	6	6	18.1	18.1	18.1	-0.778244019	-0.163949966	0.41016674	0.249627113	-0.662677765	-2.43211937	-2.912744522	-0.785475731	-3.596283913	-3.894191742
Q9ESM3	Q9ESM3	Hyaluronan and proteoglycan link protein 2	Hapln2	+	3.510854796	2.472141051	5.548666339	0.000308422	10	10	10	29.9	29.9	29.9	-0.176309586	-1.090105057	0.415829659	-0.209122658	-0.108695984	-3.641638994	-1.727872729	-2.27790308	-2.787625074	-3.094069004
D3Z7X0;D3Z2B3;F6RGT6	D3Z7X0	Acyl-Coenzyme A dehydrogenase family, member 12	Acad12	+	4.203098549	2.303568697	4.936774326	6.26472E-05	14	3	3	25.8	4	4	-0.639564514	-1.759490967	-1.480633736	-0.622275352	-1.270702362	-3.856750965	-3.903564215	-3.53086853	-3.091367245	-2.907959461
A0A0N4SVL8;G3UVV6;B2RPV6	A0A0N4SVL8;G3UVV6;B2RPV6	Multimerin-1	Mmrn1	+	3.674556494	2.287359428	4.88161808	0.000211565	18	18	18	18.6	18.6	18.6	-1.251018524	-0.739179611	-0.556527138	-0.718298912	0.440485001	-2.258281708	-3.207767248	-3.513748407	-2.536793709	-2.744745255
P13634;D3YYQ4	P13634	Carbonic anhydrase 1	Ca1	+	3.626163202	2.260923386	4.792981547	0.000236503	11	11	11	61.3	61.3	61.3	1.874469757	2.018068314	2.897192955	3.181887627	3.588205338	0.213661194	0.608747482	0.737471581	0.661860466	0.033466339
P36371	P36371	Antigen peptide transporter 2	Tap2	+	2.257437812	2.230373192	4.692553495	0.005527926	14	14	14	22.9	22.9	22.9	-0.030286789	0.180351257	-0.691203117	-0.959504128	-0.771129608	-2.774610519	-2.060678482	-1.666014671	-4.763912201	-2.15842247
P29268;H3BJW0	P29268;H3BJW0	Connective tissue growth factor	Ctgf	+	2.157987213	2.204170418	4.608094867	0.006950448	7	7	7	20.4	20.4	20.4	-0.797967911	-0.726581573	-3.320491314	-0.404429436	0.195930481	-3.16357851	-3.323557138	-3.28760314	-3.442702055	-2.856950998
E9PV24	E9PV24	Fibrinogen alpha chain;Fibrinopeptide A;Fibrinogen alpha chain	Fga	+	3.280873336	2.204124069	4.607946828	0.000523753	38	38	36	51.3	51.3	50.2	2.813812256	4.138065338	4.850880623	4.577231407	4.573062897	2.318450928	1.579586029	1.707762718	1.966851234	2.359781265
Q9R118	Q9R118	Serine protease HTRA1	Htra1	+	3.26014379	2.165601921	4.486535794	0.000549359	10	10	10	21.9	21.9	21.9	0.219795227	0.614700317	0.052960396	0.794472694	0.30415535	-1.48597908	-3.195952415	-1.31440258	-1.164822578	-1.680768967
Q9ES46	Q9ES46	Beta-parvin	Parvb	+	2.556292102	2.147846985	4.431659336	0.002777844	12	10	10	39.5	34	34	1.432359695	0.661308289	2.383011818	2.103043556	2.621194839	-0.383125305	-1.668172836	0.263571739	0.061772346	0.187637329
Q00519;A0A3B2WBF8;A0A3B2W454;A0A3B2WDA8;Q5SGK3	Q00519	Xanthine dehydrogenase/oxidase;Xanthine dehydrogenase;Xanthine oxidase	Xdh	+	3.412570149	2.126237488	4.365774117	0.00038675	17	17	16	16.1	16.1	15.4	0.272796631	0.647741318	0.011080742	0.696307182	0.488973618	-1.476772308	-1.778089523	-0.904107094	-1.408617973	-2.94670105
G3X977;Q61703;Q3UEG7;CON__Q9TRI1	G3X977;Q61703;Q3UEG7	Inter-alpha-trypsin inhibitor heavy chain H2	Itih2	+	2.115305701	2.120927811	4.349735907	0.007668215	16	16	16	17.4	17.4	17.4	0.171291351	0.070859909	1.059540749	1.352372169	1.09324646	-3.400175095	-1.260774612	-0.172621727	-0.997395515	-1.026361465
B8JJN0;B8JJM5;P04186;F6VQX8;F6XQ00;B8JJM6;H3BK95;F6W2T4;B8JJM3;F6ZCY7;B8JJM9;CON__Q3KUS7	B8JJN0;B8JJM5;P04186;F6VQX8;F6XQ00;B8JJM6;H3BK95	Complement factor B;Complement factor B Ba fragment;Complement factor B Bb fragment	Cfb	+	2.893405743	2.073173857	4.208114199	0.001278187	22	22	21	16.9	16.9	16	-1.466892242	0.214828491	0.373270988	-0.228484154	-1.495862961	-2.461282492	-3.014028549	-2.168398857	-2.706879616	-2.618419647
Q9QWK4	Q9QWK4	CD5 antigen-like	Cd5l	+	2.768955876	2.030325961	4.084971353	0.001702331	13	13	12	38.4	38.4	36.4	-0.790872574	-2.027719498	0.091212273	-0.25584507	-0.070716858	-3.107934475	-2.35439539	-2.954100847	-1.955010056	-2.834130764
Q9QUM0	Q9QUM0	Integrin alpha-IIb;Integrin alpha-IIb heavy chain;Integrin alpha-IIb light chain	Itga2b	+	3.684332752	2.022234344	4.062124182	0.000206856	27	27	27	35.5	35.5	35.5	1.74146843	1.733324051	2.732863426	2.525984764	3.104700089	0.510293961	0.168731689	-0.184864998	0.678349495	0.55465889
Q61635;A0A1L1SQM2;A6PWD6;Q5NCB2;Q5SVP2;Q5SVP0;Q5NCB3	Q61635	GTP-binding protein	Ifi47	+	2.561590329	2.013223839	4.036832814	0.002744162	20	20	20	50.5	50.5	50.5	0.053659439	-0.4480896	0.066979408	0.150828362	0.259220123	-2.05147934	-2.687228203	-1.048596382	-0.923140526	-3.273077011
Q3UER8;Q8VCM7	Q3UER8;Q8VCM7	Fibrinogen gamma chain	Fgg	+	3.865469205	1.95305481	3.871935204	0.000136311	25	25	25	55.1	55.1	55.1	3.164794922	4.474637985	4.464428902	4.146805763	3.978061676	2.339673996	1.491277695	2.072224617	2.303517342	2.256761551
P06684;A0A0J9YUU3;A0A2I3BQE1;A0A2I3BRQ1;A2AS37;CON__Q1A7A4	P06684	Complement C5;Complement C5 beta chain;Complement C5 alpha chain;C5a anaphylatoxin;Complement C5 alpha chain	C5	+	2.120202426	1.949951172	3.863614549	0.007582241	27	27	27	17	17	17	-0.575969696	1.128406525	0.470866203	0.877160072	0.82988739	-0.729629517	-3.134119034	-0.514523506	-1.390048027	-1.251085281
Q8K558;A6XA75	Q8K558	Trem-like transcript 1 protein	Treml1	+	3.220985397	1.934400558	3.822192815	0.000601194	7	7	7	36.6	36.6	36.6	-0.218622208	0.131746292	1.019371986	1.143115044	1.601257324	-0.895675659	-1.368431091	-1.509324074	-1.054978371	-1.166725159
D3YTY9;A0A0R4J038;O08677;D3Z2B2;A0A338P699;CON__P01045-1;CON__Q2KJ62;CON__P01044-1	D3YTY9;A0A0R4J038;O08677	Kininogen-1;Kininogen-1 heavy chain;Bradykinin;Kininogen-1 light chain	Kng1	+	3.642517831	1.92042923	3.785356636	0.000227762	17	17	14	46.7	46.7	38.5	2.343669891	3.017972946	3.696707726	3.405497551	2.733137131	1.153713226	1.344894409	1.540822029	1.123402596	0.432006836
Q8K1B8;A0A494B9W3;A0A494BBJ8;A0A494B9F7	Q8K1B8;A0A494B9W3;A0A494BBJ8	Fermitin family homolog 3	Fermt3	+	3.425498393	1.906079102	3.747891275	0.000375406	26	26	26	45.4	45.4	45.4	1.117368698	1.661094666	2.360005379	2.415888786	2.914215088	0.253091812	0.018392563	-0.013232231	0.302462578	0.377462387
Q02013	Q02013	Aquaporin-1	Aqp1	+	3.132627909	1.889814138	3.705874791	0.000736838	3	3	3	14.5	14.5	14.5	-0.440977097	-0.707448959	0.190480232	0.537295341	-0.173137665	-2.595564127	-1.857521057	-1.070982933	-2.575911999	-1.942878723
P26262;P04187;Q91Y47	P26262	Plasma kallikrein;Plasma kallikrein heavy chain;Plasma kallikrein light chain	Klkb1	+	2.341518894	1.886604691	3.697639792	0.004554924	17	17	17	28.7	28.7	28.7	-1.244804382	-0.86516571	-0.542359352	-0.246315956	0.038095474	-2.167881012	-3.680673599	-1.290732384	-3.167162895	-1.987123489
Q9QXC1;Q6YJU1;A0A338P7B8	Q9QXC1;Q6YJU1;A0A338P7B8	Fetuin-B	Fetub	+	1.980221288	1.869640398	3.654414799	0.010465951	7	7	7	24.5	24.5	24.5	-2.314131737	0.216981888	-0.472111702	-0.145640373	-1.055196762	-1.867418289	-2.588775635	-2.327325344	-3.927404404	-2.407377005
A2ARA8;G3UYN5;G3UYV5	A2ARA8	Integrin alpha-8;Integrin alpha-8 heavy chain;Integrin alpha-8 light chain	Itga8	+	2.524093039	1.865068436	3.642852133	0.002991624	20	20	20	22.9	22.9	22.9	0.750955582	-0.390966415	-0.326216698	-0.826731682	-0.367925644	-1.957164764	-3.148523331	-0.914906502	-2.30205822	-2.163574219
P41317	P41317	Mannose-binding protein C	Mbl2	+	1.627833164	1.847650814	3.599136489	0.023559542	5	5	5	23	23	23	-1.757349014	-0.982692719	-0.94079113	0.275952339	0.283136368	-3.800018311	-2.790056705	-1.097039223	-3.293806076	-1.379077911
Q9JMD3;G3UYM0;G3UY59;G3UW37;E9PVP0;G3UYN6;G3UY87	Q9JMD3;G3UYM0;G3UY59;G3UW37;E9PVP0	PCTP-like protein	Stard10	+	2.336525748	1.832005024	3.560315331	0.004607595	3	3	3	13.4	13.4	13.4	-0.486345291	-1.688564301	-0.850893974	-0.082571983	-0.520202637	-2.039704561	-2.561453342	-3.709523678	-1.470450401	-3.007471323
Q8K0E8	Q8K0E8	Fibrinogen beta chain;Fibrinopeptide B;Fibrinogen beta chain	Fgb	+	4.456798224	1.806189728	3.497174362	3.49303E-05	35	35	31	68.4	68.4	62.8	2.993835449	3.870290756	4.054820061	4.032605171	3.858627319	2.038295746	1.609975815	2.011944771	1.923195839	2.195817947
P19221;H7BX99;CON__P00735	P19221;H7BX99	Prothrombin;Activation peptide fragment 1;Activation peptide fragment 2;Thrombin light chain;Thrombin heavy chain;Prothrombin	F2	+	4.768502375	1.796233368	3.473122671	1.70411E-05	19	19	19	33.7	33.7	33.7	-0.541261673	0.180095673	-0.437788963	0.202155113	-0.50487709	-2.146295547	-2.15983963	-2.006295204	-1.62381649	-2.146596909
P20918;CON__P06868	P20918	Plasminogen;Plasmin heavy chain A;Activation peptide;Angiostatin;Plasmin heavy chain A, short form;Plasmin light chain B	Plg	+	4.22261843	1.784117126	3.444076352	5.98938E-05	33	33	33	47.8	47.8	47.8	0.501914978	0.66513443	0.31632328	1.294714928	0.774438858	-1.109209061	-1.609178543	-0.707150459	-0.751345634	-1.191175461
Q9QZU3;O08742	Q9QZU3;O08742	Platelet glycoprotein V	Gp5	+	1.712882857	1.76974411	3.409934696	0.019369444	7	7	7	13.6	13.6	13.6	-3.374346733	-0.919900894	-0.268565178	-0.451954842	-0.686494827	-2.282279015	-3.522729158	-2.648031712	-3.094383478	-3.002559662
Q5DTM8;A2AIR2;A2AIR0;A2AIR1	Q5DTM8;A2AIR2	E3 ubiquitin-protein ligase BRE1A	Rnf20	+	1.652618537	1.76255765	3.392991109	0.022252636	9	9	8	10.7	10.7	9.2	-0.022333145	0.0235672	0.1652174	-0.05911541	0.153831482	-0.304958344	-2.327415228	-0.117543221	-2.95067215	-2.85103178
Q07235;A0A087WQ70;A0A087WQM1	Q07235;A0A087WQ70	Glia-derived nexin	Serpine2	+	1.639306183	1.740130472	3.340653781	0.022945304	8	8	8	23.2	23.2	23.2	-1.061670303	-0.452295303	-0.781857491	-0.455000877	0.441759109	-0.88504982	-3.358277798	-0.774479866	-3.131742001	-2.860167742
Q9QZ85;Q3UED7	Q9QZ85	Interferon-inducible GTPase 1	Iigp1	+	3.042916676	1.737079191	3.333595809	0.000905906	11	11	11	31	31	31	0.388807297	-0.23270607	-0.77080822	-1.157837868	-1.012710571	-1.918865204	-2.760651588	-2.619872808	-1.825375557	-2.34588623
O54890	O54890	Integrin beta-3	Itgb3	+	3.257424933	1.695714188	3.239372079	0.000552809	26	26	26	38	38	38	0.833913803	0.964897156	1.836560249	1.531273842	2.371311188	0.269985199	-0.373346329	-0.251946449	-0.23681736	-0.348489761
Q91ZE0	Q91ZE0	Trimethyllysine dioxygenase, mitochondrial	Tmlhe	+	2.603335583	1.688117075	3.222358649	0.002492668	7	7	7	16.4	16.4	16.4	-0.348829269	-1.132522583	-1.194367409	-1.17752552	-1.292705536	-1.831102371	-3.648224354	-2.596171379	-2.135029793	-3.376007795
P49222;Q3UV95	P49222;Q3UV95	Erythrocyte membrane protein band 4.2	Epb42	+	2.230515234	1.665993881	3.173321914	0.005881455	17	16	16	27.5	26.5	26.5	-1.322978973	-0.786979675	0.080599785	-0.690564156	0.52066803	-1.589334488	-2.727052689	-1.407948494	-1.882105827	-2.922782898
Q8BXA5	Q8BXA5	Cleft lip and palate transmembrane protein 1-like protein	Clptm1l	+	2.22855313	1.652401114	3.143563952	0.005908087	4	4	4	7.6	7.6	7.6	-0.766571045	-2.548804283	-0.794394493	-1.159346581	-0.799087524	-3.825017691	-2.256689072	-2.883922338	-3.045253754	-2.319326639
E9PV38;Q6PDB7;Q91WG0;A0A1D5RLQ1;F6Z9B9;Q8QZR3;Q6AW46	E9PV38	Carboxylic ester hydrolase	Ces2g	+	2.52659795	1.624421215	3.083184481	0.002974418	9	9	7	16.8	16.8	13	-0.944234848	-0.829940796	-0.954037666	-1.995043755	-0.859355927	-2.987672329	-2.249214172	-2.936974764	-3.678013563	-1.852844238
Q9JI33;D3Z053	Q9JI33	Netrin-4	Ntn4	+	3.246643621	1.609302902	3.051043824	0.000566704	9	9	9	16.7	16.7	16.7	0.555772781	-0.116352081	0.624640465	-0.07965374	-0.240594864	-1.721075058	-1.30768013	-0.906050682	-2.204091072	-1.163805008
P07309	P07309	Transthyretin	Ttr	+	2.241776287	1.606542587	3.045211829	0.005730912	7	7	7	63.3	63.3	63.3	0.652164459	1.144422531	0.269597054	2.766554832	1.427343369	-0.259878159	-0.419965744	-0.484555244	-0.294150352	-0.314081192
A2AWF8;A2AWF9;E9Q4S7;Q64455	A2AWF8;A2AWF9;E9Q4S7;Q64455	Protein-tyrosine-phosphatase;Receptor-type tyrosine-protein phosphatase eta	Ptprj	+	2.793697155	1.602039576	3.03572178	0.001608062	8	8	8	7.4	7.4	7.4	-1.648336411	-2.482002258	-1.432654381	-2.400736809	-1.160770416	-2.822954655	-3.734618425	-3.829584837	-3.785855532	-2.961684704
Q9DBB9	Q9DBB9	Carboxypeptidase N subunit 2	Cpn2	+	4.059470728	1.594923401	3.02078478	8.72026E-05	10	10	10	21.4	21.4	21.4	-1.751880646	-1.082771301	-0.659214973	-0.912741661	-1.472455978	-3.068447113	-2.654432297	-2.716122627	-2.498204231	-2.916475296
Q61090	Q61090	Frizzled-7	Fzd7	+	1.785216562	1.589107513	3.008631706	0.016397719	6	6	4	8.9	8.9	6.1	-0.200111389	-0.652793884	-0.876950264	-1.322039604	-1.118032455	-2.55322814	-3.24916482	-1.537764549	-1.108389854	-3.666917801
Q07797;E9Q5X5	Q07797	Galectin-3-binding protein	Lgals3bp	+	3.025798979	1.549964523	2.928099387	0.000942326	14	14	13	34.8	34.8	32.1	0.616888046	-0.250221252	0.022490501	-0.202963829	-0.06785202	-2.380752563	-1.201124191	-0.850901604	-1.417981148	-1.780721664
Q61247;Q5ND35;E9PXE0	Q61247;Q5ND35	Alpha-2-antiplasmin	Serpinf2	+	2.717372666	1.543917084	2.91585117	0.001917023	11	11	11	21.8	21.8	21.8	-0.744077682	0.714981079	-0.145464897	0.829390526	0.466812134	-1.156757355	-1.562215805	-0.988772392	-1.024579048	-1.865619659
Q6Q899;A2AP29	Q6Q899;A2AP29	Probable ATP-dependent RNA helicase DDX58	Ddx58	+	1.735614594	1.541342545	2.910652372	0.018381689	21	21	21	24	24	24	-0.090028763	0.049081802	-0.361779213	-0.037495613	-0.199136734	-3.376163483	-2.012947083	-0.503474236	-0.692389488	-1.761096954
Q60838;E9Q150;E9Q967;Q61062	Q60838;E9Q150;E9Q967;Q61062	Segment polarity protein dishevelled homolog DVL-2;Segment polarity protein dishevelled homolog DVL-3	Dvl2;Dvl3	+	1.842951525	1.522453356	2.872791632	0.014356497	4	4	3	6.1	6.1	4.5	-1.19834137	-3.417473078	-1.724961281	-1.320750237	-1.507671356	-3.259438515	-3.26076293	-3.6762712	-2.468471527	-4.116519928
Q8K2I3;D3YVR1	Q8K2I3	Dimethylaniline monooxygenase [N-oxide-forming] 2	Fmo2	+	2.66535235	1.50225029	2.832842297	0.002160965	12	12	12	24.1	24.1	24.1	0.396169662	-0.123878479	-0.755829811	-0.734017372	-0.340000153	-1.524265289	-1.065393448	-1.678664207	-2.290127754	-2.510356903
Q99KF1;A0A286YDS5	Q99KF1;A0A286YDS5	Transmembrane emp24 domain-containing protein 9	Tmed9	+	1.821962073	1.481415939	2.792226431	0.015067386	5	4	4	20	12.8	12.8	1.229488373	1.969963074	2.111838341	0.054049492	1.926172256	0.932975769	0.215654373	-0.779803276	-0.397986412	-0.086408615
Q91X72;A0A1B0GS57	Q91X72	Hemopexin	Hpx	+	2.261855193	1.476252747	2.782251325	0.005471984	22	22	22	53.3	53.3	53.3	2.179761887	3.676404953	4.132929802	3.701500893	2.746221542	1.405204773	1.935232162	2.347865105	1.613749504	1.753503799
Q8CIH5;E9PXZ8;Q9QZE2	Q8CIH5	1-phosphatidylinositol 4,5-bisphosphate phosphodiesterase gamma-2	Plcg2	+	2.528878296	1.460467529	2.751975315	0.002958842	24	24	23	22.1	22.1	21.6	-0.13971138	-0.152248383	-0.167040825	0.239789009	0.017824173	-1.61838913	-1.035079956	-0.461428642	-2.278595924	-2.1102314
Q3KNM2;A0A0R4J1H0;F6W8T3	Q3KNM2;A0A0R4J1H0	E3 ubiquitin-protein ligase MARCH5	Marchf5	+	2.207329016	1.450299215	2.732647206	0.006203988	7	7	7	33.1	33.1	33.1	-1.28691864	-1.112789154	-1.515311241	-1.474350929	-1.14522171	-2.909019709	-3.653248549	-2.624715567	-3.222970963	-1.376132965
Q61838;D3YUI3	Q61838	Alpha-2-macroglobulin;Alpha-2-macroglobulin 165 kDa subunit;Alpha-2-macroglobulin 35 kDa subunit	A2m	+	3.825013187	1.448205948	2.728685168	0.000149619	57	57	55	46.8	46.8	45.8	4.619003296	4.776321411	5.462594032	5.476399422	4.938587189	3.367826462	3.604602814	4.040173531	3.651213646	3.368059158
Q61001	Q61001	Laminin subunit alpha-5	Lama5	+	2.978705268	1.442449951	2.717820077	0.001050255	47	47	47	15.4	15.4	15.4	0.052341461	-0.227628708	-0.07082653	-0.114291191	-0.003282547	-1.621931076	-1.946077347	-0.703310966	-1.050965309	-2.253652573
Q64282;D3Z6F0;E9PXF7	Q64282	Interferon-induced protein with tetratricopeptide repeats 1	Ifit1	+	3.122338276	1.402155685	2.642962006	0.000754504	18	18	15	41.7	41.7	35	2.482376099	2.102251053	2.114098549	1.541090965	1.952709198	0.569835663	0.446058273	1.402640343	0.694758415	0.068454742
D0QMC3;A0A087WRA4;A0A087WSH9;A0A087WQG9	D0QMC3;A0A087WRA4	Myeloid cell nuclear differentiation antigen-like protein	Mndal	+	1.936848185	1.401680183	2.642091048	0.011565165	9	9	5	19.7	19.7	12.3	-1.034860611	-1.228981018	-1.770379066	-2.040732384	-1.364616394	-4.309327602	-2.980126858	-2.270092964	-2.10873127	-2.779691696
O89020;CON__REFSEQ:XP_585019	O89020	Afamin	Afm	+	1.839615874	1.396741152	2.633061378	0.014467188	11	11	11	25.3	25.3	25.3	-2.424793243	-0.9485569	-1.617573738	-0.286553383	-0.666227341	-3.497943163	-2.240966797	-2.465590477	-2.122475624	-2.600434303
Q9CPX4;P29391;A0A1B0GR60;P49945;A0A1B0GRH4;A0A1Y7VNT9	Q9CPX4;P29391;A0A1B0GR60;P49945	Ferritin;Ferritin light chain 1;Ferritin light chain 2	Ftl1	+	2.233495699	1.377988052	2.599056601	0.00584123	17	17	17	77	77	77	0.680095673	2.305051804	2.480605125	1.178528786	1.227649689	0.071407318	0.593931198	0.183489799	0.289872169	-0.156709671
P06728	P06728	Apolipoprotein A-IV	Apoa4	+	1.994821631	1.368167877	2.581425347	0.01011995	15	15	14	37	37	35.2	-1.404157639	0.674930573	-0.144743919	0.239262581	-0.569208145	-1.853487015	-1.415699005	-0.906950951	-1.939394951	-1.929224014
Q9D7V9;G3XA18;H3BL13	Q9D7V9;G3XA18;H3BL13	N-acylethanolamine-hydrolyzing acid amidase;N-acylethanolamine-hydrolyzing acid amidase subunit alpha;N-acylethanolamine-hydrolyzing acid amidase subunit beta	Naaa	+	2.021652942	1.343993568	2.538530455	0.009513648	6	6	6	19.1	19.1	19.1	-1.452713013	-0.793235779	-1.529698372	-1.481463432	-3.133015633	-2.934556007	-3.146296263	-2.762757778	-3.035559416	-3.230924606
P39876;E9QAB2	P39876	Metalloproteinase inhibitor 3	Timp3	+	3.171950584	1.339224243	2.530152325	0.000673053	9	9	9	50.7	50.7	50.7	0.209785461	-0.357549667	-0.51336956	-0.449280739	0.095462799	-1.166776657	-1.484325409	-2.138361931	-1.078309059	-1.843299866
Q62469;A0A286YCM1	Q62469	Integrin alpha-2	Itga2	+	2.249425023	1.310553455	2.480366751	0.005630863	12	12	12	12	12	12	-1.501909256	-2.345206976	-1.010716438	-1.428271294	-0.340576172	-2.713917494	-2.357891798	-2.712441444	-3.010900021	-2.384296656
Q64471;D3Z3X5;D3Z5W7	Q64471;D3Z3X5	Glutathione S-transferase theta-1	Gstt1	+	3.027723321	1.305077744	2.470970426	0.000938159	10	10	10	40.8	40.8	40.8	1.036819458	0.656188965	1.565012932	0.867049217	1.068410873	0.298063278	-0.297929764	-0.27023983	-0.083598137	-0.97820282
P23953;A0A1D5RM42;Q8VCC2;D3Z298;E9PYP1	P23953	Carboxylesterase 1C	Ces1c	+	2.857636336	1.301741028	2.465262082	0.001387918	17	14	9	35.2	29.8	21.3	2.316940308	2.616724014	2.915198326	3.315329552	3.08584404	0.964784622	1.672010422	2.231869698	1.534338951	1.338327408
Q99JR5;H3BJ97;H3BKM8	Q99JR5;H3BJ97	Tubulointerstitial nephritis antigen-like	Tinagl1	+	3.400697275	1.291292953	2.447473015	0.000397469	16	16	16	46.4	46.4	46.4	2.013433456	2.468471527	2.063509941	1.78003788	1.527000427	0.480243683	0.456043243	0.768374443	1.258833885	0.43249321
Q921I1;F7CJN9;D3YYR8;E9Q2Q7;CON__Q29443;CON__Q0IIK2;E9Q939;CON__Q2HJF0	Q921I1	Serotransferrin	Tf	+	4.088697447	1.289657974	2.444700911	8.15272E-05	49	49	32	67.7	67.7	44.5	4.315225601	5.124065399	5.197873116	5.211293221	4.712345123	3.664627075	3.57780838	3.62088871	3.664162636	3.585025787
O09118;B0QZL0	O09118	Netrin-1	Ntn1	+	2.704102779	1.27274704	2.416211994	0.001976502	10	10	8	20.4	20.4	16.9	-0.065608978	-0.963111877	-0.435395241	-1.072638512	-0.283611298	-2.200815201	-2.305429459	-1.193957329	-1.586915016	-1.8969841
Q03734	Q03734	Serine protease inhibitor A3M	Serpina3m	+	2.495992106	1.257397795	2.390641491	0.003191596	10	4	3	28.2	9.3	6.5	-2.425735474	-2.272241592	-2.451979637	-1.628203392	-2.096923828	-4.268566608	-3.07588768	-3.203599453	-3.790920258	-2.823098898
P14438;P14434;G3UWR9;P14437;P14436;P14435;P23150;P04228;P01910;P04227	P14438;P14434;G3UWR9;P14437;P14436;P14435;P23150;P04228;P01910	H-2 class II histocompatibility antigen, A-U alpha chain;H-2 class II histocompatibility antigen, A-B alpha chain;Beta-2-microglobulin;H-2 class II histocompatibility antigen, A-S alpha chain;H-2 class II histocompatibility antigen, A-R alpha chain;H-2 class II histocompatibility antigen, A-F alpha chain;H-2 class II histocompatibility antigen, I-E alpha chain;H-2 class II histocompatibility anti…	H2-Aa	+	3.113715116	1.245852661	2.371586782	0.000769635	3	3	3	16.3	16.3	16.3	-0.524312973	-1.156852722	-1.014943123	-0.553673744	-0.076274872	-1.877317429	-2.166197777	-1.766074181	-1.491408348	-2.254323006
Q04857	Q04857	Collagen alpha-1(VI) chain	Col6a1	+	3.418605017	1.224364471	2.336524996	0.000381413	25	25	25	29.9	29.9	29.9	0.939693451	1.198781967	1.017073631	0.659659386	0.675359726	0.021392822	-0.778823853	0.039919853	-0.16662693	-0.747116089
G5E898;Q9R269	G5E898;Q9R269	Periplakin	Ppl	+	3.025100035	1.220469785	2.330225841	0.000943843	20	20	19	12.1	12.1	11.7	-0.508394241	-0.509757996	-0.637722969	-0.589373589	-0.052190781	-2.13924551	-2.024305105	-0.957417488	-1.443844795	-1.8349756
Q3TYS2;A0A0A0MQK0;X1WI15	Q3TYS2;A0A0A0MQK0	Cytochrome b-245 chaperone 1	Cybc1	+	1.944817221	1.215650368	2.322454557	0.011354886	6	6	6	29.4	29.4	29.4	-1.41317749	-0.649532318	-1.12057972	-1.084759712	-1.01723671	-3.224190712	-2.804706573	-1.676545143	-1.31560421	-2.34249115
Q62095	Q62095	ATP-dependent RNA helicase DDX3Y	Ddx3y	+	1.78694334	1.193788958	2.287527295	0.01633265	29	6	6	45.1	9.9	9.9	-1.326278687	-2.017713547	-2.120963097	-2.284775734	-2.020982742	-3.121839046	-3.199913502	-1.939991951	-4.189226151	-3.288687944
Q01339;I7HJR3;I7HPW5;CON__P17690	Q01339	Beta-2-glycoprotein 1	Apoh	+	2.810617706	1.187485123	2.277553783	0.001546615	19	19	19	53	53	53	1.743803024	2.25453949	2.227761269	2.3754282	3.056707382	1.675050735	0.882108688	0.976563454	1.140732765	1.046358109
Q06890;E9PUU2;E9PXG5;E9Q8Y5;E9Q9B8;E9Q2G2	Q06890;E9PUU2;E9PXG5;E9Q8Y5	Clusterin;Clusterin beta chain;Clusterin alpha chain	Clu	+	6.464729757	1.158494949	2.232244335	3.42981E-07	18	18	18	40	40	40	2.456518173	2.760580063	2.764853477	2.671998024	2.550596237	1.564725876	1.385135651	1.468586922	1.382533073	1.611089706
Q8K469;P11928;Q05BJ7;Q8VI95;Q924S2	Q8K469;P11928;Q05BJ7	2-5-oligoadenylate synthase 1A	Oas1g	+	2.246055083	1.155881977	2.228205011	0.005674726	6	6	6	22.9	22.9	22.9	-1.703672409	-2.194402695	-2.955716133	-2.664410591	-2.230005264	-2.76333642	-3.428144217	-4.120657444	-3.488762617	-3.72671628
Q02788	Q02788	Collagen alpha-2(VI) chain	Col6a2	+	2.461289195	1.139788818	2.203487662	0.003457091	18	18	7	14	14	3.9	2.062334061	1.380020142	1.485699654	2.005793571	1.855272293	0.700025558	0.16276741	1.040726662	1.215556145	-0.028900146
Q8BU33;A0A1W2P8E1;A0A1W2P8D6;A0A1W2P727	Q8BU33;A0A1W2P8E1;A0A1W2P8D6;A0A1W2P727	Acetolactate synthase-like protein	Ilvbl	+	3.764640869	1.126710892	2.183603465	0.000171933	9	9	9	20.3	20.3	20.3	0.029567719	0.751152039	0.685118675	0.221438408	0.386138916	-0.801898956	-1.031335831	-0.412539482	-0.598719597	-0.715644836
P04919	P04919	Band 3 anion transport protein	Slc4a1	+	1.884751911	1.12506485	2.181113505	0.013039114	28	28	28	36.5	36.5	36.5	1.270490646	2.229978561	2.732863426	2.660082817	3.287096024	1.572149277	1.033245087	1.541930199	1.307824135	1.100038528
Q60790	Q60790	Ras GTPase-activating protein 3	Rasa3	+	3.325165458	1.111085129	2.160080575	0.000472971	21	21	19	26	26	24.2	-1.174720764	-0.694982529	-0.258063316	-0.765374184	-0.400003433	-1.528816223	-1.923566818	-1.584246635	-1.671839714	-2.140100479
P55065;A2A5K2;A2A5K3;A2A5K4	P55065;A2A5K2	Phospholipid transfer protein	Pltp	+	3.041215995	1.099610519	2.142968315	0.000909461	9	9	9	22.7	22.7	22.7	-0.802114487	-0.504835129	-0.993580818	-0.620633125	-0.86523056	-2.050056458	-1.705072403	-1.4787817	-1.519648552	-2.530887604
P29788;Q8BP99	P29788	Vitronectin	Vtn	+	3.343268912	1.0995121	2.142822129	0.000453661	13	13	13	34.7	34.7	34.7	0.654275894	1.203426361	0.971373558	1.053748131	1.661066055	0.013223648	-0.117841721	0.364933968	0.018824577	-0.232810974
Q9R059;F2Z455;D6RJ68	Q9R059;F2Z455	Four and a half LIM domains protein 3	Fhl3	+	3.790071232	1.086957169	2.124255306	0.000162154	10	10	10	37.4	37.4	37.4	0.958303452	0.60068512	0.789782524	0.805409431	0.874071121	-0.464363098	-0.130970001	0.198998451	-0.307097435	-0.703102112
P01027;H3BL60;H3BKW9	P01027	Complement C3;Complement C3 beta chain;C3-beta-c;Complement C3 alpha chain;C3a anaphylatoxin;Acylation stimulating protein;Complement C3b alpha chain;Complement C3c alpha chain fragment 1;Complement C3dg fragment;Complement C3g fragment;Complement C3d fragment;Complement C3f fragment;Complement C3c alpha chain fragment 2	C3	+	3.339543337	1.086483002	2.123557247	0.000457569	72	72	64	44.7	44.7	40.3	2.133411407	3.008680344	2.758677483	2.791443825	2.543773651	1.48698616	1.405786514	1.973456383	1.65956974	1.277772903
Q61592	Q61592	Growth arrest-specific protein 6	Gas6	+	2.303904136	1.08241477	2.117577499	0.004967019	6	6	6	9.9	9.9	9.9	-1.375379562	-1.514202118	-1.721119881	-1.821076393	-1.516187668	-2.35115242	-3.18880415	-2.381182671	-2.010754585	-3.428145647
E9QPU1;Q8CIZ8;Q3TPE1;Q3TD35;S4R195	E9QPU1;Q8CIZ8	von Willebrand factor;von Willebrand antigen 2	Vwf	+	3.662160619	1.078233337	2.111448907	0.00021769	81	81	81	34.6	34.6	34.6	2.834352493	2.614086151	3.345793724	2.656558037	2.804334641	1.558431625	1.814760208	1.993048668	2.009444237	1.488273621
P01029;CON__ENSEMBL:ENSBTAP00000007350;CON__P01030	P01029	Complement C4-B;Complement C4 beta chain;Complement C4 alpha chain;C4a anaphylatoxin;Complement C4 gamma chain	C4b	+	2.445872034	1.056988907	2.080584535	0.00358202	23	23	22	14.6	14.6	14.2	0.062753677	1.272071838	0.832383156	0.535025597	0.967403412	-0.512582779	-0.707590103	-0.006731987	0.112250328	-0.500652313
Q6PE70;G5E8F8;O70309;A0A338P795	Q6PE70;G5E8F8;O70309	Integrin beta;Integrin beta-5	Itgb5	+	3.390900787	1.056317139	2.079615969	0.000406536	21	21	21	28	28	28	0.702825546	0.084444046	0.327271461	0.312018394	0.095462799	-0.327161789	-0.943073273	-0.63588047	-0.68059063	-1.172857285
O89023	O89023	Tripeptidyl-peptidase 1	Tpp1	+	5.313085656	1.054562378	2.077088054	4.86311E-06	5	5	5	10	10	10	1.650268555	1.968833923	1.96454525	1.633917809	1.927536011	0.936473846	0.894542694	0.612725258	0.717123985	0.711423874
P14483;A0A494B9G5;P06346;P06344;P06343;A0A494B9U2;P06345;P01921	P14483;A0A494B9G5;P06346;P06344;P06343	H-2 class II histocompatibility antigen, A beta chain;H-2 class II histocompatibility antigen, A-F beta chain;H-2 class II histocompatibility antigen, A-U beta chain;H-2 class II histocompatibility antigen, A-K beta chain	H2-Ab1	+	2.873844482	1.049384308	2.069646406	0.001337074	8	8	5	34.7	34.7	15.5	0.088783264	-0.240755081	-0.634350777	-0.10478878	0.521430969	-1.149114609	-1.463485718	-0.797888756	-1.054282188	-1.151830673
G3UZP7;P01899;A7VMS6;E9Q0G4;G3UXE9;P01896	G3UZP7;P01899	H-2 class I histocompatibility antigen, D-B alpha chain	H2-D1	+	3.594612344	1.029275131	2.040998513	0.000254324	17	17	4	41.6	41.6	7.1	1.474000931	1.285907745	1.432307243	1.308106422	1.667613983	0.724126816	0.218725204	0.641978264	0.527920723	-0.091190338
P21619;A0A0R4J0Q5	P21619;A0A0R4J0Q5	Lamin-B2	Lmnb2	+	4.300390487	1.02064743	2.028829222	5.00737E-05	44	37	37	65.8	58.6	58.6	3.738649368	3.270418167	3.452105522	3.328320503	3.680994034	2.513307571	2.508012772	2.635561943	2.586625099	2.123743057
Q3UNZ8;A0A0A6YWV6;A0A0A6YXW5;A0A0A6YWZ0	Q3UNZ8;A0A0A6YWV6	Quinone oxidoreductase-like protein 2	Cryzl2	+	3.700042256	0.993933105	1.991607158	0.000199507	9	9	9	28.9	28.9	28.9	-0.155609131	-0.321760178	0.193657875	-0.661282539	-0.287494659	-1.272075653	-1.136274338	-1.034338951	-1.354851723	-1.404613495
Q6ZWQ9;D3YV37	Q6ZWQ9	Myosin, light chain 12A, regulatory, non-sarcomeric	Myl12a	+	2.070248782	0.989238358	1.9851367	0.008506506	9	2	2	62.8	22.1	22.1	-1.065036774	-0.646034241	-0.642655373	-1.680861473	-0.710786819	-1.439886093	-2.243246078	-1.453738213	-2.149537086	-2.405158997
Q9WV54;D3Z505	Q9WV54	Acid ceramidase;Acid ceramidase subunit alpha;Acid ceramidase subunit beta	Asah1	+	4.390199647	0.988975906	1.984775602	4.07193E-05	19	19	19	45.4	45.4	45.4	1.883308411	1.832326889	1.730734825	1.99683857	1.985588074	0.81310463	0.937747955	1.215472221	0.984906197	0.532686234
P21614;A0A0G2JGM6	P21614	Vitamin D-binding protein	Gc	+	1.987882802	0.984447098	1.978554901	0.010282938	19	19	19	50	50	50	2.425815582	4.041181564	3.230124474	3.579464912	3.264060974	1.825529099	2.326374054	2.577776909	2.473324776	2.415407181
P32261;A0A0A6YWH7;A0A0A6YXS8;A0A0A6YX49;A0A0A6YX70	P32261;A0A0A6YWH7	Antithrombin-III	Serpinc1	+	5.928524823	0.975360107	1.966131897	1.1789E-06	22	22	15	52.5	52.5	41.5	1.940914154	1.824472427	1.896868706	2.011034966	2.102560043	0.9948349	0.906347275	1.132792473	1.062872887	0.802202225
D6RGQ0;E9Q8I0;P06909;E9Q8H9;A0A0A6YVP8;A0A0A6YWP4	D6RGQ0;E9Q8I0;P06909;E9Q8H9;A0A0A6YVP8;A0A0A6YWP4	Complement factor H	Cfh	+	3.255618458	0.97246933	1.962196235	0.000555113	36	36	28	40.1	40.1	30.6	0.519865036	1.08367157	1.456454277	0.974507332	0.891746521	0.013317108	-0.052642822	0.254385948	0.128745079	-0.279907227
G3X9Q3;Q3TBD2;D3Z7R7	G3X9Q3;Q3TBD2;D3Z7R7	Minor histocompatibility protein HA-1	Hmha1	+	1.9217292	0.971931458	1.961464817	0.01197487	6	6	6	6.4	6.4	6.4	-2.940917969	-2.119421005	-1.626944542	-1.595543861	-1.44304657	-2.849466801	-3.21091342	-2.564385176	-3.186510563	-2.774255276
P29351;G3UZU6;G3UXM2	P29351	Tyrosine-protein phosphatase non-receptor type 6	Ptpn6	+	3.039793482	0.960313034	1.945732031	0.000912445	13	13	13	23.9	23.9	23.9	-1.165035248	-1.231193542	-1.425934792	-1.065972328	-0.714277267	-2.330406189	-2.306179047	-1.570761681	-1.931725502	-2.26490593
P21958;Q3TBA3;F6QHF1	P21958;Q3TBA3	Antigen peptide transporter 1	Tap1	+	2.248244055	0.946416855	1.927080522	0.005646196	16	16	16	24.6	24.6	24.6	0.247774124	-0.358905792	-0.199061394	-0.662831306	0.166784286	-1.058563232	-0.684337616	-0.819279671	-1.210085869	-1.766057968
Q8BZF8	Q8BZF8	Phosphoglucomutase-like protein 5	Pgm5	+	2.450415054	0.934998322	1.911888411	0.003544745	26	26	26	50.6	50.6	50.6	4.858848572	3.840181351	3.887225151	3.950791359	3.942560196	3.04312706	2.890699387	3.401104927	3.517992973	2.951690674
Q8BFU4;B7ZCT1;Q9CX84;B7ZCT0;F6WK59	Q8BFU4;B7ZCT1;Q9CX84;B7ZCT0	Regulator of G-protein signaling 19	Rgs19	+	2.94877837	0.91201086	1.88166638	0.001125179	3	3	3	15.5	15.5	15.5	-1.459007263	-2.162828445	-2.165621758	-2.409785271	-1.996763229	-3.080104828	-2.908050537	-3.027726173	-3.128815651	-2.609363079
Q64339	Q64339	Ubiquitin-like protein ISG15	Isg15	+	2.112414892	0.904498291	1.871893415	0.007719428	3	3	3	26.7	26.7	26.7	1.072952271	-0.272125244	0.295388222	0.470028877	0.487804413	-1.016704559	-0.429786682	-0.315552711	-0.219332695	-0.487066269
Q3TE85;P17095;A0A338P6F6	Q3TE85;P17095;A0A338P6F6	High mobility group protein HMG-I/HMG-Y	Hmga1	+	2.141128798	0.899564362	1.865502588	0.007225555	6	6	3	46.2	46.2	23.6	1.97558403	1.363103867	1.166834831	1.286822319	1.642930984	0.292385101	0.957038879	0.414601326	1.177985191	0.095443726
Q8R422	Q8R422	CD109 antigen	Cd109	+	2.349717394	0.892242432	1.85605882	0.004469744	14	14	14	12.8	12.8	12.8	-1.197647095	-1.224208832	-1.509760857	-0.547808647	-0.707452774	-2.08924675	-1.512783051	-1.96432972	-1.738335609	-2.343395233
Q8C3V4;A0A087WSP5;Q99K94;P42225;Q8CFQ1;A0A087WSQ5;A0A087WRI1	Q8C3V4;A0A087WSP5;Q99K94;P42225	Signal transducer and activator of transcription;Signal transducer and activator of transcription 1	Stat1	+	3.093372505	0.880955505	1.841594596	0.000806543	25	25	25	38.1	38.1	38.1	-0.011270523	-0.154281616	-0.13991642	-0.109675407	-0.166584015	-0.951927185	-1.414701462	-0.477372169	-0.850607872	-1.29189682
P09528;A0A494BA92;A0A494B9D4;A0A494BAP3	P09528;A0A494BA92	Ferritin heavy chain;Ferritin heavy chain, N-terminally processed	Fth1	+	2.13018806	0.838171005	1.787782221	0.007409893	10	10	10	53.3	53.3	53.3	1.601560593	1.96395874	2.464488029	1.770445824	1.394405365	0.541904449	1.384145737	0.870911598	0.948477745	1.258563995
Q9Z0F7	Q9Z0F7	Gamma-synuclein	Sncg	+	2.166794321	0.829535294	1.777112844	0.006810918	14	14	13	94.3	94.3	85.4	2.95684433	2.634757996	2.53574276	2.779829979	2.935792923	2.240074158	1.917676926	2.424304008	1.942099571	1.171136856
A2A841;P48193;A2A839;A2A838;A2AD32;A2A842;A0A571BEG4;A0A1D5RLV1;F7BUB8;F6S4K9;F7CR30	A2A841;P48193;A2A839;A2A838;A2AD32;A2A842;A0A571BEG4;A0A1D5RLV1	Protein 4.1	Epb4.1	+	2.670093051	0.828270721	1.775555826	0.002137504	26	21	21	30.8	25.5	25.5	0.643066406	0.699483871	1.237980843	1.142832756	1.295688629	0.507553101	0.311283112	0.14353466	0.16496563	-0.249637604
Q3TCU5;Q9R233;G3UZZ2;A0A3Q4EGL0	Q3TCU5;Q9R233	Tapasin	Tapbp	+	2.695545478	0.822894669	1.768951714	0.002015833	11	11	11	24	24	24	0.791000366	0.654418945	0.461432457	0.244904518	1.130899429	-0.044622421	-0.265720367	0.158852577	-0.220053673	-0.460273743
Q8K370	Q8K370	Acyl-CoA dehydrogenase family member 10	Acad10	+	3.223798637	0.81391449	1.757974921	0.000597312	20	20	9	22.3	22.3	10.9	0.137609482	-0.271429062	-0.235859871	0.303463936	0.063844681	-0.84790802	-0.84973526	-0.467083931	-0.817042351	-1.090173721
P17809;A0A140LIU2;G3UYL0;A2A7P3;G3V010	P17809	Solute carrier family 2, facilitated glucose transporter member 1	Slc2a1	+	4.320512236	0.797837067	1.738492769	4.78066E-05	7	7	7	12.6	12.6	12.6	3.665906906	3.660289764	3.570054054	3.580803871	3.672307968	3.025894165	2.96455574	2.637806892	2.980883598	2.551036835
E9PYK0;Q8VCW4;A0A494BBK7;E9Q8P6	E9PYK0;Q8VCW4;A0A494BBK7;E9Q8P6	Protein unc-93 homolog B1	Unc93b1	+	2.216352793	0.797799206	1.738447146	0.006076412	4	4	4	8.2	8.2	8.2	-2.627040863	-2.349020004	-2.252995491	-2.355229378	-2.352940559	-3.664787054	-2.498748779	-3.487854958	-2.971237659	-3.303593874
P47713;Q9DBX5;A0A087WPN8	P47713;Q9DBX5	Cytosolic phospholipase A2;Phospholipase A2;Lysophospholipase	Pla2g4a	+	2.354775031	0.775596237	1.711897398	0.004417992	18	18	18	24.6	24.6	24.6	0.876171112	0.176610947	0.207751274	0.415038109	0.5050354	-0.602674484	-0.415914536	-0.073458672	0.094820976	-0.700147629
Q9JJI8	Q9JJI8	60S ribosomal protein L38	Rpl38	+	2.677066116	0.756429672	1.689304819	0.002103458	4	4	4	32.9	32.9	32.9	-0.164224625	-0.166322708	0.367367744	-0.125603676	-0.478887558	-0.773038864	-0.691234589	-1.147164345	-1.076762199	-0.661619186
Q6P8X1;A0A1W2P701;A0A1W2P6Y0	Q6P8X1;A0A1W2P701	Sorting nexin-6;Sorting nexin-6, N-terminally processed	Snx6	+	2.189817779	0.755778122	1.688542067	0.006459252	15	14	14	35.2	32.8	32.8	1.684991837	2.048360825	1.51901722	1.457415581	1.30238533	0.496335983	0.689512253	1.450186729	0.887423515	0.709821701
Q9WVA4;A0A0A6YXG6	Q9WVA4;A0A0A6YXG6	Transgelin-2	Tagln2	+	4.331104168	0.75243187	1.684630124	4.66547E-05	19	19	16	89.9	89.9	77.4	5.582674026	5.286998749	5.388928413	5.616208076	5.386447906	4.535068512	4.81180954	4.729510307	4.884322166	4.538387299
P21981;G3UXE8;Q9D7I9	P21981	Protein-glutamine gamma-glutamyltransferase 2	Tgm2	+	2.134414208	0.743247223	1.67393931	0.007338137	27	27	27	41.5	41.5	41.5	3.649118423	3.179056168	3.306817055	2.815783501	2.892923355	2.279411316	1.931493759	2.672291756	2.707879066	2.53638649
P26039;A2AIM2;F6SX70;F6S1V7	P26039	Talin-1	Tln1	+	2.785638201	0.742307663	1.672849507	0.001638181	139	139	118	64	64	58.2	4.015005112	3.615783691	4.058232307	4.168787956	4.400030136	3.183282852	3.284471512	3.566924095	3.472561836	3.039060593
A6H6E2	A6H6E2	Multimerin-2	Mmrn2	+	2.307604595	0.731216669	1.660038463	0.004924877	12	12	12	15.2	15.2	15.2	-1.523134232	-1.833055496	-1.293904305	-1.493538857	-1.534215927	-1.825282574	-2.156852722	-2.834557772	-2.107508183	-2.409730911
Q61292;A0A0A6YY71;A0A0A6YWY6;A0A0A6YWI2	Q61292	Laminin subunit beta-2	Lamb2	+	3.211767479	0.728312683	1.656700349	0.000614091	66	66	66	41.4	41.4	41.4	4.770114899	4.911884308	4.912758827	4.684023857	4.561695099	4.162267685	3.993909836	4.357089043	4.031888008	3.653759003
P50427	P50427	Steryl-sulfatase	Sts	+	2.588213887	0.72199173	1.649457642	0.002580989	7	7	7	12.3	12.3	12.3	-0.667032242	-1.232276917	-1.151595116	-1.234145164	-0.953681946	-1.803049088	-1.697124481	-1.83125782	-1.360215187	-2.157043457
P08226;A0A1B0GX15;G3UWN5;G3UZM8	P08226	Apolipoprotein E	Apoe	+	3.752944806	0.715028381	1.64151551	0.000176626	19	19	19	53.4	53.4	53.4	2.341842651	2.483034134	2.84243679	2.607270241	2.513925552	2.07734108	1.813568115	1.870911598	1.636458397	1.815088272
Q91YP2;A0A286YD12;A0A286YD77	Q91YP2;A0A286YD12	Neurolysin, mitochondrial	Nln	+	2.481003449	0.700646973	1.625233461	0.003303669	8	8	8	12.2	12.2	12.2	-0.311641693	-0.34161377	-0.097567558	-0.380835533	-0.190591812	-0.83049202	-0.533395767	-0.967669487	-1.527596474	-0.966331482
E9QP62;A0A0R4J005;A0A5F8MPJ3;Q99JW4;Q9D7B2;A0A286YCS7	E9QP62;A0A0R4J005;A0A5F8MPJ3;Q99JW4;Q9D7B2	LIM and senescent cell antigen-like-containing domain protein 1	Lims1	+	2.827896799	0.695383453	1.619314773	0.001486289	16	16	12	42.6	42.6	31.8	1.45290184	1.588357925	1.611632347	1.154271126	1.816198349	1.028469086	0.615459442	0.929657936	1.00379467	0.569063187
B1ATS5;E9Q559;B1ATS4;Q64518	B1ATS5;E9Q559;B1ATS4;Q64518	Calcium-transporting ATPase;Sarcoplasmic/endoplasmic reticulum calcium ATPase 3	Atp2a3	+	2.306519416	0.689738464	1.612991085	0.004937198	33	26	24	30.9	24.1	23.4	2.062404633	1.42216301	1.83627224	1.712794304	2.268035889	1.149572372	0.84355545	1.444748878	1.345574379	1.069526672
P15327;D3Z223;D3YUE8;D3YYH3	P15327;D3Z223	Bisphosphoglycerate mutase;Phosphoglycerate mutase	Bpgm	+	2.460960395	0.684482193	1.607125054	0.003459709	11	11	11	49.8	49.8	49.8	2.156061172	2.293933868	2.621226311	2.453587532	2.707300186	1.846294403	1.595849991	2.129467964	1.885346413	1.352739334
O08579;Q3THM8;I7HJS1;B7FAU5;D6RFS0	O08579;Q3THM8;I7HJS1;B7FAU5	Emerin	Emd	+	2.313780421	0.671621323	1.592862045	0.004855339	12	12	12	52.1	52.1	52.1	1.649211884	1.606573105	2.031853676	2.053256035	2.081377029	1.124866486	0.789358139	1.616087914	1.390473366	1.143379211
P19137	P19137	Laminin subunit alpha-1	Lama1	+	3.789236555	0.668025589	1.588896982	0.000162466	56	55	55	22.8	22.5	22.5	-0.072059631	0.326442719	0.223860741	0.133900642	0.139190674	-0.667505264	-0.452312469	-0.297749519	-0.459452629	-0.711772919
Q543K9;P23492;A0A2I3BQH2;A0A2I3BS22	Q543K9;P23492	Purine nucleoside phosphorylase	Pnp	+	3.799596769	0.665309143	1.585908068	0.000158637	13	13	9	53.6	53.6	35.3	1.223981857	1.727729797	1.420599937	1.403716087	1.394023895	0.662780762	0.618251801	0.937605858	0.819876671	0.804990768
Q3TJD7;Q8BVJ7;B8JJB3;B8JJB2;B8JJB1	Q3TJD7;Q8BVJ7	PDZ and LIM domain protein 7	Pdlim7	+	2.76408243	0.664374542	1.584881024	0.001721542	24	24	24	57.1	57.1	57.1	4.557647705	4.057218552	3.931822777	3.847960472	3.874542236	3.479976654	3.201663971	3.439887047	3.52276516	3.303026199
P25911	P25911	Tyrosine-protein kinase Lyn	Lyn	+	2.523037882	0.662602234	1.58293524	0.002998901	13	11	11	26.2	23.2	23.2	-0.317712784	-0.441802979	-0.646672249	-0.641716957	-0.154067993	-1.291433334	-1.026531219	-1.464289665	-0.7361269	-0.996603012
Q6IRU2;A0A571BEU1	Q6IRU2;A0A571BEU1	Tropomyosin alpha-4 chain	Tpm4	+	2.412875469	0.659602737	1.57964759	0.003864778	29	24	24	78.6	73.4	73.4	4.093044281	3.618370056	3.866889	4.389836311	4.042798996	3.368274689	3.164041519	3.395314217	3.687180519	3.098114014
Q8R4N0	Q8R4N0	Citrate lyase subunit beta-like protein, mitochondrial	Clybl	+	2.741066016	0.658669281	1.578625853	0.00181524	15	15	15	44.1	44.1	44.1	1.563423157	1.114299774	1.129454613	1.316454887	1.050632477	0.679639816	0.503631592	0.774762154	0.743163109	0.179721832
A2AKI5;P43406;F6W6Q6;B7ZCI9;F6RWM8	A2AKI5;P43406	Integrin alpha-V;Integrin alpha-V heavy chain;Integrin alpha-V light chain	Itgav	+	4.683639405	0.65413475	1.573671868	2.07186E-05	34	34	34	39.5	39.5	39.5	1.098844528	0.915006638	1.03721714	0.850417137	0.848310471	0.474304199	0.34545517	0.282200813	0.197606087	0.179555893
P70295;Q3U3K9;A0A0N4SVA6	P70295;Q3U3K9;A0A0N4SVA6	Ancient ubiquitous protein 1	Aup1	+	2.34105709	0.651160812	1.570431278	0.00455977	5	5	5	16.8	16.8	16.8	1.294569016	1.513442993	1.222865105	1.058114052	1.232461929	0.689983368	0.683692932	0.767504692	0.892191887	0.032276154
Q8VCW8	Q8VCW8	Acyl-CoA synthetase family member 2, mitochondrial	Acsf2	+	4.039801475	0.63440361	1.55229592	9.12428E-05	23	23	23	43.1	43.1	43.1	3.824325562	3.732774734	3.533141136	3.470349312	3.47608757	2.899253845	3.023778915	2.870434761	3.145152092	2.926040649
Q9QYR9	Q9QYR9	Acyl-coenzyme A thioesterase 2, mitochondrial	Acot2	+	2.643152968	0.630892181	1.548522324	0.002274296	14	14	6	34.7	34.7	17.2	2.380319595	2.616363525	2.405165672	2.017840385	2.468408585	1.832849503	1.579824448	2.100306511	1.703789711	1.516866684
Q71FD7;A2ADE7;A2ADE5;A2ADE6;A2ADF3;A2ADF2;A2ADF1;A2ADE8;A2ADE9;A2ADF4	Q71FD7	Filamin-binding LIM protein 1	Fblim1	+	2.972969813	0.624570084	1.541751322	0.001064217	15	15	15	52	52	52	2.208581924	1.994264603	1.963471413	1.728102684	1.853132248	1.21005249	1.43085289	1.605462074	1.340071678	1.038263321
Q9JKY7;A0A2R8VKC7;A0A0R4IZY2;Q8CIM7;P24457;A0A2R8VHY1;Q6P8N9;A0A2R8VKK3;B7ZP10;L7N463;Q8BVD2;P24456	Q9JKY7	Cytochrome P450	Cyp2d22	+	2.853980394	0.615351486	1.531931179	0.001399651	15	15	15	38.8	38.8	38.8	1.028562546	0.991847992	0.668463707	0.968245506	0.641267776	0.189832687	0.508153915	-0.029255867	0.418963432	0.133935928
Q07417	Q07417	Short-chain specific acyl-CoA dehydrogenase, mitochondrial	Acads	+	3.769243758	0.609036255	1.525239982	0.00017012	16	16	16	50.7	50.7	50.7	1.64043808	1.47882843	1.451289177	1.524733543	1.38369751	0.970058441	0.907203674	0.796071053	1.123402596	0.637069702
Q80TH2;B7ZNX6;B2RUJ2	Q80TH2;B7ZNX6;B2RUJ2	Protein LAP2	Erbb2ip	+	2.753961961	0.608299255	1.524461013	0.00176213	21	21	20	17.8	17.8	16.5	-1.740615845	-1.773498535	-1.667469978	-1.710953712	-1.33039856	-1.988599777	-2.314188004	-2.586445808	-2.304455757	-2.070743561
A1BN54	A1BN54	Actinin, alpha 1	Actn1	+	2.545471217	0.598104477	1.51372641	0.002847927	68	45	3	73.7	51.3	3.2	6.328939438	5.736713409	5.752541542	5.704030037	6.027973175	5.232294083	5.111621857	5.406153679	5.544825554	5.264780045
Q61235;B7ZNU9	Q61235;B7ZNU9	Beta-2-syntrophin	Sntb2	+	2.871204292	0.597311783	1.512894916	0.001345227	21	21	19	48.7	48.7	46	1.0207901	0.828216553	0.778647423	0.638726234	0.902549744	0.338224411	0.19367218	0.48684597	0.311387062	-0.147758484
Q8BW75;E9Q3X6;E9PVL9	Q8BW75	Amine oxidase [flavin-containing] B	Maob	+	3.411843941	0.587397003	1.50253334	0.000387397	19	19	19	39.6	39.6	39.6	1.695579529	1.879341125	1.749045372	1.857775688	1.84777832	1.490198135	1.215961456	0.899064064	1.244215965	1.243095398
Q8VDD5;A0A2R8VKI5;F2Z494;A0A2R8W6V7	Q8VDD5	Myosin-9	Myh9	+	3.182226217	0.586755371	1.501865243	0.000657315	138	138	114	59.6	59.6	49.5	4.575241089	4.377088547	4.463711739	4.688067436	4.690473557	3.870580673	3.806623459	4.219964027	4.157481194	3.806156158
B1AV77;B1ATI0;P47740;A0A140LJF9	B1AV77;B1ATI0;P47740	Aldehyde dehydrogenase;Fatty aldehyde dehydrogenase	Aldh3a2	+	2.480571559	0.581795883	1.496711213	0.003306956	19	19	17	39.6	39.6	37.2	1.97674942	1.411460876	1.551009178	1.737233162	1.877717972	0.806055069	1.340074539	1.107106209	1.306717873	1.085237503
Q3V3R4	Q3V3R4	Integrin alpha-1	Itga1	+	2.579680059	0.579927826	1.494774467	0.002632206	33	33	33	28.4	28.4	28.4	2.549549103	2.134048462	2.073363304	2.262219429	2.403398514	1.602567673	1.746160507	1.754765511	2.024176598	1.395269394
Q9Z2I8	Q9Z2I8	Succinyl-CoA ligase [GDP-forming] subunit beta, mitochondrial	Suclg2	+	2.802571873	0.577993393	1.492771547	0.001575535	21	21	17	51	51	41.6	1.859588623	1.644729614	1.996949196	2.042086601	1.84349823	1.294469833	1.17719841	1.481451988	1.552973747	0.990791321
O70325;S4R1E5	O70325;S4R1E5	Phospholipid hydroperoxide glutathione peroxidase, mitochondrial;Glutathione peroxidase	Gpx4	+	3.128957098	0.577637863	1.492403722	0.000743093	8	8	8	41.1	41.1	41.1	1.22105217	0.994844437	1.602280617	1.404557228	1.288698196	0.656488419	0.686079025	0.629231453	0.797181129	0.854263306
Q9EQ20;A0A1Y7VJ32	Q9EQ20	Methylmalonate-semialdehyde dehydrogenase [acylating], mitochondrial	Aldh6a1	+	3.125203659	0.576230621	1.490948703	0.000749543	27	27	27	61.3	61.3	61.3	4.283542633	4.135713577	4.271103859	3.926070213	4.142410278	3.493730545	3.500150681	3.742669106	3.810664177	3.330472946
P18242;F8WIR1;F6Y6L6;A0A1B0GT66	P18242;F8WIR1;F6Y6L6;A0A1B0GT66	Cathepsin D	Ctsd	+	3.048429104	0.566064453	1.480479438	0.000894481	14	14	14	43.9	43.9	43.9	2.745317459	2.41317749	2.79077816	2.90044117	2.531591415	1.888103485	2.171920776	2.284636497	2.076403618	2.129919052
P17563;Q63836;A0A0R4J135;G3UYY2;D6RHN2;G3UWK0;G3UZT2	P17563;Q63836;A0A0R4J135;G3UYY2	Selenium-binding protein 1;Selenium-binding protein 2	Selenbp1	+	2.831387044	0.56234169	1.4766641	0.001474392	23	23	23	55.1	55.1	55.1	2.031574249	2.251432419	1.879567146	2.155749321	1.956935883	1.36302948	1.179561615	1.718909264	1.562514305	1.639535904
A0A0R4J083;P51174	A0A0R4J083;P51174	Long-chain specific acyl-CoA dehydrogenase, mitochondrial	Acadl	+	2.840545605	0.539608765	1.453578277	0.001443625	20	20	20	46.5	46.5	46.5	4.035926819	3.395990372	3.75688839	3.906088829	3.626525879	3.195604324	3.275102615	3.164273262	3.241883278	3.146512985
P26041	P26041	Moesin	Msn	+	2.949176168	0.535133743	1.449076483	0.001124149	54	54	40	74.7	74.7	58.1	4.093044281	3.770200729	3.821192741	3.763348579	3.799568176	3.21213913	3.232837677	3.564049721	3.476296425	3.086362839
Q9DCN2;F2Z456	Q9DCN2;F2Z456	NADH-cytochrome b5 reductase 3;NADH-cytochrome b5 reductase 3 membrane-bound form;NADH-cytochrome b5 reductase 3 soluble form;NADH-cytochrome b5 reductase	Cyb5r3	+	2.974082139	0.534931183	1.448873041	0.001061495	22	22	22	73.8	73.8	73.8	4.594158173	4.331468582	4.219071388	4.213931084	4.34056282	3.836975098	3.886663437	3.857794762	3.955998421	3.487104416
P54071;D6RIL6;A0A0U1RP68;A0A0U1RPR1	P54071	Isocitrate dehydrogenase [NADP], mitochondrial	Idh2	+	3.137067112	0.514477539	1.428476734	0.000729345	27	27	26	52.9	52.9	52.9	4.728336334	4.475502014	4.368863106	4.324328423	4.503238678	4.052564621	4.01458931	3.848195076	4.137644768	3.774887085
Q9R0P5	Q9R0P5	Destrin	Dstn	+	3.563609189	0.488173294	1.402667727	0.000273143	18	17	17	80	75.8	75.8	4.161636353	3.921977997	3.936451912	3.980122566	4.009607315	3.433958054	3.387542725	3.726679802	3.6141119	3.406637192
P40124;B1ARS0	P40124	Adenylyl cyclase-associated protein 1	Cap1	+	3.063948358	0.482148361	1.396822169	0.000863081	31	31	30	67.7	67.7	66	4.925001144	4.703536987	4.677048683	4.497742653	4.822883606	4.264940262	4.182533264	4.16782093	4.135334969	4.464841843
P50544;B1AR28	P50544;B1AR28	Very long-chain specific acyl-CoA dehydrogenase, mitochondrial	Acadvl	+	3.592916758	0.472750473	1.387752674	0.000255319	31	31	31	58.2	58.2	58.2	2.02100563	1.70728302	1.972464561	1.813632011	1.717302322	1.357639313	1.407737732	1.410210609	1.464486122	1.227861404
P97384;D3Z7U0	P97384;D3Z7U0	Annexin A11;Annexin	Anxa11	+	3.604543165	0.455042267	1.370822966	0.000248575	19	19	19	41	41	41	2.004070282	1.682712555	1.61370182	1.648749352	1.656568527	1.27671051	1.309736252	1.272158623	1.231820107	1.24016571
P29533;Q3UPN1;A0A0G2JFP9	P29533;Q3UPN1;A0A0G2JFP9	Vascular cell adhesion protein 1	Vcam1	+	3.562454268	0.454967499	1.370751924	0.000273871	15	15	15	24.5	24.5	24.5	0.39743042	0.07122612	0.160059929	0.348813057	0.08124733	-0.28546524	-0.2234478	-0.19202137	-0.333456993	-0.181669235
Q61029	Q61029	Lamina-associated polypeptide 2, isoforms beta/delta/epsilon/gamma	Tmpo	+	3.342239146	0.445368195	1.361661586	0.000454738	22	12	12	58.2	27.2	27.2	2.106098175	1.74111557	2.032832146	1.969063759	1.966169357	1.452846527	1.54325676	1.681675911	1.518454552	1.392204285
P57759;F8WJI4;F8WIM7;D6RG87	P57759	Endoplasmic reticulum resident protein 29	Erp29	+	3.136404625	-0.493367386	0.710365102	0.000730458	11	11	11	55	55	55	1.116962433	1.297851563	1.302313805	1.657263756	1.280288696	1.889808655	1.759765625	1.897450447	1.778428078	1.796064377
Q5UE59;E9Q7C9;Q8CD76;A0A5F8MPZ2;Q7TNF4;O88447	Q5UE59;E9Q7C9;Q8CD76;A0A5F8MPZ2;Q7TNF4;O88447	Kinesin light chain 1	Klc1	+	3.784410247	-0.507003021	0.703682714	0.000164282	25	25	10	45.6	45.6	16.2	0.801681519	0.636522293	0.78400898	0.539744377	0.467075348	1.078594208	1.22621727	1.153882027	1.251172066	1.054182053
Q6IRU5;F7BHJ0	Q6IRU5;F7BHJ0	Clathrin light chain B	Cltb	+	2.801461897	-0.617853546	0.651639722	0.001579567	11	11	11	29.7	29.7	29.7	2.478141785	2.352048874	2.418059349	2.109778404	1.891868591	2.930662155	2.769948959	2.657158852	2.886565208	3.094829559
P61082;F7CDT0;F6WMC0;G5E919	P61082;F7CDT0;F6WMC0	NEDD8-conjugating enzyme Ubc12	Ube2m	+	3.19855331	-0.620888901	0.650270147	0.000633063	9	9	9	46.4	46.4	46.4	1.881877899	1.924768448	1.804619789	1.963097572	2.265918732	2.442272186	2.368217468	2.788842201	2.589724541	2.755670547
P14115	P14115	60S ribosomal protein L27a	Rpl27a	+	2.714397318	-0.625216293	0.648322571	0.001930202	6	6	6	35.1	35.1	35.1	2.052742004	2.238973618	2.179877281	1.549687386	1.874792099	2.716854095	2.461381912	2.456986427	2.726016045	2.660915375
A0A0U1RNJ1;P19096	A0A0U1RNJ1;P19096	Fatty acid synthase;[Acyl-carrier-protein] S-acetyltransferase;[Acyl-carrier-protein] S-malonyltransferase;3-oxoacyl-[acyl-carrier-protein] synthase;3-oxoacyl-[acyl-carrier-protein] reductase;3-hydroxyacyl-[acyl-carrier-protein] dehydratase;Enoyl-[acyl-carrier-protein] reductase;Oleoyl-[acyl-carrier-protein] hydrolase	Fasn	+	2.583410999	-0.650065613	0.637251331	0.00260969	65	65	65	34.1	34.1	34.1	1.96279335	2.416893005	2.29796505	1.818459511	1.739366531	2.672939301	2.861415863	2.574118614	2.515292168	2.862039566
Q61699;E9Q0U7;D3Z027;D3Z3I9;A0A0J9YTZ7	Q61699;E9Q0U7	Heat shock protein 105 kDa	Hsph1	+	2.338469854	-0.668572998	0.629128665	0.004587015	36	34	34	55	52.4	52.4	0.5820961	1.132184982	0.787249565	0.617657661	0.54627037	1.450265884	1.533275604	1.070397377	1.148802757	1.805582047
Q9CQD1	Q9CQD1	Ras-related protein Rab-5A	Rab5a	+	2.352725206	-0.687514496	0.620922667	0.004438894	8	5	5	45.1	30.2	30.2	0.066207886	0.488323212	-0.030621529	0.111920357	0.597652435	1.400743484	0.70195961	0.825263023	0.782876015	0.960212708
A2AWI7;A2AWI9;Q8R3V5	A2AWI7;A2AWI9;Q8R3V5	Endophilin-B2	Sh3glb2	+	2.299054063	-0.748004913	0.595426397	0.005022801	12	12	11	30.9	30.9	29	0.015342712	0.686752319	0.356211662	0.376353264	0.50920105	1.306350708	0.863990784	0.854456902	0.967619896	1.691467285
Q8CBE3;H3BJR7;H3BK66;Q05BF4;H3BJS1;H3BJB3;H3BJZ0;H3BLH1;H3BJH4;H3BJR4	Q8CBE3;H3BJR7	WD repeat-containing protein 37	Wdr37	+	2.933992237	-0.801716995	0.573666034	0.001164147	16	16	16	35.7	35.7	35.7	1.90502739	1.846065521	1.907477379	2.227360725	2.569738388	3.07808876	2.775823593	2.921645164	2.619080544	3.069616318
P04925	P04925	Major prion protein	Prnp	+	2.360321816	-0.808654404	0.570914099	0.004361925	5	5	5	19.7	19.7	19.7	0.254581451	0.482963562	0.360568047	-0.490561485	-0.272022247	0.896961212	0.766675949	0.759848595	0.77716732	1.17814827
G5E884;O88643;S4R2K7;A0A0U1RQ87	G5E884;O88643	Non-specific serine/threonine protein kinase;Serine/threonine-protein kinase PAK 1	Pak1	+	2.00520991	-0.917424011	0.529453537	0.009880754	17	17	11	37.1	37.1	24.3	-0.254974365	0.36302948	-0.008355141	-0.024043083	0.071922302	1.21137619	0.992891312	0.126933098	0.746008873	1.657489777
Q9JIG8;A0A140LJ36	Q9JIG8;A0A140LJ36	PRA1 family protein 2	Praf2	+	3.21024051	-0.952719879	0.516657501	0.000616254	4	4	4	26.4	26.4	26.4	-0.210918427	0.195466995	0.244673729	-0.399140358	0.340921402	0.686698914	0.973304749	1.151370049	0.870903969	1.252325058
P63213	P63213	Guanine nucleotide-binding protein G(I)/G(S)/G(O) subunit gamma-2	Gng2	+	2.170059035	-1.03728981	0.487241928	0.006759911	4	4	4	59.2	59.2	59.2	0.035581589	1.601762772	0.994311333	0.863825798	1.352876663	2.034151077	1.969507217	1.93651104	1.73190403	2.362733841
P54227;D3Z1Z8;D3Z5N2;Q05DI3;D3Z4C2;G3X9Z6;P63042	P54227;D3Z1Z8;D3Z5N2	Stathmin	Stmn1	+	1.868923289	-1.064953613	0.477988027	0.013523114	11	11	9	55.7	55.7	44.3	3.516353607	5.220565796	4.717625618	4.616642952	4.385120392	5.744077682	5.51159668	4.907500267	5.549906731	6.067995071
A6PW84;A2A7Q5;Q3V1T4;F2Z499	A6PW84;A2A7Q5;Q3V1T4	Prolyl 3-hydroxylase 1	P3h1	+	2.510234526	-1.068504095	0.476813142	0.003088627	9	9	9	12.3	12.3	12.3	-2.989843369	-2.843744993	-3.700413227	-3.5429492	-2.657728195	-2.399795532	-1.967582703	-1.703026772	-1.829953194	-2.491800308
Q8R464	Q8R464	Cell adhesion molecule 4	Cadm4	+	2.195585283	-1.075980759	0.474348484	0.006374039	7	7	7	20.9	20.9	20.9	-0.243486404	-0.167617798	0.172833443	-0.259249687	0.52712822	1.34485817	1.366193771	1.688838005	0.305825233	0.703796387
P57746	P57746	V-type proton ATPase subunit D	Atp6v1d	+	1.872360245	-1.079323959	0.473250535	0.013416516	13	13	13	55.5	55.5	55.5	-0.03968811	1.552074432	1.158268929	0.769011497	0.868896484	2.155797958	1.774076462	1.313073158	1.835850716	2.626384735
Q9JHR9;A0A0N4SVA0;E9QAD1;F7BIJ5;A0A0N4SUN5	Q9JHR9;A0A0N4SVA0;E9QAD1	Nuclear receptor-interacting protein 2	Nrip2	+	3.921156879	-1.137886429	0.45442483	0.000119907	11	11	11	39.6	39.6	39.6	-0.857164383	-0.83285141	-1.275465965	-1.33031559	-0.952783585	0.225070953	0.107036591	0.247128487	0.26318264	-0.401567459
Q8C050;A0A1Y7VL39	Q8C050	Ribosomal protein S6 kinase alpha-5	Rps6ka5	+	1.972837726	-1.232131672	0.425688	0.010645407	8	7	7	8.6	7.5	7.5	-3.200861692	-1.335289001	-3.183500051	-2.862104893	-2.883748531	-1.432947159	-1.494344711	-1.874905586	-1.472409248	-1.030239105
G3UWV4;Q69Z98;G3UXM5;G3UYN4;G3UZ19;G3UZN4;G3UZ00;G3UXY1	G3UWV4;Q69Z98;G3UXM5;G3UYN4;G3UZ19	Serine/threonine-protein kinase BRSK2	Brsk2	+	2.354519873	-1.261832047	0.417014066	0.004420589	8	7	7	15.4	14.1	14.1	-3.352583885	-2.577183485	-4.022665977	-3.086939573	-2.32252121	-1.662378311	-1.743566513	-2.158052921	-1.99683094	-1.491905212
Q01149;E0CXI2	Q01149	Collagen alpha-2(I) chain	Col1a2	+	2.581877962	-1.264420319	0.416266592	0.002618919	19	19	19	17.5	17.5	17.5	4.288547516	3.697839737	3.728798866	4.364748955	4.417604446	5.69288063	5.199455261	5.839278221	5.617640495	4.470386505
P20917;Q3ZB60;A0A087WRD6	P20917;Q3ZB60	Myelin-associated glycoprotein	Mag	+	1.759660602	-1.278461456	0.412234897	0.017391594	9	9	9	17.5	17.5	17.5	1.623556137	0.327209473	1.809010506	0.906552315	1.627691269	2.31079483	3.790660858	1.987030983	2.471177101	2.126663208
P43276	P43276	Histone H1.5	Hist1h1b	+	4.627842695	-1.281438828	0.411385022	2.3559E-05	10	9	9	30	26	26	3.454025269	3.008680344	3.138913155	3.212252617	3.364538193	4.586240768	4.177907944	4.777689934	4.76620388	4.277561188
Z4YL87;H7BWY8;Q8C8T8;G3UWF3	Z4YL87;H7BWY8;Q8C8T8	Pre-rRNA-processing protein TSR2 homolog	Tsr2	+	2.100759776	-1.29108777	0.408642803	0.007929398	3	3	3	17.7	17.7	17.7	-1.76240921	-3.758475542	-2.817480564	-2.929188251	-1.932067871	-1.439331055	-1.31325531	-1.216261864	-1.518507957	-1.256826401
Q8K0V4;F6YBV1;A0A0U1RNN8;F6WUZ2	Q8K0V4;F6YBV1	CCR4-NOT transcription complex subunit 3	Cnot3	+	1.963550345	-1.292522621	0.408236584	0.010875511	5	5	5	7.2	7.2	7.2	-3.365362644	-2.034915924	-2.704026461	-3.74759984	-3.255628586	-1.6211586	-2.388376236	-2.108109474	-0.894581795	-1.632694244
Q4V9Z5;A0A0U1RNQ8	Q4V9Z5	Seizure 6-like protein 2	Sez6l2	+	1.739251957	-1.297940302	0.406706428	0.018228379	5	5	5	6.4	6.4	6.4	-3.219876766	-2.696525574	-1.678990364	-3.524347067	-4.023880482	-1.777410507	-1.276723862	-2.269011021	-1.931826591	-1.398946762
A2AJK8;Q91Z38	A2AJK8;Q91Z38	Tetratricopeptide repeat protein 1	Ttc1	+	1.827707641	-1.327385187	0.398489831	0.014869363	6	6	6	24.8	24.8	24.8	-3.104950905	-2.60127449	-3.857407093	-1.881295204	-3.184858322	-1.917320251	-0.813098907	-2.451509714	-1.358084679	-1.452846527
Q3UE37	Q3UE37	Ubiquitin-conjugating enzyme E2 Z	Ube2z	+	1.798394099	-1.336331797	0.396026315	0.015907645	3	3	3	6.7	6.7	6.7	-3.05000782	-2.766649008	-1.941380501	-3.791146278	-3.70663476	-1.203123093	-1.383598328	-2.226941109	-2.539829969	-1.220666885
P62881	P62881	Guanine nucleotide-binding protein subunit beta-5	Gnb5	+	1.838967045	-1.373887539	0.38585012	0.014488818	8	8	8	21.3	21.3	21.3	-3.210279942	-2.430258512	-3.130910873	-3.482953548	-2.814532042	-1.837064743	-1.218269348	-2.419989586	-2.428832054	-0.295341492
Q9D824;D3Z3F1	Q9D824;D3Z3F1	Pre-mRNA 3-end-processing factor FIP1	Fip1l1	+	2.722984435	-1.417715073	0.374304663	0.001892411	5	5	5	10.3	10.3	10.3	-3.17029953	-3.012129307	-2.214402676	-2.905843019	-3.371370792	-1.470733643	-2.303992987	-1.362265587	-0.800423622	-1.648054123
Q80YN3;F7BNZ5;A2AVX1;E9Q8Q5	Q80YN3;F7BNZ5;A2AVX1;E9Q8Q5	Breast carcinoma-amplified sequence 1 homolog	Bcas1	+	2.329233143	-1.492473984	0.355402569	0.004685618	14	14	14	27.6	27.6	27.6	0.269397736	0.50800705	1.784928322	-0.129101753	1.02942276	2.627841949	2.377723694	2.241328239	2.220492363	1.457637787
Q3UTY6	Q3UTY6	Thrombospondin type-1 domain-containing protein 4	Thsd4	+	1.873231257	-1.538310122	0.344288495	0.013389635	15	15	15	17.9	17.9	17.9	-1.286705017	-1.961616874	-3.977347374	-2.531507492	-1.913736343	-0.765611649	-0.763402939	-0.357520103	-0.680731773	-1.412096024
P19246;REV__Q7TPM1	P19246	Neurofilament heavy polypeptide	Nefh	+	1.797212634	-1.560964966	0.338924312	0.01595098	55	53	50	46.9	45	43.5	2.348930359	1.89336586	3.15352726	2.522566795	3.65838623	4.651344299	5.0038414	5.031931877	3.772391319	2.922092438
A0A0R4J036;P08553;D3YZ35;REV__A0A0G2JF16;REV__Q8R344	A0A0R4J036;P08553;D3YZ35	Neurofilament medium polypeptide	Nefm	+	1.821462184	-1.575447845	0.335538951	0.01508474	61	59	55	66.9	65.4	63.1	3.99622345	3.512767792	4.345334053	3.970620155	5.12122345	6.171655655	6.561771393	6.547636986	5.220789909	4.321554184
P63040;D3YZ72	P63040	Complexin-1	Cplx1	+	1.801178302	-1.605634928	0.328591046	0.01580599	5	3	3	43.3	28.4	28.4	-3.022556305	-0.848077774	-2.88499999	-1.246041298	-3.243263721	-0.39175415	-0.667663574	-1.091320992	-0.914839745	-0.151185989
P11087	P11087	Collagen alpha-1(I) chain	Col1a1	+	2.796048682	-1.623731232	0.324495138	0.001599379	11	11	11	9.2	9.2	9.2	3.251407623	2.979093552	3.068310738	3.609881401	2.913007736	5.054773331	4.651428223	5.572817802	5.030455589	3.630882263
Q3UH93;F6T0L5	Q3UH93	Plexin-D1	Plxnd1	+	1.879788317	-1.648995829	0.31886202	0.013188994	12	10	10	6.9	6.1	6.1	-1.924757004	-1.368535995	-3.327770472	-2.924116373	-3.728480101	-0.886751175	-1.752555847	-1.109276772	-1.229632378	-0.05046463
D3YXZ3;Q91YS4;O88448;D3Z5Y7	D3YXZ3;Q91YS4;O88448	Kinesin light chain 2	Klc2	+	1.76654107	-1.678654861	0.312373752	0.017118233	21	14	13	37.9	25.8	23.8	-2.80708003	-3.722266436	-1.693211555	-3.004406929	-0.935249329	-0.314399719	-1.048891068	-0.733551979	-1.56273365	-0.109363556
Q9JJY3	Q9JJY3	Sphingomyelin phosphodiesterase 3	Smpd3	+	1.65076905	-1.688053083	0.310345454	0.022347603	10	10	10	18.6	18.6	18.6	-1.697389603	-2.508087158	-3.365545511	-3.632977962	-2.340576172	-0.105085373	-1.174221039	-2.147492409	-1.948470116	0.270957947
P08551	P08551	Neurofilament light polypeptide	Nefl	+	1.944124809	-1.70343895	0.307053308	0.011373004	51	47	47	80.3	76.6	76.6	4.900499344	4.04001236	5.19838047	4.676354408	5.999225616	7.05717659	7.489498138	7.349478722	6.083025932	5.352487564
D3Z442;D3YZD8;Q8R0P4;D3YX09;Q8CF11;D3Z1Q3;D3YWY5	D3Z442;D3YZD8;Q8R0P4;D3YX09;Q8CF11;D3Z1Q3;D3YWY5	Mth938 domain-containing protein	Aamdc	+	2.725764786	-1.704199791	0.306891418	0.001880335	4	4	4	33.8	33.8	33.8	-2.397493839	-1.364318848	-2.082137823	-2.645403624	-3.351137161	-0.678138733	-0.306289673	-0.25996685	-1.266430855	-0.808666229
Q7TPM6	Q7TPM6	Fibronectin type III and SPRY domain-containing protein 1	Fsd1	+	2.009380688	-1.75819211	0.295618383	0.009786318	6	6	6	14.9	14.9	14.9	-3.552642822	-1.892961502	-4.588278294	-3.290143728	-2.76052475	-1.236925125	-0.850828171	-1.653611183	-2.418736458	-1.133489609
P28667	P28667	MARCKS-related protein	Marcksl1	+	1.780838018	-1.823172808	0.28259879	0.016563876	3	3	3	17.5	17.5	17.5	0.841560364	0.19260788	0.27691555	0.075232506	-2.329185724	1.376367569	1.943000793	0.794762611	1.89521122	2.16365242
Q8K273	Q8K273	Membrane magnesium transporter 1	Mmgt1	+	1.914118989	-1.95546689	0.257837339	0.012186557	4	4	4	33.6	33.6	33.6	-0.378726959	-2.195459366	-3.113452435	-3.335863829	-0.928735733	-0.335811615	-0.076055527	-0.073458672	0.578663826	-0.268241882
D3Z598;E9QPS5;Q8K4G1;F6W6Z0	D3Z598;E9QPS5;Q8K4G1	Latent-transforming growth factor beta-binding protein 4	Ltbp4	+	3.521787755	-1.957836151	0.257414254	0.000300755	48	48	48	35.8	35.8	35.8	0.987596512	-0.562200546	0.033082008	-0.28905201	-0.291055679	1.334028244	1.995243073	2.30495739	2.252303123	1.781019211
Q8VHJ5	Q8VHJ5	Serine/threonine-protein kinase MARK1	Mark1	+	2.443489585	-2.081320238	0.236298072	0.003601724	15	6	6	21.1	8.9	8.9	-3.58307457	-1.927858353	-3.233866215	-4.588308334	-2.535911322	-0.918689728	-1.812299728	-1.255690575	-1.113348961	-0.362388611
Q921C1	Q921C1	Gap junction gamma-3 protein	Gjc3	+	1.996092345	-2.153329134	0.224793288	0.010090383	6	6	6	17.5	17.5	17.5	-2.63627243	-3.279561043	-1.610705376	-3.995289087	-1.264083862	-0.262216568	0.207180023	0.453536034	-0.626677513	-1.791088104
A0A1Y7VJW9;Q9WVH9	A0A1Y7VJW9;Q9WVH9	Fibulin-5	Fbln5	+	4.347680829	-2.182585907	0.220280561	4.49075E-05	13	13	13	34.1	34.1	34.1	2.939897537	1.714365005	2.194491386	1.961659431	2.199146271	3.791072845	4.225559235	4.729708672	4.788939476	4.387208939
Q8BTG7;A0A1D5RMH3	Q8BTG7	Protein NDRG4	Ndrg4	+	1.706632035	-2.191906404	0.218862031	0.019650245	5	5	3	23	23	11.1	-3.163264036	-0.49030304	-2.385264874	-2.650938034	-2.866895199	0.56870842	0.894111633	-1.835236073	-1.218428612	0.993711472
Q8BGN3;D3YU63;A0A1B0GS66	Q8BGN3;D3YU63;A0A1B0GS66	Ectonucleotide pyrophosphatase/phosphodiesterase family member 6	Enpp6	+	1.801117932	-2.242128229	0.211374284	0.015808187	13	13	13	31.1	31.1	31.1	-1.195901871	-3.081846237	-2.105017662	-4.559812546	-3.143276453	-1.340108871	0.94777298	-1.749699593	-0.161084175	-0.572093964
Q91V77;D3YUT6;P56565	Q91V77;D3YUT6;P56565	Protein S100;Protein S100-A1	S100a1	+	2.134527445	-3.070548391	0.119034494	0.007336224	2	2	2	38.3	38.3	38.3	-1.162322998	-2.96572423	-3.475307941	0.545731544	0.324583054	1.448225021	0.892333984	1.904225349	2.049555779	2.325361252
G5E846;A0A2R8W6R6;G3X981;P15331;A0A2R8VKR9	G5E846;A0A2R8W6R6;G3X981;P15331	Peripherin	Prph	+	1.583452019	-3.508163357	0.087889623	0.02609444	24	20	20	48.4	42.1	42.1	-4.506690979	-2.750011444	-4.144806862	-4.076200962	-1.573482513	1.464305878	1.562473297	2.233168602	-0.613238335	-4.157085419
