# Supplementary material for: Changes in the Proteome of the Circle of Willis during Aging Reveal Signatures of Vascular Disease
Source: Oxid Med Cell Longev. 2024 Jun 26;2024:4887877. doi: 10.1155/2024/4887877 (PMC11221951; doi:10.1155/2024/4887877)
Supplement: Supplementary 5 — List of all identified proteins from the circle of Willis by Badhwar et al. and of proteins uniquely in the current study after removing Rik proteins and proteins identified without gene and protein names. [file 4887877.f5.txt]

List of all identified proteins from the circle of willis by Badhwar et al and identified proteins uniquely in our current study after removing Rik proteins and proteins identified without gene and protein names.
Genes marked in red are identified only in current study using quantitative proteomics approach
Symbol	Protein Name	Proteomics study (Author and year)
A1CF	APOBEC1 complementation factor	Badhwar et al 2014
A2MP	Alpha-2-macroglobulin-P	Badhwar et al 2014
AAAS	Aladin	Badhwar et al 2014
AADAC	Arylacetamide deacetylase	Badhwar et al 2014
AAK1	AP2-associated protein kinase 1	Badhwar et al 2014
AARD	Alanine and arginine-rich domain-containing protein	Badhwar et al 2014
AARS	Alanine--tRNA ligase, cytoplasmic	Badhwar et al 2014
AARS2	Alanine--tRNA ligase, mitochondrial	Badhwar et al 2014
AASDH	Acyl-CoA synthetase family member 4	Badhwar et al 2014
AASS	Alpha-aminoadipic semialdehyde synthase, mitochondrial	Badhwar et al 2014
AATK	Serine/threonine-protein kinase LMTK1	Badhwar et al 2014
ABAT	4-aminobutyrate aminotransferase, mitochondrial	Badhwar et al 2014
ABCA1	ATP-binding cassette sub-family A member 1	Badhwar et al 2014
ABCA13	ATP-binding cassette sub-family A member 13	Badhwar et al 2014
ABCA2	ATP-binding cassette sub-family A member 2	Badhwar et al 2014
ABCA3	ATP-binding cassette sub-family A member 3	Badhwar et al 2014
ABCA5	ATP-binding cassette sub-family A member 5	Badhwar et al 2014
ABCA6	ATP-binding cassette sub-family A member 6	Badhwar et al 2014
ABCA7	ATP-binding cassette sub-family A member 7	Badhwar et al 2014
ABCA8A	ATP-binding cassette sub-family A member 8-A	Badhwar et al 2014
ABCA8B	ATP-binding cassette sub-family A member 8-B	Badhwar et al 2014
ABCA9	ATP-binding cassette sub-family A member 9	Badhwar et al 2014
ABCB1	Multidrug resistance protein 1B	Badhwar et al 2014
ABCB10	ATP-binding cassette sub-family B member 10, mitochondrial	Badhwar et al 2014
ABCB11	Bile salt export pump	Badhwar et al 2014
ABCB1A	Multidrug resistance protein 1A	Badhwar et al 2014
ABCB4	Multidrug resistance protein 3	Badhwar et al 2014
ABCB7	ATP-binding cassette sub-family B member 7, mitochondrial	Badhwar et al 2014
ABCB8	ATP-binding cassette sub-family B member 8, mitochondrial	Badhwar et al 2014
ABCC1	Multidrug resistance-associated protein 1	Badhwar et al 2014
ABCC12	Multidrug resistance-associated protein 9	Badhwar et al 2014
ABCC2	Canalicular multispecific organic anion transporter 1	Badhwar et al 2014
ABCC5	Multidrug resistance-associated protein 5	Badhwar et al 2014
ABCD1	ATP-binding cassette sub-family D member 1	Badhwar et al 2014
ABCD3	ATP-binding cassette sub-family D member 3	Badhwar et al 2014
ABCE1	ATP-binding cassette sub-family E member 1	Badhwar et al 2014
ABCF1	ATP-binding cassette sub-family F member 1	Badhwar et al 2014
ABCF2	ATP-binding cassette sub-family F member 2	Badhwar et al 2014
ABCF3	ATP-binding cassette sub-family F member 3	Badhwar et al 2014
ABCG1	ATP-binding cassette sub-family G member 1	Badhwar et al 2014
ABCG2	ATP-binding cassette sub-family G member 2	Badhwar et al 2014
ABHD12	Monoacylglycerol lipase ABHD12	Badhwar et al 2014
ABI3	ABI gene family member 3	Badhwar et al 2014
ABL1	Tyrosine-protein kinase ABL1	Badhwar et al 2014
ABL2	Abelson tyrosine-protein kinase 2	Badhwar et al 2014
ABLIM1	Actin-binding LIM protein 1	Badhwar et al 2014
ABLIM2	Actin-binding LIM protein 2	Badhwar et al 2014
ABR	Active breakpoint cluster region-related protein	Badhwar et al 2014
ABTB1	Ankyrin repeat and BTB/POZ domain-containing protein 1	Badhwar et al 2014
ABTB2	Ankyrin repeat and BTB/POZ domain-containing protein 2	Badhwar et al 2014
ACAA1A	3-ketoacyl-CoA thiolase A, peroxisomal	Badhwar et al 2014
ACAA1B	3-ketoacyl-CoA thiolase B, peroxisomal	Badhwar et al 2014
ACAA2	3-ketoacyl-CoA thiolase, mitochondrial	Badhwar et al 2014
ACACA	Acetyl-CoA carboxylase 1	Badhwar et al 2014
ACAD10	Acyl-CoA dehydrogenase family member 10	Badhwar et al 2014
ACAD11	Acyl-CoA dehydrogenase family member 11	Badhwar et al 2014
ACAD8	Isobutyryl-CoA dehydrogenase, mitochondrial	Badhwar et al 2014
ACAD9	Acyl-CoA dehydrogenase family member 9, mitochondrial	Badhwar et al 2014
ACADL	Long-chain specific acyl-CoA dehydrogenase, mitochondrial	Badhwar et al 2014
ACADM	Medium-chain specific acyl-CoA dehydrogenase, mitochondrial	Badhwar et al 2014
ACADS	Short-chain specific acyl-CoA dehydrogenase, mitochondrial	Badhwar et al 2014
ACADSB	Short/branched chain specific acyl-CoA dehydrogenase, mitochondrial	Badhwar et al 2014
ACADVL	Very long-chain specific acyl-CoA dehydrogenase, mitochondrial	Badhwar et al 2014
ACAT1	Acetyl-CoA acetyltransferase, mitochondrial	Badhwar et al 2014
ACAT2	Acetyl-CoA acetyltransferase, cytosolic	Badhwar et al 2014
ACBD3	Golgi resident protein GCP60	Badhwar et al 2014
ACCN2	Acid-sensing ion channel 1	Badhwar et al 2014
ACCN5	Acid-sensing ion channel 5	Badhwar et al 2014
ACCSL	Probable inactive 1-aminocyclopropane-1-carboxylate synthase-like protein 2	Badhwar et al 2014
ACIN1	Apoptotic chromatin condensation inducer in the nucleus	Badhwar et al 2014
ACLY	ATP-citrate synthase	Badhwar et al 2014
ACMSD	2-amino-3-carboxymuconate-6-semialdehyde decarboxylase	Badhwar et al 2014
ACO1	Cytoplasmic aconitate hydratase	Badhwar et al 2014
ACO2	Aconitate hydratase, mitochondrial	Badhwar et al 2014
ACOT10	Acyl-coenzyme A thioesterase 10, mitochondrial	Badhwar et al 2014
ACOT13	Acyl-coenzyme A thioesterase 13	Badhwar et al 2014
ACOT4	Acyl-coenzyme A thioesterase 4	Badhwar et al 2014
ACOT6	Acyl-coenzyme A thioesterase 6	Badhwar et al 2014
ACOT7	Cytosolic acyl coenzyme A thioester hydrolase	Badhwar et al 2014
ACOX2	Peroxisomal acyl-coenzyme A oxidase 2	Badhwar et al 2014
ACOX3	Peroxisomal acyl-coenzyme A oxidase 3	Badhwar et al 2014
ACOXL	Acyl-coenzyme A oxidase-like protein	Badhwar et al 2014
ACP2	Lysosomal acid phosphatase	Badhwar et al 2014
ACP5	Tartrate-resistant acid phosphatase type 5	Badhwar et al 2014
ACR	Acrosin	Badhwar et al 2014
ACRV1	Acrosomal protein SP-10	Badhwar et al 2014
ACSBG1	Long-chain-fatty-acid--CoA ligase ACSBG1	Badhwar et al 2014
ACSF2	Acyl-CoA synthetase family member 2, mitochondrial	Badhwar et al 2014
ACSL1	Long-chain-fatty-acid--CoA ligase 1	Badhwar et al 2014
ACSL4	Long-chain-fatty-acid--CoA ligase 4	Badhwar et al 2014
ACSM5	Acyl-coenzyme A synthetase ACSM5, mitochondrial	Badhwar et al 2014
ACSS1	Acetyl-coenzyme A synthetase 2-like, mitochondrial	Badhwar et al 2014
ACSS3	Acyl-CoA synthetase short-chain family member 3, mitochondrial	Badhwar et al 2014
ACTA1	Actin, alpha skeletal muscle	Badhwar et al 2014
ACTA2	Actin, aortic smooth muscle	Badhwar et al 2014
ACTB	Actin, cytoplasmic 1	Badhwar et al 2014
ACTBL2	Beta-actin-like protein 2	Badhwar et al 2014
ACTC1	Actin, alpha cardiac muscle 1	Badhwar et al 2014
ACTG1	Actin, cytoplasmic 2	Badhwar et al 2014
ACTG2	Actin, gamma-enteric smooth muscle	Badhwar et al 2014
ACTL6A	Actin-like protein 6A	Badhwar et al 2014
ACTL7A	Actin-like protein 7A	Badhwar et al 2014
ACTN1	Alpha-actinin-1	Badhwar et al 2014
ACTN2	Alpha-actinin-2	Badhwar et al 2014
ACTN3	Alpha-actinin-3	Badhwar et al 2014
ACTN4	Alpha-actinin-4	Badhwar et al 2014
ACTR10	Actin-related protein 10	Badhwar et al 2014
ACTR1A	Alpha-centractin	Badhwar et al 2014
ACTR1B	Beta-centractin	Badhwar et al 2014
ACTR2	Actin-related protein 2	Badhwar et al 2014
ACTR3	Actin-related protein 3	Badhwar et al 2014
ACTR3B	Actin-related protein 3B	Badhwar et al 2014
ACVR1	Activin receptor type-1	Badhwar et al 2014
ACVR1B	Activin receptor type-1B	Badhwar et al 2014
ACVR2B	Activin receptor type-2B	Badhwar et al 2014
ADAD1	Adenosine deaminase domain-containing protein 1	Badhwar et al 2014
ADAL	Adenosine deaminase-like protein	Badhwar et al 2014
ADAM10	Disintegrin and metalloproteinase domain-containing protein 10	Badhwar et al 2014
ADAM12	Disintegrin and metalloproteinase domain-containing protein 12	Badhwar et al 2014
ADAM15	Disintegrin and metalloproteinase domain-containing protein 15	Badhwar et al 2014
ADAM18	Disintegrin and metalloproteinase domain-containing protein 18	Badhwar et al 2014
ADAM19	Disintegrin and metalloproteinase domain-containing protein 19	Badhwar et al 2014
ADAM1A	Disintegrin and metalloproteinase domain-containing protein 1a	Badhwar et al 2014
ADAM1B	Disintegrin and metalloproteinase domain-containing protein 1b	Badhwar et al 2014
ADAM2	Disintegrin and metalloproteinase domain-containing protein 2	Badhwar et al 2014
ADAM22	Disintegrin and metalloproteinase domain-containing protein 22	Badhwar et al 2014
ADAM23	Disintegrin and metalloproteinase domain-containing protein 23	Badhwar et al 2014
ADAM26A	Disintegrin and metalloproteinase domain-containing protein 26A	Badhwar et al 2014
ADAM29	Disintegrin and metalloproteinase domain-containing protein 29	Badhwar et al 2014
ADAM32	Disintegrin and metalloproteinase domain-containing protein 32	Badhwar et al 2014
ADAM9	Disintegrin and metalloproteinase domain-containing protein 9	Badhwar et al 2014
ADAMDEC1	ADAM DEC1	Badhwar et al 2014
ADAMTS1	A disintegrin and metalloproteinase with thrombospondin motifs 1	Badhwar et al 2014
ADAMTS10	A disintegrin and metalloproteinase with thrombospondin motifs 10	Badhwar et al 2014
ADAMTS12	A disintegrin and metalloproteinase with thrombospondin motifs 12	Badhwar et al 2014
ADAMTS13	A disintegrin and metalloproteinase with thrombospondin motifs 13	Badhwar et al 2014
ADAMTS15	A disintegrin and metalloproteinase with thrombospondin motifs 15	Badhwar et al 2014
ADAMTS16	A disintegrin and metalloproteinase with thrombospondin motifs 16	Badhwar et al 2014
ADAMTS19	A disintegrin and metalloproteinase with thrombospondin motifs 19	Badhwar et al 2014
ADAMTS2	A disintegrin and metalloproteinase with thrombospondin motifs 2	Badhwar et al 2014
ADAMTS20	A disintegrin and metalloproteinase with thrombospondin motifs 20	Badhwar et al 2014
ADAMTS5	A disintegrin and metalloproteinase with thrombospondin motifs 5	Badhwar et al 2014
ADAMTS7	A disintegrin and metalloproteinase with thrombospondin motifs 7	Badhwar et al 2014
ADAMTS8	A disintegrin and metalloproteinase with thrombospondin motifs 8	Badhwar et al 2014
ADAMTSL4	ADAMTS-like protein 4	Badhwar et al 2014
ADAR	Double-stranded RNA-specific adenosine deaminase	Badhwar et al 2014
ADARB1	Double-stranded RNA-specific editase 1	Badhwar et al 2014
ADAT1	tRNA-specific adenosine deaminase 1	Badhwar et al 2014
ADAT3	Probable inactive tRNA-specific adenosine deaminase-like protein 3	Badhwar et al 2014
ADCK3	Chaperone activity of bc1 complex-like, mitochondrial	Badhwar et al 2014
ADCK5	Uncharacterized aarF domain-containing protein kinase 5	Badhwar et al 2014
ADCY1	Adenylate cyclase type 1	Badhwar et al 2014
ADCY2	Adenylate cyclase type 2	Badhwar et al 2014
ADCY3	Adenylate cyclase type 3	Badhwar et al 2014
ADCY4	Adenylate cyclase type 4	Badhwar et al 2014
ADCY6	Adenylate cyclase type 6	Badhwar et al 2014
ADCY8	Adenylate cyclase type 8	Badhwar et al 2014
ADCY9	Adenylate cyclase type 9	Badhwar et al 2014
ADCYAP1	Pituitary adenylate cyclase-activating polypeptide	Badhwar et al 2014
ADD1	Alpha-adducin	Badhwar et al 2014
ADD3	Gamma-adducin	Badhwar et al 2014
ADH1	Alcohol dehydrogenase 1	Badhwar et al 2014
ADH4	Alcohol dehydrogenase 4	Badhwar et al 2014
ADH7	Alcohol dehydrogenase class 4 mu/sigma chain	Badhwar et al 2014
ADHFE1	Hydroxyacid-oxoacid transhydrogenase, mitochondrial	Badhwar et al 2014
ADI1	1,2-dihydroxy-3-keto-5-methylthiopentene dioxygenase	Badhwar et al 2014
ADIPOR1	Adiponectin receptor protein 1	Badhwar et al 2014
ADM	ADM	Badhwar et al 2014
ADO	2-aminoethanethiol dioxygenase	Badhwar et al 2014
ADPGK	ADP-dependent glucokinase	Badhwar et al 2014
ADPRH	[Protein ADP-ribosylarginine] hydrolase	Badhwar et al 2014
ADPRHL1	[Protein ADP-ribosylarginine] hydrolase-like protein 1	Badhwar et al 2014
ADPRHL2	Poly(ADP-ribose) glycohydrolase ARH3	Badhwar et al 2014
ADRA1A	Alpha-1A adrenergic receptor	Badhwar et al 2014
ADRA2C	Alpha-2C adrenergic receptor	Badhwar et al 2014
ADRM1	Proteasomal ubiquitin receptor ADRM1	Badhwar et al 2014
ADSL	Adenylosuccinate lyase	Badhwar et al 2014
AER61	EGF domain-specific O-linked N-acetylglucosamine transferase	Badhwar et al 2014
AFAP1L1	Actin filament-associated protein 1-like 1	Badhwar et al 2014
AFAP1L2	Actin filament-associated protein 1-like 2	Badhwar et al 2014
AFF1	AF4/FMR2 family member 1	Badhwar et al 2014
AFF2	AF4/FMR2 family member 2	Badhwar et al 2014
AFF3	AF4/FMR2 family member 3	Badhwar et al 2014
AFF4	AF4/FMR2 family member 4	Badhwar et al 2014
AFG3L1	AFG3-like protein 1	Badhwar et al 2014
AFG3L2	AFG3-like protein 2	Badhwar et al 2014
AFP	Alpha-fetoprotein	Badhwar et al 2014
AFTPH	Aftiphilin	Badhwar et al 2014
AGAP1	Arf-GAP with GTPase, ANK repeat and PH domain-containing protein 1	Badhwar et al 2014
AGAP2	Arf-GAP with GTPase, ANK repeat and PH domain-containing protein 2	Badhwar et al 2014
AGAP3	Arf-GAP with GTPase, ANK repeat and PH domain-containing protein 3	Badhwar et al 2014
AGBL1	Cytosolic carboxypeptidase 4	Badhwar et al 2014
AGBL3	Cytosolic carboxypeptidase 3	Badhwar et al 2014
AGBL5	Cytosolic carboxypeptidase-like protein 5	Badhwar et al 2014
AGPAT1	1-acyl-sn-glycerol-3-phosphate acyltransferase alpha	Badhwar et al 2014
AGPAT2	1-acyl-sn-glycerol-3-phosphate acyltransferase beta	Badhwar et al 2014
AGPAT4	1-acyl-sn-glycerol-3-phosphate acyltransferase delta	Badhwar et al 2014
AGPAT9	Glycerol-3-phosphate acyltransferase 3	Badhwar et al 2014
AGRN	Agrin	Badhwar et al 2014
AGRP	Agouti-related protein	Badhwar et al 2014
AGXT2	Alanine--glyoxylate aminotransferase 2, mitochondrial	Badhwar et al 2014
AGXT2L1	Ethanolamine-phosphate phospho-lyase	Badhwar et al 2014
AHCTF1	Protein ELYS	Badhwar et al 2014
AHCY	Adenosylhomocysteinase	Badhwar et al 2014
AHCYL1	Putative adenosylhomocysteinase 2	Badhwar et al 2014
AHCYL2	Putative adenosylhomocysteinase 3	Badhwar et al 2014
AHDC1	AT-hook DNA-binding motif-containing protein 1	Badhwar et al 2014
AHI1	Jouberin	Badhwar et al 2014
AHRR	Aryl hydrocarbon receptor repressor	Badhwar et al 2014
AHSG	Alpha-2-HS-glycoprotein	Badhwar et al 2014
AIF1L	Allograft inflammatory factor 1-like	Badhwar et al 2014
AIFM1	Apoptosis-inducing factor 1, mitochondrial	Badhwar et al 2014
AIFM2	Apoptosis-inducing factor 2	Badhwar et al 2014
AIFM3	Apoptosis-inducing factor 3	Badhwar et al 2014
AIM2	Interferon-inducible protein AIM2	Badhwar et al 2014
AIMP1	Aminoacyl tRNA synthase complex-interacting multifunctional protein 1	Badhwar et al 2014
AIP	AH receptor-interacting protein	Badhwar et al 2014
AK1	Adenylate kinase isoenzyme 1	Badhwar et al 2014
AK3	GTP:AMP phosphotransferase, mitochondrial	Badhwar et al 2014
AK5	Adenylate kinase isoenzyme 5	Badhwar et al 2014
AKAP1	A-kinase anchor protein 1, mitochondrial	Badhwar et al 2014
AKAP10	A-kinase anchor protein 10, mitochondrial	Badhwar et al 2014
AKAP2	A-kinase anchor protein 2	Badhwar et al 2014
AKAP3	A-kinase anchor protein 3	Badhwar et al 2014
AKAP8	A-kinase anchor protein 8	Badhwar et al 2014
AKAP8L	A-kinase anchor protein 8-like	Badhwar et al 2014
AKP5	Alkaline phosphatase, placental-like	Badhwar et al 2014
AKR1A1	Alcohol dehydrogenase [NADP(+)]	Badhwar et al 2014
AKR1B1	Aldose reductase	Badhwar et al 2014
AKR1C18	Aldo-keto reductase family 1 member C18	Badhwar et al 2014
AKR1C6	Estradiol 17 beta-dehydrogenase 5	Badhwar et al 2014
AKR1D1	3-oxo-5-beta-steroid 4-dehydrogenase	Badhwar et al 2014
AKR1E2	1,5-anhydro-D-fructose reductase	Badhwar et al 2014
AKR7A2	Aflatoxin B1 aldehyde reductase member 2	Badhwar et al 2014
ALAS1	5-aminolevulinate synthase, nonspecific, mitochondrial	Badhwar et al 2014
ALB	Serum albumin	Badhwar et al 2014
ALCAM	CD166 antigen	Badhwar et al 2014
ALDH16A1	Aldehyde dehydrogenase family 16 member A1	Badhwar et al 2014
ALDH18A1	Delta-1-pyrroline-5-carboxylate synthase	Badhwar et al 2014
ALDH1A1	Retinal dehydrogenase 1	Badhwar et al 2014
ALDH1A2	Retinal dehydrogenase 2	Badhwar et al 2014
ALDH1A7	Aldehyde dehydrogenase, cytosolic 1	Badhwar et al 2014
ALDH1B1	Aldehyde dehydrogenase X, mitochondrial	Badhwar et al 2014
ALDH1L1	Cytosolic 10-formyltetrahydrofolate dehydrogenase	Badhwar et al 2014
ALDH1L2	Mitochondrial 10-formyltetrahydrofolate dehydrogenase	Badhwar et al 2014
ALDH2	Aldehyde dehydrogenase, mitochondrial	Badhwar et al 2014
ALDH3A1	Aldehyde dehydrogenase, dimeric NADP-preferring	Badhwar et al 2014
ALDH3A2	Fatty aldehyde dehydrogenase	Badhwar et al 2014
ALDH3B1	Aldehyde dehydrogenase family 3 member B1	Badhwar et al 2014
ALDH4A1	Delta-1-pyrroline-5-carboxylate dehydrogenase, mitochondrial	Badhwar et al 2014
ALDH5A1	Succinate-semialdehyde dehydrogenase, mitochondrial	Badhwar et al 2014
ALDH6A1	Methylmalonate-semialdehyde dehydrogenase [acylating], mitochondrial	Badhwar et al 2014
ALDH7A1	Alpha-aminoadipic semialdehyde dehydrogenase	Badhwar et al 2014
ALDH8A1	Aldehyde dehydrogenase family 8 member A1	Badhwar et al 2014
ALDH9A1	4-trimethylaminobutyraldehyde dehydrogenase	Badhwar et al 2014
ALDOA	Fructose-bisphosphate aldolase A	Badhwar et al 2014
ALDOB	Fructose-bisphosphate aldolase B	Badhwar et al 2014
ALDOC	Fructose-bisphosphate aldolase C	Badhwar et al 2014
ALG11	GDP-Man:Man(3)GlcNAc(2)-PP-Dol alpha-1,2-mannosyltransferase	Badhwar et al 2014
ALG14	UDP-N-acetylglucosamine transferase subunit ALG14 homolog	Badhwar et al 2014
ALG2	Alpha-1,3/1,6-mannosyltransferase ALG2	Badhwar et al 2014
ALG8	Probable dolichyl pyrophosphate Glc1Man9GlcNAc2 alpha-1,3-glucosyltransferase	Badhwar et al 2014
ALK	ALK tyrosine kinase receptor	Badhwar et al 2014
ALKBH1	Alkylated DNA repair protein alkB homolog 1	Badhwar et al 2014
ALKBH2	Alpha-ketoglutarate-dependent dioxygenase alkB homolog 2	Badhwar et al 2014
ALKBH5	RNA demethylase ALKBH5	Badhwar et al 2014
ALLC	Probable allantoicase	Badhwar et al 2014
ALMS1	Alstrom syndrome protein 1 homolog	Badhwar et al 2014
ALOX12B	Arachidonate 12-lipoxygenase, 12R-type	Badhwar et al 2014
ALOX15B	Arachidonate 15-lipoxygenase B	Badhwar et al 2014
ALOXE3	Epidermis-type lipoxygenase 3	Badhwar et al 2014
ALPK2	Alpha-protein kinase 2	Badhwar et al 2014
ALPK3	Alpha-protein kinase 3	Badhwar et al 2014
ALPL	Alkaline phosphatase, tissue-nonspecific isozyme	Badhwar et al 2014
ALS2	Alsin	Badhwar et al 2014
ALX1	ALX homeobox protein 1	Badhwar et al 2014
AMACR	Alpha-methylacyl-CoA racemase	Badhwar et al 2014
AMBRA1	Activating molecule in BECN1-regulated autophagy protein 1	Badhwar et al 2014
AMDHD2	Putative N-acetylglucosamine-6-phosphate deacetylase	Badhwar et al 2014
AMFR	E3 ubiquitin-protein ligase AMFR	Badhwar et al 2014
AMHR2	Anti-Muellerian hormone type-2 receptor	Badhwar et al 2014
AMIGO2	Amphoterin-induced protein 2	Badhwar et al 2014
AMIGO3	Amphoterin-induced protein 3	Badhwar et al 2014
AMMECR1L	AMMECR1-like protein	Badhwar et al 2014
AMOT	Angiomotin	Badhwar et al 2014
AMOTL1	Angiomotin-like protein 1	Badhwar et al 2014
AMOTL2	Angiomotin-like protein 2	Badhwar et al 2014
AMPD2	AMP deaminase 2	Badhwar et al 2014
AMPD3	AMP deaminase 3	Badhwar et al 2014
ANAPC4	Anaphase-promoting complex subunit 4	Badhwar et al 2014
ANAPC5	Anaphase-promoting complex subunit 5	Badhwar et al 2014
ANGEL1	Protein angel homolog 1	Badhwar et al 2014
ANGPTL4	Angiopoietin-related protein 4	Badhwar et al 2014
ANK2	Ankyrin-2	Badhwar et al 2014
ANKAR	Ankyrin and armadillo repeat-containing protein	Badhwar et al 2014
ANKIB1	Ankyrin repeat and IBR domain-containing protein 1	Badhwar et al 2014
ANKLE2	Ankyrin repeat and LEM domain-containing protein 2	Badhwar et al 2014
ANKMY1	Ankyrin repeat and MYND domain-containing protein 1	Badhwar et al 2014
ANKRD10	Ankyrin repeat domain-containing protein 10	Badhwar et al 2014
ANKRD13A	Ankyrin repeat domain-containing protein 13A	Badhwar et al 2014
ANKRD13B	Ankyrin repeat domain-containing protein 13B	Badhwar et al 2014
ANKRD17	Ankyrin repeat domain-containing protein 17	Badhwar et al 2014
ANKRD2	Ankyrin repeat domain-containing protein 2	Badhwar et al 2014
ANKRD24	Ankyrin repeat domain-containing protein 24	Badhwar et al 2014
ANKRD26	Ankyrin repeat domain-containing protein 26	Badhwar et al 2014
ANKRD27	Ankyrin repeat domain-containing protein 27	Badhwar et al 2014
ANKRD32	Ankyrin repeat domain-containing protein 32	Badhwar et al 2014
ANKRD34C	Ankyrin repeat domain-containing protein 34C	Badhwar et al 2014
ANKRD39	Ankyrin repeat domain-containing protein 39	Badhwar et al 2014
ANKRD42	Ankyrin repeat domain-containing protein 42	Badhwar et al 2014
ANKRD44	Serine/threonine-protein phosphatase 6 regulatory ankyrin repeat subunit B	Badhwar et al 2014
ANKRD49	Ankyrin repeat domain-containing protein 49	Badhwar et al 2014
ANKRD5	Ankyrin repeat domain-containing protein 5	Badhwar et al 2014
ANKRD52	Serine/threonine-protein phosphatase 6 regulatory ankyrin repeat subunit C	Badhwar et al 2014
ANKRD54	Ankyrin repeat domain-containing protein 54	Badhwar et al 2014
ANKRD55	Ankyrin repeat domain-containing protein 55	Badhwar et al 2014
ANKRD56	Ankyrin repeat domain-containing protein SOWAHB	Badhwar et al 2014
ANKRD57	Ankyrin repeat domain-containing protein SOWAHC	Badhwar et al 2014
ANKRD58	Ankyrin repeat domain-containing protein SOWAHD	Badhwar et al 2014
ANKRD6	Ankyrin repeat domain-containing protein 6	Badhwar et al 2014
ANKRD61	Ankyrin repeat domain-containing protein 61	Badhwar et al 2014
ANKS1A	Ankyrin repeat and SAM domain-containing protein 1A	Badhwar et al 2014
ANKS1B	Ankyrin repeat and sterile alpha motif domain-containing protein 1B	Badhwar et al 2014
ANKS3	Ankyrin repeat and SAM domain-containing protein 3	Badhwar et al 2014
ANKZF1	Ankyrin repeat and zinc finger domain-containing protein 1	Badhwar et al 2014
ANO1	Anoctamin-1	Badhwar et al 2014
ANO10	Anoctamin-10	Badhwar et al 2014
ANO2	Anoctamin-2	Badhwar et al 2014
ANO3	Anoctamin-3	Badhwar et al 2014
ANO6	Anoctamin-6	Badhwar et al 2014
ANO8	Anoctamin-8	Badhwar et al 2014
ANP32B	Acidic leucine-rich nuclear phosphoprotein 32 family member B	Badhwar et al 2014
ANP32E	Acidic leucine-rich nuclear phosphoprotein 32 family member E	Badhwar et al 2014
ANPEP	Aminopeptidase N	Badhwar et al 2014
ANTXR1	Anthrax toxin receptor 1	Badhwar et al 2014
ANTXRL	Anthrax toxin receptor-like	Badhwar et al 2014
ANXA1	Annexin A1	Badhwar et al 2014
ANXA11	Annexin A11	Badhwar et al 2014
ANXA2	Annexin A2	Badhwar et al 2014
ANXA3	Annexin A3	Badhwar et al 2014
ANXA4	Annexin A4	Badhwar et al 2014
ANXA5	Annexin A5	Badhwar et al 2014
ANXA6	Annexin A6	Badhwar et al 2014
ANXA7	Annexin A7	Badhwar et al 2014
AOAH	Acyloxyacyl hydrolase	Badhwar et al 2014
AOC2	Retina-specific copper amine oxidase	Badhwar et al 2014
AOC3	Membrane primary amine oxidase	Badhwar et al 2014
AOPEP	Aminopeptidase O	Badhwar et al 2014
AOX1	Aldehyde oxidase	Badhwar et al 2014
AP1B1	AP-1 complex subunit beta-1	Badhwar et al 2014
AP1G2	AP-1 complex subunit gamma-like 2	Badhwar et al 2014
AP1M2	AP-1 complex subunit mu-2	Badhwar et al 2014
AP2A1	AP-2 complex subunit alpha-1	Badhwar et al 2014
AP2A2	AP-2 complex subunit alpha-2	Badhwar et al 2014
AP2B1	AP-2 complex subunit beta	Badhwar et al 2014
AP2M1	AP-2 complex subunit mu	Badhwar et al 2014
AP3B1	AP-3 complex subunit beta-1	Badhwar et al 2014
AP3B2	AP-3 complex subunit beta-2	Badhwar et al 2014
AP3D1	AP-3 complex subunit delta-1	Badhwar et al 2014
AP3S1	AP-3 complex subunit sigma-1	Badhwar et al 2014
AP3S2	AP-3 complex subunit sigma-2	Badhwar et al 2014
AP4E1	AP-4 complex subunit epsilon-1	Badhwar et al 2014
APAF1	Apoptotic protease-activating factor 1	Badhwar et al 2014
APBB1	Amyloid beta A4 precursor protein-binding family B member 1	Badhwar et al 2014
APBB2	Amyloid beta A4 precursor protein-binding family B member 2	Badhwar et al 2014
APBB3	Amyloid beta A4 precursor protein-binding family B member 3	Badhwar et al 2014
APC	Adenomatous polyposis coli protein	Badhwar et al 2014
APC2	Adenomatous polyposis coli protein 2	Badhwar et al 2014
APEX2	DNA-(apurinic or apyrimidinic site) lyase 2	Badhwar et al 2014
APIP	Probable methylthioribulose-1-phosphate dehydratase	Badhwar et al 2014
APLF	Aprataxin and PNK-like factor	Badhwar et al 2014
APLP1	Amyloid-like protein 1	Badhwar et al 2014
APOA1	Apolipoprotein A-I	Badhwar et al 2014
APOD	Apolipoprotein D	Badhwar et al 2014
APOH	Beta-2-glycoprotein 1	Badhwar et al 2014
APOO	Apolipoprotein O	Badhwar et al 2014
APPBP2	Amyloid protein-binding protein 2	Badhwar et al 2014
APPL1	DCC-interacting protein 13-alpha	Badhwar et al 2014
AQP1	Aquaporin-1	Badhwar et al 2014
AQR	Intron-binding protein aquarius	Badhwar et al 2014
AR	Androgen receptor	Badhwar et al 2014
ARAF	Serine/threonine-protein kinase A-Raf	Badhwar et al 2014
ARAP1	Arf-GAP with Rho-GAP domain, ANK repeat and PH domain-containing protein 1	Badhwar et al 2014
ARAP3	Arf-GAP with Rho-GAP domain, ANK repeat and PH domain-containing protein 3	Badhwar et al 2014
ARCN1	Coatomer subunit delta	Badhwar et al 2014
ARD1B	N-alpha-acetyltransferase 11	Badhwar et al 2014
ARF1	ADP-ribosylation factor 1	Badhwar et al 2014
ARF2	ADP-ribosylation factor 2	Badhwar et al 2014
ARF3	ADP-ribosylation factor 3	Badhwar et al 2014
ARF4	ADP-ribosylation factor 4	Badhwar et al 2014
ARF5	ADP-ribosylation factor 5	Badhwar et al 2014
ARF6	ADP-ribosylation factor 6	Badhwar et al 2014
ARFGAP2	ADP-ribosylation factor GTPase-activating protein 2	Badhwar et al 2014
ARFGAP3	ADP-ribosylation factor GTPase-activating protein 3	Badhwar et al 2014
ARFGEF3	Brefeldin A-inhibited guanine nucleotide-exchange protein 3	Badhwar et al 2014
ARHGAP1	Rho GTPase-activating protein 1	Badhwar et al 2014
ARHGAP10	Rho GTPase-activating protein 10	Badhwar et al 2014
ARHGAP11A	Rho GTPase-activating protein 11A	Badhwar et al 2014
ARHGAP12	Rho GTPase-activating protein 12	Badhwar et al 2014
ARHGAP18	Rho GTPase-activating protein 18	Badhwar et al 2014
ARHGAP19	Rho GTPase-activating protein 19	Badhwar et al 2014
ARHGAP20	Rho GTPase-activating protein 20	Badhwar et al 2014
ARHGAP21	Rho GTPase-activating protein 21	Badhwar et al 2014
ARHGAP23	Rho GTPase-activating protein 23	Badhwar et al 2014
ARHGAP24	Rho GTPase-activating protein 24	Badhwar et al 2014
ARHGAP25	Rho GTPase-activating protein 25	Badhwar et al 2014
ARHGAP27	Rho GTPase-activating protein 27	Badhwar et al 2014
ARHGAP29	Rho GTPase-activating protein 29	Badhwar et al 2014
ARHGAP36	Rho GTPase-activating protein 36	Badhwar et al 2014
ARHGAP5	Rho GTPase-activating protein 5	Badhwar et al 2014
ARHGAP6	Rho GTPase-activating protein 6	Badhwar et al 2014
ARHGDIA	Rho GDP-dissociation inhibitor 1	Badhwar et al 2014
ARHGEF1	Rho guanine nucleotide exchange factor 1	Badhwar et al 2014
ARHGEF10L	Rho guanine nucleotide exchange factor 10-like protein	Badhwar et al 2014
ARHGEF12	Rho guanine nucleotide exchange factor 12	Badhwar et al 2014
ARHGEF15	Rho guanine nucleotide exchange factor 15	Badhwar et al 2014
ARHGEF17	Rho guanine nucleotide exchange factor 17	Badhwar et al 2014
ARHGEF18	Rho guanine nucleotide exchange factor 18	Badhwar et al 2014
ARHGEF19	Rho guanine nucleotide exchange factor 19	Badhwar et al 2014
ARHGEF2	Rho guanine nucleotide exchange factor 2	Badhwar et al 2014
ARHGEF40	Rho guanine nucleotide exchange factor 40	Badhwar et al 2014
ARID1A	AT-rich interactive domain-containing protein 1A	Badhwar et al 2014
ARID3A	AT-rich interactive domain-containing protein 3A	Badhwar et al 2014
ARID3B	AT-rich interactive domain-containing protein 3B	Badhwar et al 2014
ARID3C	AT-rich interactive domain-containing protein 3C	Badhwar et al 2014
ARID5B	AT-rich interactive domain-containing protein 5B	Badhwar et al 2014
ARIH1	E3 ubiquitin-protein ligase ARIH1	Badhwar et al 2014
ARIH2	E3 ubiquitin-protein ligase ARIH2	Badhwar et al 2014
ARL1	ADP-ribosylation factor-like protein 1	Badhwar et al 2014
ARL13B	ADP-ribosylation factor-like protein 13B	Badhwar et al 2014
ARL3	ADP-ribosylation factor-like protein 3	Badhwar et al 2014
ARL4D	ADP-ribosylation factor-like protein 4D	Badhwar et al 2014
ARL5A	ADP-ribosylation factor-like protein 5A	Badhwar et al 2014
ARL5B	ADP-ribosylation factor-like protein 5B	Badhwar et al 2014
ARL6IP4	ADP-ribosylation factor-like protein 6-interacting protein 4	Badhwar et al 2014
ARL8A	ADP-ribosylation factor-like protein 8A	Badhwar et al 2014
ARL8B	ADP-ribosylation factor-like protein 8B	Badhwar et al 2014
ARMC1	Armadillo repeat-containing protein 1	Badhwar et al 2014
ARMC10	Armadillo repeat-containing protein 10	Badhwar et al 2014
ARMC2	Armadillo repeat-containing protein 2	Badhwar et al 2014
ARMC3	Armadillo repeat-containing protein 3	Badhwar et al 2014
ARMC5	Armadillo repeat-containing protein 5	Badhwar et al 2014
ARMC8	Armadillo repeat-containing protein 8	Badhwar et al 2014
ARMC9	LisH domain-containing protein ARMC9	Badhwar et al 2014
ARMCX2	Armadillo repeat-containing X-linked protein 2	Badhwar et al 2014
ARMCX3	Armadillo repeat-containing X-linked protein 3	Badhwar et al 2014
ARMCX5	Armadillo repeat-containing X-linked protein 5	Badhwar et al 2014
ARMCX6	Protein ARMCX6	Badhwar et al 2014
ARNT2	Aryl hydrocarbon receptor nuclear translocator 2	Badhwar et al 2014
ARNTL	Aryl hydrocarbon receptor nuclear translocator-like protein 1	Badhwar et al 2014
ARNTL2	Aryl hydrocarbon receptor nuclear translocator-like protein 2	Badhwar et al 2014
ARPC1B	Actin-related protein 2/3 complex subunit 1B	Badhwar et al 2014
ARPC2	Actin-related protein 2/3 complex subunit 2	Badhwar et al 2014
ARPC3	Actin-related protein 2/3 complex subunit 3	Badhwar et al 2014
ARPC4	Actin-related protein 2/3 complex subunit 4	Badhwar et al 2014
ARPC5	Actin-related protein 2/3 complex subunit 5	Badhwar et al 2014
ARPC5L	Actin-related protein 2/3 complex subunit 5-like protein	Badhwar et al 2014
ARPM1	Actin-related protein T3	Badhwar et al 2014
ARPP19	cAMP-regulated phosphoprotein 19	Badhwar et al 2014
ARR3	Arrestin-C	Badhwar et al 2014
ARRB1	Beta-arrestin-1	Badhwar et al 2014
ARRDC2	Arrestin domain-containing protein 2	Badhwar et al 2014
ARRDC3	Arrestin domain-containing protein 3	Badhwar et al 2014
ARSJ	Arylsulfatase J	Badhwar et al 2014
ART1	GPI-linked NAD(P)(+)--arginine ADP-ribosyltransferase 1	Badhwar et al 2014
ARVCF	Armadillo repeat protein deleted in velo-cardio-facial syndrome homolog	Badhwar et al 2014
ARX	Homeobox protein ARX	Badhwar et al 2014
AS3MT	Arsenite methyltransferase	Badhwar et al 2014
ASAH1	Acid ceramidase	Badhwar et al 2014
ASAP1	Arf-GAP with SH3 domain, ANK repeat and PH domain-containing protein 1	Badhwar et al 2014
ASAP2	Arf-GAP with SH3 domain, ANK repeat and PH domain-containing protein 2	Badhwar et al 2014
ASB1	Ankyrin repeat and SOCS box protein 1	Badhwar et al 2014
ASB10	Ankyrin repeat and SOCS box protein 10	Badhwar et al 2014
ASB15	Ankyrin repeat and SOCS box protein 15	Badhwar et al 2014
ASB18	Ankyrin repeat and SOCS box protein 18	Badhwar et al 2014
ASB2	Ankyrin repeat and SOCS box protein 2	Badhwar et al 2014
ASB3	Ankyrin repeat and SOCS box protein 3	Badhwar et al 2014
ASB6	Ankyrin repeat and SOCS box protein 6	Badhwar et al 2014
ASH1L	Histone-lysine N-methyltransferase ASH1L	Badhwar et al 2014
ASH2L	Set1/Ash2 histone methyltransferase complex subunit ASH2	Badhwar et al 2014
ASNS	Asparagine synthetase [glutamine-hydrolyzing]	Badhwar et al 2014
ASPHD2	Aspartate beta-hydroxylase domain-containing protein 2	Badhwar et al 2014
ASPM	Abnormal spindle-like microcephaly-associated protein homolog	Badhwar et al 2014
ASPN	Asporin	Badhwar et al 2014
ASRGL1	Isoaspartyl peptidase/L-asparaginase	Badhwar et al 2014
ASTL	Astacin-like metalloendopeptidase	Badhwar et al 2014
ASTN1	Astrotactin-1	Badhwar et al 2014
ASTN2	Astrotactin-2	Badhwar et al 2014
ASXL1	Putative Polycomb group protein ASXL1	Badhwar et al 2014
ASXL2	Putative Polycomb group protein ASXL2	Badhwar et al 2014
ASXL3	Putative Polycomb group protein ASXL3	Badhwar et al 2014
ATAD2	ATPase family AAA domain-containing protein 2	Badhwar et al 2014
ATAD3	ATPase family AAA domain-containing protein 3	Badhwar et al 2014
ATAD5	ATPase family AAA domain-containing protein 5	Badhwar et al 2014
ATCAY	Caytaxin	Badhwar et al 2014
ATF7IP	Activating transcription factor 7-interacting protein 1	Badhwar et al 2014
ATF7IP2	Activating transcription factor 7-interacting protein 2	Badhwar et al 2014
ATG2A	Autophagy-related protein 2 homolog A	Badhwar et al 2014
ATG2B	Autophagy-related protein 2 homolog B	Badhwar et al 2014
ATG4A	Cysteine protease ATG4A	Badhwar et al 2014
ATG7	Ubiquitin-like modifier-activating enzyme ATG7	Badhwar et al 2014
ATG9B	Autophagy-related protein 9B	Badhwar et al 2014
ATL1	Atlastin-1	Badhwar et al 2014
ATL3	Atlastin-3	Badhwar et al 2014
ATM	Serine-protein kinase ATM	Badhwar et al 2014
ATN1	Atrophin-1	Badhwar et al 2014
ATP10A	Probable phospholipid-transporting ATPase VA	Badhwar et al 2014
ATP10D	Probable phospholipid-transporting ATPase VD	Badhwar et al 2014
ATP12A	Potassium-transporting ATPase alpha chain 2	Badhwar et al 2014
ATP13A1	Probable cation-transporting ATPase 13A1	Badhwar et al 2014
ATP13A2	Probable cation-transporting ATPase 13A2	Badhwar et al 2014
ATP13A3	Probable cation-transporting ATPase 13A3	Badhwar et al 2014
ATP13A5	Probable cation-transporting ATPase 13A5	Badhwar et al 2014
ATP1A1	Sodium/potassium-transporting ATPase subunit alpha-1	Badhwar et al 2014
ATP1A2	Sodium/potassium-transporting ATPase subunit alpha-2	Badhwar et al 2014
ATP1A3	Sodium/potassium-transporting ATPase subunit alpha-3	Badhwar et al 2014
ATP1B1	Sodium/potassium-transporting ATPase subunit beta-1	Badhwar et al 2014
ATP1B2	Sodium/potassium-transporting ATPase subunit beta-2	Badhwar et al 2014
ATP1B3	Sodium/potassium-transporting ATPase subunit beta-3	Badhwar et al 2014
ATP1B4	Protein ATP1B4	Badhwar et al 2014
ATP2A1	Sarcoplasmic/endoplasmic reticulum calcium ATPase 1	Badhwar et al 2014
ATP2A2	Sarcoplasmic/endoplasmic reticulum calcium ATPase 2	Badhwar et al 2014
ATP2A3	Sarcoplasmic/endoplasmic reticulum calcium ATPase 3	Badhwar et al 2014
ATP2B2	Plasma membrane calcium-transporting ATPase 2	Badhwar et al 2014
ATP2C1	Calcium-transporting ATPase type 2C member 1	Badhwar et al 2014
ATP2C2	Calcium-transporting ATPase type 2C member 2	Badhwar et al 2014
ATP4A	Potassium-transporting ATPase alpha chain 1	Badhwar et al 2014
ATP5A1	ATP synthase subunit alpha, mitochondrial	Badhwar et al 2014
ATP5B	ATP synthase subunit beta, mitochondrial	Badhwar et al 2014
ATP5C1	ATP synthase subunit gamma, mitochondrial	Badhwar et al 2014
ATP5D	ATP synthase subunit delta, mitochondrial	Badhwar et al 2014
ATP5F1	ATP synthase subunit b, mitochondrial	Badhwar et al 2014
ATP5H	ATP synthase subunit d, mitochondrial	Badhwar et al 2014
ATP5I	ATP synthase subunit e, mitochondrial	Badhwar et al 2014
ATP5J	ATP synthase-coupling factor 6, mitochondrial	Badhwar et al 2014
ATP5J2	ATP synthase subunit f, mitochondrial	Badhwar et al 2014
ATP5L	ATP synthase subunit g, mitochondrial	Badhwar et al 2014
ATP5O	ATP synthase subunit O, mitochondrial	Badhwar et al 2014
ATP5SL	ATP synthase subunit s-like protein	Badhwar et al 2014
ATP6AP1	V-type proton ATPase subunit S1	Badhwar et al 2014
ATP6V0A1	V-type proton ATPase 116 kDa subunit a isoform 1	Badhwar et al 2014
ATP6V0A2	V-type proton ATPase 116 kDa subunit a isoform 2	Badhwar et al 2014
ATP6V1A	V-type proton ATPase catalytic subunit A	Badhwar et al 2014
ATP6V1B2	V-type proton ATPase subunit B, brain isoform	Badhwar et al 2014
ATP6V1C1	V-type proton ATPase subunit C 1	Badhwar et al 2014
ATP6V1E2	V-type proton ATPase subunit E 2	Badhwar et al 2014
ATP6V1G2	V-type proton ATPase subunit G 2	Badhwar et al 2014
ATP6V1H	V-type proton ATPase subunit H	Badhwar et al 2014
ATP7B	Copper-transporting ATPase 2	Badhwar et al 2014
ATP8A1	Probable phospholipid-transporting ATPase IA	Badhwar et al 2014
ATP9A	Probable phospholipid-transporting ATPase IIA	Badhwar et al 2014
ATPAF1	ATP synthase mitochondrial F1 complex assembly factor 1	Badhwar et al 2014
ATPBD4	ATP-binding domain-containing protein 4	Badhwar et al 2014
ATPGD1	Carnosine synthase 1	Badhwar et al 2014
ATPIF1	ATPase inhibitor, mitochondrial	Badhwar et al 2014
ATR	Serine/threonine-protein kinase ATR	Badhwar et al 2014
ATRIP	ATR-interacting protein	Badhwar et al 2014
ATRNL1	Attractin-like protein 1	Badhwar et al 2014
ATRX	Transcriptional regulator ATRX	Badhwar et al 2014
ATXN10	Ataxin-10	Badhwar et al 2014
ATXN2L	Ataxin-2-like protein	Badhwar et al 2014
ATXN7	Ataxin-7	Badhwar et al 2014
ATXN7L1	Ataxin-7-like protein 1	Badhwar et al 2014
AUP1	Ancient ubiquitous protein 1	Badhwar et al 2014
AURKB	Aurora kinase B	Badhwar et al 2014
AVIL	Advillin	Badhwar et al 2014
AWAT2	Acyl-CoA wax alcohol acyltransferase 2	Badhwar et al 2014
AWMS3	Mesenteric estrogen-dependent adipogenesis protein	Badhwar et al 2014
AXIN1	Axin-1	Badhwar et al 2014
AXIN2	Axin-2	Badhwar et al 2014
AXL	Tyrosine-protein kinase receptor UFO	Badhwar et al 2014
AZI1	5-azacytidine-induced protein 1	Badhwar et al 2014
AZI2	5-azacytidine-induced protein 2	Badhwar et al 2014
B3GNT1	N-acetyllactosaminide beta-1,3-N-acetylglucosaminyltransferase	Badhwar et al 2014
B4GALNT3	Beta-1,4-N-acetylgalactosaminyltransferase 3	Badhwar et al 2014
B4GALT1	Beta-1,4-galactosyltransferase 1	Badhwar et al 2014
BAALC	Brain and acute leukemia cytoplasmic protein	Badhwar et al 2014
BACH1	Transcription regulator protein BACH1	Badhwar et al 2014
BACH2	Transcription regulator protein BACH2	Badhwar et al 2014
BAG6	Large proline-rich protein BAG6	Badhwar et al 2014
BAHCC1	BAH and coiled-coil domain-containing protein 1	Badhwar et al 2014
BAHD1	Bromo adjacent homology domain-containing 1 protein	Badhwar et al 2014
BAI1	Brain-specific angiogenesis inhibitor 1	Badhwar et al 2014
BAI2	Brain-specific angiogenesis inhibitor 2	Badhwar et al 2014
BAI3	Brain-specific angiogenesis inhibitor 3	Badhwar et al 2014
BAIAP2L2	Brain-specific angiogenesis inhibitor 1-associated protein 2-like protein 2	Badhwar et al 2014
BAIAP3	BAI1-associated protein 3	Badhwar et al 2014
BAMBI	BMP and activin membrane-bound inhibitor homolog	Badhwar et al 2014
BANF1	Barrier-to-autointegration factor	Badhwar et al 2014
BANK1	B-cell scaffold protein with ankyrin repeats	Badhwar et al 2014
BANP	Protein BANP	Badhwar et al 2014
BARD1	BRCA1-associated RING domain protein 1	Badhwar et al 2014
BARHL1	BarH-like 1 homeobox protein	Badhwar et al 2014
BARHL2	BarH-like 2 homeobox protein	Badhwar et al 2014
BASP1	Brain acid soluble protein 1	Badhwar et al 2014
BAT1	Spliceosome RNA helicase Ddx39b	Badhwar et al 2014
BAT2	Protein PRRC2A	Badhwar et al 2014
BAT2D1	Protein PRRC2C	Badhwar et al 2014
BAT2L	Protein PRRC2B	Badhwar et al 2014
BAT3	Large proline-rich protein BAG6	Badhwar et al 2014
BAX	Apoptosis regulator BAX	Badhwar et al 2014
BAZ1B	Tyrosine-protein kinase BAZ1B	Badhwar et al 2014
BAZ2A	Bromodomain adjacent to zinc finger domain protein 2A	Badhwar et al 2014
BBS10	Bardet-Biedl syndrome 10 protein homolog	Badhwar et al 2014
BBS4	Bardet-Biedl syndrome 4 protein homolog	Badhwar et al 2014
BBS9	Protein PTHB1	Badhwar et al 2014
BCAM	Basal cell adhesion molecule	Badhwar et al 2014
BCAP29	B-cell receptor-associated protein 29	Badhwar et al 2014
BCAP31	B-cell receptor-associated protein 31	Badhwar et al 2014
BCAR3	Breast cancer anti-estrogen resistance protein 3	Badhwar et al 2014
BCAS1	Breast carcinoma-amplified sequence 1 homolog	Badhwar et al 2014
BCAS2	Pre-mRNA-splicing factor SPF27	Badhwar et al 2014
BCAS3	Breast carcinoma-amplified sequence 3 homolog	Badhwar et al 2014
BCCIP	BRCA2 and CDKN1A-interacting protein	Badhwar et al 2014
BCDIN3D	Pre-miRNA 5'-monophosphate methyltransferase	Badhwar et al 2014
BCHE	Cholinesterase	Badhwar et al 2014
BCKDK	[3-methyl-2-oxobutanoate dehydrogenase [lipoamide]] kinase, mitochondrial	Badhwar et al 2014
BCL11A	B-cell lymphoma/leukemia 11A	Badhwar et al 2014
BCL11B	B-cell lymphoma/leukemia 11B	Badhwar et al 2014
BCL2L11	Bcl-2-like protein 11	Badhwar et al 2014
BCL2L13	Bcl-2-like protein 13	Badhwar et al 2014
BCL2L14	Apoptosis facilitator Bcl-2-like protein 14	Badhwar et al 2014
BCL2L15	Bcl-2-like protein 15	Badhwar et al 2014
BCL3	B-cell lymphoma 3 protein homolog	Badhwar et al 2014
BCL7B	B-cell CLL/lymphoma 7 protein family member B	Badhwar et al 2014
BCL9	B-cell CLL/lymphoma 9 protein	Badhwar et al 2014
BCL9L	B-cell CLL/lymphoma 9-like protein	Badhwar et al 2014
BCLAF1	Bcl-2-associated transcription factor 1	Badhwar et al 2014
BCMO1	Beta,beta-carotene 15,15'-monooxygenase	Badhwar et al 2014
BCORL1	BCL-6 corepressor-like protein 1	Badhwar et al 2014
BCR	Breakpoint cluster region protein	Badhwar et al 2014
BCS1L	Mitochondrial chaperone BCS1	Badhwar et al 2014
BDH1	D-beta-hydroxybutyrate dehydrogenase, mitochondrial	Badhwar et al 2014
BDH2	3-hydroxybutyrate dehydrogenase type 2	Badhwar et al 2014
BDNF	Brain-derived neurotrophic factor	Badhwar et al 2014
BDP1	Transcription factor TFIIIB component B'' homolog	Badhwar et al 2014
BEGAIN	Brain-enriched guanylate kinase-associated protein	Badhwar et al 2014
BEND3	BEN domain-containing protein 3	Badhwar et al 2014
BEND6	BEN domain-containing protein 6	Badhwar et al 2014
BEND7	BEN domain-containing protein 7	Badhwar et al 2014
BEX2	Protein BEX2	Badhwar et al 2014
BFSP1	Filensin	Badhwar et al 2014
BGN	Biglycan	Badhwar et al 2014
BHLHE41	Class E basic helix-loop-helix protein 41	Badhwar et al 2014
BICD2	Protein bicaudal D homolog 2	Badhwar et al 2014
BID	BH3-interacting domain death agonist	Badhwar et al 2014
BIN1	Myc box-dependent-interacting protein 1	Badhwar et al 2014
BIRC2	Baculoviral IAP repeat-containing protein 2	Badhwar et al 2014
BIVM	Basic immunoglobulin-like variable motif-containing protein	Badhwar et al 2014
BLM	Bloom syndrome protein homolog	Badhwar et al 2014
BLMH	Bleomycin hydrolase	Badhwar et al 2014
BLVRA	Biliverdin reductase A	Badhwar et al 2014
BMCC1	Protein prune homolog 2	Badhwar et al 2014
BMI1	Polycomb complex protein BMI-1	Badhwar et al 2014
BMP2	Bone morphogenetic protein 2	Badhwar et al 2014
BMP2K	BMP-2-inducible protein kinase	Badhwar et al 2014
BMP4	Bone morphogenetic protein 4	Badhwar et al 2014
BMP5	Bone morphogenetic protein 5	Badhwar et al 2014
BMPER	BMP-binding endothelial regulator protein	Badhwar et al 2014
BMPR2	Bone morphogenetic protein receptor type-2	Badhwar et al 2014
BOLL	Protein boule-like	Badhwar et al 2014
BOP1	Ribosome biogenesis protein BOP1	Badhwar et al 2014
BPGM	Bisphosphoglycerate mutase	Badhwar et al 2014
BPHL	Valacyclovir hydrolase	Badhwar et al 2014
BPI	Bactericidal permeability-increasing protein	Badhwar et al 2014
BRCA1	Breast cancer type 1 susceptibility protein homolog	Badhwar et al 2014
BRCA2	Breast cancer type 2 susceptibility protein homolog	Badhwar et al 2014
BRD4	Bromodomain-containing protein 4	Badhwar et al 2014
BRDT	Bromodomain testis-specific protein	Badhwar et al 2014
BRF1	Transcription factor IIIB 90 kDa subunit	Badhwar et al 2014
BRI3BP	BRI3-binding protein	Badhwar et al 2014
BRMS1	Breast cancer metastasis-suppressor 1 homolog	Badhwar et al 2014
BRMS1L	Breast cancer metastasis-suppressor 1-like protein	Badhwar et al 2014
BRP44	Mitochondrial pyruvate carrier 2	Badhwar et al 2014
BRSK1	Serine/threonine-protein kinase BRSK1	Badhwar et al 2014
BRUNOL6	CUGBP Elav-like family member 6	Badhwar et al 2014
BRWD1	Bromodomain and WD repeat-containing protein 1	Badhwar et al 2014
BRWD2	WD repeat-containing protein 11	Badhwar et al 2014
BSN	Protein bassoon	Badhwar et al 2014
BST1	ADP-ribosyl cyclase 2	Badhwar et al 2014
BTBD11	Ankyrin repeat and BTB/POZ domain-containing protein BTBD11	Badhwar et al 2014
BTBD12	Structure-specific endonuclease subunit SLX4	Badhwar et al 2014
BTBD3	BTB/POZ domain-containing protein 3	Badhwar et al 2014
BTBD6	BTB/POZ domain-containing protein 6	Badhwar et al 2014
BTBD7	BTB/POZ domain-containing protein 7	Badhwar et al 2014
BTBD9	BTB/POZ domain-containing protein 9	Badhwar et al 2014
BTC	Probetacellulin	Badhwar et al 2014
BTF3	Transcription factor BTF3	Badhwar et al 2014
BTG2	Protein BTG2	Badhwar et al 2014
BTG4	Protein BTG4	Badhwar et al 2014
BTN1A1	Butyrophilin subfamily 1 member A1	Badhwar et al 2014
BTRC	F-box/WD repeat-containing protein 1A	Badhwar et al 2014
BUB1B	Mitotic checkpoint serine/threonine-protein kinase BUB1 beta	Badhwar et al 2014
BUD13	BUD13 homolog	Badhwar et al 2014
BVES	Blood vessel epicardial substance	Badhwar et al 2014
BZRAP1	Peripheral-type benzodiazepine receptor-associated protein 1	Badhwar et al 2014
BZW1	Basic leucine zipper and W2 domain-containing protein 1	Badhwar et al 2014
BZW2	Basic leucine zipper and W2 domain-containing protein 2	Badhwar et al 2014
C1GALT1	Glycoprotein-N-acetylgalactosamine 3-beta-galactosyltransferase 1	Badhwar et al 2014
C1GALT1C1	C1GALT1-specific chaperone 1	Badhwar et al 2014
C1QB	Complement C1q subcomponent subunit B	Badhwar et al 2014
C1QBP	Complement component 1 Q subcomponent-binding protein, mitochondrial	Badhwar et al 2014
C1QC	Complement C1q subcomponent subunit C	Badhwar et al 2014
C1QL3	Complement C1q-like protein 3	Badhwar et al 2014
C1QTNF1	Complement C1q tumor necrosis factor-related protein 1	Badhwar et al 2014
C1QTNF7	Complement C1q tumor necrosis factor-related protein 7	Badhwar et al 2014
C1QTNF9	Complement C1q and tumor necrosis factor-related protein 9	Badhwar et al 2014
C1RA	Complement C1r-A subcomponent	Badhwar et al 2014
C2CD3	C2 domain-containing protein 3	Badhwar et al 2014
C4B	Complement C4-B	Badhwar et al 2014
C4BPA	C4b-binding protein	Badhwar et al 2014
C5	Complement C5	Badhwar et al 2014
C8A	Complement component C8 alpha chain	Badhwar et al 2014
C8B	Complement component C8 beta chain	Badhwar et al 2014
CA12	Carbonic anhydrase 12	Badhwar et al 2014
CA4	Carbonic anhydrase 4	Badhwar et al 2014
CABLES2	CDK5 and ABL1 enzyme substrate 2	Badhwar et al 2014
CABP4	Calcium-binding protein 4	Badhwar et al 2014
CABP7	Calcium-binding protein 7	Badhwar et al 2014
CABYR	Calcium-binding tyrosine phosphorylation-regulated protein	Badhwar et al 2014
CACHD1	VWFA and cache domain-containing protein 1	Badhwar et al 2014
CACNA1A	Voltage-dependent P/Q-type calcium channel subunit alpha-1A	Badhwar et al 2014
CACNA1C	Voltage-dependent L-type calcium channel subunit alpha-1C	Badhwar et al 2014
CACNA1D	Voltage-dependent L-type calcium channel subunit alpha-1D	Badhwar et al 2014
CACNA1E	Voltage-dependent R-type calcium channel subunit alpha-1E	Badhwar et al 2014
CACNA1F	Voltage-dependent L-type calcium channel subunit alpha-1F	Badhwar et al 2014
CACNA1H	Voltage-dependent T-type calcium channel subunit alpha-1H	Badhwar et al 2014
CACNA2D1	Voltage-dependent calcium channel subunit alpha-2/delta-1	Badhwar et al 2014
CACNA2D2	Voltage-dependent calcium channel subunit alpha-2/delta-2	Badhwar et al 2014
CACNB1	Voltage-dependent L-type calcium channel subunit beta-1	Badhwar et al 2014
CACNG2	Voltage-dependent calcium channel gamma-2 subunit	Badhwar et al 2014
CACNG6	Voltage-dependent calcium channel gamma-6 subunit	Badhwar et al 2014
CACNG8	Voltage-dependent calcium channel gamma-8 subunit	Badhwar et al 2014
CADPS	Calcium-dependent secretion activator 1	Badhwar et al 2014
CADPS2	Calcium-dependent secretion activator 2	Badhwar et al 2014
CALB1	Calbindin	Badhwar et al 2014
CALB2	Calretinin	Badhwar et al 2014
CALCOCO1	Calcium-binding and coiled-coil domain-containing protein 1	Badhwar et al 2014
CALM1	Calmodulin	Badhwar et al 2014
CALML4	Calmodulin-like protein 4	Badhwar et al 2014
CALR	Calreticulin	Badhwar et al 2014
CALR3	Calreticulin-3	Badhwar et al 2014
CALY	Neuron-specific vesicular protein calcyon	Badhwar et al 2014
CAMK1	Calcium/calmodulin-dependent protein kinase type 1	Badhwar et al 2014
CAMK1D	Calcium/calmodulin-dependent protein kinase type 1D	Badhwar et al 2014
CAMK1G	Calcium/calmodulin-dependent protein kinase type 1G	Badhwar et al 2014
CAMK2A	Calcium/calmodulin-dependent protein kinase type II subunit alpha	Badhwar et al 2014
CAMK2B	Calcium/calmodulin-dependent protein kinase type II subunit beta	Badhwar et al 2014
CAMK2D	Calcium/calmodulin-dependent protein kinase type II subunit delta	Badhwar et al 2014
CAMK2G	Calcium/calmodulin-dependent protein kinase type II subunit gamma	Badhwar et al 2014
CAMKK1	Calcium/calmodulin-dependent protein kinase kinase 1	Badhwar et al 2014
CAMKK2	Calcium/calmodulin-dependent protein kinase kinase 2	Badhwar et al 2014
CAMKV	CaM kinase-like vesicle-associated protein	Badhwar et al 2014
CAMSAP1	Calmodulin-regulated spectrin-associated protein 1	Badhwar et al 2014
CAMSAP1L1	Calmodulin-regulated spectrin-associated protein 2	Badhwar et al 2014
CAMTA2	Calmodulin-binding transcription activator 2	Badhwar et al 2014
CAND1	Cullin-associated NEDD8-dissociated protein 1	Badhwar et al 2014
CAND2	Cullin-associated NEDD8-dissociated protein 2	Badhwar et al 2014
CANT1	Soluble calcium-activated nucleotidase 1	Badhwar et al 2014
CANX	Calnexin	Badhwar et al 2014
CAP1	Adenylyl cyclase-associated protein 1	Badhwar et al 2014
CAP2	Adenylyl cyclase-associated protein 2	Badhwar et al 2014
CAPG	Macrophage-capping protein	Badhwar et al 2014
CAPN13	Calpain-13	Badhwar et al 2014
CAPN2	Calpain-2 catalytic subunit	Badhwar et al 2014
CAPN3	Calpain-3	Badhwar et al 2014
CAPNS1	Calpain small subunit 1	Badhwar et al 2014
CAPRIN1	Caprin-1	Badhwar et al 2014
CAPRIN2	Caprin-2	Badhwar et al 2014
CAPS2	Calcyphosin-2	Badhwar et al 2014
CAPSL	Calcyphosin-like protein	Badhwar et al 2014
CAPZA1	F-actin-capping protein subunit alpha-1	Badhwar et al 2014
CAPZA2	F-actin-capping protein subunit alpha-2	Badhwar et al 2014
CAPZB	F-actin-capping protein subunit beta	Badhwar et al 2014
CARD11	Caspase recruitment domain-containing protein 11	Badhwar et al 2014
CARD14	Caspase recruitment domain-containing protein 14	Badhwar et al 2014
CARKD	ATP-dependent (S)-NAD(P)H-hydrate dehydratase	Badhwar et al 2014
CARM1	Histone-arginine methyltransferase CARM1	Badhwar et al 2014
CARP	Protein FAM188A	Badhwar et al 2014
CASC1	Cancer susceptibility candidate protein 1	Badhwar et al 2014
CASC3	Protein CASC3	Badhwar et al 2014
CASC5	Protein CASC5	Badhwar et al 2014
CASD1	CAS1 domain-containing protein 1	Badhwar et al 2014
CASK	Peripheral plasma membrane protein CASK	Badhwar et al 2014
CASKIN2	Caskin-2	Badhwar et al 2014
CASP14	Caspase-14	Badhwar et al 2014
CASP4	Caspase-4	Badhwar et al 2014
CASP8	Caspase-8	Badhwar et al 2014
CASZ1	Zinc finger protein castor homolog 1	Badhwar et al 2014
CAT	Catalase	Badhwar et al 2014
CATSPERB	Cation channel sperm-associated protein subunit beta	Badhwar et al 2014
CAV1	Caveolin-1	Badhwar et al 2014
CAV2	Caveolin-2	Badhwar et al 2014
CAV3	Caveolin-3	Badhwar et al 2014
CBARA1	Calcium uptake protein 1, mitochondrial	Badhwar et al 2014
CBFA2T2	Protein CBFA2T2	Badhwar et al 2014
CBFB	Core-binding factor subunit beta	Badhwar et al 2014
CBL	E3 ubiquitin-protein ligase CBL	Badhwar et al 2014
CBLB	E3 ubiquitin-protein ligase CBL-B	Badhwar et al 2014
CBLN2	Cerebellin-2	Badhwar et al 2014
CBR1	Carbonyl reductase [NADPH] 1	Badhwar et al 2014
CBR2	Carbonyl reductase [NADPH] 2	Badhwar et al 2014
CBR4	Carbonyl reductase family member 4	Badhwar et al 2014
CBS	Cystathionine beta-synthase	Badhwar et al 2014
CBX2	Chromobox protein homolog 2	Badhwar et al 2014
CBX3	Chromobox protein homolog 3	Badhwar et al 2014
CBX6	Chromobox protein homolog 6	Badhwar et al 2014
CBX8	Chromobox protein homolog 8	Badhwar et al 2014
CBY1	Protein chibby homolog 1	Badhwar et al 2014
CC2D1A	Coiled-coil and C2 domain-containing protein 1A	Badhwar et al 2014
CC2D1B	Coiled-coil and C2 domain-containing protein 1B	Badhwar et al 2014
CC2D2A	Coiled-coil and C2 domain-containing protein 2A	Badhwar et al 2014
CCAR1	Cell division cycle and apoptosis regulator protein 1	Badhwar et al 2014
CCBL1	Kynurenine--oxoglutarate transaminase 1	Badhwar et al 2014
CCBP2	Chemokine-binding protein 2	Badhwar et al 2014
CCDC103	Coiled-coil domain-containing protein 103	Badhwar et al 2014
CCDC104	Coiled-coil domain-containing protein 104	Badhwar et al 2014
CCDC108	Coiled-coil domain-containing protein 108	Badhwar et al 2014
CCDC11	Coiled-coil domain-containing protein 11	Badhwar et al 2014
CCDC110	Coiled-coil domain-containing protein 110	Badhwar et al 2014
CCDC112	Coiled-coil domain-containing protein 112	Badhwar et al 2014
CCDC113	Coiled-coil domain-containing protein 113	Badhwar et al 2014
CCDC114	Coiled-coil domain-containing protein 114	Badhwar et al 2014
CCDC116	Coiled-coil domain-containing protein 116	Badhwar et al 2014
CCDC124	Coiled-coil domain-containing protein 124	Badhwar et al 2014
CCDC125	Coiled-coil domain-containing protein 125	Badhwar et al 2014
CCDC129	Coiled-coil domain-containing protein 129	Badhwar et al 2014
CCDC135	Coiled-coil domain-containing protein lobo homolog	Badhwar et al 2014
CCDC137	Coiled-coil domain-containing protein 137	Badhwar et al 2014
CCDC142	Coiled-coil domain-containing protein 142	Badhwar et al 2014
CCDC15	Coiled-coil domain-containing protein 15	Badhwar et al 2014
CCDC150	Coiled-coil domain-containing protein 150	Badhwar et al 2014
CCDC157	Coiled-coil domain-containing protein 157	Badhwar et al 2014
CCDC18	Coiled-coil domain-containing protein 18	Badhwar et al 2014
CCDC21	Centrosomal protein of 85 kDa	Badhwar et al 2014
CCDC27	Coiled-coil domain-containing protein 27	Badhwar et al 2014
CCDC33	Coiled-coil domain-containing protein 33	Badhwar et al 2014
CCDC37	Coiled-coil domain-containing protein 37	Badhwar et al 2014
CCDC38	Coiled-coil domain-containing protein 38	Badhwar et al 2014
CCDC40	Coiled-coil domain-containing protein 40	Badhwar et al 2014
CCDC41	Coiled-coil domain-containing protein 41	Badhwar et al 2014
CCDC42	Coiled-coil domain-containing protein 42A	Badhwar et al 2014
CCDC43	Coiled-coil domain-containing protein 43	Badhwar et al 2014
CCDC46	Centrosomal protein of 112 kDa	Badhwar et al 2014
CCDC50	Coiled-coil domain-containing protein 50	Badhwar et al 2014
CCDC52	Spindle and centriole-associated protein 1	Badhwar et al 2014
CCDC55	Nuclear speckle splicing regulatory protein 1	Badhwar et al 2014
CCDC57	Coiled-coil domain-containing protein 57	Badhwar et al 2014
CCDC60	Coiled-coil domain-containing protein 60	Badhwar et al 2014
CCDC61	Coiled-coil domain-containing protein 61	Badhwar et al 2014
CCDC66	Coiled-coil domain-containing protein 66	Badhwar et al 2014
CCDC67	Coiled-coil domain-containing protein 67	Badhwar et al 2014
CCDC71	Coiled-coil domain-containing protein 71	Badhwar et al 2014
CCDC72	Translation machinery-associated protein 7	Badhwar et al 2014
CCDC76	tRNA guanosine-2'-O-methyltransferase TRM13 homolog	Badhwar et al 2014
CCDC79	Coiled-coil domain-containing protein 79	Badhwar et al 2014
CCDC80	Coiled-coil domain-containing protein 80	Badhwar et al 2014
CCDC85A	Coiled-coil domain-containing protein 85A	Badhwar et al 2014
CCDC88A	Girdin	Badhwar et al 2014
CCDC88B	Coiled-coil domain-containing protein 88B	Badhwar et al 2014
CCDC88C	Protein Daple	Badhwar et al 2014
CCDC89	Coiled-coil domain-containing protein 89	Badhwar et al 2014
CCDC9	Coiled-coil domain-containing protein 9	Badhwar et al 2014
CCDC90A	Mitochondrial calcium uniporter regulator 1	Badhwar et al 2014
CCDC92	Coiled-coil domain-containing protein 92	Badhwar et al 2014
CCHCR1	Coiled-coil alpha-helical rod protein 1	Badhwar et al 2014
CCIN	Calicin	Badhwar et al 2014
CCL2	C-C motif chemokine 2	Badhwar et al 2014
CCL7	C-C motif chemokine 7	Badhwar et al 2014
CCNB1	G2/mitotic-specific cyclin-B1	Badhwar et al 2014
CCNB3	G2/mitotic-specific cyclin-B3	Badhwar et al 2014
CCNC	Cyclin-C	Badhwar et al 2014
CCNE2	G1/S-specific cyclin-E2	Badhwar et al 2014
CCNF	Cyclin-F	Badhwar et al 2014
CCNH	Cyclin-H	Badhwar et al 2014
CCNI	Cyclin-I	Badhwar et al 2014
CCNL1	Cyclin-L1	Badhwar et al 2014
CCNL2	Cyclin-L2	Badhwar et al 2014
CCNO	Cyclin-O	Badhwar et al 2014
CCR7	C-C chemokine receptor type 7	Badhwar et al 2014
CCRN4L	Nocturnin	Badhwar et al 2014
CCT2	T-complex protein 1 subunit beta	Badhwar et al 2014
CCT3	T-complex protein 1 subunit gamma	Badhwar et al 2014
CCT4	T-complex protein 1 subunit delta	Badhwar et al 2014
CCT5	T-complex protein 1 subunit epsilon	Badhwar et al 2014
CCT6A	T-complex protein 1 subunit zeta	Badhwar et al 2014
CCT6B	T-complex protein 1 subunit zeta-2	Badhwar et al 2014
CCT7	T-complex protein 1 subunit eta	Badhwar et al 2014
CCT8	T-complex protein 1 subunit theta	Badhwar et al 2014
CD14	Monocyte differentiation antigen CD14	Badhwar et al 2014
CD151	CD151 antigen	Badhwar et al 2014
CD160	CD160 antigen	Badhwar et al 2014
CD163	Scavenger receptor cysteine-rich type 1 protein M130	Badhwar et al 2014
CD180	CD180 antigen	Badhwar et al 2014
CD19	B-lymphocyte antigen CD19	Badhwar et al 2014
CD2	T-cell surface antigen CD2	Badhwar et al 2014
CD200	OX-2 membrane glycoprotein	Badhwar et al 2014
CD209E	CD209 antigen-like protein E	Badhwar et al 2014
CD22	B-cell receptor CD22	Badhwar et al 2014
CD274	Programmed cell death 1 ligand 1	Badhwar et al 2014
CD302	CD302 antigen	Badhwar et al 2014
CD34	Hematopoietic progenitor cell antigen CD34	Badhwar et al 2014
CD36	Platelet glycoprotein 4	Badhwar et al 2014
CD3D	T-cell surface glycoprotein CD3 delta chain	Badhwar et al 2014
CD3EAP	DNA-directed RNA polymerase I subunit RPA34	Badhwar et al 2014
CD3G	T-cell surface glycoprotein CD3 gamma chain	Badhwar et al 2014
CD40LG	CD40 ligand	Badhwar et al 2014
CD44	CD44 antigen	Badhwar et al 2014
CD47	Leukocyte surface antigen CD47	Badhwar et al 2014
CD53	Leukocyte surface antigen CD53	Badhwar et al 2014
CD6	T-cell differentiation antigen CD6	Badhwar et al 2014
CD81	CD81 antigen	Badhwar et al 2014
CD83	CD83 antigen	Badhwar et al 2014
CD9	CD9 antigen	Badhwar et al 2014
CD93	Complement component C1q receptor	Badhwar et al 2014
CD97	CD97 antigen	Badhwar et al 2014
CDADC1	Cytidine and dCMP deaminase domain-containing protein 1	Badhwar et al 2014
CDAN1	Codanin-1	Badhwar et al 2014
CDC14A	Dual specificity protein phosphatase CDC14A	Badhwar et al 2014
CDC16	Cell division cycle protein 16 homolog	Badhwar et al 2014
CDC20	Cell division cycle protein 20 homolog	Badhwar et al 2014
CDC25A	M-phase inducer phosphatase 1	Badhwar et al 2014
CDC40	Pre-mRNA-processing factor 17	Badhwar et al 2014
CDC42	Cell division control protein 42 homolog	Badhwar et al 2014
CDC42BPA	Serine/threonine-protein kinase MRCK alpha	Badhwar et al 2014
CDC42BPG	Serine/threonine-protein kinase MRCK gamma	Badhwar et al 2014
CDC42EP4	Cdc42 effector protein 4	Badhwar et al 2014
CDC42SE2	CDC42 small effector protein 2	Badhwar et al 2014
CDC5L	Cell division cycle 5-like protein	Badhwar et al 2014
CDC6	Cell division control protein 6 homolog	Badhwar et al 2014
CDC73	Parafibromin	Badhwar et al 2014
CDCA2	Cell division cycle-associated protein 2	Badhwar et al 2014
CDCA4	Cell division cycle-associated protein 4	Badhwar et al 2014
CDCA8	Borealin	Badhwar et al 2014
CDGAP	Rho GTPase-activating protein 31	Badhwar et al 2014
CDH10	Cadherin-10	Badhwar et al 2014
CDH11	Cadherin-11	Badhwar et al 2014
CDH12	Cadherin-12	Badhwar et al 2014
CDH13	Cadherin-13	Badhwar et al 2014
CDH16	Cadherin-16	Badhwar et al 2014
CDH20	Cadherin-20	Badhwar et al 2014
CDH23	Cadherin-23	Badhwar et al 2014
CDH4	Cadherin-4	Badhwar et al 2014
CDH8	Cadherin-8	Badhwar et al 2014
CDHR1	Cadherin-related family member 1	Badhwar et al 2014
CDHR5	Cadherin-related family member 5	Badhwar et al 2014
CDIPT	CDP-diacylglycerol--inositol 3-phosphatidyltransferase	Badhwar et al 2014
CDK12	Cyclin-dependent kinase 12	Badhwar et al 2014
CDK13	Cyclin-dependent kinase 13	Badhwar et al 2014
CDK5R1	Cyclin-dependent kinase 5 activator 1	Badhwar et al 2014
CDK5RAP1	CDK5 regulatory subunit-associated protein 1	Badhwar et al 2014
CDK5RAP2	CDK5 regulatory subunit-associated protein 2	Badhwar et al 2014
CDK9	Cyclin-dependent kinase 9	Badhwar et al 2014
CDKL2	Cyclin-dependent kinase-like 2	Badhwar et al 2014
CDKL3	Cyclin-dependent kinase-like 3	Badhwar et al 2014
CDKL4	Cyclin-dependent kinase-like 4	Badhwar et al 2014
CDKL5	Cyclin-dependent kinase-like 5	Badhwar et al 2014
CDKN1A	Cyclin-dependent kinase inhibitor 1	Badhwar et al 2014
CDKN2A	Cyclin-dependent kinase inhibitor 2A, isoforms 1/2	Badhwar et al 2014
CDKN2AIPNL	CDKN2AIP N-terminal-like protein	Badhwar et al 2014
CDKN2B	Cyclin-dependent kinase 4 inhibitor B	Badhwar et al 2014
CDO1	Cysteine dioxygenase type 1	Badhwar et al 2014
CDSN	Corneodesmosin	Badhwar et al 2014
CDT1	DNA replication factor Cdt1	Badhwar et al 2014
CDV3	Protein CDV3	Badhwar et al 2014
CDX1	Homeobox protein CDX-1	Badhwar et al 2014
CDYL	Chromodomain Y-like protein	Badhwar et al 2014
CEACAM2	Carcinoembryonic antigen-related cell adhesion molecule 2	Badhwar et al 2014
CEACAM5	Carcinoembryonic antigen-related cell adhesion molecule 5	Badhwar et al 2014
CEBPA	CCAAT/enhancer-binding protein alpha	Badhwar et al 2014
CEBPD	CCAAT/enhancer-binding protein delta	Badhwar et al 2014
CEBPZ	CCAAT/enhancer-binding protein zeta	Badhwar et al 2014
CECR6	Cat eye syndrome critical region protein 6 homolog	Badhwar et al 2014
CEL	Bile salt-activated lipase	Badhwar et al 2014
CELA2A	Chymotrypsin-like elastase family member 2A	Badhwar et al 2014
CELF3	CUGBP Elav-like family member 3	Badhwar et al 2014
CELF6	CUGBP Elav-like family member 6	Badhwar et al 2014
CELSR1	Cadherin EGF LAG seven-pass G-type receptor 1	Badhwar et al 2014
CELSR2	Cadherin EGF LAG seven-pass G-type receptor 2	Badhwar et al 2014
CELSR3	Cadherin EGF LAG seven-pass G-type receptor 3	Badhwar et al 2014
CENPB	Major centromere autoantigen B	Badhwar et al 2014
CENPE	Centromere-associated protein E	Badhwar et al 2014
CENPI	Centromere protein I	Badhwar et al 2014
CENPJ	Centromere protein J	Badhwar et al 2014
CENPM	Centromere protein M	Badhwar et al 2014
CENPN	Centromere protein N	Badhwar et al 2014
CENPV	Centromere protein V	Badhwar et al 2014
CEP110	Centriolar coiled-coil protein of 110 kDa	Badhwar et al 2014
CEP110	Centriolin	Badhwar et al 2014
CEP135	Centrosomal protein of 135 kDa	Badhwar et al 2014
CEP164	Centrosomal protein of 164 kDa	Badhwar et al 2014
CEP250	Centrosome-associated protein CEP250	Badhwar et al 2014
CEP290	Centrosomal protein of 290 kDa	Badhwar et al 2014
CEP57	Centrosomal protein of 57 kDa	Badhwar et al 2014
CEP57R	Centrosomal protein CEP57L1	Badhwar et al 2014
CEP63	Centrosomal protein of 63 kDa	Badhwar et al 2014
CEP70	Centrosomal protein of 70 kDa	Badhwar et al 2014
CEP78	Centrosomal protein of 78 kDa	Badhwar et al 2014
CEPT1	Choline/ethanolaminephosphotransferase 1	Badhwar et al 2014
CERK	Ceramide kinase	Badhwar et al 2014
CETN1	Centrin-1	Badhwar et al 2014
CFD	Complement factor D	Badhwar et al 2014
CFI	Complement factor I	Badhwar et al 2014
CFL1	Cofilin-1	Badhwar et al 2014
CFL2	Cofilin-2	Badhwar et al 2014
CFTR	Cystic fibrosis transmembrane conductance regulator	Badhwar et al 2014
CGNL1	Cingulin-like protein 1	Badhwar et al 2014
CH25H	Cholesterol 25-hydroxylase	Badhwar et al 2014
CHAT	Choline O-acetyltransferase	Badhwar et al 2014
CHCHD2	Coiled-coil-helix-coiled-coil-helix domain-containing protein 2, mitochondrial	Badhwar et al 2014
CHCHD3	Coiled-coil-helix-coiled-coil-helix domain-containing protein 3, mitochondrial	Badhwar et al 2014
CHCHD5	Coiled-coil-helix-coiled-coil-helix domain-containing protein 5	Badhwar et al 2014
CHD1	Chromodomain-helicase-DNA-binding protein 1	Badhwar et al 2014
CHD4	Chromodomain-helicase-DNA-binding protein 4	Badhwar et al 2014
CHD7	Chromodomain-helicase-DNA-binding protein 7	Badhwar et al 2014
CHD8	Chromodomain-helicase-DNA-binding protein 8	Badhwar et al 2014
CHD9	Chromodomain-helicase-DNA-binding protein 9	Badhwar et al 2014
CHEK2	Serine/threonine-protein kinase Chk2	Badhwar et al 2014
CHERP	Calcium homeostasis endoplasmic reticulum protein	Badhwar et al 2014
CHGA	Chromogranin-A	Badhwar et al 2014
CHGB	Secretogranin-1	Badhwar et al 2014
CHIA	Acidic mammalian chitinase	Badhwar et al 2014
CHID1	Chitinase domain-containing protein 1	Badhwar et al 2014
CHIT1	Chitotriosidase-1	Badhwar et al 2014
CHKB	Choline/ethanolamine kinase	Badhwar et al 2014
CHL1	Neural cell adhesion molecule L1-like protein	Badhwar et al 2014
CHM	Rab proteins geranylgeranyltransferase component A 1	Badhwar et al 2014
CHMP1A	Charged multivesicular body protein 1a	Badhwar et al 2014
CHMP1B1	Charged multivesicular body protein 1b-1	Badhwar et al 2014
CHMP2A	Charged multivesicular body protein 2a	Badhwar et al 2014
CHMP2B	Charged multivesicular body protein 2b	Badhwar et al 2014
CHMP4B	Charged multivesicular body protein 4b	Badhwar et al 2014
CHMP6	Charged multivesicular body protein 6	Badhwar et al 2014
CHRD	Chordin	Badhwar et al 2014
CHRM2	Muscarinic acetylcholine receptor M2	Badhwar et al 2014
CHRNA6	Neuronal acetylcholine receptor subunit alpha-6	Badhwar et al 2014
CHRNB4	Neuronal acetylcholine receptor subunit beta-4	Badhwar et al 2014
CHRNG	Acetylcholine receptor subunit gamma	Badhwar et al 2014
CHST2	Carbohydrate sulfotransferase 2	Badhwar et al 2014
CHST9	Carbohydrate sulfotransferase 9	Badhwar et al 2014
CHSY3	Chondroitin sulfate synthase 3	Badhwar et al 2014
CHTF18	Chromosome transmission fidelity protein 18 homolog	Badhwar et al 2014
CHTF8	Chromosome transmission fidelity protein 8 homolog isoform 2	Badhwar et al 2014
CHUK	Inhibitor of nuclear factor kappa-B kinase subunit alpha	Badhwar et al 2014
CIC	Protein capicua homolog	Badhwar et al 2014
CIDEC	Cell death activator CIDE-3	Badhwar et al 2014
CIRBP	Cold-inducible RNA-binding protein	Badhwar et al 2014
CISD1	CDGSH iron-sulfur domain-containing protein 1	Badhwar et al 2014
CISD2	CDGSH iron-sulfur domain-containing protein 2	Badhwar et al 2014
CITED4	Cbp/p300-interacting transactivator 4	Badhwar et al 2014
CKAP2L	Cytoskeleton-associated protein 2-like	Badhwar et al 2014
CKAP4	Cytoskeleton-associated protein 4	Badhwar et al 2014
CKAP5	Cytoskeleton-associated protein 5	Badhwar et al 2014
CKB	Creatine kinase B-type	Badhwar et al 2014
CLASP1	CLIP-associating protein 1	Badhwar et al 2014
CLASP2	CLIP-associating protein 2	Badhwar et al 2014
CLASRP	CLK4-associating serine/arginine rich protein	Badhwar et al 2014
CLCA4	Calcium-activated chloride channel regulator 4	Badhwar et al 2014
CLCN1	Chloride channel protein 1	Badhwar et al 2014
CLCN2	Chloride channel protein 2	Badhwar et al 2014
CLCN4	H(+)/Cl(-) exchange transporter 4	Badhwar et al 2014
CLCN5	H(+)/Cl(-) exchange transporter 5	Badhwar et al 2014
CLCNKA	Chloride channel protein ClC-Ka	Badhwar et al 2014
CLDN14	Claudin-14	Badhwar et al 2014
CLDN16	Claudin-16	Badhwar et al 2014
CLDN18	Claudin-18	Badhwar et al 2014
CLDN22	Claudin-22	Badhwar et al 2014
CLDN4	Claudin-4	Badhwar et al 2014
CLDN5	Claudin-5	Badhwar et al 2014
CLEC14A	C-type lectin domain family 14 member A	Badhwar et al 2014
CLEC1A	C-type lectin domain family 1 member A	Badhwar et al 2014
CLEC3B	Tetranectin	Badhwar et al 2014
CLEC4F	C-type lectin domain family 4 member F	Badhwar et al 2014
CLEC4G	C-type lectin domain family 4 member G	Badhwar et al 2014
CLIC4	Chloride intracellular channel protein 4	Badhwar et al 2014
CLIP1	CAP-Gly domain-containing linker protein 1	Badhwar et al 2014
CLIP2	CAP-Gly domain-containing linker protein 2	Badhwar et al 2014
CLIP4	CAP-Gly domain-containing linker protein 4	Badhwar et al 2014
CLK3	Dual specificity protein kinase CLK3	Badhwar et al 2014
CLM5	CMRF35-like molecule 5	Badhwar et al 2014
CLN5	Ceroid-lipofuscinosis neuronal protein 5 homolog	Badhwar et al 2014
CLOCK	Circadian locomoter output cycles protein kaput	Badhwar et al 2014
CLPH	Calcium-binding and spermatid-specific protein 1	Badhwar et al 2014
CLPP	Putative ATP-dependent Clp protease proteolytic subunit, mitochondrial	Badhwar et al 2014
CLPTM1	Cleft lip and palate transmembrane protein 1 homolog	Badhwar et al 2014
CLPTM1L	Cleft lip and palate transmembrane protein 1-like protein	Badhwar et al 2014
CLPX	ATP-dependent Clp protease ATP-binding subunit clpX-like, mitochondrial	Badhwar et al 2014
CLRN3	Clarin-3	Badhwar et al 2014
CLSPN	Claspin	Badhwar et al 2014
CLSTN1	Calsyntenin-1	Badhwar et al 2014
CLSTN2	Calsyntenin-2	Badhwar et al 2014
CLTA	Clathrin light chain A	Badhwar et al 2014
CLTC	Clathrin heavy chain 1	Badhwar et al 2014
CLU	Clusterin	Badhwar et al 2014
CMAH	Cytidine monophosphate-N-acetylneuraminic acid hydroxylase	Badhwar et al 2014
CMAS	N-acylneuraminate cytidylyltransferase	Badhwar et al 2014
CMC1	COX assembly mitochondrial protein homolog	Badhwar et al 2014
CMPK1	UMP-CMP kinase	Badhwar et al 2014
CMPK2	UMP-CMP kinase 2, mitochondrial	Badhwar et al 2014
CMTM5	CKLF-like MARVEL transmembrane domain-containing protein 5	Badhwar et al 2014
CMTM6	CKLF-like MARVEL transmembrane domain-containing protein 6	Badhwar et al 2014
CMYA5	Cardiomyopathy-associated protein 5	Badhwar et al 2014
CNDP1	Beta-Ala-His dipeptidase	Badhwar et al 2014
CNGA4	Cyclic nucleotide-gated cation channel alpha-4	Badhwar et al 2014
CNKSR2	Connector enhancer of kinase suppressor of ras 2	Badhwar et al 2014
CNN1	Calponin-1	Badhwar et al 2014
CNN2	Calponin-2	Badhwar et al 2014
CNN3	Calponin-3	Badhwar et al 2014
CNNM2	Metal transporter CNNM2	Badhwar et al 2014
CNO	Biogenesis of lysosome-related organelles complex 1 subunit 4	Badhwar et al 2014
CNOT1	CCR4-NOT transcription complex subunit 1	Badhwar et al 2014
CNOT2	CCR4-NOT transcription complex subunit 2	Badhwar et al 2014
CNOT6	CCR4-NOT transcription complex subunit 6	Badhwar et al 2014
CNP	2',3'-cyclic-nucleotide 3'-phosphodiesterase	Badhwar et al 2014
CNPY2	Protein canopy homolog 2	Badhwar et al 2014
CNPY3	Protein canopy homolog 3	Badhwar et al 2014
CNTF	Ciliary neurotrophic factor	Badhwar et al 2014
CNTLN	Centlein	Badhwar et al 2014
CNTN2	Contactin-2	Badhwar et al 2014
CNTN4	Contactin-4	Badhwar et al 2014
CNTN5	Contactin-5	Badhwar et al 2014
CNTNAP1	Contactin-associated protein 1	Badhwar et al 2014
CNTNAP2	Contactin-associated protein-like 2	Badhwar et al 2014
CNTNAP4	Contactin-associated protein-like 4	Badhwar et al 2014
CNTROB	Centrobin	Badhwar et al 2014
COASY	Bifunctional coenzyme A synthase	Badhwar et al 2014
COBLL1	Cordon-bleu protein-like 1	Badhwar et al 2014
COBRA1	Negative elongation factor B	Badhwar et al 2014
COCH	Cochlin	Badhwar et al 2014
COG2	Conserved oligomeric Golgi complex subunit 2	Badhwar et al 2014
COG6	Conserved oligomeric Golgi complex subunit 6	Badhwar et al 2014
COL10A1	Collagen alpha-1(X) chain	Badhwar et al 2014
COL11A1	Collagen alpha-1(XI) chain	Badhwar et al 2014
COL11A2	Collagen alpha-2(XI) chain	Badhwar et al 2014
COL12A1	Collagen alpha-1(XII) chain	Badhwar et al 2014
COL13A1	Collagen alpha-1(XIII) chain	Badhwar et al 2014
COL14A1	Collagen alpha-1(XIV) chain	Badhwar et al 2014
COL15A1	Collagen alpha-1(XV) chain	Badhwar et al 2014
COL16A1	Collagen alpha-1(XVI) chain	Badhwar et al 2014
COL17A1	Collagen alpha-1(XVII) chain	Badhwar et al 2014
COL18A1	Collagen alpha-1(XVIII) chain	Badhwar et al 2014
COL19A1	Collagen alpha-1(XIX) chain	Badhwar et al 2014
COL1A1	Collagen alpha-1(I) chain	Badhwar et al 2014
COL1A2	Collagen alpha-2(I) chain	Badhwar et al 2014
COL20A1	Collagen alpha-1(XX) chain	Badhwar et al 2014
COL23A1	Collagen alpha-1(XXIII) chain	Badhwar et al 2014
COL24A1	Collagen alpha-1(XXIV) chain	Badhwar et al 2014
COL25A1	Collagen alpha-1(XXV) chain	Badhwar et al 2014
COL27A1	Collagen alpha-1(XXVII) chain	Badhwar et al 2014
COL28A1	Collagen alpha-1(XXVIII) chain	Badhwar et al 2014
COL29A1	Collagen alpha-5(VI) chain	Badhwar et al 2014
COL2A1	Collagen alpha-1(II) chain	Badhwar et al 2014
COL3A1	Collagen alpha-1(III) chain	Badhwar et al 2014
COL4A1	Collagen alpha-1(IV) chain	Badhwar et al 2014
COL4A2	Collagen alpha-2(IV) chain	Badhwar et al 2014
COL4A3	Collagen alpha-3(IV) chain	Badhwar et al 2014
COL4A4	Collagen alpha-4(IV) chain	Badhwar et al 2014
COL5A1	Collagen alpha-1(V) chain	Badhwar et al 2014
COL5A2	Collagen alpha-2(V) chain	Badhwar et al 2014
COL6A1	Collagen alpha-1(VI) chain	Badhwar et al 2014
COL6A2	Collagen alpha-2(VI) chain	Badhwar et al 2014
COL6A4	Collagen alpha-4(VI) chain	Badhwar et al 2014
COL6A5	Collagen alpha-5(VI) chain	Badhwar et al 2014
COL6A6	Collagen alpha-6(VI) chain	Badhwar et al 2014
COL7A1	Collagen alpha-1(VII) chain	Badhwar et al 2014
COL8A1	Collagen alpha-1(VIII) chain	Badhwar et al 2014
COL8A2	Collagen alpha-2(VIII) chain	Badhwar et al 2014
COL9A1	Collagen alpha-1(IX) chain	Badhwar et al 2014
COL9A2	Collagen alpha-2(IX) chain	Badhwar et al 2014
COLEC11	Collectin-11	Badhwar et al 2014
COLEC12	Collectin-12	Badhwar et al 2014
COLQ	Acetylcholinesterase collagenic tail peptide	Badhwar et al 2014
COMMD2	COMM domain-containing protein 2	Badhwar et al 2014
COMTD1	Catechol O-methyltransferase domain-containing protein 1	Badhwar et al 2014
COPA	Coatomer subunit alpha	Badhwar et al 2014
COPB1	Coatomer subunit beta	Badhwar et al 2014
COPB2	Coatomer subunit beta'	Badhwar et al 2014
COPE	Coatomer subunit epsilon	Badhwar et al 2014
COPG	Coatomer subunit gamma-1	Badhwar et al 2014
COPS4	COP9 signalosome complex subunit 4	Badhwar et al 2014
COPS6	COP9 signalosome complex subunit 6	Badhwar et al 2014
COPS7B	COP9 signalosome complex subunit 7b	Badhwar et al 2014
COPS8	COP9 signalosome complex subunit 8	Badhwar et al 2014
COQ3	Hexaprenyldihydroxybenzoate methyltransferase, mitochondrial	Badhwar et al 2014
COQ9	Ubiquinone biosynthesis protein COQ9, mitochondrial	Badhwar et al 2014
CORIN	Atrial natriuretic peptide-converting enzyme	Badhwar et al 2014
CORL2	SKI family transcriptional corepressor 2	Badhwar et al 2014
CORO1B	Coronin-1B	Badhwar et al 2014
CORO1C	Coronin-1C	Badhwar et al 2014
CORO6	Coronin-6	Badhwar et al 2014
CORO7	Coronin-7	Badhwar et al 2014
CORT	Cortistatin	Badhwar et al 2014
COX11	Cytochrome c oxidase assembly protein COX11, mitochondrial	Badhwar et al 2014
COX15	Cytochrome c oxidase assembly protein COX15 homolog	Badhwar et al 2014
COX4I1	Cytochrome c oxidase subunit 4 isoform 1, mitochondrial	Badhwar et al 2014
COX5A	Cytochrome c oxidase subunit 5A, mitochondrial	Badhwar et al 2014
COX5B	Cytochrome c oxidase subunit 5B, mitochondrial	Badhwar et al 2014
COX6B1	Cytochrome c oxidase subunit 6B1	Badhwar et al 2014
COX6C	Cytochrome c oxidase subunit 6C	Badhwar et al 2014
COX7A2	Cytochrome c oxidase subunit 7A2, mitochondrial	Badhwar et al 2014
COX7B	Cytochrome c oxidase subunit 7B, mitochondrial	Badhwar et al 2014
CP	Ceruloplasmin	Badhwar et al 2014
CPA4	Carboxypeptidase A4	Badhwar et al 2014
CPD	Carboxypeptidase D	Badhwar et al 2014
CPE	Carboxypeptidase E	Badhwar et al 2014
CPEB2	Cytoplasmic polyadenylation element-binding protein 2	Badhwar et al 2014
CPEB4	Cytoplasmic polyadenylation element-binding protein 4	Badhwar et al 2014
CPLX2	Complexin-2	Badhwar et al 2014
CPN1	Carboxypeptidase N catalytic chain	Badhwar et al 2014
CPN2	Carboxypeptidase N subunit 2	Badhwar et al 2014
CPNE1	Copine-1	Badhwar et al 2014
CPNE3	Copine-3	Badhwar et al 2014
CPNE6	Copine-6	Badhwar et al 2014
CPNE7	Copine-7	Badhwar et al 2014
CPNE9	Copine-9	Badhwar et al 2014
CPOX	Coproporphyrinogen-III oxidase, mitochondrial	Badhwar et al 2014
CPS1	Carbamoyl-phosphate synthase [ammonia], mitochondrial	Badhwar et al 2014
CPSF1	Cleavage and polyadenylation specificity factor subunit 1	Badhwar et al 2014
CPSF3L	Integrator complex subunit 11	Badhwar et al 2014
CPSF4	Cleavage and polyadenylation specificity factor subunit 4	Badhwar et al 2014
CPSF6	Cleavage and polyadenylation specificity factor subunit 6	Badhwar et al 2014
CPT1A	Carnitine O-palmitoyltransferase 1, liver isoform	Badhwar et al 2014
CPT2	Carnitine O-palmitoyltransferase 2, mitochondrial	Badhwar et al 2014
CPXM1	Probable carboxypeptidase X1	Badhwar et al 2014
CPXM2	Inactive carboxypeptidase-like protein X2	Badhwar et al 2014
CR2	Complement receptor type 2	Badhwar et al 2014
CRABP2	Cellular retinoic acid-binding protein 2	Badhwar et al 2014
CRAMP1L	Protein cramped-like	Badhwar et al 2014
CRB1	Protein crumbs homolog 1	Badhwar et al 2014
CRB2	Protein crumbs homolog 2	Badhwar et al 2014
CREB3L2	Cyclic AMP-responsive element-binding protein 3-like protein 2	Badhwar et al 2014
CREB5	Cyclic AMP-responsive element-binding protein 5	Badhwar et al 2014
CREBL2	cAMP-responsive element-binding protein-like 2	Badhwar et al 2014
CREBZF	CREB/ATF bZIP transcription factor	Badhwar et al 2014
CREG2	Protein CREG2	Badhwar et al 2014
CRELD1	Cysteine-rich with EGF-like domain protein 1	Badhwar et al 2014
CRELD2	Cysteine-rich with EGF-like domain protein 2	Badhwar et al 2014
CRIM1	Cysteine-rich motor neuron 1 protein	Badhwar et al 2014
CRIP1	Cysteine-rich protein 1	Badhwar et al 2014
CRIP2	Cysteine-rich protein 2	Badhwar et al 2014
CRISP1	Cysteine-rich secretory protein 1	Badhwar et al 2014
CRISPLD2	Cysteine-rich secretory protein LCCL domain-containing 2	Badhwar et al 2014
CRK	Adapter molecule crk	Badhwar et al 2014
CRLF3	Cytokine receptor-like factor 3	Badhwar et al 2014
CRLS1	Cardiolipin synthase	Badhwar et al 2014
CRMP1	Dihydropyrimidinase-related protein 1	Badhwar et al 2014
CROT	Peroxisomal carnitine O-octanoyltransferase	Badhwar et al 2014
CRTAC1	Cartilage acidic protein 1	Badhwar et al 2014
CRTAP	Cartilage-associated protein	Badhwar et al 2014
CRTC1	CREB-regulated transcription coactivator 1	Badhwar et al 2014
CRTC3	CREB-regulated transcription coactivator 3	Badhwar et al 2014
CRYL1	Lambda-crystallin homolog	Badhwar et al 2014
CS	Citrate synthase, mitochondrial	Badhwar et al 2014
CSE1L	Exportin-2	Badhwar et al 2014
CSF1	Macrophage colony-stimulating factor 1	Badhwar et al 2014
CSF2RB	Cytokine receptor common subunit beta	Badhwar et al 2014
CSF2RB2	Interleukin-3 receptor class 2 subunit beta	Badhwar et al 2014
CSGALNACT1	Chondroitin sulfate N-acetylgalactosaminyltransferase 1	Badhwar et al 2014
CSK	Tyrosine-protein kinase CSK	Badhwar et al 2014
CSMD1	CUB and sushi domain-containing protein 1	Badhwar et al 2014
CSMD3	CUB and sushi domain-containing protein 3	Badhwar et al 2014
CSNK1G3	Casein kinase I isoform gamma-3	Badhwar et al 2014
CSNK2A1	Casein kinase II subunit alpha	Badhwar et al 2014
CSPG4	Chondroitin sulfate proteoglycan 4	Badhwar et al 2014
CSPRS	Component of Sp100-rs	Badhwar et al 2014
CSRNP1	Cysteine/serine-rich nuclear protein 1	Badhwar et al 2014
CSRNP3	Cysteine/serine-rich nuclear protein 3	Badhwar et al 2014
CSRP1	Cysteine and glycine-rich protein 1	Badhwar et al 2014
CSRP2	Cysteine and glycine-rich protein 2	Badhwar et al 2014
CSRP2BP	Cysteine-rich protein 2-binding protein	Badhwar et al 2014
CST3	Cystatin-C	Badhwar et al 2014
CSTF1	Cleavage stimulation factor subunit 1	Badhwar et al 2014
CSTF2	Cleavage stimulation factor subunit 2	Badhwar et al 2014
CSTF2T	Cleavage stimulation factor subunit 2 tau variant	Badhwar et al 2014
CTBP2	C-terminal-binding protein 2	Badhwar et al 2014
CTC1	CST complex subunit CTC1	Badhwar et al 2014
CTCFL	Transcriptional repressor CTCFL	Badhwar et al 2014
CTDP1	RNA polymerase II subunit A C-terminal domain phosphatase	Badhwar et al 2014
CTDSPL2	CTD small phosphatase-like protein 2	Badhwar et al 2014
CTGF	Connective tissue growth factor	Badhwar et al 2014
CTH	Cystathionine gamma-lyase	Badhwar et al 2014
CTHRC1	Collagen triple helix repeat-containing protein 1	Badhwar et al 2014
CTNNA1	Catenin alpha-1	Badhwar et al 2014
CTNNA2	Catenin alpha-2	Badhwar et al 2014
CTNNA3	Catenin alpha-3	Badhwar et al 2014
CTNNB1	Catenin beta-1	Badhwar et al 2014
CTNND1	Catenin delta-1	Badhwar et al 2014
CTNND2	Catenin delta-2	Badhwar et al 2014
CTR9	RNA polymerase-associated protein CTR9 homolog	Badhwar et al 2014
CTRB1	Chymotrypsinogen B	Badhwar et al 2014
CTSA	Lysosomal protective protein	Badhwar et al 2014
CTSB	Cathepsin B	Badhwar et al 2014
CTSC	Dipeptidyl peptidase 1	Badhwar et al 2014
CTSD	Cathepsin D	Badhwar et al 2014
CTSH	Pro-cathepsin H	Badhwar et al 2014
CTSK	Cathepsin K	Badhwar et al 2014
CTSL1	Cathepsin L1	Badhwar et al 2014
CTSR	Cathepsin R	Badhwar et al 2014
CTSS	Cathepsin S	Badhwar et al 2014
CTSZ	Cathepsin Z	Badhwar et al 2014
CTTNBP2NL	CTTNBP2 N-terminal-like protein	Badhwar et al 2014
CTU2	Cytoplasmic tRNA 2-thiolation protein 2	Badhwar et al 2014
CUBN	Cubilin	Badhwar et al 2014
CUEDC1	CUE domain-containing protein 1	Badhwar et al 2014
CUL1	Cullin-1	Badhwar et al 2014
CUL4A	Cullin-4A	Badhwar et al 2014
CUL5	Cullin-5	Badhwar et al 2014
CUL9	Cullin-9	Badhwar et al 2014
CUTA	Protein CutA	Badhwar et al 2014
CUTC	Copper homeostasis protein cutC homolog	Badhwar et al 2014
CUX1	Homeobox protein cut-like 1	Badhwar et al 2014
CUX1	Protein CASP	Badhwar et al 2014
CUX2	Homeobox protein cut-like 2	Badhwar et al 2014
CUZD1	CUB and zona pellucida-like domain-containing protein 1	Badhwar et al 2014
CWF19L1	CWF19-like protein 1	Badhwar et al 2014
CWF19L2	CWF19-like protein 2	Badhwar et al 2014
CX3CL1	Fractalkine	Badhwar et al 2014
CXCL15	C-X-C motif chemokine 15	Badhwar et al 2014
CXCR2	C-X-C chemokine receptor type 2	Badhwar et al 2014
CXXC1	CpG-binding protein	Badhwar et al 2014
CXXC5	CXXC-type zinc finger protein 5	Badhwar et al 2014
CYB5A	Cytochrome b5	Badhwar et al 2014
CYB5B	Cytochrome b5 type B	Badhwar et al 2014
CYB5R3	NADH-cytochrome b5 reductase 3	Badhwar et al 2014
CYC1	Cytochrome c1, heme protein, mitochondrial	Badhwar et al 2014
CYCS	Cytochrome c, somatic	Badhwar et al 2014
CYFIP1	Cytoplasmic FMR1-interacting protein 1	Badhwar et al 2014
CYFIP2	Cytoplasmic FMR1-interacting protein 2	Badhwar et al 2014
CYLD	Ubiquitin carboxyl-terminal hydrolase CYLD	Badhwar et al 2014
CYP11A1	Cholesterol side-chain cleavage enzyme, mitochondrial	Badhwar et al 2014
CYP17A1	Steroid 17-alpha-hydroxylase/17,20 lyase	Badhwar et al 2014
CYP26A1	Cytochrome P450 26A1	Badhwar et al 2014
CYP27A1	Sterol 26-hydroxylase, mitochondrial	Badhwar et al 2014
CYP2B9	Cytochrome P450 2B9	Badhwar et al 2014
CYP2C55	Cytochrome P450 2C55	Badhwar et al 2014
CYP2D9	Cytochrome P450 2D9	Badhwar et al 2014
CYP2E1	Cytochrome P450 2E1	Badhwar et al 2014
CYP2F2	Cytochrome P450 2F2	Badhwar et al 2014
CYP2J6	Cytochrome P450 2J6	Badhwar et al 2014
CYP2R1	Vitamin D 25-hydroxylase	Badhwar et al 2014
CYP2S1	Cytochrome P450 2S1	Badhwar et al 2014
CYP3A11	Cytochrome P450 3A11	Badhwar et al 2014
CYP3A13	Cytochrome P450 3A13	Badhwar et al 2014
CYP3A41A	Cytochrome P450 3A41	Badhwar et al 2014
CYP46A1	Cholesterol 24-hydroxylase	Badhwar et al 2014
CYP4A14	Cytochrome P450 4A14	Badhwar et al 2014
CYP51A1	Lanosterol 14-alpha demethylase	Badhwar et al 2014
CYTSA	Cytospin-A	Badhwar et al 2014
CYTSB	Cytospin-B	Badhwar et al 2014
D10JHU81E	ES1 protein homolog, mitochondrial	Badhwar et al 2014
D10WSU102E	Uncharacterized protein C12orf45 homolog	Badhwar et al 2014
D11WSU47E	Uncharacterized protein C17orf80 homolog	Badhwar et al 2014
D14ABB1E	Protein FAM208A	Badhwar et al 2014
D17H6S53E	Uncharacterized protein C6orf47 homolog	Badhwar et al 2014
D1BWG0212E	UPF0760 protein C2orf29 homolog	Badhwar et al 2014
D1ERTD622E	UNC119-binding protein C5orf30 homolog	Badhwar et al 2014
D1PAS1	Putative ATP-dependent RNA helicase Pl10	Badhwar et al 2014
D4ERTD22E	SUZ domain-containing protein 1	Badhwar et al 2014
D6MM5E	Uncharacterized protein C2orf65 homolog	Badhwar et al 2014
D6WSU163E	Uncharacterized protein C12orf4 homolog	Badhwar et al 2014
DAAM1	Disheveled-associated activator of morphogenesis 1	Badhwar et al 2014
DAAM2	Disheveled-associated activator of morphogenesis 2	Badhwar et al 2014
DAB1	Disabled homolog 1	Badhwar et al 2014
DAB2	Disabled homolog 2	Badhwar et al 2014
DAB2IP	Disabled homolog 2-interacting protein	Badhwar et al 2014
DACH1	Dachshund homolog 1	Badhwar et al 2014
DACH2	Dachshund homolog 2	Badhwar et al 2014
DACT3	Dapper homolog 3	Badhwar et al 2014
DAG1	Dystroglycan	Badhwar et al 2014
DAGLA	Sn1-specific diacylglycerol lipase alpha	Badhwar et al 2014
DAGLB	Sn1-specific diacylglycerol lipase beta	Badhwar et al 2014
DAK	Bifunctional ATP-dependent dihydroxyacetone kinase/FAD-AMP lyase (cyclizing)	Badhwar et al 2014
DALRD3	DALR anticodon-binding domain-containing protein 3	Badhwar et al 2014
DAO	D-amino-acid oxidase	Badhwar et al 2014
DAPK1	Death-associated protein kinase 1	Badhwar et al 2014
DAPK3	Death-associated protein kinase 3	Badhwar et al 2014
DAPL1	Death-associated protein-like 1	Badhwar et al 2014
DAPP1	Dual adapter for phosphotyrosine and 3-phosphotyrosine and 3-phosphoinositide	Badhwar et al 2014
DARS	Aspartate--tRNA ligase, cytoplasmic	Badhwar et al 2014
DARS2	Aspartate--tRNA ligase, mitochondrial	Badhwar et al 2014
DAZAP1	DAZ-associated protein 1	Badhwar et al 2014
DAZL	Deleted in azoospermia-like	Badhwar et al 2014
DBF4	Protein DBF4 homolog A	Badhwar et al 2014
DBI	Acyl-CoA-binding protein	Badhwar et al 2014
DBN1	Drebrin	Badhwar et al 2014
DBT	Lipoamide acyltransferase component of branched-chain alpha-keto acid dehydrogenase complex, mitochondrial	Badhwar et al 2014
DCAF10	DDB1- and CUL4-associated factor 10	Badhwar et al 2014
DCAF15	DDB1- and CUL4-associated factor 15	Badhwar et al 2014
DCAF17	DDB1- and CUL4-associated factor 17	Badhwar et al 2014
DCAF7,WDR68	DDB1- and CUL4-associated factor 7	Badhwar et al 2014
DCBLD2	Discoidin, CUB and LCCL domain-containing protein 2	Badhwar et al 2014
DCC	Netrin receptor DCC	Badhwar et al 2014
DCDC2	Doublecortin domain-containing protein 2	Badhwar et al 2014
DCI	Enoyl-CoA delta isomerase 1, mitochondrial	Badhwar et al 2014
DCK	Deoxycytidine kinase	Badhwar et al 2014
DCLK2	Serine/threonine-protein kinase DCLK2	Badhwar et al 2014
DCLRE1A	DNA cross-link repair 1A protein	Badhwar et al 2014
DCLRE1B	5' exonuclease Apollo	Badhwar et al 2014
DCN	Decorin	Badhwar et al 2014
DCP1B	mRNA-decapping enzyme 1B	Badhwar et al 2014
DCP2	m7GpppN-mRNA hydrolase	Badhwar et al 2014
DCPS	m7GpppX diphosphatase	Badhwar et al 2014
DCST1	DC-STAMP domain-containing protein 1	Badhwar et al 2014
DCT	L-dopachrome tautomerase	Badhwar et al 2014
DCTN1	Dynactin subunit 1	Badhwar et al 2014
DCTN3	Dynactin subunit 3	Badhwar et al 2014
DCTN4	Dynactin subunit 4	Badhwar et al 2014
DCX	Neuronal migration protein doublecortin	Badhwar et al 2014
DDA1	DET1- and DDB1-associated protein 1	Badhwar et al 2014
DDB1	DNA damage-binding protein 1	Badhwar et al 2014
DDHD1	Phospholipase DDHD1	Badhwar et al 2014
DDHD2	Phospholipase DDHD2	Badhwar et al 2014
DDIT4L	DNA damage-inducible transcript 4-like protein	Badhwar et al 2014
DDO	D-aspartate oxidase	Badhwar et al 2014
DDOST	Dolichyl-diphosphooligosaccharide--protein glycosyltransferase 48 kDa subunit	Badhwar et al 2014
DDR2	Discoidin domain-containing receptor 2	Badhwar et al 2014
DDRGK1	DDRGK domain-containing protein 1	Badhwar et al 2014
DDX10	Probable ATP-dependent RNA helicase DDX10	Badhwar et al 2014
DDX11	Probable ATP-dependent RNA helicase DDX11	Badhwar et al 2014
DDX17	Probable ATP-dependent RNA helicase DDX17	Badhwar et al 2014
DDX19A	ATP-dependent RNA helicase DDX19A	Badhwar et al 2014
DDX20	Probable ATP-dependent RNA helicase DDX20	Badhwar et al 2014
DDX21	Nucleolar RNA helicase 2	Badhwar et al 2014
DDX26B	Protein DDX26B	Badhwar et al 2014
DDX28	Probable ATP-dependent RNA helicase DDX28	Badhwar et al 2014
DDX39	ATP-dependent RNA helicase DDX39A	Badhwar et al 2014
DDX3Y	ATP-dependent RNA helicase DDX3Y	Badhwar et al 2014
DDX4	Probable ATP-dependent RNA helicase DDX4	Badhwar et al 2014
DDX5	Probable ATP-dependent RNA helicase DDX5	Badhwar et al 2014
DDX50	ATP-dependent RNA helicase DDX50	Badhwar et al 2014
DDX52	Probable ATP-dependent RNA helicase DDX52	Badhwar et al 2014
DDX54	ATP-dependent RNA helicase DDX54	Badhwar et al 2014
DDX59	Probable ATP-dependent RNA helicase DDX59	Badhwar et al 2014
DDX6	Probable ATP-dependent RNA helicase DDX6	Badhwar et al 2014
DEAF1	Deformed epidermal autoregulatory factor 1 homolog	Badhwar et al 2014
DECR1	2,4-dienoyl-CoA reductase, mitochondrial	Badhwar et al 2014
DEDD2	DNA-binding death effector domain-containing protein 2	Badhwar et al 2014
DEF	Digestive organ expansion factor homolog	Badhwar et al 2014
DEFB10	Beta-defensin 10	Badhwar et al 2014
DEFB11	Beta-defensin 11	Badhwar et al 2014
DENND1A	DENN domain-containing protein 1A	Badhwar et al 2014
DENND2A	DENN domain-containing protein 2A	Badhwar et al 2014
DENND4B	DENN domain-containing protein 4B	Badhwar et al 2014
DENND5A	DENN domain-containing protein 5A	Badhwar et al 2014
DENR	Density-regulated protein	Badhwar et al 2014
DEPDC1A	DEP domain-containing protein 1A	Badhwar et al 2014
DEPDC6	DEP domain-containing mTOR-interacting protein	Badhwar et al 2014
DERA	Putative deoxyribose-phosphate aldolase	Badhwar et al 2014
DERPC	Chromosome transmission fidelity protein 8 homolog	Badhwar et al 2014
DES	Desmin	Badhwar et al 2014
DESC4	Transmembrane protease serine 11G	Badhwar et al 2014
DFNA5	Non-syndromic hearing impairment protein 5 homolog	Badhwar et al 2014
DGCR14	Protein DGCR14	Badhwar et al 2014
DGCR8	Microprocessor complex subunit DGCR8	Badhwar et al 2014
DGKA	Diacylglycerol kinase alpha	Badhwar et al 2014
DGKB	Diacylglycerol kinase beta	Badhwar et al 2014
DGKG	Diacylglycerol kinase gamma	Badhwar et al 2014
DGKQ	Diacylglycerol kinase theta	Badhwar et al 2014
DGUOK	Deoxyguanosine kinase, mitochondrial	Badhwar et al 2014
DHCR24	Delta(24)-sterol reductase	Badhwar et al 2014
DHDDS	Dehydrodolichyl diphosphate synthase	Badhwar et al 2014
DHFR	Dihydrofolate reductase	Badhwar et al 2014
DHPS	Deoxyhypusine synthase	Badhwar et al 2014
DHRS1	Dehydrogenase/reductase SDR family member 1	Badhwar et al 2014
DHRS11	Dehydrogenase/reductase SDR family member 11	Badhwar et al 2014
DHRS13	Dehydrogenase/reductase SDR family member 13	Badhwar et al 2014
DHRS3	Short-chain dehydrogenase/reductase 3	Badhwar et al 2014
DHTKD1	Probable 2-oxoglutarate dehydrogenase E1 component DHKTD1, mitochondrial	Badhwar et al 2014
DHX15	Putative pre-mRNA-splicing factor ATP-dependent RNA helicase DHX15	Badhwar et al 2014
DHX29	ATP-dependent RNA helicase Dhx29	Badhwar et al 2014
DHX30	Putative ATP-dependent RNA helicase DHX30	Badhwar et al 2014
DHX33	Putative ATP-dependent RNA helicase DHX33	Badhwar et al 2014
DHX34	Probable ATP-dependent RNA helicase DHX34	Badhwar et al 2014
DHX36	Probable ATP-dependent RNA helicase DHX36	Badhwar et al 2014
DHX40	Probable ATP-dependent RNA helicase DHX40	Badhwar et al 2014
DHX57	Putative ATP-dependent RNA helicase DHX57	Badhwar et al 2014
DHX8	ATP-dependent RNA helicase DHX8	Badhwar et al 2014
DHX9	ATP-dependent RNA helicase A	Badhwar et al 2014
DIABLO	Diablo homolog, mitochondrial	Badhwar et al 2014
DIAPH1	Protein diaphanous homolog 1	Badhwar et al 2014
DIAPH2	Protein diaphanous homolog 2	Badhwar et al 2014
DIDO1	Death-inducer obliterator 1	Badhwar et al 2014
DIO1	Type I iodothyronine deiodinase	Badhwar et al 2014
DIP2A	Disco-interacting protein 2 homolog A	Badhwar et al 2014
DIP2B	Disco-interacting protein 2 homolog B	Badhwar et al 2014
DIS3	Exosome complex exonuclease RRP44	Badhwar et al 2014
DIS3L	DIS3-like exonuclease 1	Badhwar et al 2014
DISC1	Disrupted in schizophrenia 1 homolog	Badhwar et al 2014
DISP1	Protein dispatched homolog 1	Badhwar et al 2014
DISP2	Protein dispatched homolog 2	Badhwar et al 2014
DKC1	H/ACA ribonucleoprotein complex subunit 4	Badhwar et al 2014
DLAT	Dihydrolipoyllysine-residue acetyltransferase component of pyruvate dehydrogenase complex, mitochondrial	Badhwar et al 2014
DLC1	Rho GTPase-activating protein 7	Badhwar et al 2014
DLD	Dihydrolipoyl dehydrogenase, mitochondrial	Badhwar et al 2014
DLG1	Disks large homolog 1	Badhwar et al 2014
DLG2	Disks large homolog 2	Badhwar et al 2014
DLG4	Disks large homolog 4	Badhwar et al 2014
DLGAP2	Disks large-associated protein 2	Badhwar et al 2014
DLGAP4	Disks large-associated protein 4	Badhwar et al 2014
DLGAP5	Disks large-associated protein 5	Badhwar et al 2014
DLK1	Protein delta homolog 1	Badhwar et al 2014
DLK2	Protein delta homolog 2	Badhwar et al 2014
DLL1	Delta-like protein 1	Badhwar et al 2014
DLL3	Delta-like protein 3	Badhwar et al 2014
DLL4	Delta-like protein 4	Badhwar et al 2014
DLST	Dihydrolipoyllysine-residue succinyltransferase component of 2-oxoglutarate dehydrogenase complex, mitochondrial	Badhwar et al 2014
DLX1	Homeobox protein DLX-1	Badhwar et al 2014
DMAP1	DNA methyltransferase 1-associated protein 1	Badhwar et al 2014
DMD	Dystrophin	Badhwar et al 2014
DMGDH	Dimethylglycine dehydrogenase, mitochondrial	Badhwar et al 2014
DMKN	Dermokine	Badhwar et al 2014
DMRT1	Doublesex- and mab-3-related transcription factor 1	Badhwar et al 2014
DMRT3	Doublesex- and mab-3-related transcription factor 3	Badhwar et al 2014
DMRTA2	Doublesex- and mab-3-related transcription factor A2	Badhwar et al 2014
DMRTB1	Doublesex- and mab-3-related transcription factor B1	Badhwar et al 2014
DMXL1	DmX-like protein 1	Badhwar et al 2014
DMXL2	DmX-like protein 2	Badhwar et al 2014
DNA2	DNA replication ATP-dependent helicase/nuclease DNA2	Badhwar et al 2014
DNAH12	Dynein heavy chain 12, axonemal	Badhwar et al 2014
DNAH17	Dynein heavy chain 17, axonemal	Badhwar et al 2014
DNAH2	Dynein heavy chain 2, axonemal	Badhwar et al 2014
DNAH3	Dynein heavy chain 3, axonemal	Badhwar et al 2014
DNAH5	Dynein heavy chain 5, axonemal	Badhwar et al 2014
DNAHC8	Dynein heavy chain 8, axonemal	Badhwar et al 2014
DNAJA3	DnaJ homolog subfamily A member 3, mitochondrial	Badhwar et al 2014
DNAJA4	DnaJ homolog subfamily A member 4	Badhwar et al 2014
DNAJB14	DnaJ homolog subfamily B member 14	Badhwar et al 2014
DNAJB2	DnaJ homolog subfamily B member 2	Badhwar et al 2014
DNAJB4	DnaJ homolog subfamily B member 4	Badhwar et al 2014
DNAJB5	DnaJ homolog subfamily B member 5	Badhwar et al 2014
DNAJB8	DnaJ homolog subfamily B member 8	Badhwar et al 2014
DNAJC15	DnaJ homolog subfamily C member 15	Badhwar et al 2014
DNAJC18	DnaJ homolog subfamily C member 18	Badhwar et al 2014
DNAJC19	Mitochondrial import inner membrane translocase subunit TIM14	Badhwar et al 2014
DNAJC25	DnaJ homolog subfamily C member 25	Badhwar et al 2014
DNAJC8	DnaJ homolog subfamily C member 8	Badhwar et al 2014
DNAL1	Dynein light chain 1, axonemal	Badhwar et al 2014
DNALI1	Axonemal dynein light intermediate polypeptide 1	Badhwar et al 2014
DNASE1	Deoxyribonuclease-1	Badhwar et al 2014
DNASE1L2	Deoxyribonuclease-1-like 2	Badhwar et al 2014
DNASE1L3	Deoxyribonuclease gamma	Badhwar et al 2014
DNLZ	DNL-type zinc finger protein	Badhwar et al 2014
DNM3	Dynamin-3	Badhwar et al 2014
DNMBP	Dynamin-binding protein	Badhwar et al 2014
DNMT1	DNA (cytosine-5)-methyltransferase 1	Badhwar et al 2014
DNMT3A	DNA (cytosine-5)-methyltransferase 3A	Badhwar et al 2014
DNTT	DNA nucleotidylexotransferase	Badhwar et al 2014
DNTTIP1	Deoxynucleotidyltransferase terminal-interacting protein 1	Badhwar et al 2014
DNTTIP2	Deoxynucleotidyltransferase terminal-interacting protein 2	Badhwar et al 2014
DOC2A	Double C2-like domain-containing protein alpha	Badhwar et al 2014
DOC2G	Double C2-like domain-containing protein gamma	Badhwar et al 2014
DOCK1	Dedicator of cytokinesis protein 1	Badhwar et al 2014
DOCK10	Dedicator of cytokinesis protein 10	Badhwar et al 2014
DOCK11	Dedicator of cytokinesis protein 11	Badhwar et al 2014
DOCK3	Dedicator of cytokinesis protein 3	Badhwar et al 2014
DOCK4	Dedicator of cytokinesis protein 4	Badhwar et al 2014
DOCK5	Dedicator of cytokinesis protein 5	Badhwar et al 2014
DOCK6	Dedicator of cytokinesis protein 6	Badhwar et al 2014
DOCK7	Dedicator of cytokinesis protein 7	Badhwar et al 2014
DOCK8	Dedicator of cytokinesis protein 8	Badhwar et al 2014
DOCK9	Dedicator of cytokinesis protein 9	Badhwar et al 2014
DOK5	Docking protein 5	Badhwar et al 2014
DOK6	Docking protein 6	Badhwar et al 2014
DOLK	Dolichol kinase	Badhwar et al 2014
DOPEY1	Protein dopey-1	Badhwar et al 2014
DOS	Protein Dos	Badhwar et al 2014
DPCR1	Diffuse panbronchiolitis critical region protein 1 homolog	Badhwar et al 2014
DPEP1	Dipeptidase 1	Badhwar et al 2014
DPEP2	Dipeptidase 2	Badhwar et al 2014
DPM1	Dolichol-phosphate mannosyltransferase	Badhwar et al 2014
DPM3	Dolichol-phosphate mannosyltransferase subunit 3	Badhwar et al 2014
DPP3	Dipeptidyl peptidase 3	Badhwar et al 2014
DPP4	Dipeptidyl peptidase 4	Badhwar et al 2014
DPP6	Dipeptidyl aminopeptidase-like protein 6	Badhwar et al 2014
DPP7	Dipeptidyl peptidase 2	Badhwar et al 2014
DPP9	Dipeptidyl peptidase 9	Badhwar et al 2014
DPY19L4	Protein dpy-19 homolog 4	Badhwar et al 2014
DPYD	Dihydropyrimidine dehydrogenase [NADP(+)]	Badhwar et al 2014
DPYS	Dihydropyrimidinase	Badhwar et al 2014
DPYSL2	Dihydropyrimidinase-related protein 2	Badhwar et al 2014
DPYSL3	Dihydropyrimidinase-related protein 3	Badhwar et al 2014
DPYSL4	Dihydropyrimidinase-related protein 4	Badhwar et al 2014
DPYSL5	Dihydropyrimidinase-related protein 5	Badhwar et al 2014
DRAM1	DNA damage-regulated autophagy modulator protein 1	Badhwar et al 2014
DRD3	D(3) dopamine receptor	Badhwar et al 2014
DRG2	Developmentally-regulated GTP-binding protein 2	Badhwar et al 2014
DRP2	Dystrophin-related protein 2	Badhwar et al 2014
DSC3	Desmocollin-3	Badhwar et al 2014
DSEL	Dermatan-sulfate epimerase-like protein	Badhwar et al 2014
DSG2	Desmoglein-2	Badhwar et al 2014
DSG3	Desmoglein-3	Badhwar et al 2014
DSG4	Desmoglein-4	Badhwar et al 2014
DSN1	Kinetochore-associated protein DSN1 homolog	Badhwar et al 2014
DST	Dystonin	Badhwar et al 2014
DST	Dystonin	Badhwar et al 2014
DSTN	Destrin	Badhwar et al 2014
DSTYK	Dual serine/threonine and tyrosine protein kinase	Badhwar et al 2014
DTL	Denticleless protein homolog	Badhwar et al 2014
DTNA	Dystrobrevin alpha	Badhwar et al 2014
DTX1	E3 ubiquitin-protein ligase DTX1	Badhwar et al 2014
DTX3L	E3 ubiquitin-protein ligase DTX3L	Badhwar et al 2014
DTX4	E3 ubiquitin-protein ligase DTX4	Badhwar et al 2014
DUPD1	Dual specificity phosphatase DUPD1	Badhwar et al 2014
DUS2L	tRNA-dihydrouridine(20) synthase [NAD(P)+]-like	Badhwar et al 2014
DUS3L	tRNA-dihydrouridine(47) synthase [NAD(P)(+)]-like	Badhwar et al 2014
DUS4L	tRNA-dihydrouridine(20a/20b) synthase [NAD(P)+]-like	Badhwar et al 2014
DUSP12	Dual specificity protein phosphatase 12	Badhwar et al 2014
DUSP27	Inactive dual specificity phosphatase 27	Badhwar et al 2014
DUSP3	Dual specificity protein phosphatase 3	Badhwar et al 2014
DUSP4	Dual specificity protein phosphatase 4	Badhwar et al 2014
DVL1	Segment polarity protein dishevelled homolog DVL-1	Badhwar et al 2014
DYNC1H1	Cytoplasmic dynein 1 heavy chain 1	Badhwar et al 2014
DYNC1I2	Cytoplasmic dynein 1 intermediate chain 2	Badhwar et al 2014
DYNC1LI1	Cytoplasmic dynein 1 light intermediate chain 1	Badhwar et al 2014
DYNC1LI2	Cytoplasmic dynein 1 light intermediate chain 2	Badhwar et al 2014
DYNC2H1	Cytoplasmic dynein 2 heavy chain 1	Badhwar et al 2014
DYNLL1	Dynein light chain 1, cytoplasmic	Badhwar et al 2014
DYNLRB1	Dynein light chain roadblock-type 1	Badhwar et al 2014
DYRK1A	Dual specificity tyrosine-phosphorylation-regulated kinase 1A	Badhwar et al 2014
DYRK2	Dual specificity tyrosine-phosphorylation-regulated kinase 2	Badhwar et al 2014
DYRK3	Dual specificity tyrosine-phosphorylation-regulated kinase 3	Badhwar et al 2014
DYSF	Dysferlin	Badhwar et al 2014
DYTN	Dystrotelin	Badhwar et al 2014
DZIP1	Zinc finger protein DZIP1	Badhwar et al 2014
DZIP1L	Zinc finger protein DZIP1L	Badhwar et al 2014
E2F4	Transcription factor E2F4	Badhwar et al 2014
E2F7	Transcription factor E2F7	Badhwar et al 2014
EAP1	Interferon regulatory factor 2-binding protein-like	Badhwar et al 2014
EAR3	Eosinophil cationic-type ribonuclease 3	Badhwar et al 2014
EARS2	Probable glutamate--tRNA ligase, mitochondrial	Badhwar et al 2014
EBF1	Transcription factor COE1	Badhwar et al 2014
EBF2	Transcription factor COE2	Badhwar et al 2014
ECEL1	Endothelin-converting enzyme-like 1	Badhwar et al 2014
ECH1	Delta(3,5)-Delta(2,4)-dienoyl-CoA isomerase, mitochondrial	Badhwar et al 2014
ECHDC2	Enoyl-CoA hydratase domain-containing protein 2, mitochondrial	Badhwar et al 2014
ECHDC3	Enoyl-CoA hydratase domain-containing protein 3, mitochondrial	Badhwar et al 2014
ECHS1	Enoyl-CoA hydratase, mitochondrial	Badhwar et al 2014
ECM29	Proteasome-associated protein ECM29 homolog	Badhwar et al 2014
ECSIT	Evolutionarily conserved signaling intermediate in Toll pathway, mitochondrial	Badhwar et al 2014
EDA2R	Tumor necrosis factor receptor superfamily member 27	Badhwar et al 2014
EDC3	Enhancer of mRNA-decapping protein 3	Badhwar et al 2014
EDEM1	ER degradation-enhancing alpha-mannosidase-like protein 1	Badhwar et al 2014
EDN2	Endothelin-2	Badhwar et al 2014
EDRF1	Erythroid differentiation-related factor 1	Badhwar et al 2014
EEA1	Early endosome antigen 1	Badhwar et al 2014
EEF1A1	Elongation factor 1-alpha 1	Badhwar et al 2014
EEF1A2	Elongation factor 1-alpha 2	Badhwar et al 2014
EEF1B	Elongation factor 1-beta	Badhwar et al 2014
EEF1D	Elongation factor 1-delta	Badhwar et al 2014
EEF1G	Elongation factor 1-gamma	Badhwar et al 2014
EEF2	Elongation factor 2	Badhwar et al 2014
EEF2K	Eukaryotic elongation factor 2 kinase	Badhwar et al 2014
EEPD1	Endonuclease/exonuclease/phosphatase family domain-containing protein 1	Badhwar et al 2014
EFCAB1	EF-hand calcium-binding domain-containing protein 1	Badhwar et al 2014
EFCAB6	EF-hand calcium-binding domain-containing protein 6	Badhwar et al 2014
EFCAB7	EF-hand calcium-binding domain-containing protein 7	Badhwar et al 2014
EFEMP1	EGF-containing fibulin-like extracellular matrix protein 1	Badhwar et al 2014
EFHA1	EF-hand domain-containing family member A1	Badhwar et al 2014
EFHB	EF-hand domain-containing family member B	Badhwar et al 2014
EFHC1	EF-hand domain-containing protein 1	Badhwar et al 2014
EFHD1	EF-hand domain-containing protein D1	Badhwar et al 2014
EFNA1	Ephrin-A1	Badhwar et al 2014
EFNB2	Ephrin-B2	Badhwar et al 2014
EFNB3	Ephrin-B3	Badhwar et al 2014
EFTUD2	116 kDa U5 small nuclear ribonucleoprotein component	Badhwar et al 2014
EGFBP2	Epidermal growth factor-binding protein type B	Badhwar et al 2014
EGFL6	Epidermal growth factor-like protein 6	Badhwar et al 2014
EGFL7	Epidermal growth factor-like protein 7	Badhwar et al 2014
EGFL8	Epidermal growth factor-like protein 8	Badhwar et al 2014
EGFLAM	Pikachurin	Badhwar et al 2014
EGFR	Epidermal growth factor receptor	Badhwar et al 2014
EGR2	E3 SUMO-protein ligase EGR2	Badhwar et al 2014
EGR3	Early growth response protein 3	Badhwar et al 2014
EHBP1	EH domain-binding protein 1	Badhwar et al 2014
EHBP1L1	EH domain-binding protein 1-like protein 1	Badhwar et al 2014
EHD1	EH domain-containing protein 1	Badhwar et al 2014
EHD2	EH domain-containing protein 2	Badhwar et al 2014
EHD3	EH domain-containing protein 3	Badhwar et al 2014
EHD4	EH domain-containing protein 4	Badhwar et al 2014
EHF	ETS homologous factor	Badhwar et al 2014
EHHADH	Peroxisomal bifunctional enzyme	Badhwar et al 2014
EHMT2	Histone-lysine N-methyltransferase EHMT2	Badhwar et al 2014
EID2	EP300-interacting inhibitor of differentiation 2	Badhwar et al 2014
EIF2AK4	Eukaryotic translation initiation factor 2-alpha kinase 4	Badhwar et al 2014
EIF2B1	Translation initiation factor eIF-2B subunit alpha	Badhwar et al 2014
EIF2B4	Translation initiation factor eIF-2B subunit delta	Badhwar et al 2014
EIF2C2	Protein argonaute-2	Badhwar et al 2014
EIF2D	Eukaryotic translation initiation factor 2D	Badhwar et al 2014
EIF2S2	Eukaryotic translation initiation factor 2 subunit 2	Badhwar et al 2014
EIF2S3X	Eukaryotic translation initiation factor 2 subunit 3, X-linked	Badhwar et al 2014
EIF2S3Y	Eukaryotic translation initiation factor 2 subunit 3, Y-linked	Badhwar et al 2014
EIF3A	Eukaryotic translation initiation factor 3 subunit A	Badhwar et al 2014
EIF3C	Eukaryotic translation initiation factor 3 subunit C	Badhwar et al 2014
EIF3D	Eukaryotic translation initiation factor 3 subunit D	Badhwar et al 2014
EIF3H	Eukaryotic translation initiation factor 3 subunit H	Badhwar et al 2014
EIF3J	Eukaryotic translation initiation factor 3 subunit J-B	Badhwar et al 2014
EIF3L	Eukaryotic translation initiation factor 3 subunit L	Badhwar et al 2014
EIF3M	Eukaryotic translation initiation factor 3 subunit M	Badhwar et al 2014
EIF4A1	Eukaryotic initiation factor 4A-I	Badhwar et al 2014
EIF4A2	Eukaryotic initiation factor 4A-II	Badhwar et al 2014
EIF4A3	Eukaryotic initiation factor 4A-III	Badhwar et al 2014
EIF4E1B	Eukaryotic translation initiation factor 4E type 1B	Badhwar et al 2014
EIF4E3	Eukaryotic translation initiation factor 4E type 3	Badhwar et al 2014
EIF4ENIF1	Eukaryotic translation initiation factor 4E transporter	Badhwar et al 2014
EIF4G2	Eukaryotic translation initiation factor 4 gamma 2	Badhwar et al 2014
EIF4G3	Eukaryotic translation initiation factor 4 gamma 3	Badhwar et al 2014
EIF4H	Eukaryotic translation initiation factor 4H	Badhwar et al 2014
EIF5	Eukaryotic translation initiation factor 5	Badhwar et al 2014
EIF5A	Eukaryotic translation initiation factor 5A-1	Badhwar et al 2014
ELAC2	Zinc phosphodiesterase ELAC protein 2	Badhwar et al 2014
ELANE	Neutrophil elastase	Badhwar et al 2014
ELAVL1	ELAV-like protein 1	Badhwar et al 2014
ELAVL2	ELAV-like protein 2	Badhwar et al 2014
ELAVL4	ELAV-like protein 4	Badhwar et al 2014
ELF1	ETS-related transcription factor Elf-1	Badhwar et al 2014
ELF2	ETS-related transcription factor Elf-2	Badhwar et al 2014
ELFN1	Protein ELFN1	Badhwar et al 2014
ELFN2	Protein phosphatase 1 regulatory subunit 29	Badhwar et al 2014
ELK3	ETS domain-containing protein Elk-3	Badhwar et al 2014
ELL2	RNA polymerase II elongation factor ELL2	Badhwar et al 2014
ELMO2	Engulfment and cell motility protein 2	Badhwar et al 2014
ELMOD3	ELMO domain-containing protein 3	Badhwar et al 2014
ELN	Elastin	Badhwar et al 2014
ELP2	Elongator complex protein 2	Badhwar et al 2014
ELP4	Elongator complex protein 4	Badhwar et al 2014
ELTD1	EGF, latrophilin seven transmembrane domain-containing protein 1	Badhwar et al 2014
EMD	Emerin	Badhwar et al 2014
EMID1	EMI domain-containing protein 1	Badhwar et al 2014
EMID2	Collagen alpha-1(XXVI) chain	Badhwar et al 2014
EMILIN1	EMILIN-1	Badhwar et al 2014
EMILIN2	EMILIN-2	Badhwar et al 2014
EMILIN3	EMILIN-3	Badhwar et al 2014
EML1	Echinoderm microtubule-associated protein-like 1	Badhwar et al 2014
EML2	Echinoderm microtubule-associated protein-like 2	Badhwar et al 2014
EML3	Echinoderm microtubule-associated protein-like 3	Badhwar et al 2014
EML5	Echinoderm microtubule-associated protein-like 5	Badhwar et al 2014
EML6	Echinoderm microtubule-associated protein-like 6	Badhwar et al 2014
EMR1	EGF-like module-containing mucin-like hormone receptor-like 1	Badhwar et al 2014
EMSY	Protein EMSY	Badhwar et al 2014
EN1	Homeobox protein engrailed-1	Badhwar et al 2014
ENAH	Protein enabled homolog	Badhwar et al 2014
ENAM	Enamelin	Badhwar et al 2014
ENDOD1	Endonuclease domain-containing 1 protein	Badhwar et al 2014
ENO1	Alpha-enolase	Badhwar et al 2014
ENO2	Gamma-enolase	Badhwar et al 2014
ENO3	Beta-enolase	Badhwar et al 2014
ENPEP	Glutamyl aminopeptidase	Badhwar et al 2014
ENPP2	Ectonucleotide pyrophosphatase/phosphodiesterase family member 2	Badhwar et al 2014
ENTPD1	Ectonucleoside triphosphate diphosphohydrolase 1	Badhwar et al 2014
ENTPD2	Ectonucleoside triphosphate diphosphohydrolase 2	Badhwar et al 2014
ENTPD4	Ectonucleoside triphosphate diphosphohydrolase 4	Badhwar et al 2014
EOMES	Eomesodermin homolog	Badhwar et al 2014
EP400	E1A-binding protein p400	Badhwar et al 2014
EPAS1	Endothelial PAS domain-containing protein 1	Badhwar et al 2014
EPB41	Protein 4.1	Badhwar et al 2014
EPB41L1	Band 4.1-like protein 1	Badhwar et al 2014
EPB41L2	Band 4.1-like protein 2	Badhwar et al 2014
EPB41L3	Band 4.1-like protein 3	Badhwar et al 2014
EPB42	Erythrocyte membrane protein band 4.2	Badhwar et al 2014
EPB49	Dematin	Badhwar et al 2014
EPC1	Enhancer of polycomb homolog 1	Badhwar et al 2014
EPC2	Enhancer of polycomb homolog 2	Badhwar et al 2014
EPDR1	Mammalian ependymin-related protein 1	Badhwar et al 2014
EPHA2	Ephrin type-A receptor 2	Badhwar et al 2014
EPHA3	Ephrin type-A receptor 3	Badhwar et al 2014
EPHA4	Ephrin type-A receptor 4	Badhwar et al 2014
EPHA6	Ephrin type-A receptor 6	Badhwar et al 2014
EPHA7	Ephrin type-A receptor 7	Badhwar et al 2014
EPHB1	Ephrin type-B receptor 1	Badhwar et al 2014
EPHB3	Ephrin type-B receptor 3	Badhwar et al 2014
EPHB4	Ephrin type-B receptor 4	Badhwar et al 2014
EPHB6	Ephrin type-B receptor 6	Badhwar et al 2014
EPHX1	Epoxide hydrolase 1	Badhwar et al 2014
EPHX2	Bifunctional epoxide hydrolase 2	Badhwar et al 2014
EPM2AIP1	EPM2A-interacting protein 1	Badhwar et al 2014
EPN1	Epsin-1	Badhwar et al 2014
EPN3	Epsin-3	Badhwar et al 2014
EPO	Erythropoietin	Badhwar et al 2014
EPPK1	Epiplakin	Badhwar et al 2014
EPS15	Epidermal growth factor receptor substrate 15	Badhwar et al 2014
EPS15L1	Epidermal growth factor receptor substrate 15-like 1	Badhwar et al 2014
EPS8	Epidermal growth factor receptor kinase substrate 8	Badhwar et al 2014
EPS8L1	Epidermal growth factor receptor kinase substrate 8-like protein 1	Badhwar et al 2014
EPS8L2	Epidermal growth factor receptor kinase substrate 8-like protein 2	Badhwar et al 2014
ERAP1	Endoplasmic reticulum aminopeptidase 1	Badhwar et al 2014
ERBB2	Receptor tyrosine-protein kinase erbB-2	Badhwar et al 2014
ERBB2IP	Protein LAP2	Badhwar et al 2014
ERBB4	Receptor tyrosine-protein kinase erbB-4	Badhwar et al 2014
ERC1	ELKS/Rab6-interacting/CAST family member 1	Badhwar et al 2014
ERC2	ERC protein 2	Badhwar et al 2014
ERCC3	TFIIH basal transcription factor complex helicase XPB subunit	Badhwar et al 2014
ERCC4	DNA repair endonuclease XPF	Badhwar et al 2014
ERCC6L	DNA excision repair protein ERCC-6-like	Badhwar et al 2014
ERCC8	DNA excision repair protein ERCC-8	Badhwar et al 2014
ERG	Transcriptional regulator ERG	Badhwar et al 2014
ERGIC3	Endoplasmic reticulum-Golgi intermediate compartment protein 3	Badhwar et al 2014
ERI2	ERI1 exoribonuclease 2	Badhwar et al 2014
ERLEC1	Endoplasmic reticulum lectin 1	Badhwar et al 2014
ERLIN1	Erlin-1	Badhwar et al 2014
ERLIN2	Erlin-2	Badhwar et al 2014
ERMAP	Erythroid membrane-associated protein	Badhwar et al 2014
ERN1	Serine/threonine-protein kinase/endoribonuclease IRE1	Badhwar et al 2014
ERO1L	ERO1-like protein alpha	Badhwar et al 2014
ERO1LB	ERO1-like protein beta	Badhwar et al 2014
ERP44	Endoplasmic reticulum resident protein 44	Badhwar et al 2014
ERRFI1	ERBB receptor feedback inhibitor 1	Badhwar et al 2014
ESCO1	N-acetyltransferase ESCO1	Badhwar et al 2014
ESCO2	N-acetyltransferase ESCO2	Badhwar et al 2014
ESD	S-formylglutathione hydrolase	Badhwar et al 2014
ESPL1	Separin	Badhwar et al 2014
ESPN	Espin	Badhwar et al 2014
ESPNL	Espin-like protein	Badhwar et al 2014
ESR1	Estrogen receptor	Badhwar et al 2014
ESRP1	Epithelial splicing regulatory protein 1	Badhwar et al 2014
ESRP2	Epithelial splicing regulatory protein 2	Badhwar et al 2014
ESRRG	Estrogen-related receptor gamma	Badhwar et al 2014
ESYT1	Extended synaptotagmin-1	Badhwar et al 2014
ESYT2	Extended synaptotagmin-2	Badhwar et al 2014
ETF1	Eukaryotic peptide chain release factor subunit 1	Badhwar et al 2014
ETFA	Electron transfer flavoprotein subunit alpha, mitochondrial	Badhwar et al 2014
ETFB	Electron transfer flavoprotein subunit beta	Badhwar et al 2014
ETFDH	Electron transfer flavoprotein-ubiquinone oxidoreductase, mitochondrial	Badhwar et al 2014
ETHE1	Protein ETHE1, mitochondrial	Badhwar et al 2014
ETV2	ETS translocation variant 2	Badhwar et al 2014
ETV3	ETS translocation variant 3	Badhwar et al 2014
ETV6	Transcription factor ETV6	Badhwar et al 2014
EVC	Ellis-van Creveld syndrome protein homolog	Badhwar et al 2014
EVC2	Limbin	Badhwar et al 2014
EVI5	Ecotropic viral integration site 5 protein	Badhwar et al 2014
EVL	Ena/VASP-like protein	Badhwar et al 2014
EVPL	Envoplakin	Badhwar et al 2014
EVX1	Homeobox even-skipped homolog protein 1	Badhwar et al 2014
EWSR1	RNA-binding protein EWS	Badhwar et al 2014
EXD1	Exonuclease 3'-5' domain-containing protein 1	Badhwar et al 2014
EXOC1	Exocyst complex component 1	Badhwar et al 2014
EXOC4	Exocyst complex component 4	Badhwar et al 2014
EXOC5	Exocyst complex component 5	Badhwar et al 2014
EXOSC2	Exosome complex component RRP4	Badhwar et al 2014
EXOSC3	Exosome complex component RRP40	Badhwar et al 2014
EXOSC6	Exosome complex component MTR3	Badhwar et al 2014
EXOSC7	Exosome complex exonuclease RRP42	Badhwar et al 2014
EXOSC9	Exosome complex component RRP45	Badhwar et al 2014
EXPH5	Exophilin-5	Badhwar et al 2014
EXT2	Exostosin-2	Badhwar et al 2014
EXTL3	Exostosin-like 3	Badhwar et al 2014
EYA2	Eyes absent homolog 2	Badhwar et al 2014
EZH1	Histone-lysine N-methyltransferase EZH1	Badhwar et al 2014
EZR	Ezrin	Badhwar et al 2014
F11	Coagulation factor XI	Badhwar et al 2014
F13A1	Coagulation factor XIII A chain	Badhwar et al 2014
F13B	Coagulation factor XIII B chain	Badhwar et al 2014
F2R	Proteinase-activated receptor 1	Badhwar et al 2014
F2RL3	Proteinase-activated receptor 4	Badhwar et al 2014
F5	Coagulation factor V	Badhwar et al 2014
F8	Coagulation factor VIII	Badhwar et al 2014
FA2H	Fatty acid 2-hydroxylase	Badhwar et al 2014
FAAH	Fatty-acid amide hydrolase 1	Badhwar et al 2014
FAAP24	Fanconi anemia-associated protein of 24 kDa	Badhwar et al 2014
FABP4	Fatty acid-binding protein, adipocyte	Badhwar et al 2014
FABP9	Fatty acid-binding protein 9	Badhwar et al 2014
FADD	Protein FADD	Badhwar et al 2014
FADS1	Fatty acid desaturase 1	Badhwar et al 2014
FAH	Fumarylacetoacetase	Badhwar et al 2014
FAHD2	Fumarylacetoacetate hydrolase domain-containing protein 2A	Badhwar et al 2014
FAM102A	Protein FAM102A	Badhwar et al 2014
FAM103A1	RNMT-activating mini protein	Badhwar et al 2014
FAM105B	Protein FAM105B	Badhwar et al 2014
FAM108B1	Abhydrolase domain-containing protein FAM108B1	Badhwar et al 2014
FAM109B	Sesquipedalian-2	Badhwar et al 2014
FAM110A	Protein FAM110A	Badhwar et al 2014
FAM114A1	Protein Noxp20	Badhwar et al 2014
FAM114A2	Protein FAM114A2	Badhwar et al 2014
FAM115A	Protein FAM115A	Badhwar et al 2014
FAM116A	Protein DENND6A	Badhwar et al 2014
FAM117A	Protein FAM117A	Badhwar et al 2014
FAM117B	Protein FAM117B	Badhwar et al 2014
FAM120A	Constitutive coactivator of PPAR-gamma-like protein 1	Badhwar et al 2014
FAM123A	APC membrane recruitment protein 2	Badhwar et al 2014
FAM126B	Protein FAM126B	Badhwar et al 2014
FAM131B	Protein FAM131B	Badhwar et al 2014
FAM132A	Protein FAM132A	Badhwar et al 2014
FAM135A	Protein FAM135A	Badhwar et al 2014
FAM135B	Protein FAM135B	Badhwar et al 2014
FAM13B	Protein FAM13B	Badhwar et al 2014
FAM148C	C2 calcium-dependent domain-containing protein 4C	Badhwar et al 2014
FAM149B1	Protein FAM149B1	Badhwar et al 2014
FAM155B	Transmembrane protein FAM155B	Badhwar et al 2014
FAM160A2	FTS and Hook-interacting protein	Badhwar et al 2014
FAM160B1	Protein FAM160B1	Badhwar et al 2014
FAM161B	Protein FAM161B	Badhwar et al 2014
FAM165B	Small integral membrane protein 11	Badhwar et al 2014
FAM166B	Protein FAM166B	Badhwar et al 2014
FAM169A	Soluble lamin-associated protein of 75 kDa	Badhwar et al 2014
FAM169B	Protein FAM169B	Badhwar et al 2014
FAM171A2	Protein FAM171A2	Badhwar et al 2014
FAM172A	Protein FAM172A	Badhwar et al 2014
FAM173B	Protein FAM173B	Badhwar et al 2014
FAM175A	BRCA1-A complex subunit Abraxas	Badhwar et al 2014
FAM176B	Protein eva-1 homolog B	Badhwar et al 2014
FAM177A1	Protein FAM177A1	Badhwar et al 2014
FAM178A	Protein FAM178A	Badhwar et al 2014
FAM179A	Protein FAM179A	Badhwar et al 2014
FAM179B	Protein FAM179B	Badhwar et al 2014
FAM184B	Protein FAM184B	Badhwar et al 2014
FAM185A	Protein FAM185A	Badhwar et al 2014
FAM190A	Serine-rich coiled-coil domain-containing protein 1	Badhwar et al 2014
FAM196B	Protein FAM196B	Badhwar et al 2014
FAM19A1	Protein FAM19A1	Badhwar et al 2014
FAM19A3	Protein FAM19A3	Badhwar et al 2014
FAM20C	Extracellular serine/threonine protein kinase FAM20C	Badhwar et al 2014
FAM21	WASH complex subunit FAM21	Badhwar et al 2014
FAM26D	Protein FAM26D	Badhwar et al 2014
FAM26E	Protein FAM26E	Badhwar et al 2014
FAM35	Protein FAM35A	Badhwar et al 2014
FAM3A	Protein FAM3A	Badhwar et al 2014
FAM3B	Protein FAM3B	Badhwar et al 2014
FAM3C	Protein FAM3C	Badhwar et al 2014
FAM40B	Striatin-interacting proteins 2	Badhwar et al 2014
FAM48A	Protein FAM48A	Badhwar et al 2014
FAM49A	Protein FAM49A	Badhwar et al 2014
FAM50B	Protein FAM50B	Badhwar et al 2014
FAM53B	Protein FAM53B	Badhwar et al 2014
FAM53C	Protein FAM53C	Badhwar et al 2014
FAM57B	Protein FAM57B	Badhwar et al 2014
FAM58A	Cyclin-related protein FAM58B	Badhwar et al 2014
FAM59A	GRB2-associated and regulator of MAPK protein	Badhwar et al 2014
FAM59B	GRB2-associated and regulator of MAPK protein-like	Badhwar et al 2014
FAM65A	Protein FAM65A	Badhwar et al 2014
FAM65B	Protein FAM65B	Badhwar et al 2014
FAM65C	Protein FAM65C	Badhwar et al 2014
FAM71F1	Protein FAM71F1	Badhwar et al 2014
FAM73A	Protein FAM73A	Badhwar et al 2014
FAM73B	Protein FAM73B	Badhwar et al 2014
FAM78B	Protein FAM78B	Badhwar et al 2014
FAM82A1	Regulator of microtubule dynamics protein 2	Badhwar et al 2014
FAM83B	Protein FAM83B	Badhwar et al 2014
FAM83D	Protein FAM83D	Badhwar et al 2014
FAM83F	Protein FAM83F	Badhwar et al 2014
FAM83H	Protein FAM83H	Badhwar et al 2014
FAM89A	Protein FAM89A	Badhwar et al 2014
FANCD2	Fanconi anemia group D2 protein homolog	Badhwar et al 2014
FANCI	Fanconi anemia group I protein homolog	Badhwar et al 2014
FANCM	Fanconi anemia group M protein homolog	Badhwar et al 2014
FAR2	Fatty acyl-CoA reductase 2	Badhwar et al 2014
FARSB	Phenylalanine--tRNA ligase beta subunit	Badhwar et al 2014
FASN	Fatty acid synthase	Badhwar et al 2014
FASTK	Fas-activated serine/threonine kinase	Badhwar et al 2014
FASTKD2	FAST kinase domain-containing protein 2	Badhwar et al 2014
FAT3	Protocadherin Fat 3	Badhwar et al 2014
FAT4	Protocadherin Fat 4	Badhwar et al 2014
FBF1	Fas-binding factor 1	Badhwar et al 2014
FBLIM1	Filamin-binding LIM protein 1	Badhwar et al 2014
FBLL1	rRNA/tRNA 2'-O-methyltransferase fibrillarin-like protein 1	Badhwar et al 2014
FBLN1	Fibulin-1	Badhwar et al 2014
FBLN2	Fibulin-2	Badhwar et al 2014
FBLN5	Fibulin-5	Badhwar et al 2014
FBLN7	Fibulin-7	Badhwar et al 2014
FBN1	Fibrillin-1	Badhwar et al 2014
FBN2	Fibrillin-2	Badhwar et al 2014
FBXL12	F-box/LRR-repeat protein 12	Badhwar et al 2014
FBXL13	F-box/LRR-repeat protein 13	Badhwar et al 2014
FBXL14	F-box/LRR-repeat protein 14	Badhwar et al 2014
FBXL17	F-box/LRR-repeat protein 17	Badhwar et al 2014
FBXL19	F-box/LRR-repeat protein 19	Badhwar et al 2014
FBXL21	F-box/LRR-repeat protein 21	Badhwar et al 2014
FBXL22	F-box and leucine-rich protein 22	Badhwar et al 2014
FBXL4	F-box/LRR-repeat protein 4	Badhwar et al 2014
FBXL6	F-box/LRR-repeat protein 6	Badhwar et al 2014
FBXL7	F-box/LRR-repeat protein 7	Badhwar et al 2014
FBXO11	F-box only protein 11	Badhwar et al 2014
FBXO18	F-box only protein 18	Badhwar et al 2014
FBXO24	F-box only protein 24	Badhwar et al 2014
FBXO28	F-box only protein 28	Badhwar et al 2014
FBXO3	F-box only protein 3	Badhwar et al 2014
FBXO38	F-box only protein 38	Badhwar et al 2014
FBXO40	F-box only protein 40	Badhwar et al 2014
FBXO41	F-box only protein 41	Badhwar et al 2014
FBXO43	F-box only protein 43	Badhwar et al 2014
FBXO45	F-box/SPRY domain-containing protein 1	Badhwar et al 2014
FBXO5	F-box only protein 5	Badhwar et al 2014
FBXO6	F-box only protein 6	Badhwar et al 2014
FBXW10	F-box/WD repeat-containing protein 10	Badhwar et al 2014
FBXW2	F-box/WD repeat-containing protein 2	Badhwar et al 2014
FBXW4	F-box/WD repeat-containing protein 4	Badhwar et al 2014
FBXW8	F-box/WD repeat-containing protein 8	Badhwar et al 2014
FCAMR	High affinity immunoglobulin alpha and immunoglobulin mu Fc receptor	Badhwar et al 2014
FCGRT	IgG receptor FcRn large subunit p51	Badhwar et al 2014
FCHO1	FCH domain only protein 1	Badhwar et al 2014
FCHO2	FCH domain only protein 2	Badhwar et al 2014
FCRL5	Fc receptor-like protein 5	Badhwar et al 2014
FDPS	Farnesyl pyrophosphate synthase	Badhwar et al 2014
FDX1	Adrenodoxin, mitochondrial	Badhwar et al 2014
FECH	Ferrochelatase, mitochondrial	Badhwar et al 2014
FEM1AA	Protein fem-1 homolog A-A	Badhwar et al 2014
FER1L4	Fer-1-like protein 4	Badhwar et al 2014
FERMT1	Fermitin family homolog 1	Badhwar et al 2014
FERMT2	Fermitin family homolog 2	Badhwar et al 2014
[truncated: 7,838 more rows]
