# Supplementary material for: Changes in the Proteome of the Circle of Willis during Aging Reveal Signatures of Vascular Disease
Source: Oxid Med Cell Longev. 2024 Jun 26;2024:4887877. doi: 10.1155/2024/4887877 (PMC11221951; doi:10.1155/2024/4887877)
Supplement: Supplementary 7 — Top KEGG pathways and GO cellular components enriched in two datasets based on all identified proteins using ExpressAnalyst webtool. [file 4887877.f7.txt]

Top selected KEGG pathways and GO-cellular components enriched in two datasets based on all identified proteins using ExpressAnalyst webtool
KEGG Pathways	No of proteins
	Badhwar et al	Current study
Metabolic pathways	448	751
Endocytosis	86	171
PI3K-Akt signaling pathway	115	154
MAPK signaling pathway	85	134
Regulation of actin cytoskeleton	101	130
Focal adhesion	99	127
Spliceosome	45	105
Tight junction	66	97
Chemokine signaling pathway	59	93
Insulin signaling pathway	52	84
Enriched KEGG pathways only found in our current study
KEGG Pathways	No of proteins
	Badhwar et al	Current study
Ras signaling pathway	not enriched	112
Rap1 signaling pathway	not enriched	107
RNA transport	not enriched	102
cAMP signaling pathway	not enriched	98
Calcium signaling pathway	not enriched	90
Phospholipase D signaling pathway	not enriched	89
Autophagy - animal	not enriched	80
mTOR signaling pathway	not enriched	77
Ubiquitin mediated proteolysis	not enriched	67
AMPK signaling pathway	not enriched	67
GO- Cellular Components	No of proteins
	Badhwar et al	Current study
Cytoplasm	2030	2720
Mitochondrion	528	1000
Endoplasmic reticulum	359	677
Golgi apparatus	353	566
Cell junction	280	390
Endosome	182	332
Cytoskeleton	254	330
Ribosome	74	147
Actin cytoskeleton	85	117
Peroxisome	50	72
