# Supplementary material for: Changes in the Proteome of the Circle of Willis during Aging Reveal Signatures of Vascular Disease
Source: Oxid Med Cell Longev. 2024 Jun 26;2024:4887877. doi: 10.1155/2024/4887877 (PMC11221951; doi:10.1155/2024/4887877)
Supplement: Supplementary 8 — The list of identified endothelial cell proteins. [file 4887877.f8.txt]

The list of identified proteins belong to endothelial cell
Upregulated proteins in red and downregulated proteins are in blue color
Protein names	Gene symbol	Fold change	p-value
Ig kappa chain C region	Igkc	18.75882956	0.000248339
Plastin-1	Pls1	6.889718542	0.001975398
Lactadherin	Mfge8	6.612962788	4.97683E-07
Thrombospondin-1	Thbs1	5.982939257	3.33739E-05
Multimerin-1	Mmrn1	4.88161808	0.000211565
Antigen peptide transporter 2	Tap2	4.692553495	0.005527926
Connective tissue growth factor	Ctgf	4.608094867	0.006950448
Serine protease HTRA1	Htra1	4.486535794	0.000549359
Beta-parvin	Parvb	4.431659336	0.002777844
Fibrinogen gamma chain	Fgg	3.871935204	0.000136311
Fermitin family homolog 3	Fermt3	3.747891275	0.000375406
Aquaporin-1	Aqp1	3.705874791	0.000736838
Integrin alpha-8;Integrin alpha-8 heavy chain;Integrin alpha-8 light chain	Itga8	3.642852133	0.002991624
PCTP-like protein	Stard10	3.560315331	0.004607595
E3 ubiquitin-protein ligase BRE1A	Rnf20	3.392991109	0.022252636
Glia-derived nexin	Serpine2	3.340653781	0.022945304
Integrin beta-3	Itgb3	3.239372079	0.000552809
Trimethyllysine dioxygenase, mitochondrial	Tmlhe	3.222358649	0.002492668
Cleft lip and palate transmembrane protein 1-like protein	Clptm1l	3.143563952	0.005908087
Netrin-4	Ntn4	3.051043824	0.000566704
Protein-tyrosine-phosphatase;Receptor-type tyrosine-protein phosphatase eta	Ptprj	3.03572178	0.001608062
Frizzled-7	Fzd7	3.008631706	0.016397719
Galectin-3-binding protein	Lgals3bp	2.928099387	0.000942326
Probable ATP-dependent RNA helicase DDX58	Ddx58	2.910652372	0.018381689
Segment polarity protein dishevelled homolog DVL-2;Segment polarity protein dishevelled homolog DVL-3	Dvl2	2.872791632	0.014356497
Dimethylaniline monooxygenase [N-oxide-forming] 2	Fmo2	2.832842297	0.002160965
Transmembrane emp24 domain-containing protein 9	Tmed9	2.792226431	0.015067386
Alpha-2-macroglobulin;Alpha-2-macroglobulin 165 kDa subunit;Alpha-2-macroglobulin 35 kDa subunit	A2m	2.728685168	0.000149619
Laminin subunit alpha-5	Lama5	2.717820077	0.001050255
Interferon-induced protein with tetratricopeptide repeats 1	Ifit1	2.642962006	0.000754504
N-acylethanolamine-hydrolyzing acid amidase;N-acylethanolamine-hydrolyzing acid amidase subunit alpha;N-acylethanolamine-hydrolyzing acid amidase subunit beta	Naaa	2.538530455	0.009513648
Metalloproteinase inhibitor 3	Timp3	2.530152325	0.000673053
Integrin alpha-2	Itga2	2.480366751	0.005630863
Glutathione S-transferase theta-1	Gstt1	2.470970426	0.000938159
Tubulointerstitial nephritis antigen-like	Tinagl1	2.447473015	0.000397469
Collagen alpha-1(VI) chain	Col6a1	2.336524996	0.000381413
Periplakin	Ppl	2.330225841	0.000943843
ATP-dependent RNA helicase DDX3Y	Ddx3y	2.287527295	0.01633265
Clusterin;Clusterin beta chain;Clusterin alpha chain	Clu	2.232244335	3.42981E-07
Collagen alpha-2(VI) chain	Col6a2	2.203487662	0.003457091
Acetolactate synthase-like protein	Ilvbl	2.183603465	0.000171933
Ras GTPase-activating protein 3	Rasa3	2.160080575	0.000472971
Phospholipid transfer protein	Pltp	2.142968315	0.000909461
Four and a half LIM domains protein 3	Fhl3	2.124255306	0.000162154
Growth arrest-specific protein 6	Gas6	2.117577499	0.004967019
von Willebrand factor;von Willebrand antigen 2	Vwf	2.111448907	0.00021769
Complement C4-B;Complement C4 beta chain;Complement C4 alpha chain;C4a anaphylatoxin;Complement C4 gamma chain	C4b	2.080584535	0.00358202
Integrin beta;Integrin beta-5	Itgb5	2.079615969	0.000406536
Tripeptidyl-peptidase 1	Tpp1	2.077088054	4.86311E-06
Lamin-B2	Lmnb2	2.028829222	5.00737E-05
Acid ceramidase;Acid ceramidase subunit alpha;Acid ceramidase subunit beta	Asah1	1.984775602	4.07193E-05
Complement factor H	Cfh	1.962196235	0.000555113
Antigen peptide transporter 1	Tap1	1.927080522	0.005646196
Phosphoglucomutase-like protein 5	Pgm5	1.911888411	0.003544745
Regulator of G-protein signaling 19	Rgs19	1.88166638	0.001125179
Ubiquitin-like protein ISG15	Isg15	1.871893415	0.007719428
CD109 antigen	Cd109	1.85605882	0.004469744
Signal transducer and activator of transcription;Signal transducer and activator of transcription 1	Stat1	1.841594596	0.000806543
Ferritin heavy chain;Ferritin heavy chain, N-terminally processed	Fth1	1.787782221	0.007409893
Gamma-synuclein	Sncg	1.777112844	0.006810918
Tapasin	Tapbp	1.768951714	0.002015833
Acyl-CoA dehydrogenase family member 10	Acad10	1.757974921	0.000597312
Solute carrier family 2, facilitated glucose transporter member 1	Slc2a1	1.738492769	4.78066E-05
Protein unc-93 homolog B1	Unc93b1	1.738447146	0.006076412
Cytosolic phospholipase A2;Phospholipase A2;Lysophospholipase	Pla2g4a	1.711897398	0.004417992
60S ribosomal protein L38	Rpl38	1.689304819	0.002103458
Sorting nexin-6;Sorting nexin-6, N-terminally processed	Snx6	1.688542067	0.006459252
Transgelin-2	Tagln2	1.684630124	4.66547E-05
Protein-glutamine gamma-glutamyltransferase 2	Tgm2	1.67393931	0.007338137
Talin-1	Tln1	1.672849507	0.001638181
Multimerin-2	Mmrn2	1.660038463	0.004924877
Laminin subunit beta-2	Lamb2	1.656700349	0.000614091
Steryl-sulfatase	Sts	1.649457642	0.002580989
Apolipoprotein E	Apoe	1.64151551	0.000176626
Neurolysin, mitochondrial	Nln	1.625233461	0.003303669
LIM and senescent cell antigen-like-containing domain protein 1	Lims1	1.619314773	0.001486289
Calcium-transporting ATPase;Sarcoplasmic/endoplasmic reticulum calcium ATPase 3	Atp2a3	1.612991085	0.004937198
Bisphosphoglycerate mutase;Phosphoglycerate mutase	Bpgm	1.607125054	0.003459709
Emerin	Emd	1.592862045	0.004855339
Laminin subunit alpha-1	Lama1	1.588896982	0.000162466
Purine nucleoside phosphorylase	Pnp	1.585908068	0.000158637
PDZ and LIM domain protein 7	Pdlim7	1.584881024	0.001721542
Tyrosine-protein kinase Lyn	Lyn	1.58293524	0.002998901
Tropomyosin alpha-4 chain	Tpm4	1.57964759	0.003864778
Citrate lyase subunit beta-like protein, mitochondrial	Clybl	1.578625853	0.00181524
Integrin alpha-V;Integrin alpha-V heavy chain;Integrin alpha-V light chain	Itgav	1.573671868	2.07186E-05
Ancient ubiquitous protein 1	Aup1	1.570431278	0.00455977
Acyl-CoA synthetase family member 2, mitochondrial	Acsf2	1.55229592	9.12428E-05
Acyl-coenzyme A thioesterase 2, mitochondrial	Acot2	1.548522324	0.002274296
Filamin-binding LIM protein 1	Fblim1	1.541751322	0.001064217
Short-chain specific acyl-CoA dehydrogenase, mitochondrial	Acads	1.525239982	0.00017012
Actinin, alpha 1	Actn1	1.51372641	0.002847927
Beta-2-syntrophin	Sntb2	1.512894916	0.001345227
Amine oxidase [flavin-containing] B	Maob	1.50253334	0.000387397
Myosin-9	Myh9	1.501865243	0.000657315
Aldehyde dehydrogenase;Fatty aldehyde dehydrogenase	Aldh3a2	1.496711213	0.003306956
Integrin alpha-1	Itga1	1.494774467	0.002632206
Succinyl-CoA ligase [GDP-forming] subunit beta, mitochondrial	Suclg2	1.492771547	0.001575535
Phospholipid hydroperoxide glutathione peroxidase, mitochondrial;Glutathione peroxidase	Gpx4	1.492403722	0.000743093
Methylmalonate-semialdehyde dehydrogenase [acylating], mitochondrial	Aldh6a1	1.490948703	0.000749543
Cathepsin D	Ctsd	1.480479438	0.000894481
Selenium-binding protein 1;Selenium-binding protein 2	Selenbp1	1.4766641	0.001474392
Moesin	Msn	1.449076483	0.001124149
NADH-cytochrome b5 reductase 3;NADH-cytochrome b5 reductase 3 membrane-bound form;NADH-cytochrome b5 reductase 3 soluble form;NADH-cytochrome b5 reductase	Cyb5r3	1.448873041	0.001061495
Isocitrate dehydrogenase [NADP], mitochondrial	Idh2	1.428476734	0.000729345
Destrin	Dstn	1.402667727	0.000273143
Adenylyl cyclase-associated protein 1	Cap1	1.396822169	0.000863081
Very long-chain specific acyl-CoA dehydrogenase, mitochondrial	Acadvl	1.387752674	0.000255319
Annexin A11;Annexin	Anxa11	1.370822966	0.000248575
Vascular cell adhesion protein 1	Vcam1	1.370751924	0.000273871
Lamina-associated polypeptide 2, isoforms beta/delta/epsilon/gamma	Tmpo	1.361661586	0.000454738
Endoplasmic reticulum resident protein 29	Erp29	0.710365102	0.000730458
Kinesin light chain 1	Klc1	0.703682714	0.000164282
Clathrin light chain B	Cltb	0.651639722	0.001579567
NEDD8-conjugating enzyme Ubc12	Ube2m	0.650270147	0.000633063
60S ribosomal protein L27a	Rpl27a	0.648322571	0.001930202
Fatty acid synthase;[Acyl-carrier-protein] S-acetyltransferase;[Acyl-carrier-protein] S-malonyltransferase;3-oxoacyl-[acyl-carrier-protein] synthase;3-oxoacyl-[acyl-carrier-protein] reductase;3-hydroxyacyl-[acyl-carrier-protein] dehydratase;Enoyl-[acyl-carrier-protein] reductase;Oleoyl-[acyl-carrier-protein] hydrolase	Fasn	0.637251331	0.00260969
Heat shock protein 105 kDa	Hsph1	0.629128665	0.004587015
Ras-related protein Rab-5A	Rab5a	0.620922667	0.004438894
Endophilin-B2	Sh3glb2	0.595426397	0.005022801
WD repeat-containing protein 37	Wdr37	0.573666034	0.001164147
Major prion protein	Prnp	0.570914099	0.004361925
Non-specific serine/threonine protein kinase;Serine/threonine-protein kinase PAK 1	Pak1	0.529453537	0.009880754
PRA1 family protein 2	Praf2	0.516657501	0.000616254
Guanine nucleotide-binding protein G(I)/G(S)/G(O) subunit gamma-2	Gng2	0.487241928	0.006759911
Stathmin	Stmn1	0.477988027	0.013523114
Cell adhesion molecule 4	Cadm4	0.474348484	0.006374039
V-type proton ATPase subunit D	Atp6v1d	0.473250535	0.013416516
Collagen alpha-2(I) chain	Col1a2	0.416266592	0.002618919
Histone H1.5	Hist1h1b	0.411385022	2.3559E-05
Pre-rRNA-processing protein TSR2 homolog	Tsr2	0.408642803	0.007929398
CCR4-NOT transcription complex subunit 3	Cnot3	0.408236584	0.010875511
Seizure 6-like protein 2	Sez6l2	0.406706428	0.018228379
Tetratricopeptide repeat protein 1	Ttc1	0.398489831	0.014869363
Ubiquitin-conjugating enzyme E2 Z	Ube2z	0.396026315	0.015907645
Pre-mRNA 3-end-processing factor FIP1	Fip1l1	0.374304663	0.001892411
Thrombospondin type-1 domain-containing protein 4	Thsd4	0.344288495	0.013389635
Neurofilament medium polypeptide	Nefm	0.335538951	0.01508474
Collagen alpha-1(I) chain	Col1a1	0.324495138	0.001599379
Plexin-D1	Plxnd1	0.31886202	0.013188994
Kinesin light chain 2	Klc2	0.312373752	0.017118233
Mth938 domain-containing protein	Aamdc	0.306891418	0.001880335
Fibronectin type III and SPRY domain-containing protein 1	Fsd1	0.295618383	0.009786318
MARCKS-related protein	Marcksl1	0.28259879	0.016563876
Membrane magnesium transporter 1	Mmgt1	0.257837339	0.012186557
Latent-transforming growth factor beta-binding protein 4	Ltbp4	0.257414254	0.000300755
Fibulin-5	Fbln5	0.220280561	4.49075E-05
Protein NDRG4	Ndrg4	0.218862031	0.019650245
