# Supplementary material for: Changes in the Proteome of the Circle of Willis during Aging Reveal Signatures of Vascular Disease
Source: Oxid Med Cell Longev. 2024 Jun 26;2024:4887877. doi: 10.1155/2024/4887877 (PMC11221951; doi:10.1155/2024/4887877)
Supplement: Supplementary 9 — The list of identified vascular smooth muscle cell proteins. [file 4887877.f9.txt]

The list of identified proteins belong to vascular smooth muscle cell
Upregulated proteins in red and downregulated proteins are in blue color
Protein name	Gene symbol	Fold change	p-value
Thrombospondin-1	Thbs1	5.982939257	3.33739E-05
Serine protease HTRA1	Htra1	4.486535794	0.000549359
Transthyretin	Ttr	3.045211829	0.005730912
Collagen alpha-1(VI) chain	Col6a1	2.336524996	0.000381413
Ferritin heavy chain;Ferritin heavy chain, N-terminally processed	Fth1	1.787782221	0.007409893
60S ribosomal protein L38	Rpl38	1.689304819	0.002103458
Transgelin-2	Tagln2	1.684630124	4.66547E-05
Talin-1	Tln1	1.672849507	0.001638181
Laminin subunit alpha-1	Lama1	1.588896982	0.000162466
PDZ and LIM domain protein 7	Pdlim7	1.584881024	0.001721542
Tropomyosin alpha-4 chain	Tpm4	1.57964759	0.003864778
Actinin, alpha 1	Actn1	1.51372641	0.002847927
Myosin-9	Myh9	1.501865243	0.000657315
Cathepsin D	Ctsd	1.480479438	0.000894481
Moesin	Msn	1.449076483	0.001124149
Adenylyl cyclase-associated protein 1	Cap1	1.396822169	0.000863081
Clathrin light chain B	Cltb	0.651639722	0.001579567
60S ribosomal protein L27a	Rpl27a	0.648322571	0.001930202
Stathmin	Stmn1	0.477988027	0.013523114
Collagen alpha-2(I) chain	Col1a2	0.416266592	0.002618919
Neurofilament medium polypeptide	Nefm	0.335538951	0.01508474
Collagen alpha-1(I) chain	Col1a1	0.324495138	0.001599379
