# Supplementary material for: Changes in the Proteome of the Circle of Willis during Aging Reveal Signatures of Vascular Disease
Source: Oxid Med Cell Longev. 2024 Jun 26;2024:4887877. doi: 10.1155/2024/4887877 (PMC11221951; doi:10.1155/2024/4887877)
Supplement: Supplementary 10 — The list of all activated and inhibited canonical pathways with overlapped molecules in the aged circle of Willis. [file 4887877.f10.txt]

The list of all activated and inhibited canonical pathways with overlapped molecules in the aged circle of willis
Activated canonical pathways are marked in red and inhibited pathways are marked in blue color
Ingenuity Canonical Pathways	-log(p-value)	Ratio	z-score	Molecules in the pathway
FXR/RXR Activation	15.1	0.132	#NUM!	AMBP,APOA4,APOE,APOH,C4A/C4B,CLU,FASN,FETUB,FGA,GC,HPX,ITIH4,KNG1,PLTP,SERPINF2,TF,TTR,VTN
Caveolar-mediated Endocytosis Signaling	7.36	0.117	#NUM!	HLA-A,ITGA1,ITGA2,ITGA2B,ITGA8,ITGAV,ITGB3,ITGB5,RAB5A
Antigen Presentation Pathway	7.16	0.179	#NUM!	HLA-A,HLA-DQA1,HLA-DQB1,HLA-DRB1,TAP1,TAP2,TAPBP
Role of Tissue Factor in Cancer	6.76	0.0847	#NUM!	CCN2,F2,FGA,FGB,FGG,ITGAV,ITGB3,LYN,PAK1,RPS6KA5
Regulation of Cellular Mechanics by Calpain Protease	6.72	0.0989	#NUM!	ACTN1,ITGA1,ITGA2,ITGA2B,ITGA8,ITGAV,ITGB3,ITGB5,TLN1
Extrinsic Prothrombin Activation Pathway	6.27	0.278	#NUM!	F2,FGA,FGB,FGG,SERPINC1
Primary Immunodeficiency Signaling	5.89	0.119	#NUM!	IGHG1,IGHG2,IGHG3,IGHM,IGKC,TAP1,TAP2
Regulation of Actin-based Motility by Rho	5.79	0.0769	#NUM!	ITGA1,ITGA2,ITGA2B,ITGA8,ITGAV,ITGB3,ITGB5,MYL12A,PAK1
PAK Signaling	5.73	0.0756	#NUM!	ITGA1,ITGA2,ITGA2B,ITGA8,ITGAV,ITGB3,ITGB5,MYL12A,PAK1
Axonal Guidance Signaling	5.71	0.035	#NUM!	FZD7,GNB5,GNG2,ITGA1,ITGA2,ITGA2B,ITGA8,ITGAV,ITGB3,ITGB5,KLC1,MAG,MYL12A,NTN1,NTN4,PAK1,PLCG2,PLXND1
Neuregulin Signaling	5.64	0.0738	#NUM!	ERBIN,ITGA1,ITGA2,ITGA2B,ITGA8,ITGAV,ITGB3,ITGB5,PLCG2
HGF Signaling	5.27	0.0667	#NUM!	ITGA1,ITGA2,ITGA2B,ITGA8,ITGAV,ITGB3,ITGB5,PAK1,PLCG2
Sertoli Cell-Sertoli Cell Junction Signaling	5.22	0.0514	#NUM!	A2M,ACTN1,EPB41,ITGA1,ITGA2,ITGA2B,ITGA8,ITGAV,ITGB3,ITGB5,PLS1
Hepatic Fibrosis / Hepatic Stellate Cell Activation	4.73	0.0505	#NUM!	A2M,CCN2,COL1A1,COL1A2,COL6A1,COL6A2,LAMA1,MYH9,STAT1,VCAM1
Actin Nucleation by ARP-WASP Complex	4.56	0.0753	#NUM!	ITGA1,ITGA2,ITGA2B,ITGA8,ITGAV,ITGB3,ITGB5
Clathrin-mediated Endocytosis Signaling	4.49	0.0474	#NUM!	APOA4,APOE,CLTB,CLU,F2,ITGB3,ITGB5,RAB5A,SH3GLB2,TF
Atherosclerosis Signaling	4.4	0.0597	#NUM!	ALOX12,APOA4,APOE,CLU,COL1A1,COL1A2,PLA2G4A,VCAM1
RAC Signaling	4.27	0.0571	#NUM!	ITGA1,ITGA2,ITGA2B,ITGA8,ITGAV,ITGB3,ITGB5,PAK1
LPS/IL-1 Mediated Inhibition of RXR Function	3.77	0.0388	#NUM!	ACSF2,ALDH3A2,ALDH6A1,APOE,CES2,CYP2D6,FMO2,GSTT1,MAOB,PLTP
PTEN Signaling	3.21	0.0458	#NUM!	ITGA1,ITGA2,ITGA2B,ITGA8,ITGAV,ITGB3,ITGB5
Sphingosine and Sphingosine-1-phosphate Metabolism	3.15	0.158	#NUM!	ASAH1,NAAA,NADPH
PI3K/AKT Signaling	3.14	0.039	#NUM!	ITGA1,ITGA2,ITGA2B,ITGA8,ITGAV,ITGB3,ITGB5,LIMS1
Macropinocytosis Signaling	3.13	0.0658	#NUM!	ITGB3,ITGB5,PAK1,PLCG2,RAB5A
Phagosome Maturation	3.02	0.0424	#NUM!	ATP6V1D,CTSD,CTSS,HLA-A,HLA-DRB1,RAB5A,TAP1
Virus Entry via Endocytic Pathways	2.95	0.0484	#NUM!	CLTB,HLA-A,ITGA2,ITGB3,ITGB5,PLCG2
Amyotrophic Lateral Sclerosis Signaling	2.93	0.048	#NUM!	NEFH,NEFL,NEFM,PAK1,PRPH,RAB5A
Urate Biosynthesis/Inosine 5'-phosphate Degradation	2.9	0.13	#NUM!	NAD ,PNP,XDH
Guanosine Nucleotides Degradation III	2.9	0.13	#NUM!	NAD ,PNP,XDH
Fatty Acid ?-oxidation	2.85	0.125	#NUM!	ALDH3A2,NAD ,TMLHE
Regulation of eIF4 and p70S6K Signaling	2.73	0.0378	#NUM!	ITGA1,ITGA2,ITGA2B,ITGA8,ITGAV,ITGB3,ITGB5
Adenosine Nucleotides Degradation II	2.7	0.111	#NUM!	NAD ,PNP,XDH
Iron homeostasis signaling pathway	2.49	0.0392	#NUM!	ATP6V1D,FTH1,FTL,HP,HPX,TF
CDC42 Signaling	2.48	0.0225	#NUM!	HLA-A,HLA-DQA1,HLA-DQB1,HLA-DRB1,ITGA1,ITGA2,ITGA2B,ITGA8,ITGAV,ITGB3,ITGB5,MYL12A,PAK1
?-alanine Degradation I	2.43	0.2	#NUM!	ALDH6A1,NAD
4-aminobutyrate Degradation I	2.43	0.2	#NUM!	NAD ,SUCLG2
Phenylalanine Degradation IV (Mammalian, via Side Chain)	2.41	0.0882	#NUM!	ALDH3A2,MAOB,NAD
Putrescine Degradation III	2.41	0.0882	#NUM!	ALDH3A2,MAOB,NAD
Oxidative Ethanol Degradation III	2.4	0.058	#NUM!	ALDH3A2,CYP2D6,NAD ,NADPH
Molecular Mechanisms of Cancer	2.39	0.024	#NUM!	FZD7,GNB5,GNG2,ITGA1,ITGA2,ITGA2B,ITGA8,ITGAV,ITGB3,ITGB5,PAK1
Glutathione Redox Reactions I	2.34	0.0833	#NUM!	GPX4,GSTT1,NADPH
Purine Nucleotides Degradation II (Aerobic)	2.34	0.0833	#NUM!	NAD ,PNP,XDH
Phenylethylamine Degradation I	2.34	0.182	#NUM!	ALDH3A2,NAD
Ascorbate Recycling (Cytosolic)	2.34	0.182	#NUM!	NAD ,NADPH
D-glucuronate Degradation I	2.34	0.182	#NUM!	NAD ,NADPH
Ephrin B Signaling	2.29	0.0541	#NUM!	CAP1,GNB5,GNG2,PAK1
Glutamate Degradation III (via 4-aminobutyrate)	2.27	0.167	#NUM!	NAD ,SUCLG2
L-carnitine Biosynthesis	2.2	0.154	#NUM!	NAD ,TMLHE
Palmitate Biosynthesis I (Animals)	2.2	0.154	#NUM!	FASN,NADPH
Xenobiotic Metabolism Signaling	2.17	0.0272	#NUM!	ALDH3A2,ALDH6A1,CES1,CES2,FMO2,FTL,GSTT1,MAOB
Ceramide Degradation	2.13	0.143	#NUM!	ASAH1,NAAA
Stearate Biosynthesis I (Animals)	2.09	0.0476	#NUM!	ACOT2,ACSF2,FASN,NADPH
Dopamine Degradation	2.04	0.0652	#NUM!	ALDH3A2,MAOB,NAD
Phagosome Formation	5.46	0.0297	4.025	FZD7,IGHG1,IGHG2,IGHG3,IGHM,IGKC,ITGA1,ITGA2,ITGA2B,ITGA8,ITGAV,ITGB3,ITGB5,LYN,MYH9,MYL12A,PAK1,PLA2G4A,PLCG2,TLN1,VTN
LXR/RXR Activation	14.2	0.131	4	AMBP,APOA4,APOE,APOH,C4A/C4B,CLU,FASN,FGA,GC,HPX,ITIH4,KNG1,PLTP,SERPINF2,TF,TTR,VTN
Pathogen Induced Cytokine Storm Signaling Pathway	6.98	0.0453	3.153	COL1A1,COL1A2,COL6A1,COL6A2,FGA,FGB,FGG,FTH1,FTL,HLA-DQA1,HLA-DQB1,HLA-DRB1,PF4,PPBP,RIGI,SLC2A1,STAT1
Neutrophil Extracellular Trap Signaling Pathway	5.5	0.0374	3	COL1A1,COL1A2,COL6A1,COL6A2,GP1BA,IGHG1,IGHG2,IGHG3,IGHM,IGKC,ITGA2,LYN,PF4,PLA2G4A,PLCG2,SLC2A1
GP6 Signaling Pathway	11.7	0.114	2.84	COL1A1,COL1A2,COL6A1,COL6A2,FGA,FGB,FGG,ITGA2B,ITGB3,LAMA1,LAMA5,LAMB2,LYN,PLCG2,TLN1
Integrin Signaling	7.82	0.0657	2.673	ACTN1,ITGA1,ITGA2,ITGA2B,ITGA8,ITGAV,ITGB3,ITGB5,LIMS1,MYL12A,PAK1,PARVB,PLCG2,TLN1
Myelination Signaling Pathway	4.73	0.0387	2.496	ARHGAP4,FASN,FZD7,ITGA2,ITGB3,ITGB5,LAMA1,LAMA5,LAMB2,LYN,MAG,PLCG2,SLC2A1
Xenobiotic Metabolism PXR Signaling Pathway	2.01	0.0311	2.449	ALDH3A2,ALDH6A1,CES1,CES2,GSTT1,MAOB
Neuroinflammation Signaling Pathway	2.37	0.0271	2.333	HLA-A,HLA-DQA1,HLA-DQB1,HLA-DRB1,MFGE8,PLA2G4A,PLCG2,STAT1,VCAM1
Hepatic Fibrosis Signaling Pathway	6.8	0.0416	2.309	CCN2,COL1A1,COL1A2,DVL2,FTH1,FTL,FZD7,ITGA1,ITGA2,ITGA2B,ITGA8,ITGAV,ITGB3,ITGB5,MYL12A,PLCG2,TF,VCAM1
Macrophage Alternative Activation Signaling Pathway	6.15	0.0574	2.309	HLA-DQA1,HLA-DQB1,HLA-DRB1,IGHG1,IGHG2,IGHG3,IGHM,IGKC,PF4,RPS6KA5,STAT1,THBS1
Interferon Signaling	4.69	0.139	2.236	IFIT1,ISG15,OAS1,STAT1,TAP1
IL-7 Signaling Pathway	3.03	0.0625	2.236	IGHG1,IGHM,LYN,SLC2A1,STAT1
Th1 Pathway	2.22	0.0407	2.236	HLA-A,HLA-DQA1,HLA-DQB1,HLA-DRB1,STAT1
Actin Cytoskeleton Signaling	7.85	0.0605	2.121	ACTN1,F2,ITGA1,ITGA2,ITGA2B,ITGA8,ITGAV,ITGB3,ITGB5,KNG1,MSN,MYH9,MYL12A,PAK1,TLN1
Dendritic Cell Maturation	2.37	0.0218	2.111	COL1A1,COL1A2,HLA-A,HLA-DQA1,HLA-DQB1,HLA-DRB1,IGHG1,IGHG2,IGHG3,IGHM,IGKC,PLCG2,STAT1
Role of Hypercytokinemia/hyperchemokinemia in the Pathogenesis of Influenza	2.04	0.046	2	ISG15,OAS1,RIGI,STAT1
Acute Phase Response Signaling	18.5	0.123	1.941	A2M,AMBP,APOH,C4A/C4B,CFB,F2,FGA,FGB,FGG,FTL,HP,HPX,HRG,ITIH2,ITIH4,KLKB1,MBL2,PLG,SERPINA3,SERPINF2,TF,TTR,VWF
Phospholipase C Signaling	2.31	0.0177	1.897	GNB5,GNG2,IGHG1,IGHG2,IGHG3,IGHM,IGKC,IGKV5-2,ITGA1,ITGA2,ITGA2B,ITGA8,ITGAV,ITGB3,ITGB5,LYN,MYL12A,PLA2G4A,PLCG2,TGM2
Pulmonary Fibrosis Idiopathic Signaling Pathway	4.19	0.0367	1.732	CCN2,COL1A1,COL1A2,COL6A1,COL6A2,F2,FZD7,ITGA2,ITGAV,PLG,RPS6KA5,THBS1
Signaling by Rho Family GTPases	5.77	0.0483	1.342	GNB5,GNG2,ITGA1,ITGA2,ITGA2B,ITGA8,ITGAV,ITGB3,ITGB5,MSN,MYL12A,PAK1,STMN1
Glioma Invasiveness Signaling	3.18	0.0676	1.342	ITGAV,ITGB3,PLG,TIMP3,VTN
TEC Kinase Signaling	2.46	0.0224	1.342	GNB5,GNG2,ITGA1,ITGA2,ITGA2B,ITGA8,ITGAV,ITGB3,ITGB5,LYN,PAK1,PLCG2,STAT1
S100 Family Signaling Pathway	2.17	0.0193	1.291	CTSD,FZD7,IGHG1,IGHG2,IGHG3,IGHM,IGKC,MYH9,PLA2G4A,PLCG2,PLG,S100A1,SERPINF2,TPM4,VCAM1
ERK/MAPK Signaling	6.78	0.0594	1.134	ITGA1,ITGA2,ITGA2B,ITGA8,ITGAV,ITGB3,ITGB5,PAK1,PLA2G4A,PLCG2,RPS6KA5,STAT1,TLN1
Leukocyte Extravasation Signaling	2.56	0.0352	1.134	ACTN1,ARHGAP4,ITGA2,MSN,PLCG2,TIMP3,VCAM1
Paxillin Signaling	7.17	0.0935	1	ACTN1,ITGA1,ITGA2,ITGA2B,ITGA8,ITGAV,ITGB3,ITGB5,PAK1,TLN1
Osteoarthritis Pathway	3.98	0.0412	1	FZD7,HTRA1,ITGA1,ITGA2,ITGA2B,ITGA8,ITGAV,ITGB3,ITGB5,TIMP3
Neuroprotective Role of THOP1 in Alzheimer's Disease	2.9	0.0472	1	HLA-A,HTRA1,KNG1,PLG,SERPINA3,TPP1
Synaptogenesis Signaling Pathway	2.45	0.0279	1	APOE,CPLX1,LYN,PAK1,PLCG2,RAB5A,SNCG,THBS1,TLN1
Nicotine Degradation II	2.25	0.0526	1	CYP2D6,FMO2,INMT,NADPH
ILK Signaling	3.17	0.0394	0.816	ACTN1,FBLIM1,ITGB3,ITGB5,LIMS1,MYH9,PARVB,RPS6KA5
Intrinsic Prothrombin Activation Pathway	9.69	0.209	0.707	COL1A1,COL1A2,F2,FGA,FGB,FGG,KLKB1,KNG1,SERPINC1
Cardiac Hypertrophy Signaling (Enhanced)	3.61	0.0271	0.707	ATP2A3,DVL2,ENPP6,FZD7,GNB5,GNG2,ITGA1,ITGA2,ITGA2B,ITGA8,ITGAV,ITGB3,ITGB5,PLCG2,RPS6KA5
Growth Hormone Signaling	3.16	0.0667	0.447	A2M,PLCG2,PTPN6,RPS6KA5,STAT1
Wound Healing Signaling Pathway	3.14	0.0352	0.333	COL1A1,COL1A2,COL6A1,COL6A2,F2,LAMA1,LAMA5,PF4,STAT1
Coagulation System	13.9	0.314	0.302	A2M,F2,FGA,FGB,FGG,KLKB1,KNG1,PLG,SERPINC1,SERPINF2,VWF
Tryptophan Degradation X (Mammalian, via Tryptamine)	3.41	0.108	0	ALDH3A2,MAOB,NAD ,NADPH
Complement System	3.37	0.105	0	C4A/C4B,CFB,CFH,MBL2
IL-10 Signaling	2.38	0.0373	-0.816	HLA-A,HLA-DQA1,HLA-DQB1,HLA-DRB1,NAD ,STAT1
Ephrin Receptor Signaling	4.6	0.0488	-1	GNB5,GNG2,ITGA1,ITGA2,ITGA2B,ITGA8,ITGAV,ITGB3,ITGB5,PAK1
RHOGDI Signaling	7.49	0.0619	-1.342	ARHGAP4,GNB5,GNG2,ITGA1,ITGA2,ITGA2B,ITGA8,ITGAV,ITGB3,ITGB5,MSN,MYH9,MYL12A,PAK1
MSP-RON Signaling In Macrophages Pathway	2.23	0.041	-1.342	HLA-DQA1,HLA-DQB1,HLA-DRB1,KLKB1,STAT1
Semaphorin Neuronal Repulsive Signaling Pathway	6.68	0.0724	-1.667	ITGA1,ITGA2,ITGA2B,ITGA8,ITGAV,ITGB3,ITGB5,MYL12A,PAK1,PLCG2,PLXND1
IL-12 Signaling and Production in Macrophages	6.97	0.0562	-2.138	ALOX12,APOA4,APOE,CLU,COL1A1,COL1A2,IGHG1,IGHG2,IGHG3,IGHM,IGKC,RIGI,STAT1,THBS1
