# Supplementary material for: Changes in the Proteome of the Circle of Willis during Aging Reveal Signatures of Vascular Disease
Source: Oxid Med Cell Longev. 2024 Jun 26;2024:4887877. doi: 10.1155/2024/4887877 (PMC11221951; doi:10.1155/2024/4887877)
Supplement: Supplementary 11 — The list of all activated and inhibited transcription regulators with target molecules in the aged circle of Willis. [file 4887877.f11.txt]

The list of all activated and inhibited transcription regulators with target molecules in the aged circle of willis
Activated transcription regulators are marked in red and inhibited inhibited transcription regulators are marked in blue color
Upstream Regulator	Expr Log Ratio	Molecule Type	Predicted Activation State	Activation z-score	p-value of overlap	Target Molecules in Dataset
IRF2BP2		transcription regulator	Inhibited	-2.813	0.0000225	AMBP,C4A/C4B,FETUB,HLA-A,IGHM,KNG1,SERPINA3,VCAM1
ETV6		transcription regulator	Inhibited	-2.598	0.00000141	IFIT1,ISG15,LGALS3BP,OAS1,RIGI,SIGLEC1,STAT1
TRIM24		transcription regulator	Inhibited	-2.565	0.00000728	IRGM,ISG15,ITIH2,LGALS3BP,OAS1,RIGI,STAT1,TAP1
SMARCA5		transcription regulator	Inhibited	-2.414	0.000952	HLA-A,LYN,NLN,PLCG2,PLXND1,UNC93B1
ETV5		transcription regulator	Inhibited	-2.236	0.00378	FASN,LYN,MSN,TIMP3,TINAGL1
HNF4G		transcription regulator	Inhibited	-2.236	0.00000417	APOA4,FBLIM1,FHL3,ITGA2,ITGAV,PDLIM7
KLF2		transcription regulator	Inhibited	-2.19	0.0000481	CCN2,ITGB3,ITGB5,PTPRJ,SLC2A1,STAT1,THBS1,VCAM1,VWF
NCOR1		transcription regulator	Inhibited	-2	0.00201	FASN,HP,ISG15,OAS1,RIGI
CBX5		transcription regulator	Inhibited	-2	0.0265	GSTT1,OAS1,SELENBP1,SERPINA3
ETV3		transcription regulator	Inhibited	-2	0.00186	IFIT1,OAS1,RIGI,SIGLEC1
FLI1		transcription regulator	Activated	2.109	0.0000364	CCN2,COL1A1,COL1A2,GP1BA,ITGA2B,PF4
FOXC1		transcription regulator	Activated	2.121	0.000108	CLU,COL1A1,HLA-DQB1,IFIT1,ISG15,ITGB3,OAS1,STAT1
ERG		transcription regulator	Activated	2.121	0.000886	ACTN1,ALOX12,ARHGAP4,DSTN,LAMA5,PTPN6,RPL27A,THBS1,VWF
EPAS1		transcription regulator	Activated	2.184	0.00246	CCN2,FASN,ITGA2B,ITGAV,ITGB3,NEFL,SLC2A1,VCAM1
JUNB		transcription regulator	Activated	2.2	0.0000015	CLU,COL1A1,COL1A2,FASN,FBLN5,FTH1,ITGAV,ITGB3,MYL12A,TIMP3
MRTFA		transcription regulator	Activated	2.201	0.00287	CCN2,GP1BA,HLA-A,MYH9,STAT1,THBS1,VCAM1
IRF9		transcription regulator	Activated	2.213	0.0008	IFIT1,IRGM,ISG15,LGALS3BP,STAT1
NOTCH3		transcription regulator	Activated	2.219	0.000639	ACTN1,COL6A2,ITGA1,ITGB3,ITGB5
CTCF		transcription regulator	Activated	2.219	0.0105	HLA-DQA1,HLA-DQB1,HLA-DRB1,ITGA8,NEFH
FEV		transcription regulator	Activated	2.236	0.00104	ALDH3A2,HTRA1,NTN1,VCAM1,VTN
TEAD1		transcription regulator	Activated	2.236	0.0132	ACADL,ACADS,ACADVL,CCN2,THBS1
ARNT2		transcription regulator	Activated	2.236	0.0352	APOE,HLA-A,ITGB3,SELENBP1,SLC2A1
NONO		transcription regulator	Activated	2.395	0.00000425	FASN,IFIT1,ISG15,LGALS3BP,OAS1,RIGI,SIGLEC1,SLC2A1,STAT1
CIITA		transcription regulator	Activated	2.406	0.00000218	COL1A1,COL1A2,HLA-A,HLA-DQA1,HLA-DQB1,HLA-DRB1
SRF		transcription regulator	Activated	2.412	0.000000964	A2M,BPGM,CAP1,CCN2,DSTN,FHL3,GP1BA,GP5,IGHM,ITGA1,ITGA2B,MYH9,PDLIM7,SLC2A1,TLN1
GATA1		transcription regulator	Activated	2.425	1.07E-09	ACTN1,ALOX12,AQP1,ARHGAP4,CA1,EPB42,GP1BA,GP1BB,ITGA2B,ITGB3,NEFH,PF4,PTPN6,RPL27A,SLC4A1,TGM2,VWF
ZBTB10		transcription regulator	Activated	2.433	0.00276	IFIT1,IRGM,ISG15,OAS1,RIGI,UNC93B1
STAT3		transcription regulator	Activated	2.453	1.24E-10	A2M,APOA4,CCN2,CFB,CFH,COL1A1,COL1A2,FASN,FGA,FGB,FGG,GPX4,HLA-A,HLA-DQA1,HP,IFIT1,ISG15,ITGAV,OAS1,OMP,PLA2G4A,PTPN6,SERPINA3,SERPINE2,SLC2A1,STAT1,TAP1,TGM2,THBS1
IRF5		transcription regulator	Activated	2.592	0.0000121	COL1A1,IFIT1,ISG15,OAS1,RIGI,STAT1,TMPO
HNF1A		transcription regulator	Activated	2.619	0.000523	AMBP,APOH,CLYBL,F2,FGA,FGB,GC,HPX,ITIH4,KNG1,PLG,TTR,VTN
STAT4		transcription regulator	Activated	2.63	0.00435	ACADL,FZD7,HLA-DQB1,ISG15,RIGI,SELENBP1,STAT1
NPM1		transcription regulator	Activated	2.646	0.000606	CCN2,COL6A2,FTH1,ITGAV,SERPINE2,SERPINF2,XDH
RELA		transcription regulator	Activated	2.803	2.5E-09	A2M,APOE,CCN2,CFB,COL1A1,COL1A2,GP1BB,HLA-A,IGHG1,IGHM,IGKC,ISG15,LYN,NEFH,PTPN6,SERPINE2,TAP1,TAP2,TAPBP,TGM2,VCAM1
HIF1A		transcription regulator	Activated	2.879	0.00000103	APOE,CCN2,COL1A2,CTSD,FHL3,HP,ITGA1,ITGA2B,ITGAV,ITGB3,ITGB5,LIMS1,MYH9,NEFL,NTN1,SLC2A1,STAT1,THBS1,VCAM1
BHLHE40		transcription regulator	Activated	2.892	0.0000327	ACTN1,CFB,CTSS,FASN,LGALS3BP,LYN,PF4,PLA2G4A,PTPN6,SLC2A1,STAT1,TGM2
STAT1	0.881	transcription regulator	Activated	2.92	3.46E-11	A2M,APOE,C4A/C4B,CCN2,CFB,COL1A1,CTSS,FGA,FGB,HLA-DQA1,HTRA1,IFIT1,ISG15,ITGA2,LAMA1,OAS1,PF4,SERPINA3,STAT1,TAP1,VCAM1,VWF
IRF7		transcription regulator	Activated	2.923	0.0000242	IFIT1,IRGM,ISG15,OAS1,RIGI,STAT1,TAP1,TAP2,TMPO
IRF3		transcription regulator	Activated	3.183	5.23E-08	IFIT1,IRGM,ISG15,OAS1,PLCG2,PNP,PRNP,RIGI,STAT1,TAP1,TIMP3,TMPO,VCAM1
IRF1		transcription regulator	Activated	3.206	0.000000428	CFB,CTSS,IFIT1,ISG15,OAS1,PF4,RIGI,STAT1,TAP1,TAP2,TAPBP,VCAM1
