# Supplementary material for: Changes in the Proteome of the Circle of Willis during Aging Reveal Signatures of Vascular Disease
Source: Oxid Med Cell Longev. 2024 Jun 26;2024:4887877. doi: 10.1155/2024/4887877 (PMC11221951; doi:10.1155/2024/4887877)
Supplement: Supplementary 12 — The list of all activated and inhibited cytokines with target molecules in the aged circle of Willis. [file 4887877.f12.txt]

The list of all activated and inhibited cytokines with target molecules in the aged circle of willis
Activated cytokines are marked in red and inhibited cytokines are marked in blue color
Upstream Regulator	Expr Log Ratio	Molecule Type	Predicted Activation State	Activation z-score	p-value of overlap	Target Molecules in Dataset
IL1RN		cytokine	Inhibited	-2	0.0366	CTSS,HLA-DQB1,OAS1,RIGI
IL10		cytokine		-1.081	0.000115	ASAH1,COL1A1,CTSD,CTSS,HLA-DQB1,LYN,PAK1,PF4,RAB5A,STAT1,TAP1,TAP2,TINAGL1,VCAM1
CSF3		cytokine		-0.509	0.0176	ACTN1,CTSD,FGB,HLA-DQA1,HLA-DRB1,VCAM1
IL9		cytokine		0	0.0021	ACTN1,DSTN,GP1BA,ITGA2B
CXCL12		cytokine		0.426	0.0411	COL1A1,CYP2D6,ITGB3,TF,THBS1
WNT3A		cytokine		0.993	0.00125	ACADL,ACADS,ACADVL,CCN2,COL1A1,COL1A2,DVL2,THBS1,TIMP3,VCAM1
IL17A		cytokine		1.051	0.0011	CCN2,CFB,COL1A1,ISG15,NTN1,SLC2A1,STAT1,TIMP3,VCAM1,VWF
IL11		cytokine		1.091	0.0000621	A2M,GP1BA,GP5,SERPINA3,VCAM1,VWF
LIF		cytokine		1.108	0.0000452	A2M,FGB,FGG,KNG1,LIMS1,OMP,PRPH,RASA3,SERPINA3,VWF
TNFSF11		cytokine		1.222	0.00116	FERMT3,ITGAV,ITGB3,MARCKSL1,SLC2A1,STAT1,STMN1,TLN1,VCAM1
IL7		cytokine		1.4	0.00995	COL1A1,IGHM,LYN,NTN1,SLC2A1
CSF2		cytokine		1.48	0.00124	C4A/C4B,CFH,HLA-DQB1,HSPH1,ITGB3,ITGB5,PRNP,SLC2A1,STMN1,TF,TGM2,THBS1,TPM4
IL13		cytokine		1.492	0.0000309	ACADVL,CCN2,COL1A1,COL1A2,COL6A2,CTSS,FGG,GAS6,GPX4,HTRA1,NTN1,PLA2G4A,TGM2,THBS1,VCAM1
SPP1		cytokine		1.501	0.0148	COL1A1,GPX4,ITGA2,ITGAV,ITGB3,ITGB5
IL4		cytokine		1.567	1.85E-14	ALOX12,APOE,BPGM,COL1A1,COL1A2,COL6A2,EMD,FASN,FGB,FGG,GP5,GPX4,HLA-DQA1,HLA-DQB1,HLA-DRB1,HP,IFIT1,IGHG1,IGHG2,IGHG3,ISG15,ITGA1,ITGA2,ITGAV,ITGB3,LGALS3BP,MYH9,OAS1,OMP,PLS1,PNP,PRNP,RAB5A,RIGI,SIGLEC1,SLC2A1,STAT1,TAP2,TAPBP,TGM2,TIMP3,TINAGL1,TLN1,VCAM1
IFNB1		cytokine		1.622	0.0000838	DDX3Y,HLA-A,IFIT1,IRGM,ISG15,ITGAV,ITGB3,OAS1,RIGI,STAT1,THBS1
TNFSF10		cytokine		1.664	0.00174	FTH1,HLA-A,IFIT1,ISG15,SLC2A1,STAT1
IL2		cytokine		1.667	0.00991	HLA-DQA1,HLA-DQB1,HLA-DRB1,IRGM,ISG15,ITGA1,ITGA2,LAMA5,PNP,PTPN6,PTPRJ,RPS6KA5,STMN1,VCAM1
CD40LG		cytokine		1.734	0.00000342	CCN2,CLU,HLA-DQA1,HLA-DQB1,IFIT1,IGHG1,IGHG3,ISG15,MARCKSL1,NEFH,STAT1,TAP1,TAP2,TGM2,VCAM1
IL3		cytokine		1.746	0.00117	FASN,GP1BA,GP5,HLA-A,ITGAV,ITGB3,LYN,SERPINA3,SLC2A1,VCAM1
IL15		cytokine		1.746	0.001	ACADS,BPGM,CCN2,IFIT1,ISG15,ITGB5,LYN,PLA2G4A,PLCG2,PNP,PTPRJ,VCAM1
EBI3		cytokine		1.951	0.00164	HLA-A,HLA-DQA1,STAT1,TAP1
IL5		cytokine		1.969	0.0149	A2M,HSPH1,IGHG1,IGHM,ITGAV,SLC2A1,TPM4
IFNG		cytokine	Activated	4.012	1.09E-19	A2M,ALOX12,AQP1,C4A/C4B,CCN2,CD5L,CFB,CFH,COL1A1,COL1A2,CTSD,CTSS,FASN,FGG,FTH1,FTL,GAS6,GC,GNB5,GNG2,HLA-A,HLA-DQA1,HLA-DQB1,HLA-DRB1,HMGA1,HP,HTRA1,IFIT1,IGHG1,IGHM,IRGM,ISG15,ITGAV,ITGB3,LAMB2,LGALS3BP,LYN,MARCKSL1,MNDA,MYH9,NDRG4,NEFM,NTN1,OAS1,PF4,PRNP,PTPN6,RIGI,SLC2A1,SMPD3,STAT1,TAP1,TAP2,TAPBP,THBS1,TIMP3,VCAM1
TNF		cytokine	Activated	3.443	7.69E-16	A2M,ACADS,ACADVL,ANXA11,APOE,AQP1,BPGM,C4A/C4B,CCN2,CFB,CLU,COL1A1,COL1A2,CTSD,CTSS,FASN,FGG,FTH1,GNG2,GP1BA,GPX4,HLA-A,HP,HTRA1,IDH2,IFIT1,IGKC,ISG15,ITGA1,ITGA2,ITGAV,ITGB3,ITGB5,LYN,MARCKSL1,MBL2,MYH9,NADPH,NEFH,NEFM,NTN1,OAS1,PLA2G4A,PRNP,RIGI,SERPINA3,SERPINE2,SLC2A1,SNCG,STAT1,STMN1,TAP1,TAPBP,TF,TGM2,THBS1,TIMP3,TINAGL1,VCAM1,XDH
IFNA2		cytokine	Activated	3.25	0.00000229	HLA-A,HLA-DRB1,IFIT1,ISG15,LGALS3BP,LYN,OAS1,RIGI,STAT1,TAP1,TGM2,VCAM1
IL1B		cytokine	Activated	3.1	9.77E-15	A2M,ALOX12,APOE,C4A/C4B,CCN2,CFB,CLU,COL1A1,COL1A2,CTSS,FERMT3,FGB,FGG,GAS6,GC,HLA-A,HMGA1,HP,IFIT1,ISG15,ITGA1,ITGA8,ITGAV,ITGB3,ITGB5,MARCKSL1,NAD+,NADPH,PAK1,PLA2G4A,RASA3,SERPINA3,SERPINF2,SLC2A1,SMPD3,STAT1,TAP2,TGM2,THBS1,TIMP3,TLN1,VCAM1,XDH
OSM		cytokine	Activated	2.949	2.36E-11	A2M,ACOT2,ALOX12,ASAH1,C4A/C4B,CADM4,CFB,COL1A1,COL1A2,COL6A1,FASN,FETUB,FGA,FGB,HLA-A,HP,OAS1,PLA2G4A,SERPINA3,STAT1,TAP1,TAP2,TAPBP,TIMP3,VCAM1,XDH
PRL		cytokine	Activated	2.822	4.14E-08	A2M,CLU,COL1A1,COL1A2,CTSD,CTSS,IFIT1,ISG15,ITGA1,MFGE8,MSN,OAS1,RIGI,SERPINA3,STAT1,XDH
THPO		cytokine	Activated	2.798	0.000000304	GP1BA,GP5,ISG15,ITGA2B,ITGB3,PF4,RIGI,STAT1,TAP1
IL27		cytokine	Activated	2.599	0.000369	HLA-A,HLA-DQA1,HLA-DQB1,OAS1,STAT1,TAP1,VCAM1
IL21		cytokine	Activated	2.433	0.00466	IFIT1,IGHG1,IGHG2,IGHG3,ISG15,TAP1
IL6		cytokine	Activated	2.426	2.71E-16	A2M,APOE,CCN2,CES1,CES2,CFH,CLU,COL1A1,ERBIN,FGA,FGB,FGG,GP1BA,GP5,HLA-A,HLA-DQA1,HP,HPX,IFIT1,IGHM,ITGA1,ITGAV,ITGB3,ITGB5,PLG,PPBP,PRNP,PRPH,RASA3,SERPINA3,STAT1,STS,TAP1,TF,TGM2,THBS1,TTR,VCAM1
IFNL1		cytokine	Activated	2.42	0.000114	IFIT1,ISG15,LGALS3BP,OAS1,RIGI,STAT1
EDN1		cytokine	Activated	2.35	2.04E-08	CCN2,COL1A2,ITGA2,ITGAV,ITGB3,MARCKSL1,MSN,SLC2A1,TGM2,THBS1,TIMP3,TPM4,VCAM1,VWF
CNTF		cytokine	Activated	2.236	0.00342	A2M,FASN,PF4,SERPINA3,STAT1,TAP1,XDH
IL20		cytokine	Activated	2.236	0.0000166	HP,PLG,SERPINC1,TTR,VTN
IFNA1/IFNA13		cytokine	Activated	2.225	0.000177	IFIT1,ISG15,OAS1,SIGLEC1,STAT1
IFNL4		cytokine	Activated	2.211	5.82E-08	IFIT1,ISG15,OAS1,RIGI,STAT1
CCL5		cytokine	Activated	2.186	0.00094	HMGA1,LIMS1,PNP,STAT1,THBS1
IL1A		cytokine	Activated	2.178	0.00263	ALDH3A2,C4A/C4B,FTH1,ITGAV,ITGB3,PLA2G4A,SERPINA3,VCAM1
CSF1		cytokine	Activated	2.15	1.71E-10	APOE,CTSD,FERMT3,HLA-A,IFIT1,ISG15,ITGAV,ITGB3,ITGB5,LGALS3BP,OAS1,PTPRJ,RIGI,SERPINE2,SIGLEC1,SLC2A1,STAT1,THBS1,TLN1,VCAM1
IFNL3		cytokine			0.0262	RIGI,STAT1
IFNA10		cytokine			0.00641	IFIT1,ISG15
IFNA21		cytokine			0.00641	IFIT1,ISG15
IFNA5		cytokine			0.00641	IFIT1,ISG15
GPR15LG		cytokine			0.0474	CCN2,IFIT1
IL23A		cytokine			0.00582	HP,HPX,STAT1
IFNA7		cytokine			0.00641	IFIT1,ISG15
CTF1		cytokine			0.00582	A2M,FASN,SERPINA3
CXCL10		cytokine			0.00376	IGKC,ITGA1,ITGA2
IFNK		cytokine			0.0169	OAS1,STAT1
LTA		cytokine			0.0148	ITGAV,ITGB3,VCAM1
TNFSF13B		cytokine			0.00995	CTSS,GAS6,HLA-DQA1,ITGA1,THBS1
IFNE		cytokine			0.00706	ISG15,SLC2A1,STAT1
IFNA8		cytokine			0.00735	IFIT1,ISG15
IFNA14		cytokine			0.0117	IFIT1,ISG15
IL12A		cytokine			0.0432	STAT1,VCAM1
IFNA6		cytokine			0.00641	IFIT1,ISG15
MIF		cytokine			0.0497	COL1A1,FASN,ISG15,VCAM1
CCL11		cytokine			0.0169	ITGA1,ITGA2,PPBP
IFNA16		cytokine			0.00735	IFIT1,ISG15
PF4	3.006	cytokine			0.0371	ISG15,RIGI,STAT1
