# Supplementary material for: Changes in the Proteome of the Circle of Willis during Aging Reveal Signatures of Vascular Disease
Source: Oxid Med Cell Longev. 2024 Jun 26;2024:4887877. doi: 10.1155/2024/4887877 (PMC11221951; doi:10.1155/2024/4887877)
Supplement: Supplementary 13 — The list of all impacted pathways identified using iPathwayGuide tool. [file 4887877.f13.txt]

The list of all impacted pathways identified using iPathwayGuide tool
The 97 enriched pathways are in the dark background and selected pathways from the pathway analysis are highlighted in red color
pName	countDE	countAll	pv_fdr	pAcc_fdr	pComb_fdr	pORA_fdr
Platelet activation	20	124	3.95E-05	0.363453105	2.77E-05	2.11E-24
Human papillomavirus infection	24	362	3.95E-05	0.363453105	2.77E-05	4.56E-20
Regulation of actin cytoskeleton	18	220	3.95E-05	0.363453105	2.77E-05	1.27E-16
PI3K-Akt signaling pathway	20	359	3.95E-05	0.363453105	2.77E-05	2.32E-15
Coronavirus disease - COVID-19	17	247	3.95E-05	0.363453105	2.77E-05	1.36E-14
Amoebiasis	9	107	3.95E-05	0.363453105	2.77E-05	9.75E-09
Antigen processing and presentation	8	90	3.95E-05	0.363453105	2.77E-05	4.83E-08
Herpes simplex virus 1 infection	13	454	3.95E-05	0.363453105	2.77E-05	6.89E-07
Small cell lung cancer	7	93	3.95E-05	0.363453105	2.77E-05	1.28E-06
AGE-RAGE signaling pathway in diabetic complications	7	101	3.95E-05	0.363453105	2.77E-05	2.08E-06
Complement and coagulation cascades	20	93	5.89E-05	0.363453105	4.13E-05	1.00E-24
Dilated cardiomyopathy	12	94	5.89E-05	0.363453105	4.13E-05	1.37E-13
Arrhythmogenic right ventricular cardiomyopathy	10	77	6.12E-05	0.36450196	4.29E-05	1.82E-11
Epstein-Barr virus infection	13	231	6.49E-05	0.442161272	4.55E-05	3.05E-10
Leishmaniasis	6	70	6.49E-05	0.425633718	4.55E-05	4.25E-06
Chemokine signaling pathway	8	192	6.49E-05	0.363453105	4.55E-05	1.16E-05
ECM-receptor interaction	21	88	7.19E-05	0.6778094	6.22E-05	1.00E-24
Focal adhesion	25	201	7.19E-05	0.523478827	5.20E-05	1.00E-24
Phagosome	16	182	7.19E-05			2.32E-15
Hypertrophic cardiomyopathy	12	91	7.19E-05			1.01E-13
Pathways in cancer	18	543	7.19E-05			3.00E-10
Hematopoietic cell lineage	9	94	7.19E-05			3.21E-09
Metabolic pathways	27	1608	7.19E-05			1.04E-08
Cell adhesion molecules	9	174	7.19E-05			5.72E-07
Leukocyte transendothelial migration	7	118	7.19E-05	0.653819642	6.22E-05	5.59E-06
Human immunodeficiency virus 1 infection	9	240	7.19E-05	0.581131453	5.56E-05	6.58E-06
Human cytomegalovirus infection	9	256	8.64E-05	0.6778094	7.79E-05	1.08E-05
Proteoglycans in cancer	15	205	0.000100118	0.909367234	8.94E-05	2.25E-13
Staphylococcus aureus infection	10	123	0.000105198	0.938596739	9.08E-05	1.72E-09
Systemic lupus erythematosus	8	148	0.000105198	0.938596739	9.08E-05	2.01E-06
Neutrophil extracellular trap formation	11	206	0.000105204	0.958936681	9.08E-05	1.45E-08
Axon guidance	7	181	0.000105204	0.363453105	9.08E-05	7.49E-05
Toxoplasmosis	6	110	0.000138132	0.363453105	0.00011839	4.96E-05
Kaposi sarcoma-associated herpesvirus infection	8	224	0.000387807	0.938596739	0.000330222	3.53E-05
Ferroptosis	4	40	0.000432921	0.36862298	0.000366394	0.000143619
Viral myocarditis	5	88	0.000479355	0.363453105	0.000401206	0.000196244
Tight junction	6	167	0.000479355	0.363453105	0.000401206	0.000376138
Alcoholic liver disease	6	141	0.000502308	0.3757509	0.000418286	0.000172664
Thyroid hormone signaling pathway	6	120	0.000698441	0.9198428	0.000578829	7.49E-05
Serotonergic synapse	6	131	0.000742949	0.751674163	0.000612928	0.000120111
Tuberculosis	7	180	0.000784333	1	0.000644297	7.49E-05
Fluid shear stress and atherosclerosis	5	148	0.000883498	0.363453105	0.000722806	0.001602889
Fc gamma R-mediated phagocytosis	5	92	0.001176479	0.635301818	0.000958783	0.000237291
Ras signaling pathway	7	232	0.001242479	0.555684774	0.001008853	0.000297647
Pathways of neurodegeneration - multiple diseases	10	471	0.001507159	0.938596739	0.001215421	0.000177781
Graft-versus-host disease	4	63	0.001507159	0.363453105	0.001215421	0.000660636
Allograft rejection	4	63	0.001546083	0.363453105	0.001242843	0.000660636
Amyotrophic lateral sclerosis	8	369	0.001556787	0.363453105	0.001247645	0.000759511
Neuroactive ligand-receptor interaction	5	372	0.001613279	0.084457771	0.001285573	0.041611294
Viral protein interaction with cytokine and cytokine receptor	2	95	0.001613279	0.042228886	0.001285573	0.097310256
Fatty acid degradation	4	52	0.001729409			0.000345636
Type I diabetes mellitus	4	70	0.001814215	0.363453105	0.001470108	0.000956038
Viral carcinogenesis	6	229	0.002250601	0.363453105	0.001818387	0.001618684
Cholesterol metabolism	4	49	0.00236902	0.986876259	0.001908686	0.000285833
Human T-cell leukemia virus 1 infection	6	250	0.002480559	0.363453105	0.001993154	0.002482055
Autoimmune thyroid disease	4	79	0.002826048	0.363453105	0.002264859	0.001388509
Fatty acid metabolism	4	62	0.002899412			0.000646545
Influenza A	6	173	0.003344024	0.938596739	0.002720176	0.000447187
Lysosome	5	131	0.004465149			0.000980875
Adherens junction	4	71	0.004465149			0.000980875
MicroRNAs in cancer	6	303	0.004491587	0.363453105	0.00376729	0.005781668
Propanoate metabolism	3	31	0.00542639			0.001240407
Salmonella infection	6	253	0.005592529	0.378370815	0.004751329	0.002598555
beta-Alanine metabolism	3	32	0.005650951			0.001340213
Rap1 signaling pathway	5	214	0.005650951	0.363453105	0.004859916	0.00651998
Cytokine-cytokine receptor interaction	2	292	0.005970355	0.042228886	0.005117054	0.366719493
Necroptosis	5	176	0.008762454	0.511666497	0.007485271	0.003233715
Drug metabolism - other enzymes	4	92	0.009483318			0.002352914
Diabetic cardiomyopathy	5	211	0.009924231	0.363453105	0.008574871	0.006302213
Asthma	2	25	0.012419849	0.363453105	0.010695699	0.013288053
Endocytosis	6	273	0.014475073			0.003672583
Protein digestion and absorption	4	108	0.015248779			0.003897784
Tryptophan metabolism	3	52	0.017899183			0.00469797
Natural killer cell mediated cytotoxicity	4	121	0.017899183	0.613827015	0.01601425	0.005669871
Mineral absorption	2	54	0.019332173	0.363453105	0.017232948	0.044230568
Carbon metabolism	4	121	0.020890246			0.005669871
NF-kappa B signaling pathway	4	105	0.020962252	0.938596739	0.01898331	0.003619968
Valine, leucine and isoleucine degradation	3	57	0.020962252			0.005781668
Fc epsilon RI signaling pathway	3	66	0.020962252	0.518007663	0.01898331	0.008010234
Inflammatory mediator regulation of TRP channels	4	127	0.023168554			0.006395844
Rheumatoid arthritis	3	87	0.02445589	0.363453105	0.022405078	0.014930924
Pertussis	3	77	0.02863072	0.514867566	0.026132156	0.011503128
Relaxin signaling pathway	4	129	0.028967925	0.809016544	0.026344209	0.006589589
Inflammatory bowel disease	3	62	0.029637998	0.808473626	0.026858667	0.006876954
Adrenergic signaling in cardiomyocytes	4	152	0.030050969	0.581223025	0.027139581	0.01087526
Drug metabolism - cytochrome P450	3	71	0.033256137			0.009655354
Glutathione metabolism	3	72	0.034018347			0.009873308
TGF-beta signaling pathway	2	95	0.036327502	0.363453105	0.033459009	0.097310256
Apoptosis	4	136	0.037343968	0.909367234	0.034274507	0.007773169
African trypanosomiasis	2	39	0.037996554	0.363453105	0.0347542	0.027456055
Synaptic vesicle cycle	3	77	0.038290889			0.011503128
Sphingolipid signaling pathway	3	124	0.038760779	0.363453105	0.035723331	0.033898661
Bladder cancer	2	41	0.040724276	0.363453105	0.037406548	0.029046753
Histidine metabolism	2	26	0.045755791			0.014030283
Collecting duct acid secretion	2	27	0.047741946			0.014930924
Cytosolic DNA-sensing pathway	1	63	0.047741946	0.363453105	0.044407751	0.278297803
Cardiac muscle contraction	3	87	0.048125129			0.014930924
Measles	4	146	0.050353306	0.985340663	0.047161898	0.009655354
Intestinal immune network for IgA production	2	43	0.050353306	0.378370815	0.047161898	0.031509594
Malaria	2	57	0.050607377	0.363453105	0.047161898	0.048092786
mRNA surveillance pathway	1	103	0.050607377	0.363453105	0.047161898	0.37387782
MAPK signaling pathway	4	294	0.056089431	0.363453105	0.05210269	0.06370335
Citrate cycle (TCA cycle)	2	32	0.059046437			0.019935902
GABAergic synapse	2	89	0.059972778	0.363453105	0.056074133	0.089804187
B cell receptor signaling pathway	3	81	0.067376052	1	0.062796787	0.013100695
Hepatitis C	4	165	0.068550459	0.986876259	0.063693616	0.013700712
Primary immunodeficiency	2	36	0.068935204			0.024267702
Th17 cell differentiation	3	105	0.071453448	0.758059994	0.066406019	0.02396772
Ovarian steroidogenesis	2	63	0.071453448	0.363453105	0.066406019	0.055067185
Central carbon metabolism in cancer	2	69	0.071453448	0.363453105	0.066406019	0.06303298
Circadian entrainment	3	98	0.072012891	0.857715587	0.06653942	0.02006881
Renin secretion	1	76	0.072012891	0.363453105	0.06653942	0.30859704
Renal cell carcinoma	2	68	0.072582025	0.363453105	0.066877301	0.061859977
Th1 and Th2 cell differentiation	3	88	0.075458424	1	0.069336672	0.015244095
Glycine, serine and threonine metabolism	2	40	0.076045177			0.027975785
PPAR signaling pathway	2	89	0.082595857	0.363453105	0.075939445	0.089804187
Retrograde endocannabinoid signaling	2	148	0.082595857	0.363453105	0.075939445	0.174030825
Hepatitis B	2	163	0.082595857	0.363453105	0.075939445	0.196364074
Huntington disease	4	302	0.083673182	0.363453105	0.076729349	0.067531882
C-type lectin receptor signaling pathway	3	112	0.084587319	0.809016544	0.076985139	0.027456055
ErbB signaling pathway	2	84	0.084587319	0.363453105	0.076985139	0.084007378
Renin-angiotensin system	1	37	0.084587319	0.363453105	0.076985139	0.192504255
cGMP-PKG signaling pathway	2	173	0.088715917	0.363453105	0.080547621	0.20977723
Alcoholism	4	205	0.091331686	0.909367234	0.082725917	0.025986666
Glutamatergic synapse	3	113	0.092671616	0.895129078	0.084255818	0.027492635
Ether lipid metabolism	2	48	0.092671616			0.037747592
Bile secretion	2	100	0.093750868	0.363453105	0.085196667	0.105020389
Sphingolipid metabolism	2	50	0.096470533			0.040026399
ABC transporters	2	50	0.096470533			0.040026399
Long-term depression	2	60	0.097588879	0.569307939	0.089862428	0.05072404
TNF signaling pathway	3	113	0.100685604	0.938596739	0.092453598	0.027492635
Osteoclast differentiation	3	128	0.100879193	0.808473626	0.092453598	0.036525502
Cellular senescence	2	184	0.102899072	0.363453105	0.094087643	0.224665364
Arginine and proline metabolism	2	54	0.10461019			0.044230568
Dopaminergic synapse	3	135	0.112272873	0.808473626	0.103190815	0.040493291
Caffeine metabolism	1	6	0.116916348			0.049434058
HIF-1 signaling pathway	2	114	0.117939628	0.363453105	0.108947343	0.12492453
Lysine degradation	2	64	0.131413605			0.056231309
Pancreatic secretion	1	114	0.133801166	0.363453105	0.124209571	0.399862809
Glycolysis / Gluconeogenesis	2	67	0.138668419			0.060686094
Apelin signaling pathway	3	137	0.140583306	0.938596739	0.131134408	0.041611294
Alzheimer disease	5	383	0.144007268	0.909367234	0.133710759	0.045276188
Vascular smooth muscle contraction	2	144	0.144007268	0.363453105	0.133710759	0.169387901
Antifolate resistance	1	30	0.144928975	0.363453105	0.1342644	0.166769926
Inositol phosphate metabolism	2	72	0.148834749			0.066033341
Parkinson disease	3	264	0.150679582	0.363453105	0.140243983	0.14252599
Prion disease	4	268	0.159498458	0.909367234	0.14812232	0.050699888
VEGF signaling pathway	2	58	0.164466846	0.938596739	0.152402369	0.048835516
Phospholipase D signaling pathway	3	149	0.165338849	0.938596739	0.152880606	0.048835516
Sulfur metabolism	1	11	0.171163206			0.079667684
Chemical carcinogenesis - reactive oxygen species	2	222	0.18044138	0.363453105	0.167601498	0.280890824
Bacterial invasion of epithelial cells	2	76	0.180779874	0.808473626	0.167774059	0.07174686
Arachidonic acid metabolism	2	86	0.180779874			0.086336146
Peroxisome	2	86	0.180779874			0.086336146
Thyroid cancer	1	37	0.191172381	0.363453105	0.17913008	0.192504255
Lipid and atherosclerosis	3	216	0.192011666	0.653819642	0.17952958	0.099296189
Steroid hormone biosynthesis	2	92	0.194806585			0.093897188
PD-L1 expression and PD-1 checkpoint pathway in cancer	2	88	0.197812027	0.758076607	0.183405971	0.089294013
Hepatocellular carcinoma	3	174	0.198138959	0.938596739	0.183405971	0.066033341
EGFR tyrosine kinase inhibitor resistance	2	79	0.198138959	0.884322545	0.183405971	0.076368792
NOD-like receptor signaling pathway	3	211	0.198138959	0.750893461	0.183405971	0.095857436
Protein processing in endoplasmic reticulum	2	172	0.198138959	0.363453105	0.183405971	0.209026138
Cocaine addiction	1	48	0.198138959	0.363453105	0.183405971	0.228809741
cAMP signaling pathway	2	218	0.198138959	0.363453105	0.183405971	0.277762757
RNA degradation	1	84	0.198138959	0.363453105	0.183405971	0.32954994
RIG-I-like receptor signaling pathway	2	70	0.199348731	0.955428536	0.18417076	0.06370335
Growth hormone synthesis, secretion and action	2	116	0.206437279	0.59348704	0.19035774	0.127204813
Selenocompound metabolism	1	17	0.210293212			0.107937623
Nitrogen metabolism	1	17	0.210293212			0.107937623
Vasopressin-regulated water reabsorption	1	44	0.210293212	0.36450196	0.195446812	0.214826116
Calcium signaling pathway	2	240	0.214584495	0.363453105	0.199468536	0.304549055
Morphine addiction	2	91	0.215149972	0.821887564	0.199616322	0.092751905
Fatty acid biosynthesis	1	19	0.22440433			0.11935791
2-Oxocarboxylic acid metabolism	1	20	0.230859209			0.123757498
Endocrine and other factor-regulated calcium reabsorption	1	61	0.230859209	0.363453105	0.216263695	0.276101963
Pantothenate and CoA biosynthesis	1	21	0.23736485			0.127204813
T cell receptor signaling pathway	2	103	0.237409881	0.808473626	0.222811095	0.107937623
Chagas disease	2	103	0.237409881	0.808473626	0.222811095	0.107937623
Proximal tubule bicarbonate reclamation	1	22	0.241411316			0.132151395
Glioma	1	74	0.242394827	0.363453105	0.228328811	0.304549055
Phenylalanine metabolism	1	23	0.246538639			0.136156025
Amphetamine addiction	1	69	0.247184122	0.363453105	0.233239667	0.298227005
Adipocytokine signaling pathway	1	71	0.247184122	0.363453105	0.233239667	0.304153465
Vitamin digestion and absorption	1	24	0.250053771			0.140908707
Legionellosis	1	61	0.250137582	0.371788333	0.236864388	0.276101963
alpha-Linolenic acid metabolism	1	25	0.254692559			0.144686803
Non-small cell lung cancer	1	72	0.257016503	0.36450196	0.242865128	0.304549055
Platinum drug resistance	1	80	0.257016503	0.363453105	0.242865128	0.319283103
GnRH signaling pathway	1	90	0.257016503	0.363453105	0.242865128	0.345790681
Melanogenesis	1	100	0.257016503	0.363453105	0.242865128	0.366719493
Purine metabolism	2	133	0.259139425			0.1531257
p53 signaling pathway	1	72	0.259139425	0.36450196	0.245258701	0.304549055
Thyroid hormone synthesis	1	74	0.259139425	0.36450196	0.245258701	0.304549055
Butanoate metabolism	1	28	0.264224732			0.158162023
Breast cancer	1	147	0.264224732	0.363453105	0.250908427	0.466173586
Fatty acid elongation	1	29	0.268306578			0.162502573
Insulin resistance	1	110	0.268306578	0.363453105	0.255622576	0.390498382
Cholinergic synapse	2	112	0.270783652	0.909367234	0.257056059	0.12277804
Choline metabolism in cancer	1	98	0.270783652	0.363453105	0.257056059	0.365705647
Insulin secretion	1	86	0.273027876	0.36450196	0.258728895	0.334530916
Ascorbate and aldarate metabolism	1	31	0.274150063			0.169959789
Glucagon signaling pathway	1	104	0.275686665	0.363453105	0.262090044	0.37510597
Ubiquitin mediated proteolysis	2	147	0.276363795			0.173130176
Autophagy - animal	1	142	0.279141985	0.363453105	0.266215742	0.456448964
Biosynthesis of unsaturated fatty acids	1	34	0.286410534			0.182076024
Neurotrophin signaling pathway	2	121	0.291069786	0.909367234	0.277967196	0.134777115
Cushing syndrome	1	162	0.291069786	0.363453105	0.277967196	0.491404815
Estrogen signaling pathway	1	134	0.300066594	0.363453105	0.286061371	0.446739503
Insulin signaling pathway	1	139	0.302624032	0.363453105	0.28800408	0.455137478
Tyrosine metabolism	1	40	0.31040725			0.203683145
AMPK signaling pathway	1	126	0.31040725	0.363453105	0.295648236	0.430162965
Nicotinate and nicotinamide metabolism	1	41	0.314030428			0.206941749
Spinocerebellar ataxia	1	141	0.315291661	0.363453105	0.301881953	0.456025384
Hippo signaling pathway - multiple species	1	27	0.3190205	0.909367234	0.305833403	0.153746854
Fat digestion and absorption	1	43	0.3190205			0.212648606
Gastric cancer	1	150	0.3190205	0.363453105	0.305833403	0.471055005
JAK-STAT signaling pathway	2	168	0.319855896	0.754581726	0.307444749	0.203683145
Pyruvate metabolism	1	44	0.319855896			0.214826116
Ribosome	2	179	0.320448288			0.216471142
Wnt signaling pathway	1	168	0.320448288	0.363453105	0.308979963	0.50195777
Oxytocin signaling pathway	1	153	0.325885875	0.363453105	0.313690666	0.475811521
Linoleic acid metabolism	1	50	0.340981757			0.236150539
Amino sugar and nucleotide sugar metabolism	1	51	0.343731366			0.23913821
Pyrimidine metabolism	1	58	0.370693681			0.266829044
Chemical carcinogenesis - receptor activation	1	225	0.377945019	0.363453105	0.368099978	0.604829789
Glycerolipid metabolism	1	62	0.382601782			0.277762757
mTOR signaling pathway	2	156	0.418384803	0.986876259	0.410386255	0.187289251
Metabolism of xenobiotics by cytochrome P450	1	73	0.418384803			0.304549055
Basal cell carcinoma	1	63	0.425256256	0.794578711	0.416401234	0.278297803
Hippo signaling pathway	2	157	0.42809596	1	0.418460706	0.188136337
Biosynthesis of amino acids	1	79	0.431065328			0.317401855
Prolactin signaling pathway	1	74	0.435963204	0.754581726	0.427267042	0.304549055
Chemical carcinogenesis - DNA adducts	1	84	0.442210075			0.32954994
Phosphatidylinositol signaling system	1	96	0.473141767			0.362932891
Glycerophospholipid metabolism	1	98	0.47624287			0.365705647
Yersinia infection	1	134	0.506216203	0.643064433	0.501650484	0.446739503
Oxidative phosphorylation	1	135	0.552231461			0.447281292
Signaling pathways regulating pluripotency of stem cells	1	140	0.558986179			0.455588294
Pancreatic cancer	1	76	0.570079854	0.938596739	0.568714073	0.30859704
Biosynthesis of cofactors	1	154	0.577794734			0.47603255
Toll-like receptor signaling pathway	1	100	0.617436951	0.909367234	0.617436951	0.366719493
